# Supplementary material for: Structure of the bacterial plant-ferredoxin receptor FusA
Source: Nat Commun. 2016 Oct 31;7:13308. doi: 10.1038/ncomms13308 (PMC5095587; doi:10.1038/ncomms13308)
Supplement: Supplementary Data 1 — Structural coordinates representing the HADDOCK generated docking solutions between FusA and Arabidopsis Ferredoxin docking, cluster 1. [file ncomms13308-s3.txt]

REMARK FILENAME="complex_181w.pdb0"
REMARK ===============================================================
REMARK HADDOCK run for complex
REMARK initial structure: complex_181.pdb
REMARK final NOE weights: unambig 50 amb: 50
REMARK ===============================================================
REMARK            total,bonds,angles,improper,dihe,vdw,elec,air,cdih,coup,rdcs,vean,dani,xpcs,rg
REMARK energies: -615.053, 0, 0, 0, 0, -68.1391, -550.966, 4.05214, 0, 0, 0, 0, 0, 0, 0
REMARK ===============================================================
REMARK            bonds,angles,impropers,dihe,air,cdih,coup,rdcs,vean,dani,xpcs
REMARK rms-dev.: 0,0,0,0,0.127313,0,0, 0, 0, 0, 0
REMARK ===============================================================
REMARK               air,cdih,coup,rdcs,vean,dani,xpcs
REMARK               >0.3,>5,>1,>0,>5,>0.2,>0.2
REMARK violations.: 0, 0, 0, 0, 0, 0, 0
REMARK ===============================================================
REMARK                        CVpartition#,violations,rms
REMARK AIRs cross-validation: 2, 3, 0.709152
REMARK ===============================================================
REMARK NCS energy: 0
REMARK ===============================================================
REMARK Symmetry energy: 0
REMARK ===============================================================
REMARK Desolvation energy: 38.1049
REMARK Internal energy free molecules: -4774.06
REMARK Internal energy complex: -36509.8
REMARK Binding energy: -32316.8
REMARK ===============================================================
REMARK buried surface area: 2469.42
REMARK ===============================================================
REMARK water - chain1: 0 0 0
REMARK water - chain2: 0 0 0
REMARK water - chain3: 0 0 0
REMARK water - chain4: 0 0 0
REMARK water - chain5: 0 0 0
REMARK water - chain6: 0 0 0
REMARK ===============================================================
REMARK water - water: 0 0 0
REMARK ===============================================================
REMARK DATE:30-Apr-2015  01:32:47       created by user: enmr
REMARK VERSION:1.3U
ATOM      1  CB  SER A  59     -35.428   2.961   7.724  1.00 10.00      A   
ATOM      2  OG  SER A  59     -36.482   2.128   8.181  1.00 10.00      A   
ATOM      3  HG  SER A  59     -37.317   2.610   8.134  1.00 10.00      A   
ATOM      4  C   SER A  59     -33.012   3.472   8.163  1.00 10.00      A   
ATOM      5  O   SER A  59     -33.173   4.441   8.908  1.00 10.00      A   
ATOM      6  N   SER A  59     -34.157   1.643   9.367  1.00 10.00      A   
ATOM      7  HT1 SER A  59     -33.351   0.996   9.470  1.00 10.00      A   
ATOM      8  HT2 SER A  59     -35.040   1.094   9.404  1.00 10.00      A   
ATOM      9  HT3 SER A  59     -34.150   2.317  10.158  1.00 10.00      A   
ATOM     10  CA  SER A  59     -34.064   2.368   8.085  1.00 10.00      A   
ATOM     11  N   THR A  60     -31.927   3.308   7.412  1.00 10.00      A   
ATOM     12  HN  THR A  60     -31.836   2.493   6.871  1.00 10.00      A   
ATOM     13  CA  THR A  60     -30.851   4.291   7.378  1.00 10.00      A   
ATOM     14  CB  THR A  60     -29.698   3.782   6.493  1.00 10.00      A   
ATOM     15  OG1 THR A  60     -30.071   2.518   5.923  1.00 10.00      A   
ATOM     16  HG1 THR A  60     -29.839   2.507   4.985  1.00 10.00      A   
ATOM     17  CG2 THR A  60     -28.428   3.612   7.312  1.00 10.00      A   
ATOM     18  C   THR A  60     -31.350   5.624   6.817  1.00 10.00      A   
ATOM     19  O   THR A  60     -32.146   5.648   5.877  1.00 10.00      A   
ATOM     20  N   PRO A  61     -30.898   6.748   7.397  1.00 10.00      A   
ATOM     21  CA  PRO A  61     -31.296   8.092   6.949  1.00 10.00      A   
ATOM     22  CB  PRO A  61     -30.492   9.030   7.856  1.00 10.00      A   
ATOM     23  CG  PRO A  61     -30.149   8.201   9.046  1.00 10.00      A   
ATOM     24  CD  PRO A  61     -29.968   6.802   8.536  1.00 10.00      A   
ATOM     25  C   PRO A  61     -30.927   8.333   5.485  1.00 10.00      A   
ATOM     26  O   PRO A  61     -29.816   8.011   5.052  1.00 10.00      A   
ATOM     27  N   THR A  62     -31.860   8.911   4.737  1.00 10.00      A   
ATOM     28  HN  THR A  62     -32.709   9.167   5.153  1.00 10.00      A   
ATOM     29  CA  THR A  62     -31.657   9.196   3.321  1.00 10.00      A   
ATOM     30  CB  THR A  62     -32.910   9.850   2.711  1.00 10.00      A   
ATOM     31  OG1 THR A  62     -34.059   9.477   3.484  1.00 10.00      A   
ATOM     32  HG1 THR A  62     -34.065   9.984   4.316  1.00 10.00      A   
ATOM     33  CG2 THR A  62     -33.103   9.393   1.273  1.00 10.00      A   
ATOM     34  C   THR A  62     -30.462  10.120   3.113  1.00 10.00      A   
ATOM     35  O   THR A  62     -29.746  10.015   2.117  1.00 10.00      A   
ATOM     36  N   SER A  63     -30.246  11.016   4.068  1.00 10.00      A   
ATOM     37  HN  SER A  63     -30.858  11.048   4.841  1.00 10.00      A   
ATOM     38  CA  SER A  63     -29.140  11.959   3.999  1.00 10.00      A   
ATOM     39  CB  SER A  63     -29.204  12.928   5.180  1.00 10.00      A   
ATOM     40  OG  SER A  63     -30.532  13.356   5.431  1.00 10.00      A   
ATOM     41  HG  SER A  63     -31.065  12.605   5.743  1.00 10.00      A   
ATOM     42  C   SER A  63     -27.797  11.232   4.011  1.00 10.00      A   
ATOM     43  O   SER A  63     -26.822  11.694   3.417  1.00 10.00      A   
ATOM     44  N   GLN A  64     -27.759  10.080   4.668  1.00 10.00      A   
ATOM     45  HN  GLN A  64     -28.579   9.734   5.083  1.00 10.00      A   
ATOM     46  CA  GLN A  64     -26.531   9.308   4.773  1.00 10.00      A   
ATOM     47  CB  GLN A  64     -26.416   8.666   6.159  1.00 10.00      A   
ATOM     48  CG  GLN A  64     -26.527   9.679   7.292  1.00 10.00      A   
ATOM     49  CD  GLN A  64     -26.259   9.100   8.667  1.00 10.00      A   
ATOM     50  OE1 GLN A  64     -26.520   7.926   8.934  1.00 10.00      A   
ATOM     51  NE2 GLN A  64     -25.752   9.935   9.559  1.00 10.00      A   
ATOM     52 HE21 GLN A  64     -25.582  10.864   9.279  1.00 10.00      A   
ATOM     53 HE22 GLN A  64     -25.560   9.594  10.458  1.00 10.00      A   
ATOM     54  C   GLN A  64     -26.411   8.272   3.660  1.00 10.00      A   
ATOM     55  O   GLN A  64     -25.306   7.939   3.234  1.00 10.00      A   
ATOM     56  N   SER A  65     -27.547   7.785   3.168  1.00 10.00      A   
ATOM     57  HN  SER A  65     -28.406   8.095   3.534  1.00 10.00      A   
ATOM     58  CA  SER A  65     -27.548   6.792   2.100  1.00 10.00      A   
ATOM     59  CB  SER A  65     -28.869   6.025   2.076  1.00 10.00      A   
ATOM     60  OG  SER A  65     -29.963   6.894   2.296  1.00 10.00      A   
ATOM     61  HG  SER A  65     -30.724   6.380   2.588  1.00 10.00      A   
ATOM     62  C   SER A  65     -27.270   7.437   0.744  1.00 10.00      A   
ATOM     63  O   SER A  65     -27.009   6.750  -0.248  1.00 10.00      A   
ATOM     64  N   MET A  66     -27.327   8.763   0.708  1.00 10.00      A   
ATOM     65  HN  MET A  66     -27.567   9.251   1.524  1.00 10.00      A   
ATOM     66  CA  MET A  66     -27.064   9.509  -0.515  1.00 10.00      A   
ATOM     67  CB  MET A  66     -27.627  10.926  -0.401  1.00 10.00      A   
ATOM     68  CG  MET A  66     -27.879  11.606  -1.737  1.00 10.00      A   
ATOM     69  SD  MET A  66     -29.399  11.047  -2.534  1.00 10.00      A   
ATOM     70  CE  MET A  66     -30.630  11.615  -1.359  1.00 10.00      A   
ATOM     71  C   MET A  66     -25.563   9.564  -0.776  1.00 10.00      A   
ATOM     72  O   MET A  66     -25.117   9.855  -1.887  1.00 10.00      A   
ATOM     73  N   GLY A  67     -24.790   9.279   0.262  1.00 10.00      A   
ATOM     74  HN  GLY A  67     -25.205   9.056   1.120  1.00 10.00      A   
ATOM     75  CA  GLY A  67     -23.347   9.288   0.143  1.00 10.00      A   
ATOM     76  C   GLY A  67     -22.767   7.905   0.338  1.00 10.00      A   
ATOM     77  O   GLY A  67     -21.650   7.752   0.837  1.00 10.00      A   
ATOM     78  N   MET A  68     -23.534   6.894  -0.045  1.00 10.00      A   
ATOM     79  HN  MET A  68     -24.415   7.082  -0.435  1.00 10.00      A   
ATOM     80  CA  MET A  68     -23.099   5.514   0.086  1.00 10.00      A   
ATOM     81  CB  MET A  68     -23.715   4.854   1.327  1.00 10.00      A   
ATOM     82  CG  MET A  68     -25.156   4.400   1.149  1.00 10.00      A   
ATOM     83  SD  MET A  68     -25.771   3.429   2.539  1.00 10.00      A   
ATOM     84  CE  MET A  68     -24.780   1.942   2.393  1.00 10.00      A   
ATOM     85  C   MET A  68     -23.457   4.724  -1.164  1.00 10.00      A   
ATOM     86  O   MET A  68     -24.372   5.091  -1.903  1.00 10.00      A   
ATOM     87  N   GLN A  69     -22.740   3.638  -1.384  1.00 10.00      A   
ATOM     88  HN  GLN A  69     -22.033   3.395  -0.740  1.00 10.00      A   
ATOM     89  CA  GLN A  69     -22.957   2.788  -2.540  1.00 10.00      A   
ATOM     90  CB  GLN A  69     -21.787   2.966  -3.508  1.00 10.00      A   
ATOM     91  CG  GLN A  69     -21.904   2.191  -4.807  1.00 10.00      A   
ATOM     92  CD  GLN A  69     -20.544   1.892  -5.401  1.00 10.00      A   
ATOM     93  OE1 GLN A  69     -20.015   2.657  -6.209  1.00 10.00      A   
ATOM     94  NE2 GLN A  69     -19.959   0.784  -4.989  1.00 10.00      A   
ATOM     95 HE21 GLN A  69     -20.430   0.226  -4.331  1.00 10.00      A   
ATOM     96 HE22 GLN A  69     -19.079   0.561  -5.352  1.00 10.00      A   
ATOM     97  C   GLN A  69     -23.060   1.331  -2.095  1.00 10.00      A   
ATOM     98  O   GLN A  69     -22.254   0.866  -1.285  1.00 10.00      A   
ATOM     99  N   ILE A  70     -24.048   0.618  -2.616  1.00 10.00      A   
ATOM    100  HN  ILE A  70     -24.653   1.036  -3.268  1.00 10.00      A   
ATOM    101  CA  ILE A  70     -24.253  -0.781  -2.253  1.00 10.00      A   
ATOM    102  CB  ILE A  70     -25.650  -1.016  -1.634  1.00 10.00      A   
ATOM    103  CG1 ILE A  70     -25.882  -0.065  -0.455  1.00 10.00      A   
ATOM    104  CG2 ILE A  70     -25.804  -2.465  -1.189  1.00 10.00      A   
ATOM    105  CD1 ILE A  70     -27.281  -0.128   0.119  1.00 10.00      A   
ATOM    106  C   ILE A  70     -24.084  -1.697  -3.462  1.00 10.00      A   
ATOM    107  O   ILE A  70     -24.755  -1.530  -4.481  1.00 10.00      A   
ATOM    108  N   ILE A  71     -23.181  -2.661  -3.339  1.00 10.00      A   
ATOM    109  HN  ILE A  71     -22.673  -2.734  -2.502  1.00 10.00      A   
ATOM    110  CA  ILE A  71     -22.926  -3.620  -4.403  1.00 10.00      A   
ATOM    111  CB  ILE A  71     -21.560  -3.379  -5.092  1.00 10.00      A   
ATOM    112  CG1 ILE A  71     -21.613  -2.118  -5.963  1.00 10.00      A   
ATOM    113  CG2 ILE A  71     -21.146  -4.588  -5.924  1.00 10.00      A   
ATOM    114  CD1 ILE A  71     -20.374  -1.893  -6.807  1.00 10.00      A   
ATOM    115  C   ILE A  71     -22.990  -5.039  -3.848  1.00 10.00      A   
ATOM    116  O   ILE A  71     -22.304  -5.370  -2.878  1.00 10.00      A   
ATOM    117  N   ASN A  72     -23.827  -5.863  -4.459  1.00 10.00      A   
ATOM    118  HN  ASN A  72     -24.342  -5.535  -5.225  1.00 10.00      A   
ATOM    119  CA  ASN A  72     -23.998  -7.245  -4.032  1.00 10.00      A   
ATOM    120  CB  ASN A  72     -25.484  -7.628  -3.979  1.00 10.00      A   
ATOM    121  CG  ASN A  72     -26.175  -7.577  -5.332  1.00 10.00      A   
ATOM    122  OD1 ASN A  72     -25.737  -6.870  -6.242  1.00 10.00      A   
ATOM    123  ND2 ASN A  72     -27.269  -8.312  -5.468  1.00 10.00      A   
ATOM    124 HD21 ASN A  72     -27.574  -8.841  -4.697  1.00 10.00      A   
ATOM    125 HD22 ASN A  72     -27.738  -8.298  -6.333  1.00 10.00      A   
ATOM    126  C   ASN A  72     -23.215  -8.205  -4.927  1.00 10.00      A   
ATOM    127  O   ASN A  72     -22.564  -7.780  -5.885  1.00 10.00      A   
ATOM    128  N   ALA A  73     -23.295  -9.493  -4.607  1.00 10.00      A   
ATOM    129  HN  ALA A  73     -23.841  -9.753  -3.835  1.00 10.00      A   
ATOM    130  CA  ALA A  73     -22.588 -10.542  -5.346  1.00 10.00      A   
ATOM    131  CB  ALA A  73     -22.994 -11.911  -4.825  1.00 10.00      A   
ATOM    132  C   ALA A  73     -22.789 -10.466  -6.861  1.00 10.00      A   
ATOM    133  O   ALA A  73     -21.823 -10.525  -7.625  1.00 10.00      A   
ATOM    134  N   GLU A  74     -24.036 -10.327  -7.294  1.00 10.00      A   
ATOM    135  HN  GLU A  74     -24.766 -10.267  -6.643  1.00 10.00      A   
ATOM    136  CA  GLU A  74     -24.340 -10.269  -8.721  1.00 10.00      A   
ATOM    137  CB  GLU A  74     -25.851 -10.273  -8.976  1.00 10.00      A   
ATOM    138  CG  GLU A  74     -26.553  -8.982  -8.598  1.00 10.00      A   
ATOM    139  CD  GLU A  74     -28.027  -9.005  -8.921  1.00 10.00      A   
ATOM    140  OE1 GLU A  74     -28.388  -8.760 -10.090  1.00 10.00      A   
ATOM    141  OE2 GLU A  74     -28.834  -9.264  -8.000  1.00 10.00      A   
ATOM    142  C   GLU A  74     -23.668  -9.084  -9.412  1.00 10.00      A   
ATOM    143  O   GLU A  74     -23.154  -9.218 -10.521  1.00 10.00      A   
ATOM    144  N   GLN A  75     -23.648  -7.933  -8.747  1.00 10.00      A   
ATOM    145  HN  GLN A  75     -24.048  -7.889  -7.853  1.00 10.00      A   
ATOM    146  CA  GLN A  75     -23.040  -6.737  -9.314  1.00 10.00      A   
ATOM    147  CB  GLN A  75     -23.352  -5.507  -8.464  1.00 10.00      A   
ATOM    148  CG  GLN A  75     -24.719  -4.898  -8.731  1.00 10.00      A   
ATOM    149  CD  GLN A  75     -25.018  -3.725  -7.820  1.00 10.00      A   
ATOM    150  OE1 GLN A  75     -24.654  -2.585  -8.113  1.00 10.00      A   
ATOM    151  NE2 GLN A  75     -25.697  -3.994  -6.715  1.00 10.00      A   
ATOM    152 HE21 GLN A  75     -25.969  -4.926  -6.551  1.00 10.00      A   
ATOM    153 HE22 GLN A  75     -25.899  -3.253  -6.104  1.00 10.00      A   
ATOM    154  C   GLN A  75     -21.536  -6.910  -9.489  1.00 10.00      A   
ATOM    155  O   GLN A  75     -20.937  -6.324 -10.388  1.00 10.00      A   
ATOM    156  N   ILE A  76     -20.936  -7.731  -8.636  1.00 10.00      A   
ATOM    157  HN  ILE A  76     -21.472  -8.179  -7.947  1.00 10.00      A   
ATOM    158  CA  ILE A  76     -19.505  -7.994  -8.701  1.00 10.00      A   
ATOM    159  CB  ILE A  76     -18.997  -8.679  -7.411  1.00 10.00      A   
ATOM    160  CG1 ILE A  76     -19.186  -7.742  -6.213  1.00 10.00      A   
ATOM    161  CG2 ILE A  76     -17.536  -9.085  -7.547  1.00 10.00      A   
ATOM    162  CD1 ILE A  76     -18.771  -8.336  -4.885  1.00 10.00      A   
ATOM    163  C   ILE A  76     -19.184  -8.854  -9.923  1.00 10.00      A   
ATOM    164  O   ILE A  76     -18.173  -8.650 -10.596  1.00 10.00      A   
ATOM    165  N   LYS A  77     -20.062  -9.808 -10.213  1.00 10.00      A   
ATOM    166  HN  LYS A  77     -20.848  -9.925  -9.635  1.00 10.00      A   
ATOM    167  CA  LYS A  77     -19.881 -10.686 -11.364  1.00 10.00      A   
ATOM    168  CB  LYS A  77     -20.741 -11.950 -11.235  1.00 10.00      A   
ATOM    169  CG  LYS A  77     -20.592 -12.921 -12.401  1.00 10.00      A   
ATOM    170  CD  LYS A  77     -21.528 -14.111 -12.264  1.00 10.00      A   
ATOM    171  CE  LYS A  77     -21.614 -14.904 -13.560  1.00 10.00      A   
ATOM    172  NZ  LYS A  77     -20.333 -15.585 -13.885  1.00 10.00      A   
ATOM    173  HZ1 LYS A  77     -20.341 -16.565 -13.515  1.00 10.00      A   
ATOM    174  HZ2 LYS A  77     -19.537 -15.074 -13.457  1.00 10.00      A   
ATOM    175  HZ3 LYS A  77     -20.194 -15.619 -14.914  1.00 10.00      A   
ATOM    176  C   LYS A  77     -20.222  -9.942 -12.652  1.00 10.00      A   
ATOM    177  O   LYS A  77     -19.693 -10.246 -13.723  1.00 10.00      A   
ATOM    178  N   LYS A  78     -21.098  -8.956 -12.535  1.00 10.00      A   
ATOM    179  HN  LYS A  78     -21.478  -8.759 -11.652  1.00 10.00      A   
ATOM    180  CA  LYS A  78     -21.521  -8.160 -13.676  1.00 10.00      A   
ATOM    181  CB  LYS A  78     -22.978  -7.721 -13.513  1.00 10.00      A   
ATOM    182  CG  LYS A  78     -23.977  -8.865 -13.590  1.00 10.00      A   
ATOM    183  CD  LYS A  78     -25.372  -8.420 -13.183  1.00 10.00      A   
ATOM    184  CE  LYS A  78     -26.304  -9.614 -13.040  1.00 10.00      A   
ATOM    185  NZ  LYS A  78     -27.683  -9.215 -12.649  1.00 10.00      A   
ATOM    186  HZ1 LYS A  78     -28.039  -8.473 -13.286  1.00 10.00      A   
ATOM    187  HZ2 LYS A  78     -27.693  -8.852 -11.670  1.00 10.00      A   
ATOM    188  HZ3 LYS A  78     -28.319 -10.036 -12.704  1.00 10.00      A   
ATOM    189  C   LYS A  78     -20.608  -6.951 -13.883  1.00 10.00      A   
ATOM    190  O   LYS A  78     -21.074  -5.845 -14.155  1.00 10.00      A   
ATOM    191  N   MET A  79     -19.307  -7.167 -13.743  1.00 10.00      A   
ATOM    192  HN  MET A  79     -18.995  -8.068 -13.510  1.00 10.00      A   
ATOM    193  CA  MET A  79     -18.327  -6.106 -13.931  1.00 10.00      A   
ATOM    194  CB  MET A  79     -18.282  -5.133 -12.738  1.00 10.00      A   
ATOM    195  CG  MET A  79     -17.569  -5.658 -11.500  1.00 10.00      A   
ATOM    196  SD  MET A  79     -17.169  -4.353 -10.317  1.00 10.00      A   
ATOM    197  CE  MET A  79     -18.808  -3.814  -9.835  1.00 10.00      A   
ATOM    198  C   MET A  79     -16.949  -6.695 -14.214  1.00 10.00      A   
ATOM    199  O   MET A  79     -16.522  -7.637 -13.549  1.00 10.00      A   
ATOM    200  N   PRO A  80     -16.255  -6.173 -15.230  1.00 10.00      A   
ATOM    201  CA  PRO A  80     -14.917  -6.647 -15.598  1.00 10.00      A   
ATOM    202  CB  PRO A  80     -14.555  -5.800 -16.824  1.00 10.00      A   
ATOM    203  CG  PRO A  80     -15.858  -5.273 -17.324  1.00 10.00      A   
ATOM    204  CD  PRO A  80     -16.717  -5.090 -16.112  1.00 10.00      A   
ATOM    205  C   PRO A  80     -13.917  -6.409 -14.469  1.00 10.00      A   
ATOM    206  O   PRO A  80     -13.696  -5.272 -14.045  1.00 10.00      A   
ATOM    207  N   THR A  81     -13.322  -7.483 -13.980  1.00 10.00      A   
ATOM    208  HN  THR A  81     -13.510  -8.366 -14.382  1.00 10.00      A   
ATOM    209  CA  THR A  81     -12.363  -7.393 -12.894  1.00 10.00      A   
ATOM    210  CB  THR A  81     -12.955  -7.947 -11.585  1.00 10.00      A   
ATOM    211  OG1 THR A  81     -14.378  -8.092 -11.715  1.00 10.00      A   
ATOM    212  HG1 THR A  81     -14.645  -7.845 -12.607  1.00 10.00      A   
ATOM    213  CG2 THR A  81     -12.653  -7.006 -10.430  1.00 10.00      A   
ATOM    214  C   THR A  81     -11.096  -8.167 -13.237  1.00 10.00      A   
ATOM    215  O   THR A  81     -11.159  -9.270 -13.782  1.00 10.00      A   
ATOM    216  N   GLY A  82      -9.950  -7.585 -12.923  1.00 10.00      A   
ATOM    217  HN  GLY A  82      -9.958  -6.701 -12.483  1.00 10.00      A   
ATOM    218  CA  GLY A  82      -8.692  -8.238 -13.204  1.00 10.00      A   
ATOM    219  C   GLY A  82      -8.162  -8.994 -12.007  1.00 10.00      A   
ATOM    220  O   GLY A  82      -8.164 -10.226 -11.989  1.00 10.00      A   
ATOM    221  N   ASN A  83      -7.721  -8.259 -10.999  1.00 10.00      A   
ATOM    222  HN  ASN A  83      -7.789  -7.274 -11.053  1.00 10.00      A   
ATOM    223  CA  ASN A  83      -7.181  -8.867  -9.796  1.00 10.00      A   
ATOM    224  CB  ASN A  83      -6.109  -7.967  -9.173  1.00 10.00      A   
ATOM    225  CG  ASN A  83      -5.106  -8.739  -8.334  1.00 10.00      A   
ATOM    226  OD1 ASN A  83      -4.782  -9.892  -8.630  1.00 10.00      A   
ATOM    227  ND2 ASN A  83      -4.609  -8.111  -7.281  1.00 10.00      A   
ATOM    228 HD21 ASN A  83      -4.913  -7.190  -7.102  1.00 10.00      A   
ATOM    229 HD22 ASN A  83      -3.963  -8.585  -6.718  1.00 10.00      A   
ATOM    230  C   ASN A  83      -8.303  -9.124  -8.801  1.00 10.00      A   
ATOM    231  O   ASN A  83      -9.448  -8.734  -9.032  1.00 10.00      A   
ATOM    232  N   GLY A  84      -7.980  -9.774  -7.696  1.00 10.00      A   
ATOM    233  HN  GLY A  84      -7.049 -10.045  -7.548  1.00 10.00      A   
ATOM    234  CA  GLY A  84      -8.988 -10.073  -6.701  1.00 10.00      A   
ATOM    235  C   GLY A  84      -9.021  -9.057  -5.582  1.00 10.00      A   
ATOM    236  O   GLY A  84      -9.630  -9.296  -4.545  1.00 10.00      A   
ATOM    237  N   SER A  85      -8.366  -7.922  -5.792  1.00 10.00      A   
ATOM    238  HN  SER A  85      -7.916  -7.779  -6.649  1.00 10.00      A   
ATOM    239  CA  SER A  85      -8.318  -6.874  -4.789  1.00 10.00      A   
ATOM    240  CB  SER A  85      -7.221  -5.863  -5.130  1.00 10.00      A   
ATOM    241  OG  SER A  85      -6.545  -6.220  -6.326  1.00 10.00      A   
ATOM    242  HG  SER A  85      -6.173  -5.414  -6.729  1.00 10.00      A   
ATOM    243  C   SER A  85      -9.669  -6.178  -4.662  1.00 10.00      A   
ATOM    244  O   SER A  85     -10.351  -5.931  -5.659  1.00 10.00      A   
ATOM    245  N   VAL A  86     -10.049  -5.862  -3.429  1.00 10.00      A   
ATOM    246  HN  VAL A  86      -9.460  -6.088  -2.677  1.00 10.00      A   
ATOM    247  CA  VAL A  86     -11.317  -5.193  -3.157  1.00 10.00      A   
ATOM    248  CB  VAL A  86     -11.609  -5.148  -1.639  1.00 10.00      A   
ATOM    249  CG1 VAL A  86     -13.028  -4.663  -1.368  1.00 10.00      A   
ATOM    250  CG2 VAL A  86     -11.386  -6.518  -1.016  1.00 10.00      A   
ATOM    251  C   VAL A  86     -11.297  -3.772  -3.714  1.00 10.00      A   
ATOM    252  O   VAL A  86     -12.340  -3.196  -4.025  1.00 10.00      A   
ATOM    253  N   THR A  87     -10.095  -3.226  -3.865  1.00 10.00      A   
ATOM    254  HN  THR A  87      -9.299  -3.748  -3.623  1.00 10.00      A   
ATOM    255  CA  THR A  87      -9.920  -1.878  -4.382  1.00 10.00      A   
ATOM    256  CB  THR A  87      -8.448  -1.453  -4.280  1.00 10.00      A   
ATOM    257  OG1 THR A  87      -7.615  -2.596  -4.522  1.00 10.00      A   
ATOM    258  HG1 THR A  87      -7.355  -2.609  -5.464  1.00 10.00      A   
ATOM    259  CG2 THR A  87      -8.151  -0.898  -2.894  1.00 10.00      A   
ATOM    260  C   THR A  87     -10.382  -1.766  -5.833  1.00 10.00      A   
ATOM    261  O   THR A  87     -10.965  -0.758  -6.227  1.00 10.00      A   
ATOM    262  N   GLU A  88     -10.150  -2.821  -6.613  1.00 10.00      A   
ATOM    263  HN  GLU A  88      -9.702  -3.607  -6.234  1.00 10.00      A   
ATOM    264  CA  GLU A  88     -10.539  -2.835  -8.020  1.00 10.00      A   
ATOM    265  CB  GLU A  88      -9.961  -4.060  -8.735  1.00 10.00      A   
ATOM    266  CG  GLU A  88      -9.203  -3.724 -10.009  1.00 10.00      A   
ATOM    267  CD  GLU A  88      -9.125  -4.884 -10.978  1.00 10.00      A   
ATOM    268  OE1 GLU A  88      -8.104  -5.605 -10.977  1.00 10.00      A   
ATOM    269  OE2 GLU A  88     -10.083  -5.072 -11.758  1.00 10.00      A   
ATOM    270  C   GLU A  88     -12.059  -2.801  -8.174  1.00 10.00      A   
ATOM    271  O   GLU A  88     -12.583  -2.472  -9.234  1.00 10.00      A   
ATOM    272  N   LEU A  89     -12.764  -3.127  -7.102  1.00 10.00      A   
ATOM    273  HN  LEU A  89     -12.296  -3.366  -6.275  1.00 10.00      A   
ATOM    274  CA  LEU A  89     -14.217  -3.133  -7.123  1.00 10.00      A   
ATOM    275  CB  LEU A  89     -14.759  -4.089  -6.056  1.00 10.00      A   
ATOM    276  CG  LEU A  89     -14.324  -5.553  -6.168  1.00 10.00      A   
ATOM    277  CD1 LEU A  89     -14.783  -6.342  -4.952  1.00 10.00      A   
ATOM    278  CD2 LEU A  89     -14.866  -6.178  -7.444  1.00 10.00      A   
ATOM    279  C   LEU A  89     -14.774  -1.730  -6.898  1.00 10.00      A   
ATOM    280  O   LEU A  89     -15.981  -1.517  -6.980  1.00 10.00      A   
ATOM    281  N   LEU A  90     -13.892  -0.774  -6.633  1.00 10.00      A   
ATOM    282  HN  LEU A  90     -12.934  -0.999  -6.601  1.00 10.00      A   
ATOM    283  CA  LEU A  90     -14.308   0.604  -6.386  1.00 10.00      A   
ATOM    284  CB  LEU A  90     -13.593   1.166  -5.154  1.00 10.00      A   
ATOM    285  CG  LEU A  90     -14.283   0.962  -3.802  1.00 10.00      A   
ATOM    286  CD1 LEU A  90     -14.228  -0.495  -3.368  1.00 10.00      A   
ATOM    287  CD2 LEU A  90     -13.659   1.861  -2.748  1.00 10.00      A   
ATOM    288  C   LEU A  90     -14.035   1.503  -7.588  1.00 10.00      A   
ATOM    289  O   LEU A  90     -14.178   2.722  -7.504  1.00 10.00      A   
ATOM    290  N   LYS A  91     -13.659   0.902  -8.707  1.00 10.00      A   
ATOM    291  HN  LYS A  91     -13.585  -0.075  -8.723  1.00 10.00      A   
ATOM    292  CA  LYS A  91     -13.353   1.660  -9.918  1.00 10.00      A   
ATOM    293  CB  LYS A  91     -12.722   0.758 -10.988  1.00 10.00      A   
ATOM    294  CG  LYS A  91     -13.631  -0.354 -11.491  1.00 10.00      A   
ATOM    295  CD  LYS A  91     -12.983  -1.156 -12.612  1.00 10.00      A   
ATOM    296  CE  LYS A  91     -11.801  -1.974 -12.117  1.00 10.00      A   
ATOM    297  NZ  LYS A  91     -11.730  -3.298 -12.789  1.00 10.00      A   
ATOM    298  HZ1 LYS A  91     -11.469  -3.179 -13.788  1.00 10.00      A   
ATOM    299  HZ2 LYS A  91     -12.652  -3.772 -12.738  1.00 10.00      A   
ATOM    300  HZ3 LYS A  91     -11.015  -3.905 -12.323  1.00 10.00      A   
ATOM    301  C   LYS A  91     -14.581   2.386 -10.476  1.00 10.00      A   
ATOM    302  O   LYS A  91     -14.452   3.346 -11.240  1.00 10.00      A   
ATOM    303  N   ASN A  92     -15.767   1.937 -10.084  1.00 10.00      A   
ATOM    304  HN  ASN A  92     -15.813   1.174  -9.468  1.00 10.00      A   
ATOM    305  CA  ASN A  92     -17.007   2.542 -10.556  1.00 10.00      A   
ATOM    306  CB  ASN A  92     -18.091   1.488 -10.776  1.00 10.00      A   
ATOM    307  CG  ASN A  92     -18.114   0.972 -12.200  1.00 10.00      A   
ATOM    308  OD1 ASN A  92     -17.117   1.048 -12.920  1.00 10.00      A   
ATOM    309  ND2 ASN A  92     -19.249   0.438 -12.617  1.00 10.00      A   
ATOM    310 HD21 ASN A  92     -20.001   0.408 -11.991  1.00 10.00      A   
ATOM    311 HD22 ASN A  92     -19.287   0.082 -13.534  1.00 10.00      A   
ATOM    312  C   ASN A  92     -17.510   3.650  -9.639  1.00 10.00      A   
ATOM    313  O   ASN A  92     -18.558   4.241  -9.889  1.00 10.00      A   
ATOM    314  N   ASN A  93     -16.774   3.933  -8.575  1.00 10.00      A   
ATOM    315  HN  ASN A  93     -15.954   3.419  -8.399  1.00 10.00      A   
ATOM    316  CA  ASN A  93     -17.169   4.994  -7.660  1.00 10.00      A   
ATOM    317  CB  ASN A  93     -16.844   4.634  -6.210  1.00 10.00      A   
ATOM    318  CG  ASN A  93     -17.565   5.528  -5.217  1.00 10.00      A   
ATOM    319  OD1 ASN A  93     -17.089   6.609  -4.876  1.00 10.00      A   
ATOM    320  ND2 ASN A  93     -18.720   5.084  -4.747  1.00 10.00      A   
ATOM    321 HD21 ASN A  93     -19.045   4.214  -5.064  1.00 10.00      A   
ATOM    322 HD22 ASN A  93     -19.203   5.639  -4.094  1.00 10.00      A   
ATOM    323  C   ASN A  93     -16.488   6.298  -8.061  1.00 10.00      A   
ATOM    324  O   ASN A  93     -15.261   6.386  -8.080  1.00 10.00      A   
ATOM    325  N   PRO A  94     -17.279   7.330  -8.387  1.00 10.00      A   
ATOM    326  CA  PRO A  94     -16.755   8.631  -8.826  1.00 10.00      A   
ATOM    327  CB  PRO A  94     -17.998   9.335  -9.375  1.00 10.00      A   
ATOM    328  CG  PRO A  94     -19.128   8.748  -8.605  1.00 10.00      A   
ATOM    329  CD  PRO A  94     -18.755   7.311  -8.357  1.00 10.00      A   
ATOM    330  C   PRO A  94     -16.134   9.458  -7.699  1.00 10.00      A   
ATOM    331  O   PRO A  94     -15.519  10.494  -7.954  1.00 10.00      A   
ATOM    332  N   ASN A  95     -16.276   9.004  -6.463  1.00 10.00      A   
ATOM    333  HN  ASN A  95     -16.752   8.157  -6.311  1.00 10.00      A   
ATOM    334  CA  ASN A  95     -15.737   9.739  -5.323  1.00 10.00      A   
ATOM    335  CB  ASN A  95     -16.672   9.648  -4.116  1.00 10.00      A   
ATOM    336  CG  ASN A  95     -18.108   9.987  -4.467  1.00 10.00      A   
ATOM    337  OD1 ASN A  95     -18.485  11.155  -4.528  1.00 10.00      A   
ATOM    338  ND2 ASN A  95     -18.920   8.966  -4.695  1.00 10.00      A   
ATOM    339 HD21 ASN A  95     -18.552   8.058  -4.625  1.00 10.00      A   
ATOM    340 HD22 ASN A  95     -19.858   9.158  -4.920  1.00 10.00      A   
ATOM    341  C   ASN A  95     -14.337   9.266  -4.950  1.00 10.00      A   
ATOM    342  O   ASN A  95     -13.648   9.903  -4.148  1.00 10.00      A   
ATOM    343  N   VAL A  96     -13.909   8.162  -5.540  1.00 10.00      A   
ATOM    344  HN  VAL A  96     -14.484   7.708  -6.191  1.00 10.00      A   
ATOM    345  CA  VAL A  96     -12.589   7.621  -5.252  1.00 10.00      A   
ATOM    346  CB  VAL A  96     -12.609   6.085  -5.075  1.00 10.00      A   
ATOM    347  CG1 VAL A  96     -13.696   5.667  -4.097  1.00 10.00      A   
ATOM    348  CG2 VAL A  96     -12.773   5.372  -6.409  1.00 10.00      A   
ATOM    349  C   VAL A  96     -11.589   8.005  -6.336  1.00 10.00      A   
ATOM    350  O   VAL A  96     -11.966   8.280  -7.479  1.00 10.00      A   
ATOM    351  N   GLN A  97     -10.320   8.033  -5.965  1.00 10.00      A   
ATOM    352  HN  GLN A  97     -10.091   7.820  -5.033  1.00 10.00      A   
ATOM    353  CA  GLN A  97      -9.253   8.376  -6.891  1.00 10.00      A   
ATOM    354  CB  GLN A  97      -8.855   9.842  -6.719  1.00 10.00      A   
ATOM    355  CG  GLN A  97      -8.877  10.639  -8.012  1.00 10.00      A   
ATOM    356  CD  GLN A  97      -8.925  12.137  -7.783  1.00 10.00      A   
ATOM    357  OE1 GLN A  97      -8.357  12.907  -8.547  1.00 10.00      A   
ATOM    358  NE2 GLN A  97      -9.614  12.566  -6.740  1.00 10.00      A   
ATOM    359 HE21 GLN A  97     -10.060  11.904  -6.170  1.00 10.00      A   
ATOM    360 HE22 GLN A  97      -9.654  13.531  -6.582  1.00 10.00      A   
ATOM    361  C   GLN A  97      -8.054   7.466  -6.662  1.00 10.00      A   
ATOM    362  O   GLN A  97      -7.503   7.421  -5.564  1.00 10.00      A   
ATOM    363  N   PHE A  98      -7.671   6.725  -7.688  1.00 10.00      A   
ATOM    364  HN  PHE A  98      -8.158   6.796  -8.537  1.00 10.00      A   
ATOM    365  CA  PHE A  98      -6.545   5.806  -7.589  1.00 10.00      A   
ATOM    366  CB  PHE A  98      -6.699   4.643  -8.572  1.00 10.00      A   
ATOM    367  CG  PHE A  98      -7.768   3.659  -8.188  1.00 10.00      A   
ATOM    368  CD1 PHE A  98      -9.050   3.773  -8.702  1.00 10.00      A   
ATOM    369  CD2 PHE A  98      -7.490   2.621  -7.313  1.00 10.00      A   
ATOM    370  CE1 PHE A  98     -10.035   2.872  -8.350  1.00 10.00      A   
ATOM    371  CE2 PHE A  98      -8.470   1.716  -6.956  1.00 10.00      A   
ATOM    372  CZ  PHE A  98      -9.745   1.843  -7.476  1.00 10.00      A   
ATOM    373  C   PHE A  98      -5.215   6.518  -7.812  1.00 10.00      A   
ATOM    374  O   PHE A  98      -5.161   7.575  -8.442  1.00 10.00      A   
ATOM    375  N   SER A  99      -4.148   5.926  -7.283  1.00 10.00      A   
ATOM    376  HN  SER A  99      -4.269   5.090  -6.785  1.00 10.00      A   
ATOM    377  CA  SER A  99      -2.805   6.480  -7.412  1.00 10.00      A   
ATOM    378  CB  SER A  99      -1.833   5.699  -6.513  1.00 10.00      A   
ATOM    379  OG  SER A  99      -0.668   6.454  -6.218  1.00 10.00      A   
ATOM    380  HG  SER A  99       0.079   5.852  -6.086  1.00 10.00      A   
ATOM    381  C   SER A  99      -2.336   6.431  -8.867  1.00 10.00      A   
ATOM    382  O   SER A  99      -2.907   5.711  -9.691  1.00 10.00      A   
ATOM    383  N   ASN A 100      -1.308   7.208  -9.181  1.00 10.00      A   
ATOM    384  HN  ASN A 100      -0.914   7.781  -8.485  1.00 10.00      A   
ATOM    385  CA  ASN A 100      -0.760   7.249 -10.534  1.00 10.00      A   
ATOM    386  CB  ASN A 100       0.272   8.374 -10.678  1.00 10.00      A   
ATOM    387  CG  ASN A 100      -0.358   9.740 -10.860  1.00 10.00      A   
ATOM    388  OD1 ASN A 100      -1.504   9.857 -11.293  1.00 10.00      A   
ATOM    389  ND2 ASN A 100       0.389  10.785 -10.543  1.00 10.00      A   
ATOM    390 HD21 ASN A 100       1.304  10.622 -10.214  1.00 10.00      A   
ATOM    391 HD22 ASN A 100      -0.001  11.680 -10.641  1.00 10.00      A   
ATOM    392  C   ASN A 100      -0.127   5.918 -10.915  1.00 10.00      A   
ATOM    393  O   ASN A 100      -0.224   5.477 -12.058  1.00 10.00      A   
ATOM    394  N   THR A 101       0.506   5.274  -9.948  1.00 10.00      A   
ATOM    395  HN  THR A 101       0.547   5.671  -9.055  1.00 10.00      A   
ATOM    396  CA  THR A 101       1.163   3.997 -10.180  1.00 10.00      A   
ATOM    397  CB  THR A 101       2.516   3.952  -9.450  1.00 10.00      A   
ATOM    398  OG1 THR A 101       2.879   5.289  -9.065  1.00 10.00      A   
ATOM    399  HG1 THR A 101       3.509   5.254  -8.323  1.00 10.00      A   
ATOM    400  CG2 THR A 101       3.588   3.392 -10.373  1.00 10.00      A   
ATOM    401  C   THR A 101       0.290   2.823  -9.730  1.00 10.00      A   
ATOM    402  O   THR A 101       0.793   1.779  -9.305  1.00 10.00      A   
ATOM    403  N   ALA A 102      -1.023   2.997  -9.831  1.00 10.00      A   
ATOM    404  HN  ALA A 102      -1.365   3.847 -10.178  1.00 10.00      A   
ATOM    405  CA  ALA A 102      -1.963   1.952  -9.443  1.00 10.00      A   
ATOM    406  CB  ALA A 102      -3.324   2.550  -9.114  1.00 10.00      A   
ATOM    407  C   ALA A 102      -2.087   0.912 -10.550  1.00 10.00      A   
ATOM    408  O   ALA A 102      -1.915  -0.285 -10.316  1.00 10.00      A   
ATOM    409  N   SER A 103      -2.373   1.381 -11.756  1.00 10.00      A   
ATOM    410  HN  SER A 103      -2.486   2.347 -11.879  1.00 10.00      A   
ATOM    411  CA  SER A 103      -2.519   0.507 -12.906  1.00 10.00      A   
ATOM    412  CB  SER A 103      -3.858   0.784 -13.598  1.00 10.00      A   
ATOM    413  OG  SER A 103      -4.799   1.339 -12.689  1.00 10.00      A   
ATOM    414  HG  SER A 103      -4.525   2.236 -12.459  1.00 10.00      A   
ATOM    415  C   SER A 103      -1.367   0.742 -13.880  1.00 10.00      A   
ATOM    416  O   SER A 103      -1.251   1.816 -14.467  1.00 10.00      A   
ATOM    417  N   SER A 104      -0.502  -0.252 -14.031  1.00 10.00      A   
ATOM    418  HN  SER A 104      -0.632  -1.083 -13.522  1.00 10.00      A   
ATOM    419  CA  SER A 104       0.639  -0.140 -14.930  1.00 10.00      A   
ATOM    420  CB  SER A 104       1.866   0.354 -14.162  1.00 10.00      A   
ATOM    421  OG  SER A 104       1.583   1.567 -13.486  1.00 10.00      A   
ATOM    422  HG  SER A 104       0.701   1.873 -13.740  1.00 10.00      A   
ATOM    423  C   SER A 104       0.938  -1.475 -15.604  1.00 10.00      A   
ATOM    424  O   SER A 104       0.690  -2.535 -15.031  1.00 10.00      A   
ATOM    425  N   SER A 105       1.475  -1.423 -16.819  1.00 10.00      A   
ATOM    426  HN  SER A 105       1.655  -0.546 -17.231  1.00 10.00      A   
ATOM    427  CA  SER A 105       1.803  -2.634 -17.558  1.00 10.00      A   
ATOM    428  CB  SER A 105       1.628  -2.409 -19.062  1.00 10.00      A   
ATOM    429  OG  SER A 105       1.831  -1.047 -19.405  1.00 10.00      A   
ATOM    430  HG  SER A 105       0.973  -0.613 -19.523  1.00 10.00      A   
ATOM    431  C   SER A 105       3.218  -3.110 -17.247  1.00 10.00      A   
ATOM    432  O   SER A 105       3.699  -4.083 -17.825  1.00 10.00      A   
ATOM    433  N   ASN A 106       3.878  -2.413 -16.329  1.00 10.00      A   
ATOM    434  HN  ASN A 106       3.443  -1.642 -15.916  1.00 10.00      A   
ATOM    435  CA  ASN A 106       5.238  -2.756 -15.932  1.00 10.00      A   
ATOM    436  CB  ASN A 106       6.034  -1.491 -15.599  1.00 10.00      A   
ATOM    437  CG  ASN A 106       6.738  -0.895 -16.802  1.00 10.00      A   
ATOM    438  OD1 ASN A 106       6.301  -1.055 -17.941  1.00 10.00      A   
ATOM    439  ND2 ASN A 106       7.832  -0.196 -16.556  1.00 10.00      A   
ATOM    440 HD21 ASN A 106       8.126  -0.105 -15.624  1.00 10.00      A   
ATOM    441 HD22 ASN A 106       8.303   0.206 -17.313  1.00 10.00      A   
ATOM    442  C   ASN A 106       5.239  -3.689 -14.728  1.00 10.00      A   
ATOM    443  O   ASN A 106       6.273  -4.251 -14.366  1.00 10.00      A   
ATOM    444  N   ILE A 107       4.072  -3.851 -14.110  1.00 10.00      A   
ATOM    445  HN  ILE A 107       3.282  -3.389 -14.453  1.00 10.00      A   
ATOM    446  CA  ILE A 107       3.941  -4.715 -12.936  1.00 10.00      A   
ATOM    447  CB  ILE A 107       3.712  -3.892 -11.649  1.00 10.00      A   
ATOM    448  CG1 ILE A 107       2.715  -2.753 -11.905  1.00 10.00      A   
ATOM    449  CG2 ILE A 107       5.033  -3.346 -11.123  1.00 10.00      A   
ATOM    450  CD1 ILE A 107       2.109  -2.165 -10.648  1.00 10.00      A   
ATOM    451  C   ILE A 107       2.806  -5.733 -13.093  1.00 10.00      A   
ATOM    452  O   ILE A 107       1.805  -5.674 -12.376  1.00 10.00      A   
ATOM    453  N   PRO A 108       2.931  -6.672 -14.043  1.00 10.00      A   
ATOM    454  CA  PRO A 108       1.931  -7.697 -14.283  1.00 10.00      A   
ATOM    455  CB  PRO A 108       2.034  -7.913 -15.800  1.00 10.00      A   
ATOM    456  CG  PRO A 108       3.343  -7.303 -16.222  1.00 10.00      A   
ATOM    457  CD  PRO A 108       4.040  -6.819 -14.979  1.00 10.00      A   
ATOM    458  C   PRO A 108       2.257  -8.992 -13.538  1.00 10.00      A   
ATOM    459  O   PRO A 108       3.195  -9.708 -13.892  1.00 10.00      A   
ATOM    460  N   GLY A 109       1.490  -9.286 -12.497  1.00 10.00      A   
ATOM    461  HN  GLY A 109       0.760  -8.680 -12.249  1.00 10.00      A   
ATOM    462  CA  GLY A 109       1.723 -10.493 -11.732  1.00 10.00      A   
ATOM    463  C   GLY A 109       1.657 -10.257 -10.238  1.00 10.00      A   
ATOM    464  O   GLY A 109       1.595 -11.207  -9.456  1.00 10.00      A   
ATOM    465  N   GLU A 110       1.666  -8.990  -9.839  1.00 10.00      A   
ATOM    466  HN  GLU A 110       1.717  -8.278 -10.508  1.00 10.00      A   
ATOM    467  CA  GLU A 110       1.604  -8.638  -8.427  1.00 10.00      A   
ATOM    468  CB  GLU A 110       1.984  -7.174  -8.198  1.00 10.00      A   
ATOM    469  CG  GLU A 110       3.230  -6.992  -7.344  1.00 10.00      A   
ATOM    470  CD  GLU A 110       3.203  -7.840  -6.086  1.00 10.00      A   
ATOM    471  OE1 GLU A 110       2.198  -7.782  -5.346  1.00 10.00      A   
ATOM    472  OE2 GLU A 110       4.184  -8.574  -5.836  1.00 10.00      A   
ATOM    473  C   GLU A 110       0.231  -8.943  -7.834  1.00 10.00      A   
ATOM    474  O   GLU A 110      -0.759  -9.073  -8.560  1.00 10.00      A   
ATOM    475  N   LEU A 111       0.178  -9.046  -6.517  1.00 10.00      A   
ATOM    476  HN  LEU A 111       0.999  -8.880  -5.992  1.00 10.00      A   
ATOM    477  CA  LEU A 111      -1.056  -9.362  -5.820  1.00 10.00      A   
ATOM    478  CB  LEU A 111      -0.917 -10.721  -5.130  1.00 10.00      A   
ATOM    479  CG  LEU A 111      -2.215 -11.473  -4.829  1.00 10.00      A   
ATOM    480  CD1 LEU A 111      -2.955 -11.797  -6.118  1.00 10.00      A   
ATOM    481  CD2 LEU A 111      -1.920 -12.742  -4.050  1.00 10.00      A   
ATOM    482  C   LEU A 111      -1.409  -8.284  -4.797  1.00 10.00      A   
ATOM    483  O   LEU A 111      -2.524  -8.259  -4.274  1.00 10.00      A   
ATOM    484  N   ALA A 112      -0.455  -7.397  -4.522  1.00 10.00      A   
ATOM    485  HN  ALA A 112       0.416  -7.471  -4.979  1.00 10.00      A   
ATOM    486  CA  ALA A 112      -0.657  -6.318  -3.559  1.00 10.00      A   
ATOM    487  CB  ALA A 112       0.628  -5.523  -3.379  1.00 10.00      A   
ATOM    488  C   ALA A 112      -1.799  -5.398  -3.987  1.00 10.00      A   
ATOM    489  O   ALA A 112      -1.908  -5.035  -5.159  1.00 10.00      A   
ATOM    490  N   PRO A 113      -2.664  -5.013  -3.036  1.00 10.00      A   
ATOM    491  CA  PRO A 113      -3.812  -4.138  -3.309  1.00 10.00      A   
ATOM    492  CB  PRO A 113      -4.545  -4.062  -1.962  1.00 10.00      A   
ATOM    493  CG  PRO A 113      -4.006  -5.194  -1.157  1.00 10.00      A   
ATOM    494  CD  PRO A 113      -2.593  -5.391  -1.618  1.00 10.00      A   
ATOM    495  C   PRO A 113      -3.384  -2.740  -3.745  1.00 10.00      A   
ATOM    496  O   PRO A 113      -2.357  -2.221  -3.297  1.00 10.00      A   
ATOM    497  N   GLU A 114      -4.182  -2.137  -4.613  1.00 10.00      A   
ATOM    498  HN  GLU A 114      -4.991  -2.602  -4.920  1.00 10.00      A   
ATOM    499  CA  GLU A 114      -3.901  -0.805  -5.121  1.00 10.00      A   
ATOM    500  CB  GLU A 114      -4.675  -0.545  -6.422  1.00 10.00      A   
ATOM    501  CG  GLU A 114      -4.657  -1.695  -7.424  1.00 10.00      A   
ATOM    502  CD  GLU A 114      -5.682  -2.769  -7.107  1.00 10.00      A   
ATOM    503  OE1 GLU A 114      -6.887  -2.446  -7.039  1.00 10.00      A   
ATOM    504  OE2 GLU A 114      -5.286  -3.936  -6.905  1.00 10.00      A   
ATOM    505  C   GLU A 114      -4.266   0.250  -4.079  1.00 10.00      A   
ATOM    506  O   GLU A 114      -5.069  -0.005  -3.180  1.00 10.00      A   
ATOM    507  N   ASN A 115      -3.674   1.424  -4.195  1.00 10.00      A   
ATOM    508  HN  ASN A 115      -3.041   1.571  -4.929  1.00 10.00      A   
ATOM    509  CA  ASN A 115      -3.944   2.508  -3.262  1.00 10.00      A   
ATOM    510  CB  ASN A 115      -2.660   3.248  -2.877  1.00 10.00      A   
ATOM    511  CG  ASN A 115      -1.797   2.455  -1.916  1.00 10.00      A   
ATOM    512  OD1 ASN A 115      -2.280   1.563  -1.212  1.00 10.00      A   
ATOM    513  ND2 ASN A 115      -0.515   2.783  -1.868  1.00 10.00      A   
ATOM    514 HD21 ASN A 115      -0.203   3.513  -2.448  1.00 10.00      A   
ATOM    515 HD22 ASN A 115       0.071   2.284  -1.259  1.00 10.00      A   
ATOM    516  C   ASN A 115      -4.967   3.476  -3.835  1.00 10.00      A   
ATOM    517  O   ASN A 115      -4.803   3.987  -4.946  1.00 10.00      A   
ATOM    518  N   VAL A 116      -6.018   3.723  -3.070  1.00 10.00      A   
ATOM    519  HN  VAL A 116      -6.078   3.300  -2.189  1.00 10.00      A   
ATOM    520  CA  VAL A 116      -7.084   4.613  -3.495  1.00 10.00      A   
ATOM    521  CB  VAL A 116      -8.388   3.824  -3.776  1.00 10.00      A   
ATOM    522  CG1 VAL A 116      -8.918   3.143  -2.520  1.00 10.00      A   
ATOM    523  CG2 VAL A 116      -9.447   4.707  -4.415  1.00 10.00      A   
ATOM    524  C   VAL A 116      -7.335   5.706  -2.454  1.00 10.00      A   
ATOM    525  O   VAL A 116      -7.277   5.459  -1.248  1.00 10.00      A   
ATOM    526  N   SER A 117      -7.579   6.915  -2.929  1.00 10.00      A   
ATOM    527  HN  SER A 117      -7.578   7.056  -3.903  1.00 10.00      A   
ATOM    528  CA  SER A 117      -7.848   8.044  -2.062  1.00 10.00      A   
ATOM    529  CB  SER A 117      -7.021   9.256  -2.504  1.00 10.00      A   
ATOM    530  OG  SER A 117      -7.418  10.434  -1.826  1.00 10.00      A   
ATOM    531  HG  SER A 117      -6.795  10.618  -1.107  1.00 10.00      A   
ATOM    532  C   SER A 117      -9.335   8.379  -2.090  1.00 10.00      A   
ATOM    533  O   SER A 117     -10.020   8.118  -3.081  1.00 10.00      A   
ATOM    534  N   PHE A 118      -9.827   8.946  -0.997  1.00 10.00      A   
ATOM    535  HN  PHE A 118      -9.226   9.125  -0.243  1.00 10.00      A   
ATOM    536  CA  PHE A 118     -11.226   9.324  -0.888  1.00 10.00      A   
ATOM    537  CB  PHE A 118     -11.876   8.640   0.318  1.00 10.00      A   
ATOM    538  CG  PHE A 118     -12.623   7.379  -0.009  1.00 10.00      A   
ATOM    539  CD1 PHE A 118     -11.962   6.166  -0.091  1.00 10.00      A   
ATOM    540  CD2 PHE A 118     -13.991   7.407  -0.226  1.00 10.00      A   
ATOM    541  CE1 PHE A 118     -12.649   5.003  -0.383  1.00 10.00      A   
ATOM    542  CE2 PHE A 118     -14.685   6.249  -0.520  1.00 10.00      A   
ATOM    543  CZ  PHE A 118     -14.013   5.045  -0.598  1.00 10.00      A   
ATOM    544  C   PHE A 118     -11.357  10.834  -0.749  1.00 10.00      A   
ATOM    545  O   PHE A 118     -10.915  11.411   0.246  1.00 10.00      A   
ATOM    546  N   HIS A 119     -11.931  11.465  -1.767  1.00 10.00      A   
ATOM    547  HN  HIS A 119     -12.230  10.940  -2.540  1.00 10.00      A   
ATOM    548  CA  HIS A 119     -12.149  12.914  -1.776  1.00 10.00      A   
ATOM    549  CB  HIS A 119     -13.132  13.338  -0.676  1.00 10.00      A   
ATOM    550  CG  HIS A 119     -14.553  12.925  -0.930  1.00 10.00      A   
ATOM    551  ND1 HIS A 119     -15.395  13.697  -1.693  1.00 10.00      A   
ATOM    552  CD2 HIS A 119     -15.226  11.825  -0.498  1.00 10.00      A   
ATOM    553  CE1 HIS A 119     -16.553  13.062  -1.711  1.00 10.00      A   
ATOM    554  NE2 HIS A 119     -16.499  11.929  -1.004  1.00 10.00      A   
ATOM    555  HE2 HIS A 119     -17.240  11.289  -0.870  1.00 10.00      A   
ATOM    556  C   HIS A 119     -10.852  13.730  -1.703  1.00 10.00      A   
ATOM    557  O   HIS A 119     -10.888  14.934  -1.459  1.00 10.00      A   
ATOM    558  N   GLY A 120      -9.712  13.077  -1.916  1.00 10.00      A   
ATOM    559  HN  GLY A 120      -9.734  12.115  -2.094  1.00 10.00      A   
ATOM    560  CA  GLY A 120      -8.441  13.780  -1.879  1.00 10.00      A   
ATOM    561  C   GLY A 120      -7.673  13.565  -0.588  1.00 10.00      A   
ATOM    562  O   GLY A 120      -6.553  14.059  -0.437  1.00 10.00      A   
ATOM    563  N   GLU A 121      -8.269  12.826   0.341  1.00 10.00      A   
ATOM    564  HN  GLU A 121      -9.164  12.465   0.163  1.00 10.00      A   
ATOM    565  CA  GLU A 121      -7.633  12.545   1.624  1.00 10.00      A   
ATOM    566  CB  GLU A 121      -8.659  12.009   2.623  1.00 10.00      A   
ATOM    567  CG  GLU A 121      -9.168  13.055   3.597  1.00 10.00      A   
ATOM    568  CD  GLU A 121      -8.043  13.711   4.366  1.00 10.00      A   
ATOM    569  OE1 GLU A 121      -7.767  14.903   4.117  1.00 10.00      A   
ATOM    570  OE2 GLU A 121      -7.423  13.030   5.216  1.00 10.00      A   
ATOM    571  C   GLU A 121      -6.473  11.562   1.477  1.00 10.00      A   
ATOM    572  O   GLU A 121      -6.128  11.147   0.367  1.00 10.00      A   
ATOM    573  N   LYS A 122      -5.863  11.201   2.597  1.00 10.00      A   
ATOM    574  HN  LYS A 122      -6.176  11.569   3.453  1.00 10.00      A   
ATOM    575  CA  LYS A 122      -4.745  10.266   2.585  1.00 10.00      A   
ATOM    576  CB  LYS A 122      -3.935  10.356   3.882  1.00 10.00      A   
ATOM    577  CG  LYS A 122      -2.709  11.255   3.795  1.00 10.00      A   
ATOM    578  CD  LYS A 122      -3.094  12.704   3.543  1.00 10.00      A   
ATOM    579  CE  LYS A 122      -1.885  13.548   3.171  1.00 10.00      A   
ATOM    580  NZ  LYS A 122      -1.257  13.090   1.902  1.00 10.00      A   
ATOM    581  HZ1 LYS A 122      -0.464  12.443   2.106  1.00 10.00      A   
ATOM    582  HZ2 LYS A 122      -0.895  13.903   1.366  1.00 10.00      A   
ATOM    583  HZ3 LYS A 122      -1.954  12.593   1.316  1.00 10.00      A   
ATOM    584  C   LYS A 122      -5.232   8.842   2.353  1.00 10.00      A   
ATOM    585  O   LYS A 122      -6.230   8.416   2.935  1.00 10.00      A   
ATOM    586  N   PHE A 123      -4.522   8.109   1.502  1.00 10.00      A   
ATOM    587  HN  PHE A 123      -3.735   8.509   1.069  1.00 10.00      A   
ATOM    588  CA  PHE A 123      -4.887   6.730   1.182  1.00 10.00      A   
ATOM    589  CB  PHE A 123      -4.001   6.162   0.062  1.00 10.00      A   
ATOM    590  CG  PHE A 123      -2.565   5.926   0.447  1.00 10.00      A   
ATOM    591  CD1 PHE A 123      -2.146   4.679   0.879  1.00 10.00      A   
ATOM    592  CD2 PHE A 123      -1.637   6.949   0.376  1.00 10.00      A   
ATOM    593  CE1 PHE A 123      -0.831   4.457   1.233  1.00 10.00      A   
ATOM    594  CE2 PHE A 123      -0.319   6.734   0.730  1.00 10.00      A   
ATOM    595  CZ  PHE A 123       0.085   5.486   1.159  1.00 10.00      A   
ATOM    596  C   PHE A 123      -4.856   5.834   2.418  1.00 10.00      A   
ATOM    597  O   PHE A 123      -5.652   4.904   2.542  1.00 10.00      A   
ATOM    598  N   TYR A 124      -3.950   6.134   3.343  1.00 10.00      A   
ATOM    599  HN  TYR A 124      -3.356   6.898   3.202  1.00 10.00      A   
ATOM    600  CA  TYR A 124      -3.823   5.349   4.562  1.00 10.00      A   
ATOM    601  CB  TYR A 124      -2.362   5.252   5.026  1.00 10.00      A   
ATOM    602  CG  TYR A 124      -1.692   6.572   5.353  1.00 10.00      A   
ATOM    603  CD1 TYR A 124      -1.021   7.297   4.377  1.00 10.00      A   
ATOM    604  CD2 TYR A 124      -1.710   7.082   6.647  1.00 10.00      A   
ATOM    605  CE1 TYR A 124      -0.389   8.490   4.676  1.00 10.00      A   
ATOM    606  CE2 TYR A 124      -1.086   8.277   6.954  1.00 10.00      A   
ATOM    607  CZ  TYR A 124      -0.425   8.977   5.965  1.00 10.00      A   
ATOM    608  OH  TYR A 124       0.211  10.159   6.270  1.00 10.00      A   
ATOM    609  HH  TYR A 124      -0.165  10.874   5.743  1.00 10.00      A   
ATOM    610  C   TYR A 124      -4.730   5.883   5.668  1.00 10.00      A   
ATOM    611  O   TYR A 124      -4.698   5.403   6.798  1.00 10.00      A   
ATOM    612  N   ASN A 125      -5.548   6.868   5.322  1.00 10.00      A   
ATOM    613  HN  ASN A 125      -5.534   7.195   4.398  1.00 10.00      A   
ATOM    614  CA  ASN A 125      -6.479   7.469   6.272  1.00 10.00      A   
ATOM    615  CB  ASN A 125      -6.455   8.996   6.173  1.00 10.00      A   
ATOM    616  CG  ASN A 125      -5.397   9.637   7.054  1.00 10.00      A   
ATOM    617  OD1 ASN A 125      -4.326   9.076   7.270  1.00 10.00      A   
ATOM    618  ND2 ASN A 125      -5.694  10.818   7.571  1.00 10.00      A   
ATOM    619 HD21 ASN A 125      -6.573  11.211   7.360  1.00 10.00      A   
ATOM    620 HD22 ASN A 125      -5.028  11.256   8.138  1.00 10.00      A   
ATOM    621  C   ASN A 125      -7.886   6.948   6.016  1.00 10.00      A   
ATOM    622  O   ASN A 125      -8.881   7.531   6.464  1.00 10.00      A   
ATOM    623  N   ASN A 126      -7.953   5.848   5.280  1.00 10.00      A   
ATOM    624  HN  ASN A 126      -7.121   5.440   4.964  1.00 10.00      A   
ATOM    625  CA  ASN A 126      -9.218   5.210   4.948  1.00 10.00      A   
ATOM    626  CB  ASN A 126      -9.184   4.665   3.516  1.00 10.00      A   
ATOM    627  CG  ASN A 126      -9.394   5.739   2.466  1.00 10.00      A   
ATOM    628  OD1 ASN A 126     -10.101   6.721   2.694  1.00 10.00      A   
ATOM    629  ND2 ASN A 126      -8.782   5.557   1.307  1.00 10.00      A   
ATOM    630 HD21 ASN A 126      -8.235   4.750   1.193  1.00 10.00      A   
ATOM    631 HD22 ASN A 126      -8.898   6.232   0.611  1.00 10.00      A   
ATOM    632  C   ASN A 126      -9.476   4.072   5.919  1.00 10.00      A   
ATOM    633  O   ASN A 126      -8.540   3.522   6.497  1.00 10.00      A   
ATOM    634  N   ASN A 127     -10.736   3.722   6.106  1.00 10.00      A   
ATOM    635  HN  ASN A 127     -11.447   4.196   5.622  1.00 10.00      A   
ATOM    636  CA  ASN A 127     -11.081   2.646   7.020  1.00 10.00      A   
ATOM    637  CB  ASN A 127     -12.010   3.144   8.131  1.00 10.00      A   
ATOM    638  CG  ASN A 127     -12.142   2.152   9.270  1.00 10.00      A   
ATOM    639  OD1 ASN A 127     -12.847   1.151   9.159  1.00 10.00      A   
ATOM    640  ND2 ASN A 127     -11.475   2.431  10.377  1.00 10.00      A   
ATOM    641 HD21 ASN A 127     -10.937   3.253  10.400  1.00 10.00      A   
ATOM    642 HD22 ASN A 127     -11.545   1.807  11.133  1.00 10.00      A   
ATOM    643  C   ASN A 127     -11.709   1.469   6.284  1.00 10.00      A   
ATOM    644  O   ASN A 127     -12.837   1.554   5.793  1.00 10.00      A   
ATOM    645  N   PHE A 128     -10.962   0.383   6.186  1.00 10.00      A   
ATOM    646  HN  PHE A 128     -10.051   0.393   6.566  1.00 10.00      A   
ATOM    647  CA  PHE A 128     -11.440  -0.826   5.536  1.00 10.00      A   
ATOM    648  CB  PHE A 128     -10.344  -1.437   4.656  1.00 10.00      A   
ATOM    649  CG  PHE A 128      -9.975  -0.599   3.464  1.00 10.00      A   
ATOM    650  CD1 PHE A 128     -10.748  -0.626   2.317  1.00 10.00      A   
ATOM    651  CD2 PHE A 128      -8.855   0.214   3.492  1.00 10.00      A   
ATOM    652  CE1 PHE A 128     -10.413   0.145   1.219  1.00 10.00      A   
ATOM    653  CE2 PHE A 128      -8.513   0.987   2.399  1.00 10.00      A   
ATOM    654  CZ  PHE A 128      -9.293   0.952   1.260  1.00 10.00      A   
ATOM    655  C   PHE A 128     -11.874  -1.825   6.600  1.00 10.00      A   
ATOM    656  O   PHE A 128     -11.138  -2.088   7.551  1.00 10.00      A   
ATOM    657  N   MET A 129     -13.067  -2.367   6.453  1.00 10.00      A   
ATOM    658  HN  MET A 129     -13.614  -2.128   5.669  1.00 10.00      A   
ATOM    659  CA  MET A 129     -13.589  -3.318   7.416  1.00 10.00      A   
ATOM    660  CB  MET A 129     -14.743  -2.705   8.217  1.00 10.00      A   
ATOM    661  CG  MET A 129     -14.307  -1.834   9.382  1.00 10.00      A   
ATOM    662  SD  MET A 129     -15.686  -1.344  10.436  1.00 10.00      A   
ATOM    663  CE  MET A 129     -14.812  -0.545  11.781  1.00 10.00      A   
ATOM    664  C   MET A 129     -14.055  -4.595   6.746  1.00 10.00      A   
ATOM    665  O   MET A 129     -14.293  -4.630   5.539  1.00 10.00      A   
ATOM    666  N   VAL A 130     -14.152  -5.645   7.544  1.00 10.00      A   
ATOM    667  HN  VAL A 130     -13.908  -5.539   8.490  1.00 10.00      A   
ATOM    668  CA  VAL A 130     -14.615  -6.945   7.087  1.00 10.00      A   
ATOM    669  CB  VAL A 130     -13.449  -7.946   6.904  1.00 10.00      A   
ATOM    670  CG1 VAL A 130     -13.967  -9.296   6.425  1.00 10.00      A   
ATOM    671  CG2 VAL A 130     -12.413  -7.400   5.935  1.00 10.00      A   
ATOM    672  C   VAL A 130     -15.581  -7.497   8.128  1.00 10.00      A   
ATOM    673  O   VAL A 130     -15.201  -7.679   9.288  1.00 10.00      A   
ATOM    674  N   ASP A 131     -16.827  -7.719   7.717  1.00 10.00      A   
ATOM    675  HN  ASP A 131     -17.056  -7.522   6.780  1.00 10.00      A   
ATOM    676  CA  ASP A 131     -17.872  -8.245   8.602  1.00 10.00      A   
ATOM    677  CB  ASP A 131     -17.494  -9.611   9.187  1.00 10.00      A   
ATOM    678  CG  ASP A 131     -17.614 -10.745   8.193  1.00 10.00      A   
ATOM    679  OD1 ASP A 131     -18.570 -10.746   7.392  1.00 10.00      A   
ATOM    680  OD2 ASP A 131     -16.755 -11.654   8.218  1.00 10.00      A   
ATOM    681  C   ASP A 131     -18.199  -7.268   9.725  1.00 10.00      A   
ATOM    682  O   ASP A 131     -18.723  -7.657  10.774  1.00 10.00      A   
ATOM    683  N   GLY A 132     -17.894  -5.996   9.507  1.00 10.00      A   
ATOM    684  HN  GLY A 132     -17.501  -5.731   8.639  1.00 10.00      A   
ATOM    685  CA  GLY A 132     -18.163  -4.989  10.512  1.00 10.00      A   
ATOM    686  C   GLY A 132     -17.006  -4.788  11.474  1.00 10.00      A   
ATOM    687  O   GLY A 132     -17.134  -4.059  12.458  1.00 10.00      A   
ATOM    688  N   LEU A 133     -15.883  -5.443  11.203  1.00 10.00      A   
ATOM    689  HN  LEU A 133     -15.843  -6.022  10.410  1.00 10.00      A   
ATOM    690  CA  LEU A 133     -14.707  -5.316  12.054  1.00 10.00      A   
ATOM    691  CB  LEU A 133     -14.379  -6.638  12.745  1.00 10.00      A   
ATOM    692  CG  LEU A 133     -13.626  -6.527  14.073  1.00 10.00      A   
ATOM    693  CD1 LEU A 133     -14.492  -5.861  15.131  1.00 10.00      A   
ATOM    694  CD2 LEU A 133     -13.160  -7.894  14.544  1.00 10.00      A   
ATOM    695  C   LEU A 133     -13.512  -4.802  11.254  1.00 10.00      A   
ATOM    696  O   LEU A 133     -13.348  -5.148  10.084  1.00 10.00      A   
ATOM    697  N   SER A 134     -12.691  -3.981  11.899  1.00 10.00      A   
ATOM    698  HN  SER A 134     -12.878  -3.773  12.842  1.00 10.00      A   
ATOM    699  CA  SER A 134     -11.519  -3.369  11.273  1.00 10.00      A   
ATOM    700  CB  SER A 134     -10.788  -2.486  12.289  1.00 10.00      A   
ATOM    701  OG  SER A 134      -9.799  -1.682  11.666  1.00 10.00      A   
ATOM    702  HG  SER A 134      -9.465  -1.043  12.311  1.00 10.00      A   
ATOM    703  C   SER A 134     -10.544  -4.375  10.652  1.00 10.00      A   
ATOM    704  O   SER A 134     -10.360  -5.490  11.149  1.00 10.00      A   
ATOM    705  N   ASN A 135      -9.932  -3.951   9.550  1.00 10.00      A   
ATOM    706  HN  ASN A 135     -10.155  -3.059   9.207  1.00 10.00      A   
ATOM    707  CA  ASN A 135      -8.947  -4.744   8.820  1.00 10.00      A   
ATOM    708  CB  ASN A 135      -9.611  -5.415   7.605  1.00 10.00      A   
ATOM    709  CG  ASN A 135      -8.681  -6.342   6.836  1.00 10.00      A   
ATOM    710  OD1 ASN A 135      -7.783  -6.958   7.405  1.00 10.00      A   
ATOM    711  ND2 ASN A 135      -8.890  -6.442   5.530  1.00 10.00      A   
ATOM    712 HD21 ASN A 135      -9.620  -5.919   5.138  1.00 10.00      A   
ATOM    713 HD22 ASN A 135      -8.303  -7.034   5.008  1.00 10.00      A   
ATOM    714  C   ASN A 135      -7.827  -3.805   8.364  1.00 10.00      A   
ATOM    715  O   ASN A 135      -7.194  -4.002   7.327  1.00 10.00      A   
ATOM    716  N   ASN A 136      -7.595  -2.771   9.165  1.00 10.00      A   
ATOM    717  HN  ASN A 136      -8.107  -2.687   9.995  1.00 10.00      A   
ATOM    718  CA  ASN A 136      -6.584  -1.764   8.853  1.00 10.00      A   
ATOM    719  CB  ASN A 136      -7.128  -0.358   9.127  1.00 10.00      A   
ATOM    720  CG  ASN A 136      -8.460  -0.093   8.459  1.00 10.00      A   
ATOM    721  OD1 ASN A 136      -8.516   0.305   7.296  1.00 10.00      A   
ATOM    722  ND2 ASN A 136      -9.547  -0.306   9.190  1.00 10.00      A   
ATOM    723 HD21 ASN A 136      -9.433  -0.621  10.115  1.00 10.00      A   
ATOM    724 HD22 ASN A 136     -10.420  -0.145   8.779  1.00 10.00      A   
ATOM    725  C   ASN A 136      -5.312  -1.972   9.661  1.00 10.00      A   
ATOM    726  O   ASN A 136      -5.359  -2.396  10.816  1.00 10.00      A   
ATOM    727  N   ASN A 137      -4.178  -1.665   9.046  1.00 10.00      A   
ATOM    728  HN  ASN A 137      -4.213  -1.346   8.119  1.00 10.00      A   
ATOM    729  CA  ASN A 137      -2.882  -1.791   9.700  1.00 10.00      A   
ATOM    730  CB  ASN A 137      -1.785  -2.088   8.670  1.00 10.00      A   
ATOM    731  CG  ASN A 137      -0.382  -2.062   9.262  1.00 10.00      A   
ATOM    732  OD1 ASN A 137       0.259  -1.010   9.338  1.00 10.00      A   
ATOM    733  ND2 ASN A 137       0.106  -3.218   9.679  1.00 10.00      A   
ATOM    734 HD21 ASN A 137      -0.455  -4.021   9.585  1.00 10.00      A   
ATOM    735 HD22 ASN A 137       1.009  -3.231  10.060  1.00 10.00      A   
ATOM    736  C   ASN A 137      -2.556  -0.501  10.447  1.00 10.00      A   
ATOM    737  O   ASN A 137      -2.687   0.593   9.897  1.00 10.00      A   
ATOM    738  N   ASN A 138      -2.133  -0.630  11.696  1.00 10.00      A   
ATOM    739  HN  ASN A 138      -2.040  -1.528  12.083  1.00 10.00      A   
ATOM    740  CA  ASN A 138      -1.799   0.532  12.512  1.00 10.00      A   
ATOM    741  CB  ASN A 138      -2.694   0.597  13.752  1.00 10.00      A   
ATOM    742  CG  ASN A 138      -4.051   1.210  13.465  1.00 10.00      A   
ATOM    743  OD1 ASN A 138      -4.217   2.427  13.514  1.00 10.00      A   
ATOM    744  ND2 ASN A 138      -5.034   0.373  13.171  1.00 10.00      A   
ATOM    745 HD21 ASN A 138      -4.835  -0.588  13.155  1.00 10.00      A   
ATOM    746 HD22 ASN A 138      -5.920   0.747  12.984  1.00 10.00      A   
ATOM    747  C   ASN A 138      -0.331   0.512  12.918  1.00 10.00      A   
ATOM    748  O   ASN A 138       0.005   0.702  14.092  1.00 10.00      A   
ATOM    749  N   ILE A 139       0.535   0.259  11.944  1.00 10.00      A   
ATOM    750  HN  ILE A 139       0.198   0.101  11.037  1.00 10.00      A   
ATOM    751  CA  ILE A 139       1.973   0.212  12.184  1.00 10.00      A   
ATOM    752  CB  ILE A 139       2.505  -1.241  12.227  1.00 10.00      A   
ATOM    753  CG1 ILE A 139       1.804  -2.052  13.322  1.00 10.00      A   
ATOM    754  CG2 ILE A 139       4.013  -1.253  12.441  1.00 10.00      A   
ATOM    755  CD1 ILE A 139       2.080  -3.539  13.255  1.00 10.00      A   
ATOM    756  C   ILE A 139       2.724   0.981  11.096  1.00 10.00      A   
ATOM    757  O   ILE A 139       3.524   1.871  11.388  1.00 10.00      A   
ATOM    758  N   ASN A 140       2.455   0.635   9.843  1.00 10.00      A   
ATOM    759  HN  ASN A 140       1.790  -0.072   9.672  1.00 10.00      A   
ATOM    760  CA  ASN A 140       3.109   1.276   8.703  1.00 10.00      A   
ATOM    761  CB  ASN A 140       4.530   0.712   8.548  1.00 10.00      A   
ATOM    762  CG  ASN A 140       5.405   1.490   7.582  1.00 10.00      A   
ATOM    763  OD1 ASN A 140       5.220   2.689   7.375  1.00 10.00      A   
ATOM    764  ND2 ASN A 140       6.379   0.811   6.998  1.00 10.00      A   
ATOM    765 HD21 ASN A 140       6.478  -0.139   7.219  1.00 10.00      A   
ATOM    766 HD22 ASN A 140       6.964   1.284   6.367  1.00 10.00      A   
ATOM    767  C   ASN A 140       2.296   1.032   7.431  1.00 10.00      A   
ATOM    768  O   ASN A 140       2.649   0.189   6.610  1.00 10.00      A   
ATOM    769  N   PRO A 141       1.173   1.755   7.263  1.00 10.00      A   
ATOM    770  CA  PRO A 141       0.294   1.599   6.107  1.00 10.00      A   
ATOM    771  CB  PRO A 141      -1.070   1.924   6.714  1.00 10.00      A   
ATOM    772  CG  PRO A 141      -0.785   2.956   7.760  1.00 10.00      A   
ATOM    773  CD  PRO A 141       0.649   2.764   8.200  1.00 10.00      A   
ATOM    774  C   PRO A 141       0.594   2.564   4.959  1.00 10.00      A   
ATOM    775  O   PRO A 141      -0.132   2.591   3.964  1.00 10.00      A   
ATOM    776  N   GLY A 142       1.647   3.358   5.093  1.00 10.00      A   
ATOM    777  HN  GLY A 142       2.197   3.301   5.906  1.00 10.00      A   
ATOM    778  CA  GLY A 142       1.996   4.307   4.050  1.00 10.00      A   
ATOM    779  C   GLY A 142       3.476   4.297   3.741  1.00 10.00      A   
ATOM    780  O   GLY A 142       4.090   5.349   3.537  1.00 10.00      A   
ATOM    781  N   ALA A 143       4.049   3.103   3.702  1.00 10.00      A   
ATOM    782  HN  ALA A 143       3.496   2.305   3.845  1.00 10.00      A   
ATOM    783  CA  ALA A 143       5.468   2.938   3.430  1.00 10.00      A   
ATOM    784  CB  ALA A 143       5.870   1.485   3.610  1.00 10.00      A   
ATOM    785  C   ALA A 143       5.810   3.410   2.024  1.00 10.00      A   
ATOM    786  O   ALA A 143       5.114   3.075   1.060  1.00 10.00      A   
ATOM    787  N   ASN A 144       6.869   4.213   1.918  1.00 10.00      A   
ATOM    788  HN  ASN A 144       7.365   4.456   2.732  1.00 10.00      A   
ATOM    789  CA  ASN A 144       7.325   4.743   0.630  1.00 10.00      A   
ATOM    790  CB  ASN A 144       7.760   3.606  -0.309  1.00 10.00      A   
ATOM    791  CG  ASN A 144       9.056   2.945   0.113  1.00 10.00      A   
ATOM    792  OD1 ASN A 144      10.040   3.615   0.428  1.00 10.00      A   
ATOM    793  ND2 ASN A 144       9.061   1.621   0.132  1.00 10.00      A   
ATOM    794 HD21 ASN A 144       8.237   1.149  -0.127  1.00 10.00      A   
ATOM    795 HD22 ASN A 144       9.882   1.165   0.410  1.00 10.00      A   
ATOM    796  C   ASN A 144       6.244   5.589  -0.040  1.00 10.00      A   
ATOM    797  O   ASN A 144       6.251   5.759  -1.258  1.00 10.00      A   
ATOM    798  N   ASN A 145       5.307   6.099   0.763  1.00 10.00      A   
ATOM    799  HN  ASN A 145       5.352   5.902   1.725  1.00 10.00      A   
ATOM    800  CA  ASN A 145       4.205   6.928   0.261  1.00 10.00      A   
ATOM    801  CB  ASN A 145       4.737   8.180  -0.453  1.00 10.00      A   
ATOM    802  CG  ASN A 145       3.688   9.262  -0.624  1.00 10.00      A   
ATOM    803  OD1 ASN A 145       2.817   9.445   0.228  1.00 10.00      A   
ATOM    804  ND2 ASN A 145       3.766   9.991  -1.726  1.00 10.00      A   
ATOM    805 HD21 ASN A 145       4.488   9.794  -2.360  1.00 10.00      A   
ATOM    806 HD22 ASN A 145       3.097  10.692  -1.869  1.00 10.00      A   
ATOM    807  C   ASN A 145       3.299   6.120  -0.673  1.00 10.00      A   
ATOM    808  O   ASN A 145       2.570   6.676  -1.500  1.00 10.00      A   
ATOM    809  N   GLY A 146       3.347   4.801  -0.531  1.00 10.00      A   
ATOM    810  HN  GLY A 146       3.938   4.410   0.151  1.00 10.00      A   
ATOM    811  CA  GLY A 146       2.541   3.934  -1.367  1.00 10.00      A   
ATOM    812  C   GLY A 146       3.151   3.743  -2.742  1.00 10.00      A   
ATOM    813  O   GLY A 146       2.452   3.417  -3.703  1.00 10.00      A   
ATOM    814  N   GLU A 147       4.455   3.959  -2.834  1.00 10.00      A   
ATOM    815  HN  GLU A 147       4.952   4.225  -2.033  1.00 10.00      A   
ATOM    816  CA  GLU A 147       5.173   3.812  -4.091  1.00 10.00      A   
ATOM    817  CB  GLU A 147       6.148   4.982  -4.278  1.00 10.00      A   
ATOM    818  CG  GLU A 147       6.464   5.315  -5.726  1.00 10.00      A   
ATOM    819  CD  GLU A 147       5.259   5.850  -6.469  1.00 10.00      A   
ATOM    820  OE1 GLU A 147       4.488   5.038  -7.019  1.00 10.00      A   
ATOM    821  OE2 GLU A 147       5.078   7.086  -6.504  1.00 10.00      A   
ATOM    822  C   GLU A 147       5.940   2.495  -4.099  1.00 10.00      A   
ATOM    823  O   GLU A 147       6.505   2.094  -3.082  1.00 10.00      A   
ATOM    824  N   LEU A 148       5.948   1.825  -5.239  1.00 10.00      A   
ATOM    825  HN  LEU A 148       5.472   2.193  -6.014  1.00 10.00      A   
ATOM    826  CA  LEU A 148       6.657   0.561  -5.372  1.00 10.00      A   
ATOM    827  CB  LEU A 148       6.122  -0.239  -6.561  1.00 10.00      A   
ATOM    828  CG  LEU A 148       4.650  -0.649  -6.487  1.00 10.00      A   
ATOM    829  CD1 LEU A 148       4.238  -1.375  -7.756  1.00 10.00      A   
ATOM    830  CD2 LEU A 148       4.392  -1.515  -5.265  1.00 10.00      A   
ATOM    831  C   LEU A 148       8.147   0.821  -5.542  1.00 10.00      A   
ATOM    832  O   LEU A 148       8.582   1.352  -6.565  1.00 10.00      A   
ATOM    833  N   ASN A 149       8.920   0.463  -4.534  1.00 10.00      A   
ATOM    834  HN  ASN A 149       8.515   0.038  -3.746  1.00 10.00      A   
ATOM    835  CA  ASN A 149      10.360   0.668  -4.568  1.00 10.00      A   
ATOM    836  CB  ASN A 149      10.876   1.025  -3.170  1.00 10.00      A   
ATOM    837  CG  ASN A 149      12.316   1.498  -3.181  1.00 10.00      A   
ATOM    838  OD1 ASN A 149      12.779   2.078  -4.164  1.00 10.00      A   
ATOM    839  ND2 ASN A 149      13.037   1.242  -2.102  1.00 10.00      A   
ATOM    840 HD21 ASN A 149      12.611   0.764  -1.356  1.00 10.00      A   
ATOM    841 HD22 ASN A 149      13.975   1.541  -2.089  1.00 10.00      A   
ATOM    842  C   ASN A 149      11.064  -0.580  -5.090  1.00 10.00      A   
ATOM    843  O   ASN A 149      10.452  -1.642  -5.193  1.00 10.00      A   
ATOM    844  N   GLN A 150      12.345  -0.446  -5.426  1.00 10.00      A   
ATOM    845  HN  GLN A 150      12.772   0.433  -5.331  1.00 10.00      A   
ATOM    846  CA  GLN A 150      13.127  -1.568  -5.928  1.00 10.00      A   
ATOM    847  CB  GLN A 150      14.519  -1.104  -6.354  1.00 10.00      A   
ATOM    848  CG  GLN A 150      15.236  -2.086  -7.264  1.00 10.00      A   
ATOM    849  CD  GLN A 150      14.879  -1.883  -8.720  1.00 10.00      A   
ATOM    850  OE1 GLN A 150      13.874  -2.397  -9.202  1.00 10.00      A   
ATOM    851  NE2 GLN A 150      15.710  -1.142  -9.433  1.00 10.00      A   
ATOM    852 HE21 GLN A 150      16.507  -0.773  -8.980  1.00 10.00      A   
ATOM    853 HE22 GLN A 150      15.498  -0.981 -10.378  1.00 10.00      A   
ATOM    854  C   GLN A 150      13.255  -2.640  -4.856  1.00 10.00      A   
ATOM    855  O   GLN A 150      13.127  -3.834  -5.135  1.00 10.00      A   
ATOM    856  N   GLN A 151      13.522  -2.201  -3.633  1.00 10.00      A   
ATOM    857  HN  GLN A 151      13.623  -1.239  -3.485  1.00 10.00      A   
ATOM    858  CA  GLN A 151      13.649  -3.103  -2.502  1.00 10.00      A   
ATOM    859  CB  GLN A 151      14.985  -2.923  -1.771  1.00 10.00      A   
ATOM    860  CG  GLN A 151      15.503  -1.495  -1.714  1.00 10.00      A   
ATOM    861  CD  GLN A 151      16.565  -1.313  -0.647  1.00 10.00      A   
ATOM    862  OE1 GLN A 151      16.267  -0.921   0.478  1.00 10.00      A   
ATOM    863  NE2 GLN A 151      17.809  -1.607  -0.989  1.00 10.00      A   
ATOM    864 HE21 GLN A 151      17.976  -1.923  -1.902  1.00 10.00      A   
ATOM    865 HE22 GLN A 151      18.519  -1.510  -0.308  1.00 10.00      A   
ATOM    866  C   GLN A 151      12.478  -2.913  -1.550  1.00 10.00      A   
ATOM    867  O   GLN A 151      12.178  -1.790  -1.140  1.00 10.00      A   
ATOM    868  N   PRO A 152      11.789  -4.008  -1.210  1.00 10.00      A   
ATOM    869  CA  PRO A 152      10.632  -3.968  -0.314  1.00 10.00      A   
ATOM    870  CB  PRO A 152       9.976  -5.330  -0.543  1.00 10.00      A   
ATOM    871  CG  PRO A 152      11.107  -6.226  -0.914  1.00 10.00      A   
ATOM    872  CD  PRO A 152      12.087  -5.376  -1.673  1.00 10.00      A   
ATOM    873  C   PRO A 152      11.034  -3.815   1.150  1.00 10.00      A   
ATOM    874  O   PRO A 152      12.219  -3.880   1.495  1.00 10.00      A   
ATOM    875  N   ASP A 153      10.037  -3.609   2.001  1.00 10.00      A   
ATOM    876  HN  ASP A 153       9.121  -3.558   1.655  1.00 10.00      A   
ATOM    877  CA  ASP A 153      10.254  -3.451   3.433  1.00 10.00      A   
ATOM    878  CB  ASP A 153       8.947  -3.068   4.145  1.00 10.00      A   
ATOM    879  CG  ASP A 153       7.895  -2.476   3.226  1.00 10.00      A   
ATOM    880  OD1 ASP A 153       7.262  -3.243   2.464  1.00 10.00      A   
ATOM    881  OD2 ASP A 153       7.688  -1.248   3.263  1.00 10.00      A   
ATOM    882  C   ASP A 153      10.781  -4.752   4.023  1.00 10.00      A   
ATOM    883  O   ASP A 153      10.108  -5.784   3.970  1.00 10.00      A   
ATOM    884  N   GLY A 154      11.985  -4.703   4.568  1.00 10.00      A   
ATOM    885  HN  GLY A 154      12.480  -3.845   4.573  1.00 10.00      A   
ATOM    886  CA  GLY A 154      12.583  -5.885   5.155  1.00 10.00      A   
ATOM    887  C   GLY A 154      13.892  -6.254   4.484  1.00 10.00      A   
ATOM    888  O   GLY A 154      14.471  -7.307   4.763  1.00 10.00      A   
ATOM    889  N   TYR A 155      14.351  -5.391   3.588  1.00 10.00      A   
ATOM    890  HN  TYR A 155      13.829  -4.584   3.393  1.00 10.00      A   
ATOM    891  CA  TYR A 155      15.599  -5.618   2.877  1.00 10.00      A   
ATOM    892  CB  TYR A 155      15.648  -4.761   1.610  1.00 10.00      A   
ATOM    893  CG  TYR A 155      16.610  -5.263   0.553  1.00 10.00      A   
ATOM    894  CD1 TYR A 155      17.939  -4.856   0.541  1.00 10.00      A   
ATOM    895  CD2 TYR A 155      16.187  -6.138  -0.439  1.00 10.00      A   
ATOM    896  CE1 TYR A 155      18.818  -5.304  -0.426  1.00 10.00      A   
ATOM    897  CE2 TYR A 155      17.059  -6.593  -1.410  1.00 10.00      A   
ATOM    898  CZ  TYR A 155      18.374  -6.173  -1.399  1.00 10.00      A   
ATOM    899  OH  TYR A 155      19.246  -6.621  -2.367  1.00 10.00      A   
ATOM    900  HH  TYR A 155      20.062  -6.922  -1.949  1.00 10.00      A   
ATOM    901  C   TYR A 155      16.784  -5.293   3.780  1.00 10.00      A   
ATOM    902  O   TYR A 155      17.821  -5.950   3.724  1.00 10.00      A   
ATOM    903  N   SER A 156      16.615  -4.283   4.615  1.00 10.00      A   
ATOM    904  HN  SER A 156      15.761  -3.807   4.620  1.00 10.00      A   
ATOM    905  CA  SER A 156      17.663  -3.867   5.531  1.00 10.00      A   
ATOM    906  CB  SER A 156      17.536  -2.366   5.805  1.00 10.00      A   
ATOM    907  OG  SER A 156      17.137  -1.669   4.634  1.00 10.00      A   
ATOM    908  HG  SER A 156      17.786  -1.828   3.933  1.00 10.00      A   
ATOM    909  C   SER A 156      17.577  -4.656   6.838  1.00 10.00      A   
ATOM    910  O   SER A 156      16.489  -5.047   7.264  1.00 10.00      A   
ATOM    911  N   PRO A 157      18.727  -4.908   7.491  1.00 10.00      A   
ATOM    912  CA  PRO A 157      18.776  -5.652   8.759  1.00 10.00      A   
ATOM    913  CB  PRO A 157      20.267  -5.665   9.120  1.00 10.00      A   
ATOM    914  CG  PRO A 157      20.883  -4.587   8.293  1.00 10.00      A   
ATOM    915  CD  PRO A 157      20.068  -4.503   7.037  1.00 10.00      A   
ATOM    916  C   PRO A 157      17.972  -4.958   9.858  1.00 10.00      A   
ATOM    917  O   PRO A 157      17.482  -5.598  10.794  1.00 10.00      A   
ATOM    918  N   ALA A 158      17.852  -3.643   9.744  1.00 10.00      A   
ATOM    919  HN  ALA A 158      18.276  -3.193   8.982  1.00 10.00      A   
ATOM    920  CA  ALA A 158      17.106  -2.847  10.702  1.00 10.00      A   
ATOM    921  CB  ALA A 158      18.031  -1.874  11.419  1.00 10.00      A   
ATOM    922  C   ALA A 158      15.986  -2.109   9.980  1.00 10.00      A   
ATOM    923  O   ALA A 158      15.806  -0.903  10.144  1.00 10.00      A   
ATOM    924  N   ASP A 159      15.246  -2.850   9.170  1.00 10.00      A   
ATOM    925  HN  ASP A 159      15.441  -3.807   9.090  1.00 10.00      A   
ATOM    926  CA  ASP A 159      14.146  -2.293   8.396  1.00 10.00      A   
ATOM    927  CB  ASP A 159      14.119  -2.944   7.011  1.00 10.00      A   
ATOM    928  CG  ASP A 159      13.784  -1.981   5.894  1.00 10.00      A   
ATOM    929  OD1 ASP A 159      13.865  -0.752   6.111  1.00 10.00      A   
ATOM    930  OD2 ASP A 159      13.461  -2.454   4.784  1.00 10.00      A   
ATOM    931  C   ASP A 159      12.814  -2.541   9.096  1.00 10.00      A   
ATOM    932  O   ASP A 159      12.730  -3.348  10.026  1.00 10.00      A   
ATOM    933  N   LEU A 160      11.779  -1.843   8.650  1.00 10.00      A   
ATOM    934  HN  LEU A 160      11.913  -1.201   7.920  1.00 10.00      A   
ATOM    935  CA  LEU A 160      10.448  -1.999   9.219  1.00 10.00      A   
ATOM    936  CB  LEU A 160       9.984  -0.701   9.885  1.00 10.00      A   
ATOM    937  CG  LEU A 160       8.649  -0.772  10.632  1.00 10.00      A   
ATOM    938  CD1 LEU A 160       8.807  -1.520  11.948  1.00 10.00      A   
ATOM    939  CD2 LEU A 160       8.088   0.621  10.865  1.00 10.00      A   
ATOM    940  C   LEU A 160       9.452  -2.411   8.141  1.00 10.00      A   
ATOM    941  O   LEU A 160       9.266  -1.694   7.155  1.00 10.00      A   
ATOM    942  N   PRO A 161       8.816  -3.585   8.305  1.00 10.00      A   
ATOM    943  CA  PRO A 161       7.823  -4.094   7.350  1.00 10.00      A   
ATOM    944  CB  PRO A 161       7.445  -5.472   7.912  1.00 10.00      A   
ATOM    945  CG  PRO A 161       8.554  -5.823   8.846  1.00 10.00      A   
ATOM    946  CD  PRO A 161       9.030  -4.520   9.420  1.00 10.00      A   
ATOM    947  C   PRO A 161       6.587  -3.196   7.281  1.00 10.00      A   
ATOM    948  O   PRO A 161       6.427  -2.278   8.089  1.00 10.00      A   
ATOM    949  N   ALA A 162       5.709  -3.469   6.328  1.00 10.00      A   
ATOM    950  HN  ALA A 162       5.870  -4.228   5.728  1.00 10.00      A   
ATOM    951  CA  ALA A 162       4.502  -2.675   6.165  1.00 10.00      A   
ATOM    952  CB  ALA A 162       4.670  -1.684   5.024  1.00 10.00      A   
ATOM    953  C   ALA A 162       3.282  -3.558   5.935  1.00 10.00      A   
ATOM    954  O   ALA A 162       2.507  -3.815   6.855  1.00 10.00      A   
ATOM    955  N   GLY A 163       3.114  -4.021   4.703  1.00 10.00      A   
ATOM    956  HN  GLY A 163       3.761  -3.779   4.006  1.00 10.00      A   
ATOM    957  CA  GLY A 163       1.983  -4.867   4.376  1.00 10.00      A   
ATOM    958  C   GLY A 163       0.865  -4.071   3.739  1.00 10.00      A   
ATOM    959  O   GLY A 163      -0.009  -4.627   3.074  1.00 10.00      A   
ATOM    960  N   GLY A 164       0.896  -2.763   3.945  1.00 10.00      A   
ATOM    961  HN  GLY A 164       1.611  -2.384   4.496  1.00 10.00      A   
ATOM    962  CA  GLY A 164      -0.115  -1.895   3.384  1.00 10.00      A   
ATOM    963  C   GLY A 164      -1.180  -1.527   4.394  1.00 10.00      A   
ATOM    964  O   GLY A 164      -1.056  -1.848   5.575  1.00 10.00      A   
ATOM    965  N   PRO A 165      -2.242  -0.838   3.960  1.00 10.00      A   
ATOM    966  CA  PRO A 165      -3.335  -0.426   4.839  1.00 10.00      A   
ATOM    967  CB  PRO A 165      -4.103   0.617   4.007  1.00 10.00      A   
ATOM    968  CG  PRO A 165      -3.271   0.858   2.788  1.00 10.00      A   
ATOM    969  CD  PRO A 165      -2.456  -0.382   2.583  1.00 10.00      A   
ATOM    970  C   PRO A 165      -4.255  -1.589   5.207  1.00 10.00      A   
ATOM    971  O   PRO A 165      -4.943  -1.543   6.227  1.00 10.00      A   
ATOM    972  N   GLN A 166      -4.251  -2.636   4.386  1.00 10.00      A   
ATOM    973  HN  GLN A 166      -3.641  -2.641   3.618  1.00 10.00      A   
ATOM    974  CA  GLN A 166      -5.104  -3.794   4.621  1.00 10.00      A   
ATOM    975  CB  GLN A 166      -5.763  -4.248   3.315  1.00 10.00      A   
ATOM    976  CG  GLN A 166      -6.606  -3.178   2.637  1.00 10.00      A   
ATOM    977  CD  GLN A 166      -7.157  -3.621   1.294  1.00 10.00      A   
ATOM    978  OE1 GLN A 166      -7.432  -4.802   1.074  1.00 10.00      A   
ATOM    979  NE2 GLN A 166      -7.320  -2.673   0.384  1.00 10.00      A   
ATOM    980 HE21 GLN A 166      -7.078  -1.754   0.626  1.00 10.00      A   
ATOM    981 HE22 GLN A 166      -7.670  -2.930  -0.494  1.00 10.00      A   
ATOM    982  C   GLN A 166      -4.311  -4.942   5.233  1.00 10.00      A   
ATOM    983  O   GLN A 166      -3.293  -5.365   4.684  1.00 10.00      A   
ATOM    984  N   SER A 167      -4.777  -5.434   6.373  1.00 10.00      A   
ATOM    985  HN  SER A 167      -5.583  -5.037   6.775  1.00 10.00      A   
ATOM    986  CA  SER A 167      -4.118  -6.536   7.057  1.00 10.00      A   
ATOM    987  CB  SER A 167      -4.615  -6.619   8.500  1.00 10.00      A   
ATOM    988  OG  SER A 167      -4.691  -5.329   9.083  1.00 10.00      A   
ATOM    989  HG  SER A 167      -3.800  -5.012   9.273  1.00 10.00      A   
ATOM    990  C   SER A 167      -4.377  -7.855   6.330  1.00 10.00      A   
ATOM    991  O   SER A 167      -3.445  -8.579   5.973  1.00 10.00      A   
ATOM    992  N   PHE A 168      -5.649  -8.165   6.119  1.00 10.00      A   
ATOM    993  HN  PHE A 168      -6.350  -7.554   6.438  1.00 10.00      A   
ATOM    994  CA  PHE A 168      -6.033  -9.390   5.430  1.00 10.00      A   
ATOM    995  CB  PHE A 168      -7.190 -10.089   6.155  1.00 10.00      A   
ATOM    996  CG  PHE A 168      -6.980 -10.285   7.631  1.00 10.00      A   
ATOM    997  CD1 PHE A 168      -5.815 -10.854   8.114  1.00 10.00      A   
ATOM    998  CD2 PHE A 168      -7.955  -9.900   8.536  1.00 10.00      A   
ATOM    999  CE1 PHE A 168      -5.628 -11.033   9.471  1.00 10.00      A   
ATOM   1000  CE2 PHE A 168      -7.774 -10.076   9.895  1.00 10.00      A   
ATOM   1001  CZ  PHE A 168      -6.607 -10.643  10.363  1.00 10.00      A   
ATOM   1002  C   PHE A 168      -6.448  -9.081   3.999  1.00 10.00      A   
ATOM   1003  O   PHE A 168      -7.344  -8.264   3.771  1.00 10.00      A   
ATOM   1004  N   TRP A 169      -5.798  -9.729   3.044  1.00 10.00      A   
ATOM   1005  HN  TRP A 169      -5.095 -10.366   3.288  1.00 10.00      A   
ATOM   1006  CA  TRP A 169      -6.107  -9.518   1.636  1.00 10.00      A   
ATOM   1007  CB  TRP A 169      -4.852  -9.686   0.771  1.00 10.00      A   
ATOM   1008  CG  TRP A 169      -3.734  -8.741   1.114  1.00 10.00      A   
ATOM   1009  CD1 TRP A 169      -3.771  -7.703   2.000  1.00 10.00      A   
ATOM   1010  CD2 TRP A 169      -2.409  -8.750   0.568  1.00 10.00      A   
ATOM   1011  NE1 TRP A 169      -2.554  -7.072   2.046  1.00 10.00      A   
ATOM   1012  HE1 TRP A 169      -2.335  -6.300   2.614  1.00 10.00      A   
ATOM   1013  CE2 TRP A 169      -1.700  -7.694   1.175  1.00 10.00      A   
ATOM   1014  CE3 TRP A 169      -1.753  -9.550  -0.372  1.00 10.00      A   
ATOM   1015  CZ2 TRP A 169      -0.368  -7.417   0.871  1.00 10.00      A   
ATOM   1016  CZ3 TRP A 169      -0.432  -9.275  -0.673  1.00 10.00      A   
ATOM   1017  CH2 TRP A 169       0.247  -8.218  -0.053  1.00 10.00      A   
ATOM   1018  C   TRP A 169      -7.202 -10.481   1.188  1.00 10.00      A   
ATOM   1019  O   TRP A 169      -6.978 -11.686   1.073  1.00 10.00      A   
ATOM   1020  N   ILE A 170      -8.390  -9.944   0.955  1.00 10.00      A   
ATOM   1021  HN  ILE A 170      -8.506  -8.979   1.068  1.00 10.00      A   
ATOM   1022  CA  ILE A 170      -9.529 -10.753   0.535  1.00 10.00      A   
ATOM   1023  CB  ILE A 170     -10.847 -10.255   1.178  1.00 10.00      A   
ATOM   1024  CG1 ILE A 170     -10.610  -9.765   2.611  1.00 10.00      A   
ATOM   1025  CG2 ILE A 170     -11.905 -11.351   1.159  1.00 10.00      A   
ATOM   1026  CD1 ILE A 170     -10.603  -8.256   2.747  1.00 10.00      A   
ATOM   1027  C   ILE A 170      -9.687 -10.731  -0.981  1.00 10.00      A   
ATOM   1028  O   ILE A 170      -9.403  -9.722  -1.627  1.00 10.00      A   
ATOM   1029  N   ASN A 171     -10.117 -11.857  -1.538  1.00 10.00      A   
ATOM   1030  HN  ASN A 171     -10.289 -12.632  -0.961  1.00 10.00      A   
ATOM   1031  CA  ASN A 171     -10.338 -11.986  -2.975  1.00 10.00      A   
ATOM   1032  CB  ASN A 171     -10.190 -13.462  -3.382  1.00 10.00      A   
ATOM   1033  CG  ASN A 171      -9.798 -13.676  -4.839  1.00 10.00      A   
ATOM   1034  OD1 ASN A 171     -10.049 -12.836  -5.703  1.00 10.00      A   
ATOM   1035  ND2 ASN A 171      -9.201 -14.822  -5.126  1.00 10.00      A   
ATOM   1036 HD21 ASN A 171      -9.044 -15.464  -4.391  1.00 10.00      A   
ATOM   1037 HD22 ASN A 171      -8.934 -14.984  -6.053  1.00 10.00      A   
ATOM   1038  C   ASN A 171     -11.746 -11.497  -3.317  1.00 10.00      A   
ATOM   1039  O   ASN A 171     -12.485 -11.055  -2.438  1.00 10.00      A   
ATOM   1040  N   SER A 172     -12.119 -11.580  -4.586  1.00 10.00      A   
ATOM   1041  HN  SER A 172     -11.482 -11.926  -5.252  1.00 10.00      A   
ATOM   1042  CA  SER A 172     -13.443 -11.157  -5.026  1.00 10.00      A   
ATOM   1043  CB  SER A 172     -13.460 -10.981  -6.542  1.00 10.00      A   
ATOM   1044  OG  SER A 172     -12.327 -10.240  -6.971  1.00 10.00      A   
ATOM   1045  HG  SER A 172     -12.085  -9.602  -6.288  1.00 10.00      A   
ATOM   1046  C   SER A 172     -14.516 -12.156  -4.579  1.00 10.00      A   
ATOM   1047  O   SER A 172     -15.714 -11.873  -4.643  1.00 10.00      A   
ATOM   1048  N   GLU A 173     -14.071 -13.324  -4.136  1.00 10.00      A   
ATOM   1049  HN  GLU A 173     -13.107 -13.487  -4.117  1.00 10.00      A   
ATOM   1050  CA  GLU A 173     -14.973 -14.361  -3.651  1.00 10.00      A   
ATOM   1051  CB  GLU A 173     -14.422 -15.747  -3.996  1.00 10.00      A   
ATOM   1052  CG  GLU A 173     -14.596 -16.156  -5.452  1.00 10.00      A   
ATOM   1053  CD  GLU A 173     -15.974 -16.715  -5.750  1.00 10.00      A   
ATOM   1054  OE1 GLU A 173     -16.520 -16.426  -6.838  1.00 10.00      A   
ATOM   1055  OE2 GLU A 173     -16.517 -17.454  -4.902  1.00 10.00      A   
ATOM   1056  C   GLU A 173     -15.110 -14.224  -2.136  1.00 10.00      A   
ATOM   1057  O   GLU A 173     -14.593 -13.266  -1.558  1.00 10.00      A   
ATOM   1058  N   LEU A 174     -15.815 -15.166  -1.504  1.00 10.00      A   
ATOM   1059  HN  LEU A 174     -16.220 -15.886  -2.037  1.00 10.00      A   
ATOM   1060  CA  LEU A 174     -16.017 -15.172  -0.045  1.00 10.00      A   
ATOM   1061  CB  LEU A 174     -14.688 -15.067   0.722  1.00 10.00      A   
ATOM   1062  CG  LEU A 174     -13.545 -15.969   0.244  1.00 10.00      A   
ATOM   1063  CD1 LEU A 174     -12.199 -15.312   0.517  1.00 10.00      A   
ATOM   1064  CD2 LEU A 174     -13.616 -17.330   0.913  1.00 10.00      A   
ATOM   1065  C   LEU A 174     -16.986 -14.078   0.418  1.00 10.00      A   
ATOM   1066  O   LEU A 174     -17.859 -14.322   1.252  1.00 10.00      A   
ATOM   1067  N   ILE A 175     -16.815 -12.881  -0.125  1.00 10.00      A   
ATOM   1068  HN  ILE A 175     -16.094 -12.767  -0.788  1.00 10.00      A   
ATOM   1069  CA  ILE A 175     -17.642 -11.730   0.216  1.00 10.00      A   
ATOM   1070  CB  ILE A 175     -17.038 -10.427  -0.371  1.00 10.00      A   
ATOM   1071  CG1 ILE A 175     -17.896  -9.205  -0.026  1.00 10.00      A   
ATOM   1072  CG2 ILE A 175     -16.836 -10.545  -1.876  1.00 10.00      A   
ATOM   1073  CD1 ILE A 175     -17.308  -7.889  -0.483  1.00 10.00      A   
ATOM   1074  C   ILE A 175     -19.091 -11.907  -0.257  1.00 10.00      A   
ATOM   1075  O   ILE A 175     -19.353 -12.542  -1.278  1.00 10.00      A   
ATOM   1076  N   GLU A 176     -20.026 -11.362   0.515  1.00 10.00      A   
ATOM   1077  HN  GLU A 176     -19.749 -10.899   1.338  1.00 10.00      A   
ATOM   1078  CA  GLU A 176     -21.442 -11.428   0.192  1.00 10.00      A   
ATOM   1079  CB  GLU A 176     -22.235 -11.806   1.449  1.00 10.00      A   
ATOM   1080  CG  GLU A 176     -23.722 -12.040   1.227  1.00 10.00      A   
ATOM   1081  CD  GLU A 176     -24.041 -13.466   0.826  1.00 10.00      A   
ATOM   1082  OE1 GLU A 176     -24.365 -14.285   1.719  1.00 10.00      A   
ATOM   1083  OE2 GLU A 176     -23.984 -13.770  -0.381  1.00 10.00      A   
ATOM   1084  C   GLU A 176     -21.905 -10.063  -0.321  1.00 10.00      A   
ATOM   1085  O   GLU A 176     -22.416  -9.943  -1.435  1.00 10.00      A   
ATOM   1086  N   SER A 177     -21.695  -9.037   0.495  1.00 10.00      A   
ATOM   1087  HN  SER A 177     -21.264  -9.196   1.362  1.00 10.00      A   
ATOM   1088  CA  SER A 177     -22.084  -7.678   0.142  1.00 10.00      A   
ATOM   1089  CB  SER A 177     -23.367  -7.287   0.887  1.00 10.00      A   
ATOM   1090  OG  SER A 177     -23.848  -6.022   0.463  1.00 10.00      A   
ATOM   1091  HG  SER A 177     -23.823  -5.404   1.203  1.00 10.00      A   
ATOM   1092  C   SER A 177     -20.961  -6.705   0.484  1.00 10.00      A   
ATOM   1093  O   SER A 177     -20.180  -6.949   1.407  1.00 10.00      A   
ATOM   1094  N   LEU A 178     -20.878  -5.609  -0.262  1.00 10.00      A   
ATOM   1095  HN  LEU A 178     -21.532  -5.469  -0.986  1.00 10.00      A   
ATOM   1096  CA  LEU A 178     -19.852  -4.606  -0.031  1.00 10.00      A   
ATOM   1097  CB  LEU A 178     -18.943  -4.478  -1.257  1.00 10.00      A   
ATOM   1098  CG  LEU A 178     -17.722  -3.569  -1.099  1.00 10.00      A   
ATOM   1099  CD1 LEU A 178     -16.742  -4.150  -0.091  1.00 10.00      A   
ATOM   1100  CD2 LEU A 178     -17.043  -3.345  -2.441  1.00 10.00      A   
ATOM   1101  C   LEU A 178     -20.480  -3.254   0.299  1.00 10.00      A   
ATOM   1102  O   LEU A 178     -21.150  -2.648  -0.542  1.00 10.00      A   
ATOM   1103  N   GLU A 179     -20.260  -2.790   1.520  1.00 10.00      A   
ATOM   1104  HN  GLU A 179     -19.709  -3.320   2.142  1.00 10.00      A   
ATOM   1105  CA  GLU A 179     -20.799  -1.513   1.971  1.00 10.00      A   
ATOM   1106  CB  GLU A 179     -21.202  -1.597   3.448  1.00 10.00      A   
ATOM   1107  CG  GLU A 179     -21.813  -2.927   3.869  1.00 10.00      A   
ATOM   1108  CD  GLU A 179     -23.306  -3.016   3.613  1.00 10.00      A   
ATOM   1109  OE1 GLU A 179     -23.983  -1.965   3.597  1.00 10.00      A   
ATOM   1110  OE2 GLU A 179     -23.818  -4.148   3.456  1.00 10.00      A   
ATOM   1111  C   GLU A 179     -19.751  -0.416   1.794  1.00 10.00      A   
ATOM   1112  O   GLU A 179     -18.724  -0.415   2.473  1.00 10.00      A   
ATOM   1113  N   VAL A 180     -20.004   0.510   0.880  1.00 10.00      A   
ATOM   1114  HN  VAL A 180     -20.842   0.466   0.372  1.00 10.00      A   
ATOM   1115  CA  VAL A 180     -19.070   1.602   0.623  1.00 10.00      A   
ATOM   1116  CB  VAL A 180     -18.593   1.605  -0.849  1.00 10.00      A   
ATOM   1117  CG1 VAL A 180     -17.664   2.783  -1.125  1.00 10.00      A   
ATOM   1118  CG2 VAL A 180     -17.904   0.294  -1.192  1.00 10.00      A   
ATOM   1119  C   VAL A 180     -19.709   2.949   0.951  1.00 10.00      A   
ATOM   1120  O   VAL A 180     -20.778   3.276   0.439  1.00 10.00      A   
ATOM   1121  N   PHE A 181     -19.059   3.717   1.816  1.00 10.00      A   
ATOM   1122  HN  PHE A 181     -18.214   3.390   2.207  1.00 10.00      A   
ATOM   1123  CA  PHE A 181     -19.551   5.034   2.208  1.00 10.00      A   
ATOM   1124  CB  PHE A 181     -19.819   5.081   3.718  1.00 10.00      A   
ATOM   1125  CG  PHE A 181     -20.678   3.971   4.262  1.00 10.00      A   
ATOM   1126  CD1 PHE A 181     -20.132   2.730   4.556  1.00 10.00      A   
ATOM   1127  CD2 PHE A 181     -22.027   4.173   4.496  1.00 10.00      A   
ATOM   1128  CE1 PHE A 181     -20.915   1.716   5.071  1.00 10.00      A   
ATOM   1129  CE2 PHE A 181     -22.817   3.163   5.008  1.00 10.00      A   
ATOM   1130  CZ  PHE A 181     -22.260   1.932   5.296  1.00 10.00      A   
ATOM   1131  C   PHE A 181     -18.502   6.087   1.855  1.00 10.00      A   
ATOM   1132  O   PHE A 181     -17.311   5.882   2.102  1.00 10.00      A   
ATOM   1133  N   ASP A 182     -18.934   7.208   1.282  1.00 10.00      A   
ATOM   1134  HN  ASP A 182     -19.897   7.329   1.117  1.00 10.00      A   
ATOM   1135  CA  ASP A 182     -18.000   8.267   0.899  1.00 10.00      A   
ATOM   1136  CB  ASP A 182     -17.928   8.439  -0.627  1.00 10.00      A   
ATOM   1137  CG  ASP A 182     -19.067   9.260  -1.209  1.00 10.00      A   
ATOM   1138  OD1 ASP A 182     -20.096   8.666  -1.600  1.00 10.00      A   
ATOM   1139  OD2 ASP A 182     -18.931  10.502  -1.290  1.00 10.00      A   
ATOM   1140  C   ASP A 182     -18.295   9.602   1.585  1.00 10.00      A   
ATOM   1141  O   ASP A 182     -17.376  10.321   1.976  1.00 10.00      A   
ATOM   1142  N   SER A 183     -19.569   9.929   1.748  1.00 10.00      A   
ATOM   1143  HN  SER A 183     -20.272   9.313   1.445  1.00 10.00      A   
ATOM   1144  CA  SER A 183     -19.945  11.188   2.377  1.00 10.00      A   
ATOM   1145  CB  SER A 183     -20.344  12.209   1.309  1.00 10.00      A   
ATOM   1146  OG  SER A 183     -20.094  13.536   1.739  1.00 10.00      A   
ATOM   1147  HG  SER A 183     -19.267  13.554   2.258  1.00 10.00      A   
ATOM   1148  C   SER A 183     -21.086  10.975   3.361  1.00 10.00      A   
ATOM   1149  O   SER A 183     -21.845  10.010   3.233  1.00 10.00      A   
ATOM   1150  N   ASN A 184     -21.191  11.873   4.342  1.00 10.00      A   
ATOM   1151  HN  ASN A 184     -20.539  12.613   4.382  1.00 10.00      A   
ATOM   1152  CA  ASN A 184     -22.231  11.798   5.368  1.00 10.00      A   
ATOM   1153  CB  ASN A 184     -23.628  12.027   4.779  1.00 10.00      A   
ATOM   1154  CG  ASN A 184     -24.257  13.322   5.256  1.00 10.00      A   
ATOM   1155  OD1 ASN A 184     -23.948  13.817   6.339  1.00 10.00      A   
ATOM   1156  ND2 ASN A 184     -25.158  13.874   4.459  1.00 10.00      A   
ATOM   1157 HD21 ASN A 184     -25.370  13.417   3.617  1.00 10.00      A   
ATOM   1158 HD22 ASN A 184     -25.568  14.718   4.738  1.00 10.00      A   
ATOM   1159  C   ASN A 184     -22.170  10.468   6.104  1.00 10.00      A   
ATOM   1160  O   ASN A 184     -23.135   9.702   6.119  1.00 10.00      A   
ATOM   1161  N   ILE A 185     -21.025  10.199   6.713  1.00 10.00      A   
ATOM   1162  HN  ILE A 185     -20.299  10.863   6.685  1.00 10.00      A   
ATOM   1163  CA  ILE A 185     -20.820   8.956   7.435  1.00 10.00      A   
ATOM   1164  CB  ILE A 185     -19.323   8.619   7.587  1.00 10.00      A   
ATOM   1165  CG1 ILE A 185     -18.568   8.841   6.270  1.00 10.00      A   
ATOM   1166  CG2 ILE A 185     -19.142   7.193   8.079  1.00 10.00      A   
ATOM   1167  CD1 ILE A 185     -19.121   8.076   5.089  1.00 10.00      A   
ATOM   1168  C   ILE A 185     -21.467   9.014   8.810  1.00 10.00      A   
ATOM   1169  O   ILE A 185     -21.260   9.965   9.570  1.00 10.00      A   
ATOM   1170  N   SER A 186     -22.240   7.985   9.122  1.00 10.00      A   
ATOM   1171  HN  SER A 186     -22.348   7.257   8.474  1.00 10.00      A   
ATOM   1172  CA  SER A 186     -22.932   7.894  10.393  1.00 10.00      A   
ATOM   1173  CB  SER A 186     -23.785   6.625  10.412  1.00 10.00      A   
ATOM   1174  OG  SER A 186     -23.448   5.777   9.324  1.00 10.00      A   
ATOM   1175  HG  SER A 186     -23.852   6.113   8.512  1.00 10.00      A   
ATOM   1176  C   SER A 186     -21.946   7.893  11.556  1.00 10.00      A   
ATOM   1177  O   SER A 186     -20.793   7.485  11.402  1.00 10.00      A   
ATOM   1178  N   ALA A 187     -22.407   8.337  12.720  1.00 10.00      A   
ATOM   1179  HN  ALA A 187     -23.344   8.635  12.775  1.00 10.00      A   
ATOM   1180  CA  ALA A 187     -21.570   8.402  13.918  1.00 10.00      A   
ATOM   1181  CB  ALA A 187     -22.329   9.060  15.062  1.00 10.00      A   
ATOM   1182  C   ALA A 187     -21.063   7.021  14.334  1.00 10.00      A   
ATOM   1183  O   ALA A 187     -20.197   6.901  15.196  1.00 10.00      A   
ATOM   1184  N   LYS A 188     -21.616   5.988  13.716  1.00 10.00      A   
ATOM   1185  HN  LYS A 188     -22.316   6.155  13.053  1.00 10.00      A   
ATOM   1186  CA  LYS A 188     -21.232   4.613  13.998  1.00 10.00      A   
ATOM   1187  CB  LYS A 188     -22.248   3.664  13.356  1.00 10.00      A   
ATOM   1188  CG  LYS A 188     -22.092   2.203  13.742  1.00 10.00      A   
ATOM   1189  CD  LYS A 188     -23.232   1.376  13.174  1.00 10.00      A   
ATOM   1190  CE  LYS A 188     -23.316   0.009  13.829  1.00 10.00      A   
ATOM   1191  NZ  LYS A 188     -24.618  -0.653  13.552  1.00 10.00      A   
ATOM   1192  HZ1 LYS A 188     -25.398  -0.078  13.931  1.00 10.00      A   
ATOM   1193  HZ2 LYS A 188     -24.646  -1.592  13.996  1.00 10.00      A   
ATOM   1194  HZ3 LYS A 188     -24.752  -0.762  12.527  1.00 10.00      A   
ATOM   1195  C   LYS A 188     -19.835   4.308  13.462  1.00 10.00      A   
ATOM   1196  O   LYS A 188     -19.116   3.480  14.018  1.00 10.00      A   
ATOM   1197  N   TYR A 189     -19.445   5.000  12.396  1.00 10.00      A   
ATOM   1198  HN  TYR A 189     -20.040   5.686  12.025  1.00 10.00      A   
ATOM   1199  CA  TYR A 189     -18.144   4.776  11.776  1.00 10.00      A   
ATOM   1200  CB  TYR A 189     -18.287   4.603  10.259  1.00 10.00      A   
ATOM   1201  CG  TYR A 189     -19.151   3.427   9.850  1.00 10.00      A   
ATOM   1202  CD1 TYR A 189     -18.589   2.187   9.577  1.00 10.00      A   
ATOM   1203  CD2 TYR A 189     -20.531   3.555   9.742  1.00 10.00      A   
ATOM   1204  CE1 TYR A 189     -19.374   1.108   9.209  1.00 10.00      A   
ATOM   1205  CE2 TYR A 189     -21.325   2.483   9.374  1.00 10.00      A   
ATOM   1206  CZ  TYR A 189     -20.742   1.260   9.109  1.00 10.00      A   
ATOM   1207  OH  TYR A 189     -21.531   0.188   8.744  1.00 10.00      A   
ATOM   1208  HH  TYR A 189     -21.113  -0.634   9.034  1.00 10.00      A   
ATOM   1209  C   TYR A 189     -17.153   5.894  12.097  1.00 10.00      A   
ATOM   1210  O   TYR A 189     -17.460   7.083  11.953  1.00 10.00      A   
ATOM   1211  N   GLY A 190     -15.968   5.495  12.539  1.00 10.00      A   
ATOM   1212  HN  GLY A 190     -15.796   4.532  12.632  1.00 10.00      A   
ATOM   1213  CA  GLY A 190     -14.920   6.438  12.877  1.00 10.00      A   
ATOM   1214  C   GLY A 190     -13.550   5.863  12.576  1.00 10.00      A   
ATOM   1215  O   GLY A 190     -13.440   4.914  11.797  1.00 10.00      A   
ATOM   1216  N   ASP A 191     -12.512   6.433  13.190  1.00 10.00      A   
ATOM   1217  HN  ASP A 191     -12.677   7.180  13.802  1.00 10.00      A   
ATOM   1218  CA  ASP A 191     -11.129   5.972  12.994  1.00 10.00      A   
ATOM   1219  CB  ASP A 191     -10.961   4.507  13.431  1.00 10.00      A   
ATOM   1220  CG  ASP A 191     -10.801   4.326  14.927  1.00 10.00      A   
ATOM   1221  OD1 ASP A 191     -11.635   4.859  15.691  1.00 10.00      A   
ATOM   1222  OD2 ASP A 191      -9.849   3.632  15.349  1.00 10.00      A   
ATOM   1223  C   ASP A 191     -10.677   6.131  11.543  1.00 10.00      A   
ATOM   1224  O   ASP A 191     -10.032   5.237  10.989  1.00 10.00      A   
ATOM   1225  N   PHE A 192     -11.004   7.272  10.936  1.00 10.00      A   
ATOM   1226  HN  PHE A 192     -11.491   7.956  11.440  1.00 10.00      A   
ATOM   1227  CA  PHE A 192     -10.643   7.545   9.543  1.00 10.00      A   
ATOM   1228  CB  PHE A 192     -11.398   6.589   8.603  1.00 10.00      A   
ATOM   1229  CG  PHE A 192     -12.832   6.979   8.350  1.00 10.00      A   
ATOM   1230  CD1 PHE A 192     -13.787   6.853   9.343  1.00 10.00      A   
ATOM   1231  CD2 PHE A 192     -13.222   7.478   7.121  1.00 10.00      A   
ATOM   1232  CE1 PHE A 192     -15.100   7.217   9.118  1.00 10.00      A   
ATOM   1233  CE2 PHE A 192     -14.533   7.843   6.888  1.00 10.00      A   
ATOM   1234  CZ  PHE A 192     -15.473   7.713   7.887  1.00 10.00      A   
ATOM   1235  C   PHE A 192     -11.001   8.980   9.167  1.00 10.00      A   
ATOM   1236  O   PHE A 192     -11.784   9.633   9.860  1.00 10.00      A   
ATOM   1237  N   THR A 193     -10.430   9.464   8.069  1.00 10.00      A   
ATOM   1238  HN  THR A 193      -9.790   8.907   7.576  1.00 10.00      A   
ATOM   1239  CA  THR A 193     -10.725  10.808   7.585  1.00 10.00      A   
ATOM   1240  CB  THR A 193      -9.509  11.759   7.667  1.00 10.00      A   
ATOM   1241  OG1 THR A 193      -8.405  11.229   6.922  1.00 10.00      A   
ATOM   1242  HG1 THR A 193      -8.112  11.893   6.266  1.00 10.00      A   
ATOM   1243  CG2 THR A 193      -9.086  11.980   9.108  1.00 10.00      A   
ATOM   1244  C   THR A 193     -11.238  10.762   6.146  1.00 10.00      A   
ATOM   1245  O   THR A 193     -11.956  11.658   5.703  1.00 10.00      A   
ATOM   1246  N   GLY A 194     -10.868   9.709   5.423  1.00 10.00      A   
ATOM   1247  HN  GLY A 194     -10.299   9.024   5.829  1.00 10.00      A   
ATOM   1248  CA  GLY A 194     -11.292   9.568   4.041  1.00 10.00      A   
ATOM   1249  C   GLY A 194     -12.661   8.927   3.908  1.00 10.00      A   
ATOM   1250  O   GLY A 194     -13.685   9.584   4.116  1.00 10.00      A   
ATOM   1251  N   GLY A 195     -12.678   7.648   3.558  1.00 10.00      A   
ATOM   1252  HN  GLY A 195     -11.826   7.183   3.396  1.00 10.00      A   
ATOM   1253  CA  GLY A 195     -13.930   6.932   3.401  1.00 10.00      A   
ATOM   1254  C   GLY A 195     -13.921   5.588   4.106  1.00 10.00      A   
ATOM   1255  O   GLY A 195     -12.875   5.133   4.582  1.00 10.00      A   
ATOM   1256  N   VAL A 196     -15.079   4.943   4.160  1.00 10.00      A   
ATOM   1257  HN  VAL A 196     -15.868   5.336   3.724  1.00 10.00      A   
ATOM   1258  CA  VAL A 196     -15.207   3.650   4.822  1.00 10.00      A   
ATOM   1259  CB  VAL A 196     -16.092   3.717   6.087  1.00 10.00      A   
ATOM   1260  CG1 VAL A 196     -15.253   4.039   7.311  1.00 10.00      A   
ATOM   1261  CG2 VAL A 196     -17.206   4.739   5.923  1.00 10.00      A   
ATOM   1262  C   VAL A 196     -15.757   2.589   3.878  1.00 10.00      A   
ATOM   1263  O   VAL A 196     -16.684   2.848   3.107  1.00 10.00      A   
ATOM   1264  N   VAL A 197     -15.166   1.403   3.935  1.00 10.00      A   
ATOM   1265  HN  VAL A 197     -14.430   1.269   4.571  1.00 10.00      A   
ATOM   1266  CA  VAL A 197     -15.581   0.284   3.096  1.00 10.00      A   
ATOM   1267  CB  VAL A 197     -14.615   0.068   1.906  1.00 10.00      A   
ATOM   1268  CG1 VAL A 197     -15.058  -1.117   1.060  1.00 10.00      A   
ATOM   1269  CG2 VAL A 197     -14.509   1.321   1.050  1.00 10.00      A   
ATOM   1270  C   VAL A 197     -15.628  -0.994   3.931  1.00 10.00      A   
ATOM   1271  O   VAL A 197     -14.598  -1.460   4.415  1.00 10.00      A   
ATOM   1272  N   ASP A 198     -16.822  -1.547   4.103  1.00 10.00      A   
ATOM   1273  HN  ASP A 198     -17.608  -1.131   3.680  1.00 10.00      A   
ATOM   1274  CA  ASP A 198     -16.998  -2.768   4.886  1.00 10.00      A   
ATOM   1275  CB  ASP A 198     -18.062  -2.575   5.974  1.00 10.00      A   
ATOM   1276  CG  ASP A 198     -18.314  -3.830   6.801  1.00 10.00      A   
ATOM   1277  OD1 ASP A 198     -17.334  -4.476   7.238  1.00 10.00      A   
ATOM   1278  OD2 ASP A 198     -19.498  -4.159   7.036  1.00 10.00      A   
ATOM   1279  C   ASP A 198     -17.368  -3.939   3.986  1.00 10.00      A   
ATOM   1280  O   ASP A 198     -18.322  -3.864   3.210  1.00 10.00      A   
ATOM   1281  N   ALA A 199     -16.604  -5.013   4.085  1.00 10.00      A   
ATOM   1282  HN  ALA A 199     -15.858  -5.011   4.728  1.00 10.00      A   
ATOM   1283  CA  ALA A 199     -16.842  -6.198   3.278  1.00 10.00      A   
ATOM   1284  CB  ALA A 199     -15.557  -6.634   2.591  1.00 10.00      A   
ATOM   1285  C   ALA A 199     -17.398  -7.331   4.130  1.00 10.00      A   
ATOM   1286  O   ALA A 199     -16.690  -7.901   4.959  1.00 10.00      A   
ATOM   1287  N   LYS A 200     -18.664  -7.652   3.928  1.00 10.00      A   
ATOM   1288  HN  LYS A 200     -19.179  -7.165   3.247  1.00 10.00      A   
ATOM   1289  CA  LYS A 200     -19.307  -8.721   4.677  1.00 10.00      A   
ATOM   1290  CB  LYS A 200     -20.805  -8.447   4.818  1.00 10.00      A   
ATOM   1291  CG  LYS A 200     -21.152  -7.215   5.633  1.00 10.00      A   
ATOM   1292  CD  LYS A 200     -22.619  -6.858   5.466  1.00 10.00      A   
ATOM   1293  CE  LYS A 200     -23.013  -5.689   6.349  1.00 10.00      A   
ATOM   1294  NZ  LYS A 200     -24.331  -5.125   5.960  1.00 10.00      A   
ATOM   1295  HZ1 LYS A 200     -24.275  -4.709   5.001  1.00 10.00      A   
ATOM   1296  HZ2 LYS A 200     -24.615  -4.383   6.631  1.00 10.00      A   
ATOM   1297  HZ3 LYS A 200     -25.057  -5.871   5.958  1.00 10.00      A   
ATOM   1298  C   LYS A 200     -19.105 -10.048   3.967  1.00 10.00      A   
ATOM   1299  O   LYS A 200     -19.242 -10.125   2.745  1.00 10.00      A   
ATOM   1300  N   THR A 201     -18.782 -11.084   4.722  1.00 10.00      A   
ATOM   1301  HN  THR A 201     -18.696 -10.962   5.702  1.00 10.00      A   
ATOM   1302  CA  THR A 201     -18.568 -12.402   4.149  1.00 10.00      A   
ATOM   1303  CB  THR A 201     -17.656 -13.271   5.038  1.00 10.00      A   
ATOM   1304  OG1 THR A 201     -18.135 -13.262   6.390  1.00 10.00      A   
ATOM   1305  HG1 THR A 201     -17.719 -12.528   6.882  1.00 10.00      A   
ATOM   1306  CG2 THR A 201     -16.226 -12.751   5.002  1.00 10.00      A   
ATOM   1307  C   THR A 201     -19.904 -13.103   3.917  1.00 10.00      A   
ATOM   1308  O   THR A 201     -20.924 -12.702   4.480  1.00 10.00      A   
ATOM   1309  N   MET A 202     -19.891 -14.138   3.082  1.00 10.00      A   
ATOM   1310  HN  MET A 202     -19.037 -14.401   2.667  1.00 10.00      A   
ATOM   1311  CA  MET A 202     -21.101 -14.894   2.752  1.00 10.00      A   
ATOM   1312  CB  MET A 202     -20.788 -16.059   1.810  1.00 10.00      A   
ATOM   1313  CG  MET A 202     -21.001 -15.742   0.337  1.00 10.00      A   
ATOM   1314  SD  MET A 202     -20.855 -17.196  -0.720  1.00 10.00      A   
ATOM   1315  CE  MET A 202     -19.115 -17.576  -0.525  1.00 10.00      A   
ATOM   1316  C   MET A 202     -21.832 -15.402   3.991  1.00 10.00      A   
ATOM   1317  O   MET A 202     -21.212 -15.801   4.978  1.00 10.00      A   
ATOM   1318  N   ASP A 203     -23.153 -15.377   3.924  1.00 10.00      A   
ATOM   1319  HN  ASP A 203     -23.584 -15.039   3.102  1.00 10.00      A   
ATOM   1320  CA  ASP A 203     -23.995 -15.828   5.022  1.00 10.00      A   
ATOM   1321  CB  ASP A 203     -25.284 -14.997   5.043  1.00 10.00      A   
ATOM   1322  CG  ASP A 203     -26.029 -15.072   6.361  1.00 10.00      A   
ATOM   1323  OD1 ASP A 203     -25.643 -14.349   7.304  1.00 10.00      A   
ATOM   1324  OD2 ASP A 203     -27.013 -15.838   6.453  1.00 10.00      A   
ATOM   1325  C   ASP A 203     -24.324 -17.311   4.850  1.00 10.00      A   
ATOM   1326  O   ASP A 203     -24.623 -17.754   3.742  1.00 10.00      A   
ATOM   1327  N   PRO A 204     -24.237 -18.105   5.929  1.00 10.00      A   
ATOM   1328  CA  PRO A 204     -24.531 -19.547   5.883  1.00 10.00      A   
ATOM   1329  CB  PRO A 204     -24.194 -20.034   7.299  1.00 10.00      A   
ATOM   1330  CG  PRO A 204     -23.357 -18.954   7.895  1.00 10.00      A   
ATOM   1331  CD  PRO A 204     -23.826 -17.673   7.272  1.00 10.00      A   
ATOM   1332  C   PRO A 204     -26.001 -19.833   5.571  1.00 10.00      A   
ATOM   1333  O   PRO A 204     -26.898 -19.310   6.230  1.00 10.00      A   
ATOM   1334  N   LYS A 205     -26.235 -20.676   4.570  1.00 10.00      A   
ATOM   1335  HN  LYS A 205     -25.475 -21.087   4.106  1.00 10.00      A   
ATOM   1336  CA  LYS A 205     -27.589 -21.038   4.164  1.00 10.00      A   
ATOM   1337  CB  LYS A 205     -27.662 -21.256   2.645  1.00 10.00      A   
ATOM   1338  CG  LYS A 205     -27.985 -20.007   1.832  1.00 10.00      A   
ATOM   1339  CD  LYS A 205     -26.906 -18.949   1.980  1.00 10.00      A   
ATOM   1340  CE  LYS A 205     -27.217 -17.707   1.163  1.00 10.00      A   
ATOM   1341  NZ  LYS A 205     -26.313 -16.578   1.515  1.00 10.00      A   
ATOM   1342  HZ1 LYS A 205     -26.440 -16.318   2.514  1.00 10.00      A   
ATOM   1343  HZ2 LYS A 205     -26.527 -15.749   0.925  1.00 10.00      A   
ATOM   1344  HZ3 LYS A 205     -25.321 -16.850   1.361  1.00 10.00      A   
ATOM   1345  C   LYS A 205     -28.027 -22.300   4.897  1.00 10.00      A   
ATOM   1346  O   LYS A 205     -27.271 -23.267   4.986  1.00 10.00      A   
ATOM   1347  N   LEU A 206     -29.238 -22.286   5.429  1.00 10.00      A   
ATOM   1348  HN  LEU A 206     -29.795 -21.484   5.329  1.00 10.00      A   
ATOM   1349  CA  LEU A 206     -29.758 -23.428   6.173  1.00 10.00      A   
ATOM   1350  CB  LEU A 206     -30.276 -22.971   7.541  1.00 10.00      A   
ATOM   1351  CG  LEU A 206     -29.436 -21.924   8.278  1.00 10.00      A   
ATOM   1352  CD1 LEU A 206     -30.125 -21.504   9.562  1.00 10.00      A   
ATOM   1353  CD2 LEU A 206     -28.041 -22.452   8.567  1.00 10.00      A   
ATOM   1354  C   LEU A 206     -30.876 -24.128   5.409  1.00 10.00      A   
ATOM   1355  O   LEU A 206     -31.634 -24.916   5.979  1.00 10.00      A   
ATOM   1356  N   ASP A 207     -30.983 -23.836   4.122  1.00 10.00      A   
ATOM   1357  HN  ASP A 207     -30.365 -23.189   3.720  1.00 10.00      A   
ATOM   1358  CA  ASP A 207     -32.015 -24.438   3.293  1.00 10.00      A   
ATOM   1359  CB  ASP A 207     -32.845 -23.363   2.583  1.00 10.00      A   
ATOM   1360  CG  ASP A 207     -32.054 -22.584   1.553  1.00 10.00      A   
ATOM   1361  OD1 ASP A 207     -30.931 -22.133   1.871  1.00 10.00      A   
ATOM   1362  OD2 ASP A 207     -32.557 -22.406   0.422  1.00 10.00      A   
ATOM   1363  C   ASP A 207     -31.438 -25.424   2.281  1.00 10.00      A   
ATOM   1364  O   ASP A 207     -32.077 -26.424   1.953  1.00 10.00      A   
ATOM   1365  N   LYS A 208     -30.236 -25.148   1.786  1.00 10.00      A   
ATOM   1366  HN  LYS A 208     -29.771 -24.335   2.078  1.00 10.00      A   
ATOM   1367  CA  LYS A 208     -29.598 -26.022   0.808  1.00 10.00      A   
ATOM   1368  CB  LYS A 208     -29.812 -25.492  -0.615  1.00 10.00      A   
ATOM   1369  CG  LYS A 208     -31.092 -25.974  -1.281  1.00 10.00      A   
ATOM   1370  CD  LYS A 208     -31.208 -25.467  -2.712  1.00 10.00      A   
ATOM   1371  CE  LYS A 208     -30.087 -26.000  -3.586  1.00 10.00      A   
ATOM   1372  NZ  LYS A 208     -30.351 -25.787  -5.034  1.00 10.00      A   
ATOM   1373  HZ1 LYS A 208     -29.553 -26.145  -5.600  1.00 10.00      A   
ATOM   1374  HZ2 LYS A 208     -30.473 -24.776  -5.232  1.00 10.00      A   
ATOM   1375  HZ3 LYS A 208     -31.215 -26.294  -5.318  1.00 10.00      A   
ATOM   1376  C   LYS A 208     -28.104 -26.170   1.077  1.00 10.00      A   
ATOM   1377  O   LYS A 208     -27.440 -25.217   1.479  1.00 10.00      A   
ATOM   1378  N   SER A 209     -27.585 -27.371   0.861  1.00 10.00      A   
ATOM   1379  HN  SER A 209     -28.173 -28.100   0.564  1.00 10.00      A   
ATOM   1380  CA  SER A 209     -26.166 -27.639   1.053  1.00 10.00      A   
ATOM   1381  CB  SER A 209     -25.967 -29.072   1.552  1.00 10.00      A   
ATOM   1382  OG  SER A 209     -27.217 -29.692   1.821  1.00 10.00      A   
ATOM   1383  HG  SER A 209     -27.757 -29.103   2.368  1.00 10.00      A   
ATOM   1384  C   SER A 209     -25.419 -27.422  -0.265  1.00 10.00      A   
ATOM   1385  O   SER A 209     -24.863 -28.357  -0.848  1.00 10.00      A   
ATOM   1386  N   SER A 210     -25.419 -26.180  -0.728  1.00 10.00      A   
ATOM   1387  HN  SER A 210     -25.865 -25.477  -0.211  1.00 10.00      A   
ATOM   1388  CA  SER A 210     -24.778 -25.822  -1.982  1.00 10.00      A   
ATOM   1389  CB  SER A 210     -25.365 -24.505  -2.492  1.00 10.00      A   
ATOM   1390  OG  SER A 210     -25.640 -23.621  -1.414  1.00 10.00      A   
ATOM   1391  HG  SER A 210     -24.980 -22.913  -1.408  1.00 10.00      A   
ATOM   1392  C   SER A 210     -23.255 -25.721  -1.858  1.00 10.00      A   
ATOM   1393  O   SER A 210     -22.697 -25.765  -0.754  1.00 10.00      A   
ATOM   1394  N   GLY A 211     -22.595 -25.615  -3.003  1.00 10.00      A   
ATOM   1395  HN  GLY A 211     -23.102 -25.629  -3.851  1.00 10.00      A   
ATOM   1396  CA  GLY A 211     -21.150 -25.494  -3.041  1.00 10.00      A   
ATOM   1397  C   GLY A 211     -20.696 -24.849  -4.334  1.00 10.00      A   
ATOM   1398  O   GLY A 211     -21.503 -24.666  -5.248  1.00 10.00      A   
ATOM   1399  N   LYS A 212     -19.416 -24.505  -4.427  1.00 10.00      A   
ATOM   1400  HN  LYS A 212     -18.812 -24.683  -3.674  1.00 10.00      A   
ATOM   1401  CA  LYS A 212     -18.893 -23.866  -5.630  1.00 10.00      A   
ATOM   1402  CB  LYS A 212     -19.264 -22.375  -5.642  1.00 10.00      A   
ATOM   1403  CG  LYS A 212     -18.762 -21.603  -6.856  1.00 10.00      A   
ATOM   1404  CD  LYS A 212     -19.059 -20.114  -6.728  1.00 10.00      A   
ATOM   1405  CE  LYS A 212     -18.492 -19.318  -7.895  1.00 10.00      A   
ATOM   1406  NZ  LYS A 212     -18.707 -17.852  -7.728  1.00 10.00      A   
ATOM   1407  HZ1 LYS A 212     -17.847 -17.402  -7.339  1.00 10.00      A   
ATOM   1408  HZ2 LYS A 212     -19.496 -17.676  -7.076  1.00 10.00      A   
ATOM   1409  HZ3 LYS A 212     -18.929 -17.414  -8.647  1.00 10.00      A   
ATOM   1410  C   LYS A 212     -17.380 -24.019  -5.754  1.00 10.00      A   
ATOM   1411  O   LYS A 212     -16.627 -23.588  -4.882  1.00 10.00      A   
ATOM   1412  N   ILE A 213     -16.946 -24.659  -6.832  1.00 10.00      A   
ATOM   1413  HN  ILE A 213     -17.605 -25.031  -7.463  1.00 10.00      A   
ATOM   1414  CA  ILE A 213     -15.522 -24.834  -7.108  1.00 10.00      A   
ATOM   1415  CB  ILE A 213     -15.208 -26.254  -7.635  1.00 10.00      A   
ATOM   1416  CG1 ILE A 213     -15.678 -27.318  -6.642  1.00 10.00      A   
ATOM   1417  CG2 ILE A 213     -13.718 -26.405  -7.916  1.00 10.00      A   
ATOM   1418  CD1 ILE A 213     -15.528 -28.739  -7.149  1.00 10.00      A   
ATOM   1419  C   ILE A 213     -15.128 -23.820  -8.176  1.00 10.00      A   
ATOM   1420  O   ILE A 213     -15.731 -23.782  -9.241  1.00 10.00      A   
ATOM   1421  N   SER A 214     -14.141 -22.989  -7.895  1.00 10.00      A   
ATOM   1422  HN  SER A 214     -13.676 -23.055  -7.028  1.00 10.00      A   
ATOM   1423  CA  SER A 214     -13.723 -21.980  -8.856  1.00 10.00      A   
ATOM   1424  CB  SER A 214     -14.069 -20.590  -8.324  1.00 10.00      A   
ATOM   1425  OG  SER A 214     -15.227 -20.652  -7.506  1.00 10.00      A   
ATOM   1426  HG  SER A 214     -15.483 -21.575  -7.401  1.00 10.00      A   
ATOM   1427  C   SER A 214     -12.234 -22.080  -9.175  1.00 10.00      A   
ATOM   1428  O   SER A 214     -11.408 -22.264  -8.277  1.00 10.00      A   
ATOM   1429  N   TYR A 215     -11.910 -21.976 -10.459  1.00 10.00      A   
ATOM   1430  HN  TYR A 215     -12.627 -21.862 -11.127  1.00 10.00      A   
ATOM   1431  CA  TYR A 215     -10.533 -22.037 -10.924  1.00 10.00      A   
ATOM   1432  CB  TYR A 215     -10.239 -23.417 -11.523  1.00 10.00      A   
ATOM   1433  CG  TYR A 215      -8.765 -23.735 -11.656  1.00 10.00      A   
ATOM   1434  CD1 TYR A 215      -8.090 -24.417 -10.652  1.00 10.00      A   
ATOM   1435  CD2 TYR A 215      -8.049 -23.354 -12.784  1.00 10.00      A   
ATOM   1436  CE1 TYR A 215      -6.746 -24.710 -10.767  1.00 10.00      A   
ATOM   1437  CE2 TYR A 215      -6.703 -23.643 -12.908  1.00 10.00      A   
ATOM   1438  CZ  TYR A 215      -6.058 -24.321 -11.896  1.00 10.00      A   
ATOM   1439  OH  TYR A 215      -4.720 -24.610 -12.011  1.00 10.00      A   
ATOM   1440  HH  TYR A 215      -4.243 -23.808 -12.267  1.00 10.00      A   
ATOM   1441  C   TYR A 215     -10.310 -20.953 -11.976  1.00 10.00      A   
ATOM   1442  O   TYR A 215     -11.013 -20.905 -12.984  1.00 10.00      A   
ATOM   1443  N   ARG A 216      -9.347 -20.080 -11.735  1.00 10.00      A   
ATOM   1444  HN  ARG A 216      -8.816 -20.168 -10.912  1.00 10.00      A   
ATOM   1445  CA  ARG A 216      -9.051 -18.992 -12.662  1.00 10.00      A   
ATOM   1446  CB  ARG A 216      -9.524 -17.665 -12.060  1.00 10.00      A   
ATOM   1447  CG  ARG A 216      -9.557 -16.498 -13.032  1.00 10.00      A   
ATOM   1448  CD  ARG A 216     -10.842 -15.702 -12.884  1.00 10.00      A   
ATOM   1449  NE  ARG A 216     -10.623 -14.266 -13.050  1.00 10.00      A   
ATOM   1450  HE  ARG A 216      -9.856 -13.871 -12.573  1.00 10.00      A   
ATOM   1451  CZ  ARG A 216     -11.398 -13.468 -13.782  1.00 10.00      A   
ATOM   1452  NH1 ARG A 216     -12.454 -13.952 -14.425  1.00 10.00      A   
ATOM   1453 HH11 ARG A 216     -13.031 -13.329 -14.983  1.00 10.00      A   
ATOM   1454 HH12 ARG A 216     -12.689 -14.924 -14.362  1.00 10.00      A   
ATOM   1455  NH2 ARG A 216     -11.126 -12.173 -13.861  1.00 10.00      A   
ATOM   1456 HH21 ARG A 216     -10.339 -11.788 -13.373  1.00 10.00      A   
ATOM   1457 HH22 ARG A 216     -11.713 -11.568 -14.415  1.00 10.00      A   
ATOM   1458  C   ARG A 216      -7.555 -18.944 -12.954  1.00 10.00      A   
ATOM   1459  O   ARG A 216      -6.747 -19.257 -12.084  1.00 10.00      A   
ATOM   1460  N   THR A 217      -7.179 -18.561 -14.169  1.00 10.00      A   
ATOM   1461  HN  THR A 217      -7.860 -18.321 -14.838  1.00 10.00      A   
ATOM   1462  CA  THR A 217      -5.771 -18.500 -14.527  1.00 10.00      A   
ATOM   1463  CB  THR A 217      -5.249 -19.886 -14.989  1.00 10.00      A   
ATOM   1464  OG1 THR A 217      -3.830 -19.849 -15.204  1.00 10.00      A   
ATOM   1465  HG1 THR A 217      -3.380 -19.797 -14.349  1.00 10.00      A   
ATOM   1466  CG2 THR A 217      -5.944 -20.332 -16.268  1.00 10.00      A   
ATOM   1467  C   THR A 217      -5.481 -17.442 -15.599  1.00 10.00      A   
ATOM   1468  O   THR A 217      -6.370 -17.021 -16.345  1.00 10.00      A   
ATOM   1469  N   THR A 218      -4.227 -17.007 -15.632  1.00 10.00      A   
ATOM   1470  HN  THR A 218      -3.591 -17.368 -14.978  1.00 10.00      A   
ATOM   1471  CA  THR A 218      -3.740 -16.025 -16.589  1.00 10.00      A   
ATOM   1472  CB  THR A 218      -4.208 -14.589 -16.249  1.00 10.00      A   
ATOM   1473  OG1 THR A 218      -4.047 -13.736 -17.394  1.00 10.00      A   
ATOM   1474  HG1 THR A 218      -4.851 -13.769 -17.935  1.00 10.00      A   
ATOM   1475  CG2 THR A 218      -3.429 -14.016 -15.074  1.00 10.00      A   
ATOM   1476  C   THR A 218      -2.211 -16.111 -16.601  1.00 10.00      A   
ATOM   1477  O   THR A 218      -1.620 -16.661 -15.666  1.00 10.00      A   
ATOM   1478  N   ARG A 219      -1.566 -15.595 -17.639  1.00 10.00      A   
ATOM   1479  HN  ARG A 219      -2.070 -15.134 -18.344  1.00 10.00      A   
ATOM   1480  CA  ARG A 219      -0.112 -15.673 -17.731  1.00 10.00      A   
ATOM   1481  CB  ARG A 219       0.302 -17.062 -18.223  1.00 10.00      A   
ATOM   1482  CG  ARG A 219      -0.297 -17.444 -19.567  1.00 10.00      A   
ATOM   1483  CD  ARG A 219      -0.432 -18.951 -19.705  1.00 10.00      A   
ATOM   1484  NE  ARG A 219      -1.290 -19.520 -18.666  1.00 10.00      A   
ATOM   1485  HE  ARG A 219      -1.210 -19.144 -17.762  1.00 10.00      A   
ATOM   1486  CZ  ARG A 219      -2.147 -20.519 -18.871  1.00 10.00      A   
ATOM   1487  NH1 ARG A 219      -2.259 -21.061 -20.078  1.00 10.00      A   
ATOM   1488 HH11 ARG A 219      -2.902 -21.815 -20.234  1.00 10.00      A   
ATOM   1489 HH12 ARG A 219      -1.696 -20.723 -20.838  1.00 10.00      A   
ATOM   1490  NH2 ARG A 219      -2.896 -20.971 -17.870  1.00 10.00      A   
ATOM   1491 HH21 ARG A 219      -3.540 -21.725 -18.024  1.00 10.00      A   
ATOM   1492 HH22 ARG A 219      -2.822 -20.562 -16.954  1.00 10.00      A   
ATOM   1493  C   ARG A 219       0.458 -14.607 -18.656  1.00 10.00      A   
ATOM   1494  O   ARG A 219      -0.286 -13.827 -19.258  1.00 10.00      A   
ATOM   1495  N   ASP A 220       1.781 -14.593 -18.774  1.00 10.00      A   
ATOM   1496  HN  ASP A 220       2.310 -15.252 -18.269  1.00 10.00      A   
ATOM   1497  CA  ASP A 220       2.480 -13.630 -19.621  1.00 10.00      A   
ATOM   1498  CB  ASP A 220       3.993 -13.688 -19.401  1.00 10.00      A   
ATOM   1499  CG  ASP A 220       4.634 -14.970 -19.888  1.00 10.00      A   
ATOM   1500  OD1 ASP A 220       4.456 -16.015 -19.224  1.00 10.00      A   
ATOM   1501  OD2 ASP A 220       5.339 -14.934 -20.921  1.00 10.00      A   
ATOM   1502  C   ASP A 220       2.139 -13.837 -21.088  1.00 10.00      A   
ATOM   1503  O   ASP A 220       2.133 -12.892 -21.875  1.00 10.00      A   
ATOM   1504  N   SER A 221       1.829 -15.072 -21.451  1.00 10.00      A   
ATOM   1505  HN  SER A 221       1.874 -15.793 -20.787  1.00 10.00      A   
ATOM   1506  CA  SER A 221       1.461 -15.399 -22.820  1.00 10.00      A   
ATOM   1507  CB  SER A 221       1.556 -16.908 -23.026  1.00 10.00      A   
ATOM   1508  OG  SER A 221       2.435 -17.481 -22.072  1.00 10.00      A   
ATOM   1509  HG  SER A 221       3.345 -17.403 -22.388  1.00 10.00      A   
ATOM   1510  C   SER A 221       0.042 -14.913 -23.126  1.00 10.00      A   
ATOM   1511  O   SER A 221      -0.465 -15.092 -24.234  1.00 10.00      A   
ATOM   1512  N   TRP A 222      -0.589 -14.303 -22.129  1.00 10.00      A   
ATOM   1513  HN  TRP A 222      -0.124 -14.188 -21.273  1.00 10.00      A   
ATOM   1514  CA  TRP A 222      -1.943 -13.789 -22.262  1.00 10.00      A   
ATOM   1515  CB  TRP A 222      -2.863 -14.526 -21.287  1.00 10.00      A   
ATOM   1516  CG  TRP A 222      -3.870 -15.417 -21.942  1.00 10.00      A   
ATOM   1517  CD1 TRP A 222      -4.325 -15.344 -23.229  1.00 10.00      A   
ATOM   1518  CD2 TRP A 222      -4.558 -16.513 -21.333  1.00 10.00      A   
ATOM   1519  NE1 TRP A 222      -5.257 -16.328 -23.455  1.00 10.00      A   
ATOM   1520  HE1 TRP A 222      -5.730 -16.483 -24.304  1.00 10.00      A   
ATOM   1521  CE2 TRP A 222      -5.416 -17.060 -22.307  1.00 10.00      A   
ATOM   1522  CE3 TRP A 222      -4.531 -17.086 -20.058  1.00 10.00      A   
ATOM   1523  CZ2 TRP A 222      -6.240 -18.151 -22.045  1.00 10.00      A   
ATOM   1524  CZ3 TRP A 222      -5.348 -18.170 -19.799  1.00 10.00      A   
ATOM   1525  CH2 TRP A 222      -6.191 -18.691 -20.787  1.00 10.00      A   
ATOM   1526  C   TRP A 222      -1.972 -12.305 -21.930  1.00 10.00      A   
ATOM   1527  O   TRP A 222      -3.039 -11.692 -21.879  1.00 10.00      A   
ATOM   1528  N   THR A 223      -0.797 -11.727 -21.723  1.00 10.00      A   
ATOM   1529  HN  THR A 223       0.024 -12.254 -21.834  1.00 10.00      A   
ATOM   1530  CA  THR A 223      -0.694 -10.320 -21.361  1.00 10.00      A   
ATOM   1531  CB  THR A 223      -0.171 -10.179 -19.918  1.00 10.00      A   
ATOM   1532  OG1 THR A 223      -0.857 -11.111 -19.073  1.00 10.00      A   
ATOM   1533  HG1 THR A 223      -0.552 -12.004 -19.266  1.00 10.00      A   
ATOM   1534  CG2 THR A 223      -0.392  -8.767 -19.394  1.00 10.00      A   
ATOM   1535  C   THR A 223       0.239  -9.557 -22.298  1.00 10.00      A   
ATOM   1536  O   THR A 223       1.372  -9.974 -22.537  1.00 10.00      A   
ATOM   1537  N   LYS A 224      -0.245  -8.445 -22.832  1.00 10.00      A   
ATOM   1538  HN  LYS A 224      -1.166  -8.173 -22.622  1.00 10.00      A   
ATOM   1539  CA  LYS A 224       0.556  -7.612 -23.713  1.00 10.00      A   
ATOM   1540  CB  LYS A 224      -0.237  -7.200 -24.953  1.00 10.00      A   
ATOM   1541  CG  LYS A 224       0.614  -6.563 -26.042  1.00 10.00      A   
ATOM   1542  CD  LYS A 224      -0.090  -6.582 -27.388  1.00 10.00      A   
ATOM   1543  CE  LYS A 224      -0.199  -7.995 -27.940  1.00 10.00      A   
ATOM   1544  NZ  LYS A 224       1.123  -8.531 -28.354  1.00 10.00      A   
ATOM   1545  HZ1 LYS A 224       1.007  -9.466 -28.788  1.00 10.00      A   
ATOM   1546  HZ2 LYS A 224       1.749  -8.623 -27.530  1.00 10.00      A   
ATOM   1547  HZ3 LYS A 224       1.569  -7.893 -29.042  1.00 10.00      A   
ATOM   1548  C   LYS A 224       1.037  -6.388 -22.945  1.00 10.00      A   
ATOM   1549  O   LYS A 224       0.241  -5.680 -22.324  1.00 10.00      A   
ATOM   1550  N   TYR A 225       2.337  -6.143 -22.982  1.00 10.00      A   
ATOM   1551  HN  TYR A 225       2.921  -6.723 -23.518  1.00 10.00      A   
ATOM   1552  CA  TYR A 225       2.920  -5.021 -22.260  1.00 10.00      A   
ATOM   1553  CB  TYR A 225       4.255  -5.432 -21.633  1.00 10.00      A   
ATOM   1554  CG  TYR A 225       4.235  -6.815 -21.029  1.00 10.00      A   
ATOM   1555  CD1 TYR A 225       3.388  -7.116 -19.973  1.00 10.00      A   
ATOM   1556  CD2 TYR A 225       5.057  -7.822 -21.519  1.00 10.00      A   
ATOM   1557  CE1 TYR A 225       3.357  -8.380 -19.422  1.00 10.00      A   
ATOM   1558  CE2 TYR A 225       5.032  -9.091 -20.972  1.00 10.00      A   
ATOM   1559  CZ  TYR A 225       4.179  -9.362 -19.923  1.00 10.00      A   
ATOM   1560  OH  TYR A 225       4.148 -10.621 -19.374  1.00 10.00      A   
ATOM   1561  HH  TYR A 225       5.053 -10.933 -19.243  1.00 10.00      A   
ATOM   1562  C   TYR A 225       3.121  -3.818 -23.164  1.00 10.00      A   
ATOM   1563  O   TYR A 225       3.077  -3.933 -24.389  1.00 10.00      A   
ATOM   1564  N   HIS A 226       3.341  -2.667 -22.550  1.00 10.00      A   
ATOM   1565  HN  HIS A 226       3.371  -2.647 -21.570  1.00 10.00      A   
ATOM   1566  CA  HIS A 226       3.561  -1.431 -23.282  1.00 10.00      A   
ATOM   1567  CB  HIS A 226       2.290  -0.571 -23.302  1.00 10.00      A   
ATOM   1568  CG  HIS A 226       1.183  -1.097 -24.170  1.00 10.00      A   
ATOM   1569  ND1 HIS A 226       1.014  -0.726 -25.487  1.00 10.00      A   
ATOM   1570  HD1 HIS A 226       1.590  -0.107 -25.988  1.00 10.00      A   
ATOM   1571  CD2 HIS A 226       0.181  -1.971 -23.899  1.00 10.00      A   
ATOM   1572  CE1 HIS A 226      -0.051  -1.333 -25.983  1.00 10.00      A   
ATOM   1573  NE2 HIS A 226      -0.570  -2.098 -25.043  1.00 10.00      A   
ATOM   1574  HE2 HIS A 226      -1.367  -2.681 -25.153  1.00 10.00      A   
ATOM   1575  C   HIS A 226       4.708  -0.659 -22.644  1.00 10.00      A   
ATOM   1576  O   HIS A 226       4.492   0.190 -21.781  1.00 10.00      A   
ATOM   1577  N   ILE A 227       5.929  -0.982 -23.048  1.00 10.00      A   
ATOM   1578  HN  ILE A 227       6.040  -1.677 -23.735  1.00 10.00      A   
ATOM   1579  CA  ILE A 227       7.111  -0.323 -22.509  1.00 10.00      A   
ATOM   1580  CB  ILE A 227       8.305  -1.299 -22.390  1.00 10.00      A   
ATOM   1581  CG1 ILE A 227       7.890  -2.558 -21.627  1.00 10.00      A   
ATOM   1582  CG2 ILE A 227       9.484  -0.637 -21.693  1.00 10.00      A   
ATOM   1583  CD1 ILE A 227       7.672  -3.765 -22.511  1.00 10.00      A   
ATOM   1584  C   ILE A 227       7.495   0.879 -23.370  1.00 10.00      A   
ATOM   1585  O   ILE A 227       7.366   0.848 -24.596  1.00 10.00      A   
ATOM   1586  N   SER A 228       7.965   1.931 -22.724  1.00 10.00      A   
ATOM   1587  HN  SER A 228       8.049   1.892 -21.748  1.00 10.00      A   
ATOM   1588  CA  SER A 228       8.354   3.157 -23.405  1.00 10.00      A   
ATOM   1589  CB  SER A 228       7.995   4.324 -22.493  1.00 10.00      A   
ATOM   1590  OG  SER A 228       8.202   3.960 -21.135  1.00 10.00      A   
ATOM   1591  HG  SER A 228       7.542   4.396 -20.575  1.00 10.00      A   
ATOM   1592  C   SER A 228       9.853   3.187 -23.699  1.00 10.00      A   
ATOM   1593  O   SER A 228      10.463   4.257 -23.720  1.00 10.00      A   
ATOM   1594  N   GLU A 229      10.430   2.011 -23.947  1.00 10.00      A   
ATOM   1595  HN  GLU A 229       9.876   1.205 -23.951  1.00 10.00      A   
ATOM   1596  CA  GLU A 229      11.863   1.884 -24.214  1.00 10.00      A   
ATOM   1597  CB  GLU A 229      12.297   2.701 -25.437  1.00 10.00      A   
ATOM   1598  CG  GLU A 229      12.228   1.944 -26.752  1.00 10.00      A   
ATOM   1599  CD  GLU A 229      10.877   2.058 -27.418  1.00 10.00      A   
ATOM   1600  OE1 GLU A 229      10.574   3.135 -27.968  1.00 10.00      A   
ATOM   1601  OE2 GLU A 229      10.119   1.067 -27.408  1.00 10.00      A   
ATOM   1602  C   GLU A 229      12.683   2.279 -22.987  1.00 10.00      A   
ATOM   1603  O   GLU A 229      12.130   2.471 -21.905  1.00 10.00      A   
ATOM   1604  N   VAL A 230      14.002   2.359 -23.171  1.00 10.00      A   
ATOM   1605  HN  VAL A 230      14.354   2.148 -24.060  1.00 10.00      A   
ATOM   1606  CA  VAL A 230      14.967   2.735 -22.120  1.00 10.00      A   
ATOM   1607  CB  VAL A 230      14.903   4.221 -21.656  1.00 10.00      A   
ATOM   1608  CG1 VAL A 230      14.659   5.159 -22.830  1.00 10.00      A   
ATOM   1609  CG2 VAL A 230      13.895   4.452 -20.537  1.00 10.00      A   
ATOM   1610  C   VAL A 230      15.057   1.756 -20.941  1.00 10.00      A   
ATOM   1611  O   VAL A 230      16.149   1.460 -20.457  1.00 10.00      A   
ATOM   1612  N   ILE A 231      13.923   1.255 -20.481  1.00 10.00      A   
ATOM   1613  HN  ILE A 231      13.075   1.535 -20.897  1.00 10.00      A   
ATOM   1614  CA  ILE A 231      13.891   0.318 -19.365  1.00 10.00      A   
ATOM   1615  CB  ILE A 231      12.894   0.768 -18.277  1.00 10.00      A   
ATOM   1616  CG1 ILE A 231      11.527   1.079 -18.898  1.00 10.00      A   
ATOM   1617  CG2 ILE A 231      13.437   1.976 -17.525  1.00 10.00      A   
ATOM   1618  CD1 ILE A 231      10.463   1.451 -17.890  1.00 10.00      A   
ATOM   1619  C   ILE A 231      13.521  -1.083 -19.838  1.00 10.00      A   
ATOM   1620  O   ILE A 231      13.379  -2.004 -19.036  1.00 10.00      A   
ATOM   1621  N   SER A 232      13.370  -1.233 -21.147  1.00 10.00      A   
ATOM   1622  HN  SER A 232      13.501  -0.460 -21.734  1.00 10.00      A   
ATOM   1623  CA  SER A 232      13.014  -2.513 -21.741  1.00 10.00      A   
ATOM   1624  CB  SER A 232      12.733  -2.317 -23.227  1.00 10.00      A   
ATOM   1625  OG  SER A 232      12.223  -1.017 -23.461  1.00 10.00      A   
ATOM   1626  HG  SER A 232      11.710  -1.020 -24.276  1.00 10.00      A   
ATOM   1627  C   SER A 232      14.132  -3.531 -21.553  1.00 10.00      A   
ATOM   1628  O   SER A 232      13.877  -4.722 -21.358  1.00 10.00      A   
ATOM   1629  N   GLU A 233      15.369  -3.048 -21.595  1.00 10.00      A   
ATOM   1630  HN  GLU A 233      15.499  -2.087 -21.744  1.00 10.00      A   
ATOM   1631  CA  GLU A 233      16.535  -3.903 -21.434  1.00 10.00      A   
ATOM   1632  CB  GLU A 233      17.818  -3.088 -21.597  1.00 10.00      A   
ATOM   1633  CG  GLU A 233      19.037  -3.916 -21.963  1.00 10.00      A   
ATOM   1634  CD  GLU A 233      18.955  -4.484 -23.364  1.00 10.00      A   
ATOM   1635  OE1 GLU A 233      18.516  -5.641 -23.522  1.00 10.00      A   
ATOM   1636  OE2 GLU A 233      19.329  -3.773 -24.322  1.00 10.00      A   
ATOM   1637  C   GLU A 233      16.519  -4.593 -20.075  1.00 10.00      A   
ATOM   1638  O   GLU A 233      16.801  -5.784 -19.973  1.00 10.00      A   
ATOM   1639  N   GLU A 234      16.170  -3.838 -19.043  1.00 10.00      A   
ATOM   1640  HN  GLU A 234      15.947  -2.892 -19.198  1.00 10.00      A   
ATOM   1641  CA  GLU A 234      16.113  -4.363 -17.685  1.00 10.00      A   
ATOM   1642  CB  GLU A 234      16.231  -3.206 -16.691  1.00 10.00      A   
ATOM   1643  CG  GLU A 234      16.703  -3.603 -15.301  1.00 10.00      A   
ATOM   1644  CD  GLU A 234      16.544  -2.478 -14.297  1.00 10.00      A   
ATOM   1645  OE1 GLU A 234      15.762  -2.636 -13.338  1.00 10.00      A   
ATOM   1646  OE2 GLU A 234      17.199  -1.425 -14.462  1.00 10.00      A   
ATOM   1647  C   GLU A 234      14.806  -5.125 -17.451  1.00 10.00      A   
ATOM   1648  O   GLU A 234      14.687  -5.916 -16.513  1.00 10.00      A   
ATOM   1649  N   PHE A 235      13.835  -4.890 -18.321  1.00 10.00      A   
ATOM   1650  HN  PHE A 235      13.999  -4.264 -19.056  1.00 10.00      A   
ATOM   1651  CA  PHE A 235      12.535  -5.532 -18.215  1.00 10.00      A   
ATOM   1652  CB  PHE A 235      11.472  -4.683 -18.924  1.00 10.00      A   
ATOM   1653  CG  PHE A 235      10.056  -5.154 -18.723  1.00 10.00      A   
ATOM   1654  CD1 PHE A 235       9.435  -5.953 -19.669  1.00 10.00      A   
ATOM   1655  CD2 PHE A 235       9.345  -4.792 -17.591  1.00 10.00      A   
ATOM   1656  CE1 PHE A 235       8.134  -6.384 -19.489  1.00 10.00      A   
ATOM   1657  CE2 PHE A 235       8.044  -5.219 -17.404  1.00 10.00      A   
ATOM   1658  CZ  PHE A 235       7.437  -6.016 -18.354  1.00 10.00      A   
ATOM   1659  C   PHE A 235      12.559  -6.944 -18.796  1.00 10.00      A   
ATOM   1660  O   PHE A 235      12.098  -7.889 -18.163  1.00 10.00      A   
ATOM   1661  N   TYR A 236      13.120  -7.088 -19.991  1.00 10.00      A   
ATOM   1662  HN  TYR A 236      13.508  -6.301 -20.440  1.00 10.00      A   
ATOM   1663  CA  TYR A 236      13.166  -8.386 -20.656  1.00 10.00      A   
ATOM   1664  CB  TYR A 236      13.139  -8.233 -22.178  1.00 10.00      A   
ATOM   1665  CG  TYR A 236      11.740  -8.126 -22.745  1.00 10.00      A   
ATOM   1666  CD1 TYR A 236      11.067  -9.256 -23.193  1.00 10.00      A   
ATOM   1667  CD2 TYR A 236      11.086  -6.902 -22.822  1.00 10.00      A   
ATOM   1668  CE1 TYR A 236       9.784  -9.173 -23.700  1.00 10.00      A   
ATOM   1669  CE2 TYR A 236       9.804  -6.810 -23.329  1.00 10.00      A   
ATOM   1670  CZ  TYR A 236       9.157  -7.948 -23.766  1.00 10.00      A   
ATOM   1671  OH  TYR A 236       7.874  -7.862 -24.263  1.00 10.00      A   
ATOM   1672  HH  TYR A 236       7.387  -8.666 -24.033  1.00 10.00      A   
ATOM   1673  C   TYR A 236      14.330  -9.268 -20.204  1.00 10.00      A   
ATOM   1674  O   TYR A 236      14.417 -10.436 -20.594  1.00 10.00      A   
ATOM   1675  N   SER A 237      15.223  -8.720 -19.397  1.00 10.00      A   
ATOM   1676  HN  SER A 237      15.123  -7.781 -19.127  1.00 10.00      A   
ATOM   1677  CA  SER A 237      16.359  -9.484 -18.901  1.00 10.00      A   
ATOM   1678  CB  SER A 237      17.482  -8.543 -18.475  1.00 10.00      A   
ATOM   1679  OG  SER A 237      16.971  -7.498 -17.669  1.00 10.00      A   
ATOM   1680  HG  SER A 237      17.471  -7.457 -16.839  1.00 10.00      A   
ATOM   1681  C   SER A 237      15.933 -10.338 -17.719  1.00 10.00      A   
ATOM   1682  O   SER A 237      16.419 -11.452 -17.531  1.00 10.00      A   
ATOM   1683  N   GLY A 238      15.008  -9.808 -16.933  1.00 10.00      A   
ATOM   1684  HN  GLY A 238      14.645  -8.922 -17.148  1.00 10.00      A   
ATOM   1685  CA  GLY A 238      14.530 -10.520 -15.769  1.00 10.00      A   
ATOM   1686  C   GLY A 238      15.398 -10.255 -14.559  1.00 10.00      A   
ATOM   1687  O   GLY A 238      15.351 -10.996 -13.578  1.00 10.00      A   
ATOM   1688  N   THR A 239      16.181  -9.186 -14.627  1.00 10.00      A   
ATOM   1689  HN  THR A 239      16.162  -8.628 -15.433  1.00 10.00      A   
ATOM   1690  CA  THR A 239      17.071  -8.816 -13.540  1.00 10.00      A   
ATOM   1691  CB  THR A 239      18.367  -8.176 -14.074  1.00 10.00      A   
ATOM   1692  OG1 THR A 239      18.071  -7.387 -15.235  1.00 10.00      A   
ATOM   1693  HG1 THR A 239      18.735  -6.689 -15.321  1.00 10.00      A   
ATOM   1694  CG2 THR A 239      19.376  -9.250 -14.450  1.00 10.00      A   
ATOM   1695  C   THR A 239      16.387  -7.867 -12.557  1.00 10.00      A   
ATOM   1696  O   THR A 239      17.029  -7.300 -11.675  1.00 10.00      A   
ATOM   1697  N   ASN A 240      15.078  -7.707 -12.709  1.00 10.00      A   
ATOM   1698  HN  ASN A 240      14.620  -8.194 -13.425  1.00 10.00      A   
ATOM   1699  CA  ASN A 240      14.299  -6.842 -11.835  1.00 10.00      A   
ATOM   1700  CB  ASN A 240      13.611  -5.745 -12.653  1.00 10.00      A   
ATOM   1701  CG  ASN A 240      13.072  -4.614 -11.795  1.00 10.00      A   
ATOM   1702  OD1 ASN A 240      12.069  -4.769 -11.106  1.00 10.00      A   
ATOM   1703  ND2 ASN A 240      13.716  -3.462 -11.856  1.00 10.00      A   
ATOM   1704 HD21 ASN A 240      14.505  -3.393 -12.449  1.00 10.00      A   
ATOM   1705 HD22 ASN A 240      13.382  -2.716 -11.311  1.00 10.00      A   
ATOM   1706  C   ASN A 240      13.264  -7.680 -11.089  1.00 10.00      A   
ATOM   1707  O   ASN A 240      12.735  -8.648 -11.639  1.00 10.00      A   
ATOM   1708  N   LEU A 241      12.978  -7.317  -9.846  1.00 10.00      A   
ATOM   1709  HN  LEU A 241      13.414  -6.524  -9.464  1.00 10.00      A   
ATOM   1710  CA  LEU A 241      12.021  -8.063  -9.037  1.00 10.00      A   
ATOM   1711  CB  LEU A 241      12.359  -7.955  -7.545  1.00 10.00      A   
ATOM   1712  CG  LEU A 241      13.600  -8.707  -7.062  1.00 10.00      A   
ATOM   1713  CD1 LEU A 241      14.848  -7.852  -7.215  1.00 10.00      A   
ATOM   1714  CD2 LEU A 241      13.424  -9.150  -5.619  1.00 10.00      A   
ATOM   1715  C   LEU A 241      10.586  -7.608  -9.276  1.00 10.00      A   
ATOM   1716  O   LEU A 241       9.662  -8.420  -9.254  1.00 10.00      A   
ATOM   1717  N   TYR A 242      10.405  -6.316  -9.502  1.00 10.00      A   
ATOM   1718  HN  TYR A 242      11.185  -5.720  -9.523  1.00 10.00      A   
ATOM   1719  CA  TYR A 242       9.078  -5.759  -9.729  1.00 10.00      A   
ATOM   1720  CB  TYR A 242       8.972  -4.343  -9.162  1.00 10.00      A   
ATOM   1721  CG  TYR A 242       8.815  -4.318  -7.657  1.00 10.00      A   
ATOM   1722  CD1 TYR A 242       7.623  -3.915  -7.072  1.00 10.00      A   
ATOM   1723  CD2 TYR A 242       9.853  -4.713  -6.820  1.00 10.00      A   
ATOM   1724  CE1 TYR A 242       7.469  -3.904  -5.699  1.00 10.00      A   
ATOM   1725  CE2 TYR A 242       9.709  -4.705  -5.447  1.00 10.00      A   
ATOM   1726  CZ  TYR A 242       8.514  -4.300  -4.892  1.00 10.00      A   
ATOM   1727  OH  TYR A 242       8.358  -4.294  -3.526  1.00 10.00      A   
ATOM   1728  HH  TYR A 242       7.472  -4.610  -3.303  1.00 10.00      A   
ATOM   1729  C   TYR A 242       8.684  -5.807 -11.201  1.00 10.00      A   
ATOM   1730  O   TYR A 242       7.513  -5.992 -11.531  1.00 10.00      A   
ATOM   1731  N   TYR A 243       9.659  -5.635 -12.080  1.00 10.00      A   
ATOM   1732  HN  TYR A 243      10.571  -5.463 -11.761  1.00 10.00      A   
ATOM   1733  CA  TYR A 243       9.405  -5.691 -13.510  1.00 10.00      A   
ATOM   1734  CB  TYR A 243      10.556  -5.057 -14.292  1.00 10.00      A   
ATOM   1735  CG  TYR A 243      10.538  -3.543 -14.319  1.00 10.00      A   
ATOM   1736  CD1 TYR A 243       9.612  -2.819 -13.577  1.00 10.00      A   
ATOM   1737  CD2 TYR A 243      11.445  -2.837 -15.100  1.00 10.00      A   
ATOM   1738  CE1 TYR A 243       9.588  -1.440 -13.613  1.00 10.00      A   
ATOM   1739  CE2 TYR A 243      11.430  -1.456 -15.139  1.00 10.00      A   
ATOM   1740  CZ  TYR A 243      10.499  -0.762 -14.395  1.00 10.00      A   
ATOM   1741  OH  TYR A 243      10.470   0.612 -14.444  1.00 10.00      A   
ATOM   1742  HH  TYR A 243      10.767   0.969 -13.595  1.00 10.00      A   
ATOM   1743  C   TYR A 243       9.229  -7.145 -13.923  1.00 10.00      A   
ATOM   1744  O   TYR A 243      10.206  -7.866 -14.129  1.00 10.00      A   
ATOM   1745  N   GLN A 244       7.982  -7.570 -14.018  1.00 10.00      A   
ATOM   1746  HN  GLN A 244       7.253  -6.940 -13.842  1.00 10.00      A   
ATOM   1747  CA  GLN A 244       7.661  -8.942 -14.369  1.00 10.00      A   
ATOM   1748  CB  GLN A 244       6.489  -9.426 -13.510  1.00 10.00      A   
ATOM   1749  CG  GLN A 244       6.741  -9.307 -12.012  1.00 10.00      A   
ATOM   1750  CD  GLN A 244       5.526  -8.835 -11.232  1.00 10.00      A   
ATOM   1751  OE1 GLN A 244       4.699  -8.081 -11.737  1.00 10.00      A   
ATOM   1752  NE2 GLN A 244       5.416  -9.275  -9.988  1.00 10.00      A   
ATOM   1753 HE21 GLN A 244       6.113  -9.870  -9.648  1.00 10.00      A   
ATOM   1754 HE22 GLN A 244       4.644  -8.983  -9.460  1.00 10.00      A   
ATOM   1755  C   GLN A 244       7.337  -9.094 -15.857  1.00 10.00      A   
ATOM   1756  O   GLN A 244       6.259  -8.719 -16.306  1.00 10.00      A   
ATOM   1757  N   PRO A 245       8.278  -9.640 -16.647  1.00 10.00      A   
ATOM   1758  CA  PRO A 245       8.074  -9.850 -18.081  1.00 10.00      A   
ATOM   1759  CB  PRO A 245       9.504  -9.917 -18.616  1.00 10.00      A   
ATOM   1760  CG  PRO A 245      10.291 -10.505 -17.493  1.00 10.00      A   
ATOM   1761  CD  PRO A 245       9.621 -10.069 -16.214  1.00 10.00      A   
ATOM   1762  C   PRO A 245       7.346 -11.168 -18.351  1.00 10.00      A   
ATOM   1763  O   PRO A 245       6.752 -11.362 -19.413  1.00 10.00      A   
ATOM   1764  N   LYS A 246       7.404 -12.067 -17.380  1.00 10.00      A   
ATOM   1765  HN  LYS A 246       7.892 -11.846 -16.560  1.00 10.00      A   
ATOM   1766  CA  LYS A 246       6.758 -13.366 -17.475  1.00 10.00      A   
ATOM   1767  CB  LYS A 246       7.764 -14.437 -17.911  1.00 10.00      A   
ATOM   1768  CG  LYS A 246       8.307 -14.251 -19.320  1.00 10.00      A   
ATOM   1769  CD  LYS A 246       9.155 -15.435 -19.755  1.00 10.00      A   
ATOM   1770  CE  LYS A 246       8.296 -16.649 -20.074  1.00 10.00      A   
ATOM   1771  NZ  LYS A 246       7.477 -16.451 -21.297  1.00 10.00      A   
ATOM   1772  HZ1 LYS A 246       6.625 -15.883 -21.077  1.00 10.00      A   
ATOM   1773  HZ2 LYS A 246       7.179 -17.369 -21.679  1.00 10.00      A   
ATOM   1774  HZ3 LYS A 246       8.033 -15.955 -22.020  1.00 10.00      A   
ATOM   1775  C   LYS A 246       6.171 -13.729 -16.121  1.00 10.00      A   
ATOM   1776  O   LYS A 246       6.826 -13.555 -15.095  1.00 10.00      A   
ATOM   1777  N   PHE A 247       4.943 -14.220 -16.111  1.00 10.00      A   
ATOM   1778  HN  PHE A 247       4.462 -14.342 -16.957  1.00 10.00      A   
ATOM   1779  CA  PHE A 247       4.293 -14.584 -14.863  1.00 10.00      A   
ATOM   1780  CB  PHE A 247       3.726 -13.336 -14.173  1.00 10.00      A   
ATOM   1781  CG  PHE A 247       2.499 -12.760 -14.834  1.00 10.00      A   
ATOM   1782  CD1 PHE A 247       1.246 -12.948 -14.274  1.00 10.00      A   
ATOM   1783  CD2 PHE A 247       2.599 -12.031 -16.010  1.00 10.00      A   
ATOM   1784  CE1 PHE A 247       0.117 -12.423 -14.871  1.00 10.00      A   
ATOM   1785  CE2 PHE A 247       1.473 -11.503 -16.613  1.00 10.00      A   
ATOM   1786  CZ  PHE A 247       0.230 -11.699 -16.042  1.00 10.00      A   
ATOM   1787  C   PHE A 247       3.181 -15.597 -15.091  1.00 10.00      A   
ATOM   1788  O   PHE A 247       2.668 -15.734 -16.203  1.00 10.00      A   
ATOM   1789  N   LYS A 248       2.826 -16.309 -14.030  1.00 10.00      A   
ATOM   1790  HN  LYS A 248       3.305 -16.169 -13.184  1.00 10.00      A   
ATOM   1791  CA  LYS A 248       1.758 -17.298 -14.075  1.00 10.00      A   
ATOM   1792  CB  LYS A 248       2.329 -18.717 -14.139  1.00 10.00      A   
ATOM   1793  CG  LYS A 248       3.131 -19.006 -15.395  1.00 10.00      A   
ATOM   1794  CD  LYS A 248       3.846 -20.339 -15.305  1.00 10.00      A   
ATOM   1795  CE  LYS A 248       4.851 -20.498 -16.432  1.00 10.00      A   
ATOM   1796  NZ  LYS A 248       5.546 -21.805 -16.366  1.00 10.00      A   
ATOM   1797  HZ1 LYS A 248       4.876 -22.578 -16.559  1.00 10.00      A   
ATOM   1798  HZ2 LYS A 248       5.953 -21.942 -15.422  1.00 10.00      A   
ATOM   1799  HZ3 LYS A 248       6.311 -21.841 -17.067  1.00 10.00      A   
ATOM   1800  C   LYS A 248       0.874 -17.139 -12.843  1.00 10.00      A   
ATOM   1801  O   LYS A 248       1.334 -17.321 -11.712  1.00 10.00      A   
ATOM   1802  N   LYS A 249      -0.382 -16.772 -13.058  1.00 10.00      A   
ATOM   1803  HN  LYS A 249      -0.694 -16.641 -13.982  1.00 10.00      A   
ATOM   1804  CA  LYS A 249      -1.316 -16.576 -11.960  1.00 10.00      A   
ATOM   1805  CB  LYS A 249      -1.960 -15.189 -12.032  1.00 10.00      A   
ATOM   1806  CG  LYS A 249      -1.341 -14.161 -11.100  1.00 10.00      A   
ATOM   1807  CD  LYS A 249      -2.171 -12.888 -11.052  1.00 10.00      A   
ATOM   1808  CE  LYS A 249      -1.695 -11.962  -9.942  1.00 10.00      A   
ATOM   1809  NZ  LYS A 249      -2.420 -10.662  -9.939  1.00 10.00      A   
ATOM   1810  HZ1 LYS A 249      -3.345 -10.760  -9.473  1.00 10.00      A   
ATOM   1811  HZ2 LYS A 249      -2.569 -10.334 -10.913  1.00 10.00      A   
ATOM   1812  HZ3 LYS A 249      -1.861  -9.943  -9.425  1.00 10.00      A   
ATOM   1813  C   LYS A 249      -2.394 -17.646 -11.950  1.00 10.00      A   
ATOM   1814  O   LYS A 249      -3.024 -17.918 -12.974  1.00 10.00      A   
ATOM   1815  N   HIS A 250      -2.591 -18.256 -10.792  1.00 10.00      A   
ATOM   1816  HN  HIS A 250      -2.039 -18.001 -10.017  1.00 10.00      A   
ATOM   1817  CA  HIS A 250      -3.601 -19.290 -10.625  1.00 10.00      A   
ATOM   1818  CB  HIS A 250      -2.959 -20.676 -10.517  1.00 10.00      A   
ATOM   1819  CG  HIS A 250      -2.478 -21.230 -11.825  1.00 10.00      A   
ATOM   1820  ND1 HIS A 250      -3.168 -22.223 -12.482  1.00 10.00      A   
ATOM   1821  CD2 HIS A 250      -1.381 -20.896 -12.552  1.00 10.00      A   
ATOM   1822  CE1 HIS A 250      -2.485 -22.468 -13.588  1.00 10.00      A   
ATOM   1823  NE2 HIS A 250      -1.399 -21.692 -13.669  1.00 10.00      A   
ATOM   1824  HE2 HIS A 250      -0.740 -21.684 -14.400  1.00 10.00      A   
ATOM   1825  C   HIS A 250      -4.444 -18.997  -9.393  1.00 10.00      A   
ATOM   1826  O   HIS A 250      -3.916 -18.817  -8.293  1.00 10.00      A   
ATOM   1827  N   PHE A 251      -5.747 -18.930  -9.586  1.00 10.00      A   
ATOM   1828  HN  PHE A 251      -6.105 -19.079 -10.492  1.00 10.00      A   
ATOM   1829  CA  PHE A 251      -6.669 -18.646  -8.499  1.00 10.00      A   
ATOM   1830  CB  PHE A 251      -7.591 -17.478  -8.869  1.00 10.00      A   
ATOM   1831  CG  PHE A 251      -6.883 -16.172  -9.094  1.00 10.00      A   
ATOM   1832  CD1 PHE A 251      -6.719 -15.271  -8.054  1.00 10.00      A   
ATOM   1833  CD2 PHE A 251      -6.386 -15.841 -10.345  1.00 10.00      A   
ATOM   1834  CE1 PHE A 251      -6.074 -14.066  -8.256  1.00 10.00      A   
ATOM   1835  CE2 PHE A 251      -5.738 -14.639 -10.554  1.00 10.00      A   
ATOM   1836  CZ  PHE A 251      -5.582 -13.749  -9.507  1.00 10.00      A   
ATOM   1837  C   PHE A 251      -7.507 -19.871  -8.165  1.00 10.00      A   
ATOM   1838  O   PHE A 251      -8.220 -20.401  -9.021  1.00 10.00      A   
ATOM   1839  N   TYR A 252      -7.409 -20.319  -6.923  1.00 10.00      A   
ATOM   1840  HN  TYR A 252      -6.811 -19.857  -6.291  1.00 10.00      A   
ATOM   1841  CA  TYR A 252      -8.162 -21.474  -6.459  1.00 10.00      A   
ATOM   1842  CB  TYR A 252      -7.232 -22.484  -5.775  1.00 10.00      A   
ATOM   1843  CG  TYR A 252      -5.896 -22.688  -6.462  1.00 10.00      A   
ATOM   1844  CD1 TYR A 252      -5.731 -23.656  -7.445  1.00 10.00      A   
ATOM   1845  CD2 TYR A 252      -4.792 -21.916  -6.117  1.00 10.00      A   
ATOM   1846  CE1 TYR A 252      -4.506 -23.848  -8.061  1.00 10.00      A   
ATOM   1847  CE2 TYR A 252      -3.568 -22.098  -6.730  1.00 10.00      A   
ATOM   1848  CZ  TYR A 252      -3.430 -23.066  -7.699  1.00 10.00      A   
ATOM   1849  OH  TYR A 252      -2.208 -23.254  -8.306  1.00 10.00      A   
ATOM   1850  HH  TYR A 252      -1.504 -23.145  -7.648  1.00 10.00      A   
ATOM   1851  C   TYR A 252      -9.224 -21.011  -5.470  1.00 10.00      A   
ATOM   1852  O   TYR A 252      -8.951 -20.187  -4.594  1.00 10.00      A   
ATOM   1853  N   SER A 253     -10.440 -21.501  -5.627  1.00 10.00      A   
ATOM   1854  HN  SER A 253     -10.619 -22.121  -6.369  1.00 10.00      A   
ATOM   1855  CA  SER A 253     -11.526 -21.127  -4.735  1.00 10.00      A   
ATOM   1856  CB  SER A 253     -12.306 -19.947  -5.319  1.00 10.00      A   
ATOM   1857  OG  SER A 253     -11.424 -18.922  -5.754  1.00 10.00      A   
ATOM   1858  HG  SER A 253     -10.540 -19.099  -5.407  1.00 10.00      A   
ATOM   1859  C   SER A 253     -12.461 -22.305  -4.475  1.00 10.00      A   
ATOM   1860  O   SER A 253     -12.870 -23.004  -5.406  1.00 10.00      A   
ATOM   1861  N   ALA A 254     -12.778 -22.523  -3.205  1.00 10.00      A   
ATOM   1862  HN  ALA A 254     -12.393 -21.939  -2.510  1.00 10.00      A   
ATOM   1863  CA  ALA A 254     -13.668 -23.603  -2.798  1.00 10.00      A   
ATOM   1864  CB  ALA A 254     -12.862 -24.761  -2.228  1.00 10.00      A   
ATOM   1865  C   ALA A 254     -14.664 -23.094  -1.760  1.00 10.00      A   
ATOM   1866  O   ALA A 254     -14.314 -22.277  -0.906  1.00 10.00      A   
ATOM   1867  N   THR A 255     -15.899 -23.569  -1.838  1.00 10.00      A   
ATOM   1868  HN  THR A 255     -16.114 -24.228  -2.535  1.00 10.00      A   
ATOM   1869  CA  THR A 255     -16.944 -23.155  -0.907  1.00 10.00      A   
ATOM   1870  CB  THR A 255     -17.781 -21.996  -1.490  1.00 10.00      A   
ATOM   1871  OG1 THR A 255     -16.917 -21.067  -2.166  1.00 10.00      A   
ATOM   1872  HG1 THR A 255     -16.408 -21.540  -2.836  1.00 10.00      A   
ATOM   1873  CG2 THR A 255     -18.535 -21.269  -0.385  1.00 10.00      A   
ATOM   1874  C   THR A 255     -17.868 -24.331  -0.581  1.00 10.00      A   
ATOM   1875  O   THR A 255     -18.433 -24.951  -1.484  1.00 10.00      A   
ATOM   1876  N   PHE A 256     -18.000 -24.644   0.706  1.00 10.00      A   
ATOM   1877  HN  PHE A 256     -17.504 -24.125   1.380  1.00 10.00      A   
ATOM   1878  CA  PHE A 256     -18.846 -25.746   1.151  1.00 10.00      A   
ATOM   1879  CB  PHE A 256     -17.988 -26.878   1.728  1.00 10.00      A   
ATOM   1880  CG  PHE A 256     -16.831 -27.306   0.870  1.00 10.00      A   
ATOM   1881  CD1 PHE A 256     -15.563 -26.789   1.084  1.00 10.00      A   
ATOM   1882  CD2 PHE A 256     -17.008 -28.236  -0.141  1.00 10.00      A   
ATOM   1883  CE1 PHE A 256     -14.494 -27.188   0.306  1.00 10.00      A   
ATOM   1884  CE2 PHE A 256     -15.942 -28.639  -0.925  1.00 10.00      A   
ATOM   1885  CZ  PHE A 256     -14.684 -28.114  -0.700  1.00 10.00      A   
ATOM   1886  C   PHE A 256     -19.836 -25.294   2.224  1.00 10.00      A   
ATOM   1887  O   PHE A 256     -19.442 -24.952   3.340  1.00 10.00      A   
ATOM   1888  N   ASN A 257     -21.117 -25.298   1.887  1.00 10.00      A   
ATOM   1889  HN  ASN A 257     -21.374 -25.572   0.982  1.00 10.00      A   
ATOM   1890  CA  ASN A 257     -22.160 -24.911   2.833  1.00 10.00      A   
ATOM   1891  CB  ASN A 257     -23.193 -24.007   2.151  1.00 10.00      A   
ATOM   1892  CG  ASN A 257     -24.248 -23.486   3.109  1.00 10.00      A   
ATOM   1893  OD1 ASN A 257     -24.077 -22.435   3.728  1.00 10.00      A   
ATOM   1894  ND2 ASN A 257     -25.353 -24.205   3.222  1.00 10.00      A   
ATOM   1895 HD21 ASN A 257     -25.432 -25.020   2.684  1.00 10.00      A   
ATOM   1896 HD22 ASN A 257     -26.050 -23.895   3.846  1.00 10.00      A   
ATOM   1897  C   ASN A 257     -22.835 -26.165   3.386  1.00 10.00      A   
ATOM   1898  O   ASN A 257     -23.251 -27.035   2.618  1.00 10.00      A   
ATOM   1899  N   GLN A 258     -22.947 -26.263   4.707  1.00 10.00      A   
ATOM   1900  HN  GLN A 258     -22.626 -25.528   5.281  1.00 10.00      A   
ATOM   1901  CA  GLN A 258     -23.554 -27.437   5.325  1.00 10.00      A   
ATOM   1902  CB  GLN A 258     -22.470 -28.438   5.737  1.00 10.00      A   
ATOM   1903  CG  GLN A 258     -23.005 -29.803   6.145  1.00 10.00      A   
ATOM   1904  CD  GLN A 258     -23.682 -30.533   4.999  1.00 10.00      A   
ATOM   1905  OE1 GLN A 258     -23.303 -30.383   3.838  1.00 10.00      A   
ATOM   1906  NE2 GLN A 258     -24.690 -31.328   5.321  1.00 10.00      A   
ATOM   1907 HE21 GLN A 258     -24.939 -31.402   6.268  1.00 10.00      A   
ATOM   1908 HE22 GLN A 258     -25.148 -31.810   4.600  1.00 10.00      A   
ATOM   1909  C   GLN A 258     -24.420 -27.075   6.534  1.00 10.00      A   
ATOM   1910  O   GLN A 258     -23.917 -26.592   7.549  1.00 10.00      A   
ATOM   1911  N   PRO A 259     -25.742 -27.293   6.428  1.00 10.00      A   
ATOM   1912  CA  PRO A 259     -26.688 -27.026   7.509  1.00 10.00      A   
ATOM   1913  CB  PRO A 259     -28.027 -26.838   6.777  1.00 10.00      A   
ATOM   1914  CG  PRO A 259     -27.747 -27.069   5.323  1.00 10.00      A   
ATOM   1915  CD  PRO A 259     -26.433 -27.791   5.240  1.00 10.00      A   
ATOM   1916  C   PRO A 259     -26.786 -28.212   8.473  1.00 10.00      A   
ATOM   1917  O   PRO A 259     -26.594 -29.366   8.080  1.00 10.00      A   
ATOM   1918  N   LEU A 260     -27.087 -27.925   9.732  1.00 10.00      A   
ATOM   1919  HN  LEU A 260     -27.239 -26.987   9.985  1.00 10.00      A   
ATOM   1920  CA  LEU A 260     -27.210 -28.965  10.747  1.00 10.00      A   
ATOM   1921  CB  LEU A 260     -26.360 -28.618  11.970  1.00 10.00      A   
ATOM   1922  CG  LEU A 260     -24.846 -28.580  11.752  1.00 10.00      A   
ATOM   1923  CD1 LEU A 260     -24.146 -28.049  12.994  1.00 10.00      A   
ATOM   1924  CD2 LEU A 260     -24.325 -29.965  11.397  1.00 10.00      A   
ATOM   1925  C   LEU A 260     -28.664 -29.138  11.163  1.00 10.00      A   
ATOM   1926  O   LEU A 260     -29.078 -30.210  11.608  1.00 10.00      A   
ATOM   1927  N   SER A 261     -29.429 -28.067  11.030  1.00 10.00      A   
ATOM   1928  HN  SER A 261     -29.032 -27.242  10.672  1.00 10.00      A   
ATOM   1929  CA  SER A 261     -30.839 -28.065  11.377  1.00 10.00      A   
ATOM   1930  CB  SER A 261     -31.022 -27.865  12.887  1.00 10.00      A   
ATOM   1931  OG  SER A 261     -30.447 -28.930  13.628  1.00 10.00      A   
ATOM   1932  HG  SER A 261     -29.943 -29.498  13.026  1.00 10.00      A   
ATOM   1933  C   SER A 261     -31.532 -26.941  10.621  1.00 10.00      A   
ATOM   1934  O   SER A 261     -30.897 -26.241   9.830  1.00 10.00      A   
ATOM   1935  N   ASP A 262     -32.817 -26.756  10.879  1.00 10.00      A   
ATOM   1936  HN  ASP A 262     -33.265 -27.330  11.537  1.00 10.00      A   
ATOM   1937  CA  ASP A 262     -33.582 -25.709  10.215  1.00 10.00      A   
ATOM   1938  CB  ASP A 262     -35.076 -25.840  10.527  1.00 10.00      A   
ATOM   1939  CG  ASP A 262     -35.426 -25.436  11.945  1.00 10.00      A   
ATOM   1940  OD1 ASP A 262     -34.820 -25.986  12.891  1.00 10.00      A   
ATOM   1941  OD2 ASP A 262     -36.312 -24.572  12.117  1.00 10.00      A   
ATOM   1942  C   ASP A 262     -33.068 -24.330  10.614  1.00 10.00      A   
ATOM   1943  O   ASP A 262     -33.056 -23.400   9.808  1.00 10.00      A   
ATOM   1944  N   LYS A 263     -32.635 -24.209  11.861  1.00 10.00      A   
ATOM   1945  HN  LYS A 263     -32.691 -24.982  12.462  1.00 10.00      A   
ATOM   1946  CA  LYS A 263     -32.110 -22.950  12.366  1.00 10.00      A   
ATOM   1947  CB  LYS A 263     -33.038 -22.352  13.432  1.00 10.00      A   
ATOM   1948  CG  LYS A 263     -33.346 -23.260  14.616  1.00 10.00      A   
ATOM   1949  CD  LYS A 263     -34.352 -22.598  15.546  1.00 10.00      A   
ATOM   1950  CE  LYS A 263     -34.750 -23.505  16.697  1.00 10.00      A   
ATOM   1951  NZ  LYS A 263     -33.691 -23.599  17.736  1.00 10.00      A   
ATOM   1952  HZ1 LYS A 263     -34.122 -23.767  18.672  1.00 10.00      A   
ATOM   1953  HZ2 LYS A 263     -33.138 -22.717  17.772  1.00 10.00      A   
ATOM   1954  HZ3 LYS A 263     -33.051 -24.386  17.519  1.00 10.00      A   
ATOM   1955  C   LYS A 263     -30.682 -23.107  12.889  1.00 10.00      A   
ATOM   1956  O   LYS A 263     -30.289 -22.470  13.868  1.00 10.00      A   
ATOM   1957  N   ALA A 264     -29.908 -23.950  12.218  1.00 10.00      A   
ATOM   1958  HN  ALA A 264     -30.276 -24.418  11.435  1.00 10.00      A   
ATOM   1959  CA  ALA A 264     -28.522 -24.194  12.601  1.00 10.00      A   
ATOM   1960  CB  ALA A 264     -28.458 -25.196  13.745  1.00 10.00      A   
ATOM   1961  C   ALA A 264     -27.720 -24.703  11.407  1.00 10.00      A   
ATOM   1962  O   ALA A 264     -28.191 -25.556  10.655  1.00 10.00      A   
ATOM   1963  N   GLY A 265     -26.516 -24.177  11.229  1.00 10.00      A   
ATOM   1964  HN  GLY A 265     -26.184 -23.501  11.861  1.00 10.00      A   
ATOM   1965  CA  GLY A 265     -25.681 -24.596  10.120  1.00 10.00      A   
ATOM   1966  C   GLY A 265     -24.393 -23.804  10.040  1.00 10.00      A   
ATOM   1967  O   GLY A 265     -24.217 -22.817  10.762  1.00 10.00      A   
ATOM   1968  N   PHE A 266     -23.494 -24.225   9.161  1.00 10.00      A   
ATOM   1969  HN  PHE A 266     -23.694 -25.010   8.598  1.00 10.00      A   
ATOM   1970  CA  PHE A 266     -22.219 -23.554   9.002  1.00 10.00      A   
ATOM   1971  CB  PHE A 266     -21.164 -24.187   9.921  1.00 10.00      A   
ATOM   1972  CG  PHE A 266     -20.884 -25.642   9.657  1.00 10.00      A   
ATOM   1973  CD1 PHE A 266     -19.860 -26.017   8.802  1.00 10.00      A   
ATOM   1974  CD2 PHE A 266     -21.637 -26.631  10.268  1.00 10.00      A   
ATOM   1975  CE1 PHE A 266     -19.593 -27.350   8.560  1.00 10.00      A   
ATOM   1976  CE2 PHE A 266     -21.376 -27.968  10.029  1.00 10.00      A   
ATOM   1977  CZ  PHE A 266     -20.352 -28.328   9.174  1.00 10.00      A   
ATOM   1978  C   PHE A 266     -21.754 -23.577   7.548  1.00 10.00      A   
ATOM   1979  O   PHE A 266     -22.285 -24.323   6.723  1.00 10.00      A   
ATOM   1980  N   ILE A 267     -20.767 -22.753   7.242  1.00 10.00      A   
ATOM   1981  HN  ILE A 267     -20.392 -22.174   7.942  1.00 10.00      A   
ATOM   1982  CA  ILE A 267     -20.217 -22.681   5.898  1.00 10.00      A   
ATOM   1983  CB  ILE A 267     -20.824 -21.516   5.073  1.00 10.00      A   
ATOM   1984  CG1 ILE A 267     -20.169 -21.433   3.686  1.00 10.00      A   
ATOM   1985  CG2 ILE A 267     -20.700 -20.192   5.818  1.00 10.00      A   
ATOM   1986  CD1 ILE A 267     -20.670 -20.290   2.828  1.00 10.00      A   
ATOM   1987  C   ILE A 267     -18.696 -22.559   5.944  1.00 10.00      A   
ATOM   1988  O   ILE A 267     -18.148 -21.738   6.685  1.00 10.00      A   
ATOM   1989  N   PHE A 268     -18.020 -23.398   5.176  1.00 10.00      A   
ATOM   1990  HN  PHE A 268     -18.512 -24.053   4.628  1.00 10.00      A   
ATOM   1991  CA  PHE A 268     -16.571 -23.376   5.113  1.00 10.00      A   
ATOM   1992  CB  PHE A 268     -15.990 -24.744   5.485  1.00 10.00      A   
ATOM   1993  CG  PHE A 268     -14.489 -24.814   5.410  1.00 10.00      A   
ATOM   1994  CD1 PHE A 268     -13.705 -24.123   6.316  1.00 10.00      A   
ATOM   1995  CD2 PHE A 268     -13.866 -25.567   4.427  1.00 10.00      A   
ATOM   1996  CE1 PHE A 268     -12.327 -24.180   6.246  1.00 10.00      A   
ATOM   1997  CE2 PHE A 268     -12.488 -25.629   4.352  1.00 10.00      A   
ATOM   1998  CZ  PHE A 268     -11.717 -24.935   5.264  1.00 10.00      A   
ATOM   1999  C   PHE A 268     -16.125 -22.968   3.717  1.00 10.00      A   
ATOM   2000  O   PHE A 268     -16.529 -23.575   2.726  1.00 10.00      A   
ATOM   2001  N   ALA A 269     -15.310 -21.934   3.644  1.00 10.00      A   
ATOM   2002  HN  ALA A 269     -15.015 -21.492   4.475  1.00 10.00      A   
ATOM   2003  CA  ALA A 269     -14.818 -21.443   2.373  1.00 10.00      A   
ATOM   2004  CB  ALA A 269     -15.437 -20.090   2.056  1.00 10.00      A   
ATOM   2005  C   ALA A 269     -13.300 -21.352   2.398  1.00 10.00      A   
ATOM   2006  O   ALA A 269     -12.706 -20.970   3.411  1.00 10.00      A   
ATOM   2007  N   TYR A 270     -12.678 -21.715   1.291  1.00 10.00      A   
ATOM   2008  HN  TYR A 270     -13.210 -22.006   0.516  1.00 10.00      A   
ATOM   2009  CA  TYR A 270     -11.233 -21.684   1.180  1.00 10.00      A   
ATOM   2010  CB  TYR A 270     -10.661 -23.105   1.268  1.00 10.00      A   
ATOM   2011  CG  TYR A 270      -9.194 -23.213   0.909  1.00 10.00      A   
ATOM   2012  CD1 TYR A 270      -8.243 -22.418   1.535  1.00 10.00      A   
ATOM   2013  CD2 TYR A 270      -8.764 -24.108  -0.060  1.00 10.00      A   
ATOM   2014  CE1 TYR A 270      -6.905 -22.512   1.204  1.00 10.00      A   
ATOM   2015  CE2 TYR A 270      -7.429 -24.210  -0.397  1.00 10.00      A   
ATOM   2016  CZ  TYR A 270      -6.504 -23.410   0.237  1.00 10.00      A   
ATOM   2017  OH  TYR A 270      -5.174 -23.507  -0.099  1.00 10.00      A   
ATOM   2018  HH  TYR A 270      -4.631 -23.176   0.638  1.00 10.00      A   
ATOM   2019  C   TYR A 270     -10.809 -21.017  -0.120  1.00 10.00      A   
ATOM   2020  O   TYR A 270     -11.275 -21.382  -1.200  1.00 10.00      A   
ATOM   2021  N   ASN A 271      -9.940 -20.031  -0.007  1.00 10.00      A   
ATOM   2022  HN  ASN A 271      -9.624 -19.769   0.887  1.00 10.00      A   
ATOM   2023  CA  ASN A 271      -9.441 -19.318  -1.168  1.00 10.00      A   
ATOM   2024  CB  ASN A 271      -9.946 -17.876  -1.167  1.00 10.00      A   
ATOM   2025  CG  ASN A 271     -10.077 -17.312  -2.565  1.00 10.00      A   
ATOM   2026  OD1 ASN A 271      -9.135 -16.741  -3.113  1.00 10.00      A   
ATOM   2027  ND2 ASN A 271     -11.249 -17.471  -3.155  1.00 10.00      A   
ATOM   2028 HD21 ASN A 271     -11.960 -17.938  -2.659  1.00 10.00      A   
ATOM   2029 HD22 ASN A 271     -11.362 -17.125  -4.064  1.00 10.00      A   
ATOM   2030  C   ASN A 271      -7.920 -19.337  -1.171  1.00 10.00      A   
ATOM   2031  O   ASN A 271      -7.292 -19.231  -0.116  1.00 10.00      A   
ATOM   2032  N   ARG A 272      -7.334 -19.491  -2.348  1.00 10.00      A   
ATOM   2033  HN  ARG A 272      -7.891 -19.579  -3.156  1.00 10.00      A   
ATOM   2034  CA  ARG A 272      -5.885 -19.527  -2.478  1.00 10.00      A   
ATOM   2035  CB  ARG A 272      -5.371 -20.972  -2.435  1.00 10.00      A   
ATOM   2036  CG  ARG A 272      -3.883 -21.117  -2.725  1.00 10.00      A   
ATOM   2037  CD  ARG A 272      -3.421 -22.562  -2.597  1.00 10.00      A   
ATOM   2038  NE  ARG A 272      -2.190 -22.804  -3.349  1.00 10.00      A   
ATOM   2039  HE  ARG A 272      -2.286 -23.027  -4.303  1.00 10.00      A   
ATOM   2040  CZ  ARG A 272      -0.968 -22.765  -2.820  1.00 10.00      A   
ATOM   2041  NH1 ARG A 272      -0.803 -22.495  -1.529  1.00 10.00      A   
ATOM   2042 HH11 ARG A 272       0.117 -22.465  -1.134  1.00 10.00      A   
ATOM   2043 HH12 ARG A 272      -1.598 -22.327  -0.938  1.00 10.00      A   
ATOM   2044  NH2 ARG A 272       0.095 -22.984  -3.584  1.00 10.00      A   
ATOM   2045 HH21 ARG A 272      -0.016 -23.180  -4.566  1.00 10.00      A   
ATOM   2046 HH22 ARG A 272       1.017 -22.956  -3.186  1.00 10.00      A   
ATOM   2047  C   ARG A 272      -5.435 -18.834  -3.762  1.00 10.00      A   
ATOM   2048  O   ARG A 272      -5.787 -19.252  -4.867  1.00 10.00      A   
ATOM   2049  N   GLN A 273      -4.685 -17.757  -3.605  1.00 10.00      A   
ATOM   2050  HN  GLN A 273      -4.480 -17.444  -2.694  1.00 10.00      A   
ATOM   2051  CA  GLN A 273      -4.168 -17.011  -4.742  1.00 10.00      A   
ATOM   2052  CB  GLN A 273      -4.395 -15.515  -4.540  1.00 10.00      A   
ATOM   2053  CG  GLN A 273      -5.861 -15.120  -4.495  1.00 10.00      A   
ATOM   2054  CD  GLN A 273      -6.075 -13.715  -3.972  1.00 10.00      A   
ATOM   2055  OE1 GLN A 273      -6.289 -13.510  -2.778  1.00 10.00      A   
ATOM   2056  NE2 GLN A 273      -6.011 -12.737  -4.859  1.00 10.00      A   
ATOM   2057 HE21 GLN A 273      -5.831 -12.970  -5.791  1.00 10.00      A   
ATOM   2058 HE22 GLN A 273      -6.145 -11.816  -4.546  1.00 10.00      A   
ATOM   2059  C   GLN A 273      -2.683 -17.304  -4.911  1.00 10.00      A   
ATOM   2060  O   GLN A 273      -1.896 -17.090  -3.989  1.00 10.00      A   
ATOM   2061  N   GLN A 274      -2.308 -17.812  -6.076  1.00 10.00      A   
ATOM   2062  HN  GLN A 274      -2.985 -17.966  -6.774  1.00 10.00      A   
ATOM   2063  CA  GLN A 274      -0.920 -18.148  -6.353  1.00 10.00      A   
ATOM   2064  CB  GLN A 274      -0.787 -19.655  -6.573  1.00 10.00      A   
ATOM   2065  CG  GLN A 274       0.641 -20.140  -6.742  1.00 10.00      A   
ATOM   2066  CD  GLN A 274       0.726 -21.634  -6.974  1.00 10.00      A   
ATOM   2067  OE1 GLN A 274      -0.112 -22.400  -6.493  1.00 10.00      A   
ATOM   2068  NE2 GLN A 274       1.740 -22.058  -7.712  1.00 10.00      A   
ATOM   2069 HE21 GLN A 274       2.377 -21.386  -8.066  1.00 10.00      A   
ATOM   2070 HE22 GLN A 274       1.822 -23.019  -7.878  1.00 10.00      A   
ATOM   2071  C   GLN A 274      -0.410 -17.391  -7.574  1.00 10.00      A   
ATOM   2072  O   GLN A 274      -1.093 -17.312  -8.598  1.00 10.00      A   
ATOM   2073  N   SER A 275       0.785 -16.828  -7.456  1.00 10.00      A   
ATOM   2074  HN  SER A 275       1.277 -16.928  -6.613  1.00 10.00      A   
ATOM   2075  CA  SER A 275       1.397 -16.076  -8.543  1.00 10.00      A   
ATOM   2076  CB  SER A 275       1.127 -14.579  -8.358  1.00 10.00      A   
ATOM   2077  OG  SER A 275       0.027 -14.363  -7.486  1.00 10.00      A   
ATOM   2078  HG  SER A 275       0.223 -14.757  -6.624  1.00 10.00      A   
ATOM   2079  C   SER A 275       2.902 -16.335  -8.564  1.00 10.00      A   
ATOM   2080  O   SER A 275       3.609 -15.970  -7.625  1.00 10.00      A   
ATOM   2081  N   ASP A 276       3.390 -16.965  -9.625  1.00 10.00      A   
ATOM   2082  HN  ASP A 276       2.785 -17.220 -10.357  1.00 10.00      A   
ATOM   2083  CA  ASP A 276       4.815 -17.280  -9.731  1.00 10.00      A   
ATOM   2084  CB  ASP A 276       5.030 -18.777  -9.970  1.00 10.00      A   
ATOM   2085  CG  ASP A 276       4.618 -19.626  -8.782  1.00 10.00      A   
ATOM   2086  OD1 ASP A 276       5.315 -19.586  -7.747  1.00 10.00      A   
ATOM   2087  OD2 ASP A 276       3.593 -20.339  -8.880  1.00 10.00      A   
ATOM   2088  C   ASP A 276       5.496 -16.462 -10.822  1.00 10.00      A   
ATOM   2089  O   ASP A 276       5.073 -16.477 -11.984  1.00 10.00      A   
ATOM   2090  N   ILE A 277       6.548 -15.744 -10.440  1.00 10.00      A   
ATOM   2091  HN  ILE A 277       6.829 -15.777  -9.498  1.00 10.00      A   
ATOM   2092  CA  ILE A 277       7.300 -14.909 -11.373  1.00 10.00      A   
ATOM   2093  CB  ILE A 277       7.150 -13.406 -11.036  1.00 10.00      A   
ATOM   2094  CG1 ILE A 277       5.689 -12.956 -11.135  1.00 10.00      A   
ATOM   2095  CG2 ILE A 277       8.035 -12.556 -11.936  1.00 10.00      A   
ATOM   2096  CD1 ILE A 277       4.964 -12.927  -9.805  1.00 10.00      A   
ATOM   2097  C   ILE A 277       8.787 -15.270 -11.344  1.00 10.00      A   
ATOM   2098  O   ILE A 277       9.424 -15.198 -10.297  1.00 10.00      A   
ATOM   2099  N   PRO A 278       9.354 -15.671 -12.488  1.00 10.00      A   
ATOM   2100  CA  PRO A 278      10.771 -16.037 -12.589  1.00 10.00      A   
ATOM   2101  CB  PRO A 278      10.885 -16.674 -13.982  1.00 10.00      A   
ATOM   2102  CG  PRO A 278       9.480 -16.881 -14.443  1.00 10.00      A   
ATOM   2103  CD  PRO A 278       8.667 -15.816 -13.774  1.00 10.00      A   
ATOM   2104  C   PRO A 278      11.686 -14.815 -12.500  1.00 10.00      A   
ATOM   2105  O   PRO A 278      11.391 -13.763 -13.065  1.00 10.00      A   
ATOM   2106  N   TYR A 279      12.792 -14.962 -11.783  1.00 10.00      A   
ATOM   2107  HN  TYR A 279      12.967 -15.826 -11.344  1.00 10.00      A   
ATOM   2108  CA  TYR A 279      13.758 -13.883 -11.617  1.00 10.00      A   
ATOM   2109  CB  TYR A 279      13.675 -13.325 -10.188  1.00 10.00      A   
ATOM   2110  CG  TYR A 279      14.746 -12.312  -9.845  1.00 10.00      A   
ATOM   2111  CD1 TYR A 279      14.721 -11.034 -10.386  1.00 10.00      A   
ATOM   2112  CD2 TYR A 279      15.783 -12.634  -8.978  1.00 10.00      A   
ATOM   2113  CE1 TYR A 279      15.697 -10.109 -10.076  1.00 10.00      A   
ATOM   2114  CE2 TYR A 279      16.765 -11.713  -8.662  1.00 10.00      A   
ATOM   2115  CZ  TYR A 279      16.716 -10.451  -9.215  1.00 10.00      A   
ATOM   2116  OH  TYR A 279      17.689  -9.527  -8.905  1.00 10.00      A   
ATOM   2117  HH  TYR A 279      17.279  -8.666  -8.761  1.00 10.00      A   
ATOM   2118  C   TYR A 279      15.171 -14.385 -11.908  1.00 10.00      A   
ATOM   2119  O   TYR A 279      15.533 -15.497 -11.521  1.00 10.00      A   
ATOM   2120  N   TYR A 280      15.965 -13.568 -12.588  1.00 10.00      A   
ATOM   2121  HN  TYR A 280      15.628 -12.682 -12.863  1.00 10.00      A   
ATOM   2122  CA  TYR A 280      17.333 -13.938 -12.920  1.00 10.00      A   
ATOM   2123  CB  TYR A 280      17.597 -13.764 -14.420  1.00 10.00      A   
ATOM   2124  CG  TYR A 280      19.036 -14.008 -14.818  1.00 10.00      A   
ATOM   2125  CD1 TYR A 280      19.613 -15.264 -14.679  1.00 10.00      A   
ATOM   2126  CD2 TYR A 280      19.818 -12.981 -15.328  1.00 10.00      A   
ATOM   2127  CE1 TYR A 280      20.928 -15.490 -15.034  1.00 10.00      A   
ATOM   2128  CE2 TYR A 280      21.135 -13.199 -15.688  1.00 10.00      A   
ATOM   2129  CZ  TYR A 280      21.684 -14.454 -15.539  1.00 10.00      A   
ATOM   2130  OH  TYR A 280      22.996 -14.672 -15.894  1.00 10.00      A   
ATOM   2131  HH  TYR A 280      23.079 -15.551 -16.285  1.00 10.00      A   
ATOM   2132  C   TYR A 280      18.332 -13.119 -12.109  1.00 10.00      A   
ATOM   2133  O   TYR A 280      18.262 -11.889 -12.076  1.00 10.00      A   
ATOM   2134  N   HIS A 281      19.252 -13.809 -11.454  1.00 10.00      A   
ATOM   2135  HN  HIS A 281      19.243 -14.792 -11.514  1.00 10.00      A   
ATOM   2136  CA  HIS A 281      20.274 -13.158 -10.649  1.00 10.00      A   
ATOM   2137  CB  HIS A 281      20.813 -14.112  -9.582  1.00 10.00      A   
ATOM   2138  CG  HIS A 281      19.890 -14.346  -8.432  1.00 10.00      A   
ATOM   2139  ND1 HIS A 281      19.843 -13.482  -7.363  1.00 10.00      A   
ATOM   2140  CD2 HIS A 281      19.030 -15.371  -8.218  1.00 10.00      A   
ATOM   2141  CE1 HIS A 281      18.964 -13.996  -6.525  1.00 10.00      A   
ATOM   2142  NE2 HIS A 281      18.450 -15.138  -7.000  1.00 10.00      A   
ATOM   2143  HE2 HIS A 281      17.789 -15.722  -6.549  1.00 10.00      A   
ATOM   2144  C   HIS A 281      21.430 -12.684 -11.517  1.00 10.00      A   
ATOM   2145  O   HIS A 281      22.186 -13.497 -12.058  1.00 10.00      A   
ATOM   2146  N   GLU A 282      21.560 -11.372 -11.646  1.00 10.00      A   
ATOM   2147  HN  GLU A 282      20.919 -10.786 -11.196  1.00 10.00      A   
ATOM   2148  CA  GLU A 282      22.631 -10.778 -12.431  1.00 10.00      A   
ATOM   2149  CB  GLU A 282      22.419  -9.265 -12.548  1.00 10.00      A   
ATOM   2150  CG  GLU A 282      23.388  -8.559 -13.485  1.00 10.00      A   
ATOM   2151  CD  GLU A 282      23.154  -7.063 -13.553  1.00 10.00      A   
ATOM   2152  OE1 GLU A 282      23.301  -6.383 -12.515  1.00 10.00      A   
ATOM   2153  OE2 GLU A 282      22.828  -6.555 -14.647  1.00 10.00      A   
ATOM   2154  C   GLU A 282      23.970 -11.073 -11.766  1.00 10.00      A   
ATOM   2155  O   GLU A 282      24.068 -11.055 -10.539  1.00 10.00      A   
ATOM   2156  N   TYR A 283      24.977 -11.385 -12.578  1.00 10.00      A   
ATOM   2157  HN  TYR A 283      24.808 -11.412 -13.544  1.00 10.00      A   
ATOM   2158  CA  TYR A 283      26.329 -11.698 -12.094  1.00 10.00      A   
ATOM   2159  CB  TYR A 283      26.898 -10.597 -11.191  1.00 10.00      A   
ATOM   2160  CG  TYR A 283      27.004  -9.253 -11.872  1.00 10.00      A   
ATOM   2161  CD1 TYR A 283      27.762  -9.097 -13.025  1.00 10.00      A   
ATOM   2162  CD2 TYR A 283      26.338  -8.143 -11.372  1.00 10.00      A   
ATOM   2163  CE1 TYR A 283      27.854  -7.874 -13.659  1.00 10.00      A   
ATOM   2164  CE2 TYR A 283      26.425  -6.917 -11.999  1.00 10.00      A   
ATOM   2165  CZ  TYR A 283      27.183  -6.788 -13.141  1.00 10.00      A   
ATOM   2166  OH  TYR A 283      27.268  -5.568 -13.767  1.00 10.00      A   
ATOM   2167  HH  TYR A 283      27.369  -4.874 -13.102  1.00 10.00      A   
ATOM   2168  C   TYR A 283      26.400 -13.068 -11.418  1.00 10.00      A   
ATOM   2169  O   TYR A 283      27.273 -13.877 -11.736  1.00 10.00      A   
ATOM   2170  N   LEU A 284      25.478 -13.323 -10.493  1.00 10.00      A   
ATOM   2171  HN  LEU A 284      24.820 -12.624 -10.276  1.00 10.00      A   
ATOM   2172  CA  LEU A 284      25.422 -14.595  -9.781  1.00 10.00      A   
ATOM   2173  CB  LEU A 284      24.377 -14.530  -8.658  1.00 10.00      A   
ATOM   2174  CG  LEU A 284      24.208 -15.792  -7.801  1.00 10.00      A   
ATOM   2175  CD1 LEU A 284      25.492 -16.117  -7.053  1.00 10.00      A   
ATOM   2176  CD2 LEU A 284      23.045 -15.635  -6.833  1.00 10.00      A   
ATOM   2177  C   LEU A 284      25.087 -15.721 -10.751  1.00 10.00      A   
ATOM   2178  O   LEU A 284      25.505 -16.864 -10.564  1.00 10.00      A   
ATOM   2179  N   GLN A 285      24.331 -15.372 -11.792  1.00 10.00      A   
ATOM   2180  HN  GLN A 285      24.026 -14.441 -11.860  1.00 10.00      A   
ATOM   2181  CA  GLN A 285      23.929 -16.318 -12.826  1.00 10.00      A   
ATOM   2182  CB  GLN A 285      25.142 -16.849 -13.591  1.00 10.00      A   
ATOM   2183  CG  GLN A 285      25.839 -15.799 -14.438  1.00 10.00      A   
ATOM   2184  CD  GLN A 285      27.296 -16.122 -14.675  1.00 10.00      A   
ATOM   2185  OE1 GLN A 285      27.642 -16.831 -15.620  1.00 10.00      A   
ATOM   2186  NE2 GLN A 285      28.164 -15.599 -13.825  1.00 10.00      A   
ATOM   2187 HE21 GLN A 285      27.821 -15.031 -13.095  1.00 10.00      A   
ATOM   2188 HE22 GLN A 285      29.116 -15.805 -13.949  1.00 10.00      A   
ATOM   2189  C   GLN A 285      23.100 -17.455 -12.252  1.00 10.00      A   
ATOM   2190  O   GLN A 285      23.495 -18.619 -12.305  1.00 10.00      A   
ATOM   2191  N   GLN A 286      21.957 -17.102 -11.691  1.00 10.00      A   
ATOM   2192  HN  GLN A 286      21.705 -16.154 -11.680  1.00 10.00      A   
ATOM   2193  CA  GLN A 286      21.054 -18.079 -11.104  1.00 10.00      A   
ATOM   2194  CB  GLN A 286      21.291 -18.209  -9.597  1.00 10.00      A   
ATOM   2195  CG  GLN A 286      22.295 -19.284  -9.217  1.00 10.00      A   
ATOM   2196  CD  GLN A 286      22.364 -19.523  -7.722  1.00 10.00      A   
ATOM   2197  OE1 GLN A 286      21.386 -19.329  -6.997  1.00 10.00      A   
ATOM   2198  NE2 GLN A 286      23.519 -19.950  -7.246  1.00 10.00      A   
ATOM   2199 HE21 GLN A 286      24.259 -20.084  -7.878  1.00 10.00      A   
ATOM   2200 HE22 GLN A 286      23.586 -20.127  -6.286  1.00 10.00      A   
ATOM   2201  C   GLN A 286      19.612 -17.683 -11.370  1.00 10.00      A   
ATOM   2202  O   GLN A 286      19.328 -16.521 -11.656  1.00 10.00      A   
ATOM   2203  N   TRP A 287      18.712 -18.646 -11.287  1.00 10.00      A   
ATOM   2204  HN  TRP A 287      19.002 -19.559 -11.063  1.00 10.00      A   
ATOM   2205  CA  TRP A 287      17.302 -18.389 -11.512  1.00 10.00      A   
ATOM   2206  CB  TRP A 287      16.781 -19.212 -12.690  1.00 10.00      A   
ATOM   2207  CG  TRP A 287      16.978 -18.556 -14.021  1.00 10.00      A   
ATOM   2208  CD1 TRP A 287      18.072 -18.654 -14.832  1.00 10.00      A   
ATOM   2209  CD2 TRP A 287      16.052 -17.699 -14.698  1.00 10.00      A   
ATOM   2210  NE1 TRP A 287      17.882 -17.910 -15.972  1.00 10.00      A   
ATOM   2211  HE1 TRP A 287      18.525 -17.823 -16.711  1.00 10.00      A   
ATOM   2212  CE2 TRP A 287      16.650 -17.314 -15.913  1.00 10.00      A   
ATOM   2213  CE3 TRP A 287      14.775 -17.220 -14.394  1.00 10.00      A   
ATOM   2214  CZ2 TRP A 287      16.014 -16.473 -16.823  1.00 10.00      A   
ATOM   2215  CZ3 TRP A 287      14.147 -16.386 -15.298  1.00 10.00      A   
ATOM   2216  CH2 TRP A 287      14.766 -16.020 -16.498  1.00 10.00      A   
ATOM   2217  C   TRP A 287      16.499 -18.703 -10.261  1.00 10.00      A   
ATOM   2218  O   TRP A 287      16.605 -19.795  -9.704  1.00 10.00      A   
ATOM   2219  N   ASP A 288      15.713 -17.740  -9.817  1.00 10.00      A   
ATOM   2220  HN  ASP A 288      15.677 -16.888 -10.309  1.00 10.00      A   
ATOM   2221  CA  ASP A 288      14.885 -17.907  -8.633  1.00 10.00      A   
ATOM   2222  CB  ASP A 288      15.350 -16.968  -7.518  1.00 10.00      A   
ATOM   2223  CG  ASP A 288      16.065 -17.687  -6.390  1.00 10.00      A   
ATOM   2224  OD1 ASP A 288      15.592 -18.760  -5.960  1.00 10.00      A   
ATOM   2225  OD2 ASP A 288      17.096 -17.172  -5.910  1.00 10.00      A   
ATOM   2226  C   ASP A 288      13.440 -17.606  -8.985  1.00 10.00      A   
ATOM   2227  O   ASP A 288      13.172 -16.862  -9.928  1.00 10.00      A   
ATOM   2228  N   ASP A 289      12.509 -18.178  -8.247  1.00 10.00      A   
ATOM   2229  HN  ASP A 289      12.770 -18.763  -7.506  1.00 10.00      A   
ATOM   2230  CA  ASP A 289      11.098 -17.946  -8.516  1.00 10.00      A   
ATOM   2231  CB  ASP A 289      10.335 -19.263  -8.704  1.00 10.00      A   
ATOM   2232  CG  ASP A 289      10.682 -19.974 -10.000  1.00 10.00      A   
ATOM   2233  OD1 ASP A 289      10.268 -19.501 -11.081  1.00 10.00      A   
ATOM   2234  OD2 ASP A 289      11.371 -21.019  -9.945  1.00 10.00      A   
ATOM   2235  C   ASP A 289      10.462 -17.109  -7.416  1.00 10.00      A   
ATOM   2236  O   ASP A 289      10.507 -17.470  -6.240  1.00 10.00      A   
ATOM   2237  N   GLN A 290       9.894 -15.978  -7.801  1.00 10.00      A   
ATOM   2238  HN  GLN A 290       9.909 -15.735  -8.755  1.00 10.00      A   
ATOM   2239  CA  GLN A 290       9.237 -15.088  -6.857  1.00 10.00      A   
ATOM   2240  CB  GLN A 290       9.239 -13.650  -7.375  1.00 10.00      A   
ATOM   2241  CG  GLN A 290      10.608 -12.995  -7.447  1.00 10.00      A   
ATOM   2242  CD  GLN A 290      10.503 -11.510  -7.728  1.00 10.00      A   
ATOM   2243  OE1 GLN A 290      10.416 -10.697  -6.806  1.00 10.00      A   
ATOM   2244  NE2 GLN A 290      10.506 -11.147  -9.002  1.00 10.00      A   
ATOM   2245 HE21 GLN A 290      10.580 -11.846  -9.684  1.00 10.00      A   
ATOM   2246 HE22 GLN A 290      10.413 -10.189  -9.212  1.00 10.00      A   
ATOM   2247  C   GLN A 290       7.803 -15.543  -6.634  1.00 10.00      A   
ATOM   2248  O   GLN A 290       6.961 -15.434  -7.528  1.00 10.00      A   
ATOM   2249  N   GLU A 291       7.536 -16.059  -5.449  1.00 10.00      A   
ATOM   2250  HN  GLU A 291       8.252 -16.126  -4.786  1.00 10.00      A   
ATOM   2251  CA  GLU A 291       6.212 -16.544  -5.105  1.00 10.00      A   
ATOM   2252  CB  GLU A 291       6.322 -17.744  -4.160  1.00 10.00      A   
ATOM   2253  CG  GLU A 291       7.329 -18.793  -4.610  1.00 10.00      A   
ATOM   2254  CD  GLU A 291       7.331 -20.028  -3.735  1.00 10.00      A   
ATOM   2255  OE1 GLU A 291       7.842 -19.958  -2.596  1.00 10.00      A   
ATOM   2256  OE2 GLU A 291       6.828 -21.081  -4.187  1.00 10.00      A   
ATOM   2257  C   GLU A 291       5.366 -15.449  -4.466  1.00 10.00      A   
ATOM   2258  O   GLU A 291       5.856 -14.654  -3.660  1.00 10.00      A   
ATOM   2259  N   ARG A 292       4.109 -15.395  -4.866  1.00 10.00      A   
ATOM   2260  HN  ARG A 292       3.805 -16.034  -5.554  1.00 10.00      A   
ATOM   2261  CA  ARG A 292       3.149 -14.437  -4.330  1.00 10.00      A   
ATOM   2262  CB  ARG A 292       2.805 -13.350  -5.363  1.00 10.00      A   
ATOM   2263  CG  ARG A 292       3.995 -12.561  -5.887  1.00 10.00      A   
ATOM   2264  CD  ARG A 292       4.615 -11.689  -4.806  1.00 10.00      A   
ATOM   2265  NE  ARG A 292       6.067 -11.861  -4.746  1.00 10.00      A   
ATOM   2266  HE  ARG A 292       6.402 -12.712  -4.381  1.00 10.00      A   
ATOM   2267  CZ  ARG A 292       6.945 -10.947  -5.160  1.00 10.00      A   
ATOM   2268  NH1 ARG A 292       6.525  -9.791  -5.662  1.00 10.00      A   
ATOM   2269 HH11 ARG A 292       7.183  -9.107  -5.974  1.00 10.00      A   
ATOM   2270 HH12 ARG A 292       5.532  -9.592  -5.728  1.00 10.00      A   
ATOM   2271  NH2 ARG A 292       8.244 -11.189  -5.064  1.00 10.00      A   
ATOM   2272 HH21 ARG A 292       8.571 -12.060  -4.677  1.00 10.00      A   
ATOM   2273 HH22 ARG A 292       8.911 -10.508  -5.378  1.00 10.00      A   
ATOM   2274  C   ARG A 292       1.894 -15.210  -3.954  1.00 10.00      A   
ATOM   2275  O   ARG A 292       1.002 -15.403  -4.782  1.00 10.00      A   
ATOM   2276  N   ILE A 293       1.840 -15.677  -2.713  1.00 10.00      A   
ATOM   2277  HN  ILE A 293       2.573 -15.476  -2.091  1.00 10.00      A   
ATOM   2278  CA  ILE A 293       0.713 -16.476  -2.252  1.00 10.00      A   
ATOM   2279  CB  ILE A 293       1.192 -17.831  -1.679  1.00 10.00      A   
ATOM   2280  CG1 ILE A 293       2.306 -18.423  -2.548  1.00 10.00      A   
ATOM   2281  CG2 ILE A 293       0.030 -18.811  -1.565  1.00 10.00      A   
ATOM   2282  CD1 ILE A 293       3.065 -19.553  -1.885  1.00 10.00      A   
ATOM   2283  C   ILE A 293      -0.114 -15.760  -1.186  1.00 10.00      A   
ATOM   2284  O   ILE A 293       0.417 -15.027  -0.347  1.00 10.00      A   
ATOM   2285  N   ASN A 294      -1.421 -15.977  -1.247  1.00 10.00      A   
ATOM   2286  HN  ASN A 294      -1.771 -16.534  -1.978  1.00 10.00      A   
ATOM   2287  CA  ASN A 294      -2.364 -15.414  -0.288  1.00 10.00      A   
ATOM   2288  CB  ASN A 294      -2.905 -14.059  -0.761  1.00 10.00      A   
ATOM   2289  CG  ASN A 294      -3.951 -13.487   0.186  1.00 10.00      A   
ATOM   2290  OD1 ASN A 294      -3.652 -13.156   1.330  1.00 10.00      A   
ATOM   2291  ND2 ASN A 294      -5.183 -13.363  -0.285  1.00 10.00      A   
ATOM   2292 HD21 ASN A 294      -5.362 -13.645  -1.211  1.00 10.00      A   
ATOM   2293 HD22 ASN A 294      -5.871 -12.981   0.309  1.00 10.00      A   
ATOM   2294  C   ASN A 294      -3.512 -16.391  -0.103  1.00 10.00      A   
ATOM   2295  O   ASN A 294      -4.301 -16.606  -1.024  1.00 10.00      A   
ATOM   2296  N   GLU A 295      -3.582 -17.009   1.063  1.00 10.00      A   
ATOM   2297  HN  GLU A 295      -2.921 -16.805   1.758  1.00 10.00      A   
ATOM   2298  CA  GLU A 295      -4.635 -17.972   1.346  1.00 10.00      A   
ATOM   2299  CB  GLU A 295      -4.046 -19.290   1.851  1.00 10.00      A   
ATOM   2300  CG  GLU A 295      -3.294 -20.070   0.784  1.00 10.00      A   
ATOM   2301  CD  GLU A 295      -2.825 -21.427   1.264  1.00 10.00      A   
ATOM   2302  OE1 GLU A 295      -3.671 -22.257   1.654  1.00 10.00      A   
ATOM   2303  OE2 GLU A 295      -1.604 -21.679   1.241  1.00 10.00      A   
ATOM   2304  C   GLU A 295      -5.626 -17.405   2.347  1.00 10.00      A   
ATOM   2305  O   GLU A 295      -5.270 -16.582   3.189  1.00 10.00      A   
ATOM   2306  N   THR A 296      -6.870 -17.827   2.240  1.00 10.00      A   
ATOM   2307  HN  THR A 296      -7.102 -18.471   1.533  1.00 10.00      A   
ATOM   2308  CA  THR A 296      -7.905 -17.353   3.135  1.00 10.00      A   
ATOM   2309  CB  THR A 296      -8.722 -16.224   2.478  1.00 10.00      A   
ATOM   2310  OG1 THR A 296      -7.821 -15.225   1.976  1.00 10.00      A   
ATOM   2311  HG1 THR A 296      -6.937 -15.391   2.329  1.00 10.00      A   
ATOM   2312  CG2 THR A 296      -9.666 -15.585   3.486  1.00 10.00      A   
ATOM   2313  C   THR A 296      -8.835 -18.488   3.547  1.00 10.00      A   
ATOM   2314  O   THR A 296      -9.512 -19.088   2.709  1.00 10.00      A   
ATOM   2315  N   TYR A 297      -8.827 -18.796   4.836  1.00 10.00      A   
ATOM   2316  HN  TYR A 297      -8.228 -18.299   5.442  1.00 10.00      A   
ATOM   2317  CA  TYR A 297      -9.676 -19.839   5.388  1.00 10.00      A   
ATOM   2318  CB  TYR A 297      -8.883 -20.731   6.354  1.00 10.00      A   
ATOM   2319  CG  TYR A 297      -7.587 -21.274   5.787  1.00 10.00      A   
ATOM   2320  CD1 TYR A 297      -6.396 -20.573   5.931  1.00 10.00      A   
ATOM   2321  CD2 TYR A 297      -7.554 -22.486   5.110  1.00 10.00      A   
ATOM   2322  CE1 TYR A 297      -5.212 -21.061   5.415  1.00 10.00      A   
ATOM   2323  CE2 TYR A 297      -6.373 -22.983   4.593  1.00 10.00      A   
ATOM   2324  CZ  TYR A 297      -5.205 -22.267   4.748  1.00 10.00      A   
ATOM   2325  OH  TYR A 297      -4.026 -22.752   4.228  1.00 10.00      A   
ATOM   2326  HH  TYR A 297      -4.061 -22.703   3.252  1.00 10.00      A   
ATOM   2327  C   TYR A 297     -10.839 -19.183   6.122  1.00 10.00      A   
ATOM   2328  O   TYR A 297     -10.644 -18.532   7.151  1.00 10.00      A   
ATOM   2329  N   LEU A 298     -12.039 -19.343   5.588  1.00 10.00      A   
ATOM   2330  HN  LEU A 298     -12.135 -19.892   4.777  1.00 10.00      A   
ATOM   2331  CA  LEU A 298     -13.224 -18.742   6.182  1.00 10.00      A   
ATOM   2332  CB  LEU A 298     -13.923 -17.837   5.164  1.00 10.00      A   
ATOM   2333  CG  LEU A 298     -15.186 -17.119   5.645  1.00 10.00      A   
ATOM   2334  CD1 LEU A 298     -14.862 -16.125   6.750  1.00 10.00      A   
ATOM   2335  CD2 LEU A 298     -15.887 -16.431   4.483  1.00 10.00      A   
ATOM   2336  C   LEU A 298     -14.190 -19.798   6.703  1.00 10.00      A   
ATOM   2337  O   LEU A 298     -14.690 -20.629   5.944  1.00 10.00      A   
ATOM   2338  N   LEU A 299     -14.447 -19.761   8.000  1.00 10.00      A   
ATOM   2339  HN  LEU A 299     -14.011 -19.077   8.556  1.00 10.00      A   
ATOM   2340  CA  LEU A 299     -15.359 -20.703   8.627  1.00 10.00      A   
ATOM   2341  CB  LEU A 299     -14.576 -21.709   9.478  1.00 10.00      A   
ATOM   2342  CG  LEU A 299     -15.383 -22.817  10.162  1.00 10.00      A   
ATOM   2343  CD1 LEU A 299     -16.228 -23.581   9.153  1.00 10.00      A   
ATOM   2344  CD2 LEU A 299     -14.450 -23.763  10.904  1.00 10.00      A   
ATOM   2345  C   LEU A 299     -16.382 -19.952   9.472  1.00 10.00      A   
ATOM   2346  O   LEU A 299     -16.039 -19.339  10.483  1.00 10.00      A   
ATOM   2347  N   LYS A 300     -17.635 -19.984   9.041  1.00 10.00      A   
ATOM   2348  HN  LYS A 300     -17.849 -20.498   8.231  1.00 10.00      A   
ATOM   2349  CA  LYS A 300     -18.706 -19.294   9.750  1.00 10.00      A   
ATOM   2350  CB  LYS A 300     -19.353 -18.236   8.848  1.00 10.00      A   
ATOM   2351  CG  LYS A 300     -18.386 -17.194   8.311  1.00 10.00      A   
ATOM   2352  CD  LYS A 300     -19.077 -16.224   7.365  1.00 10.00      A   
ATOM   2353  CE  LYS A 300     -20.039 -15.303   8.104  1.00 10.00      A   
ATOM   2354  NZ  LYS A 300     -20.524 -14.196   7.237  1.00 10.00      A   
ATOM   2355  HZ1 LYS A 300     -21.210 -13.609   7.755  1.00 10.00      A   
ATOM   2356  HZ2 LYS A 300     -20.986 -14.579   6.386  1.00 10.00      A   
ATOM   2357  HZ3 LYS A 300     -19.722 -13.594   6.941  1.00 10.00      A   
ATOM   2358  C   LYS A 300     -19.769 -20.278  10.219  1.00 10.00      A   
ATOM   2359  O   LYS A 300     -19.972 -21.321   9.599  1.00 10.00      A   
ATOM   2360  N   GLY A 301     -20.440 -19.937  11.311  1.00 10.00      A   
ATOM   2361  HN  GLY A 301     -20.219 -19.092  11.766  1.00 10.00      A   
ATOM   2362  CA  GLY A 301     -21.486 -20.784  11.849  1.00 10.00      A   
ATOM   2363  C   GLY A 301     -22.589 -19.965  12.487  1.00 10.00      A   
ATOM   2364  O   GLY A 301     -22.315 -19.045  13.262  1.00 10.00      A   
ATOM   2365  N   THR A 302     -23.834 -20.291  12.172  1.00 10.00      A   
ATOM   2366  HN  THR A 302     -23.997 -21.051  11.567  1.00 10.00      A   
ATOM   2367  CA  THR A 302     -24.969 -19.563  12.715  1.00 10.00      A   
ATOM   2368  CB  THR A 302     -25.747 -18.832  11.604  1.00 10.00      A   
ATOM   2369  OG1 THR A 302     -24.826 -18.228  10.688  1.00 10.00      A   
ATOM   2370  HG1 THR A 302     -25.316 -17.873   9.934  1.00 10.00      A   
ATOM   2371  CG2 THR A 302     -26.637 -17.750  12.197  1.00 10.00      A   
ATOM   2372  C   THR A 302     -25.919 -20.501  13.450  1.00 10.00      A   
ATOM   2373  O   THR A 302     -26.137 -21.640  13.027  1.00 10.00      A   
ATOM   2374  N   TYR A 303     -26.463 -20.027  14.562  1.00 10.00      A   
ATOM   2375  HN  TYR A 303     -26.224 -19.121  14.867  1.00 10.00      A   
ATOM   2376  CA  TYR A 303     -27.400 -20.810  15.347  1.00 10.00      A   
ATOM   2377  CB  TYR A 303     -26.682 -21.503  16.510  1.00 10.00      A   
ATOM   2378  CG  TYR A 303     -27.577 -22.408  17.330  1.00 10.00      A   
ATOM   2379  CD1 TYR A 303     -27.814 -23.718  16.939  1.00 10.00      A   
ATOM   2380  CD2 TYR A 303     -28.189 -21.949  18.489  1.00 10.00      A   
ATOM   2381  CE1 TYR A 303     -28.635 -24.546  17.678  1.00 10.00      A   
ATOM   2382  CE2 TYR A 303     -29.010 -22.772  19.236  1.00 10.00      A   
ATOM   2383  CZ  TYR A 303     -29.230 -24.069  18.825  1.00 10.00      A   
ATOM   2384  OH  TYR A 303     -30.054 -24.892  19.562  1.00 10.00      A   
ATOM   2385  HH  TYR A 303     -29.536 -25.635  19.909  1.00 10.00      A   
ATOM   2386  C   TYR A 303     -28.522 -19.923  15.877  1.00 10.00      A   
ATOM   2387  O   TYR A 303     -28.266 -18.863  16.451  1.00 10.00      A   
ATOM   2388  N   LEU A 304     -29.759 -20.346  15.668  1.00 10.00      A   
ATOM   2389  HN  LEU A 304     -29.903 -21.188  15.178  1.00 10.00      A   
ATOM   2390  CA  LEU A 304     -30.917 -19.600  16.142  1.00 10.00      A   
ATOM   2391  CB  LEU A 304     -31.983 -19.514  15.048  1.00 10.00      A   
ATOM   2392  CG  LEU A 304     -33.234 -18.693  15.377  1.00 10.00      A   
ATOM   2393  CD1 LEU A 304     -32.926 -17.206  15.348  1.00 10.00      A   
ATOM   2394  CD2 LEU A 304     -34.355 -19.023  14.407  1.00 10.00      A   
ATOM   2395  C   LEU A 304     -31.489 -20.276  17.383  1.00 10.00      A   
ATOM   2396  O   LEU A 304     -31.796 -21.472  17.364  1.00 10.00      A   
ATOM   2397  N   THR A 305     -31.620 -19.516  18.457  1.00 10.00      A   
ATOM   2398  HN  THR A 305     -31.365 -18.568  18.408  1.00 10.00      A   
ATOM   2399  CA  THR A 305     -32.137 -20.046  19.708  1.00 10.00      A   
ATOM   2400  CB  THR A 305     -31.830 -19.112  20.892  1.00 10.00      A   
ATOM   2401  OG1 THR A 305     -32.105 -17.753  20.524  1.00 10.00      A   
ATOM   2402  HG1 THR A 305     -31.441 -17.451  19.889  1.00 10.00      A   
ATOM   2403  CG2 THR A 305     -30.380 -19.251  21.335  1.00 10.00      A   
ATOM   2404  C   THR A 305     -33.641 -20.284  19.632  1.00 10.00      A   
ATOM   2405  O   THR A 305     -34.300 -19.887  18.666  1.00 10.00      A   
ATOM   2406  N   ASP A 306     -34.181 -20.928  20.652  1.00 10.00      A   
ATOM   2407  HN  ASP A 306     -33.610 -21.213  21.400  1.00 10.00      A   
ATOM   2408  CA  ASP A 306     -35.604 -21.214  20.701  1.00 10.00      A   
ATOM   2409  CB  ASP A 306     -35.888 -22.402  21.617  1.00 10.00      A   
ATOM   2410  CG  ASP A 306     -35.725 -23.728  20.906  1.00 10.00      A   
ATOM   2411  OD1 ASP A 306     -34.624 -23.997  20.372  1.00 10.00      A   
ATOM   2412  OD2 ASP A 306     -36.696 -24.511  20.876  1.00 10.00      A   
ATOM   2413  C   ASP A 306     -36.372 -19.982  21.150  1.00 10.00      A   
ATOM   2414  O   ASP A 306     -37.561 -19.841  20.878  1.00 10.00      A   
ATOM   2415  N   SER A 307     -35.676 -19.089  21.843  1.00 10.00      A   
ATOM   2416  HN  SER A 307     -34.737 -19.279  22.057  1.00 10.00      A   
ATOM   2417  CA  SER A 307     -36.272 -17.849  22.312  1.00 10.00      A   
ATOM   2418  CB  SER A 307     -35.329 -17.152  23.293  1.00 10.00      A   
ATOM   2419  OG  SER A 307     -34.878 -18.050  24.293  1.00 10.00      A   
ATOM   2420  HG  SER A 307     -34.171 -17.631  24.800  1.00 10.00      A   
ATOM   2421  C   SER A 307     -36.561 -16.925  21.132  1.00 10.00      A   
ATOM   2422  O   SER A 307     -37.572 -16.225  21.111  1.00 10.00      A   
ATOM   2423  N   GLY A 308     -35.673 -16.943  20.145  1.00 10.00      A   
ATOM   2424  HN  GLY A 308     -34.895 -17.534  20.206  1.00 10.00      A   
ATOM   2425  CA  GLY A 308     -35.848 -16.104  18.977  1.00 10.00      A   
ATOM   2426  C   GLY A 308     -34.642 -15.223  18.716  1.00 10.00      A   
ATOM   2427  O   GLY A 308     -34.614 -14.473  17.740  1.00 10.00      A   
ATOM   2428  N   ASP A 309     -33.649 -15.308  19.591  1.00 10.00      A   
ATOM   2429  HN  ASP A 309     -33.728 -15.926  20.346  1.00 10.00      A   
ATOM   2430  CA  ASP A 309     -32.433 -14.516  19.445  1.00 10.00      A   
ATOM   2431  CB  ASP A 309     -31.766 -14.271  20.800  1.00 10.00      A   
ATOM   2432  CG  ASP A 309     -32.586 -13.363  21.692  1.00 10.00      A   
ATOM   2433  OD1 ASP A 309     -33.052 -12.311  21.213  1.00 10.00      A   
ATOM   2434  OD2 ASP A 309     -32.773 -13.698  22.881  1.00 10.00      A   
ATOM   2435  C   ASP A 309     -31.477 -15.213  18.493  1.00 10.00      A   
ATOM   2436  O   ASP A 309     -31.658 -16.392  18.184  1.00 10.00      A   
ATOM   2437  N   ILE A 310     -30.450 -14.506  18.041  1.00 10.00      A   
ATOM   2438  HN  ILE A 310     -30.318 -13.586  18.359  1.00 10.00      A   
ATOM   2439  CA  ILE A 310     -29.501 -15.083  17.095  1.00 10.00      A   
ATOM   2440  CB  ILE A 310     -29.572 -14.375  15.721  1.00 10.00      A   
ATOM   2441  CG1 ILE A 310     -31.031 -14.150  15.307  1.00 10.00      A   
ATOM   2442  CG2 ILE A 310     -28.835 -15.186  14.662  1.00 10.00      A   
ATOM   2443  CD1 ILE A 310     -31.193 -13.436  13.982  1.00 10.00      A   
ATOM   2444  C   ILE A 310     -28.065 -15.029  17.610  1.00 10.00      A   
ATOM   2445  O   ILE A 310     -27.655 -14.055  18.237  1.00 10.00      A   
ATOM   2446  N   ILE A 311     -27.315 -16.092  17.342  1.00 10.00      A   
ATOM   2447  HN  ILE A 311     -27.715 -16.843  16.853  1.00 10.00      A   
ATOM   2448  CA  ILE A 311     -25.913 -16.185  17.735  1.00 10.00      A   
ATOM   2449  CB  ILE A 311     -25.685 -17.296  18.786  1.00 10.00      A   
ATOM   2450  CG1 ILE A 311     -26.524 -17.025  20.036  1.00 10.00      A   
ATOM   2451  CG2 ILE A 311     -24.211 -17.398  19.155  1.00 10.00      A   
ATOM   2452  CD1 ILE A 311     -26.572 -18.183  21.006  1.00 10.00      A   
ATOM   2453  C   ILE A 311     -25.078 -16.483  16.495  1.00 10.00      A   
ATOM   2454  O   ILE A 311     -25.401 -17.394  15.730  1.00 10.00      A   
ATOM   2455  N   ARG A 312     -24.019 -15.715  16.291  1.00 10.00      A   
ATOM   2456  HN  ARG A 312     -23.802 -15.011  16.944  1.00 10.00      A   
ATOM   2457  CA  ARG A 312     -23.162 -15.898  15.127  1.00 10.00      A   
ATOM   2458  CB  ARG A 312     -23.320 -14.729  14.147  1.00 10.00      A   
ATOM   2459  CG  ARG A 312     -24.687 -14.654  13.485  1.00 10.00      A   
ATOM   2460  CD  ARG A 312     -24.897 -13.317  12.793  1.00 10.00      A   
ATOM   2461  NE  ARG A 312     -26.227 -13.220  12.190  1.00 10.00      A   
ATOM   2462  HE  ARG A 312     -26.430 -13.837  11.449  1.00 10.00      A   
ATOM   2463  CZ  ARG A 312     -27.161 -12.350  12.575  1.00 10.00      A   
ATOM   2464  NH1 ARG A 312     -26.917 -11.495  13.560  1.00 10.00      A   
ATOM   2465 HH11 ARG A 312     -27.627 -10.837  13.850  1.00 10.00      A   
ATOM   2466 HH12 ARG A 312     -26.018 -11.494  14.024  1.00 10.00      A   
ATOM   2467  NH2 ARG A 312     -28.345 -12.338  11.978  1.00 10.00      A   
ATOM   2468 HH21 ARG A 312     -29.051 -11.684  12.265  1.00 10.00      A   
ATOM   2469 HH22 ARG A 312     -28.540 -12.983  11.235  1.00 10.00      A   
ATOM   2470  C   ARG A 312     -21.699 -16.057  15.521  1.00 10.00      A   
ATOM   2471  O   ARG A 312     -21.198 -15.361  16.401  1.00 10.00      A   
ATOM   2472  N   MET A 313     -21.023 -16.983  14.868  1.00 10.00      A   
ATOM   2473  HN  MET A 313     -21.484 -17.520  14.185  1.00 10.00      A   
ATOM   2474  CA  MET A 313     -19.615 -17.229  15.126  1.00 10.00      A   
ATOM   2475  CB  MET A 313     -19.423 -18.587  15.806  1.00 10.00      A   
ATOM   2476  CG  MET A 313     -18.033 -18.804  16.381  1.00 10.00      A   
ATOM   2477  SD  MET A 313     -17.809 -20.459  17.056  1.00 10.00      A   
ATOM   2478  CE  MET A 313     -17.857 -21.448  15.562  1.00 10.00      A   
ATOM   2479  C   MET A 313     -18.856 -17.184  13.806  1.00 10.00      A   
ATOM   2480  O   MET A 313     -19.365 -17.638  12.779  1.00 10.00      A   
ATOM   2481  N   THR A 314     -17.662 -16.610  13.816  1.00 10.00      A   
ATOM   2482  HN  THR A 314     -17.308 -16.242  14.658  1.00 10.00      A   
ATOM   2483  CA  THR A 314     -16.866 -16.511  12.600  1.00 10.00      A   
ATOM   2484  CB  THR A 314     -17.158 -15.196  11.846  1.00 10.00      A   
ATOM   2485  OG1 THR A 314     -18.575 -15.064  11.674  1.00 10.00      A   
ATOM   2486  HG1 THR A 314     -19.004 -15.884  11.953  1.00 10.00      A   
ATOM   2487  CG2 THR A 314     -16.488 -15.196  10.482  1.00 10.00      A   
ATOM   2488  C   THR A 314     -15.370 -16.619  12.886  1.00 10.00      A   
ATOM   2489  O   THR A 314     -14.798 -15.787  13.592  1.00 10.00      A   
ATOM   2490  N   GLY A 315     -14.752 -17.653  12.336  1.00 10.00      A   
ATOM   2491  HN  GLY A 315     -15.271 -18.292  11.793  1.00 10.00      A   
ATOM   2492  CA  GLY A 315     -13.329 -17.858  12.505  1.00 10.00      A   
ATOM   2493  C   GLY A 315     -12.617 -17.730  11.175  1.00 10.00      A   
ATOM   2494  O   GLY A 315     -12.869 -18.511  10.256  1.00 10.00      A   
ATOM   2495  N   MET A 316     -11.744 -16.745  11.057  1.00 10.00      A   
ATOM   2496  HN  MET A 316     -11.578 -16.151  11.825  1.00 10.00      A   
ATOM   2497  CA  MET A 316     -11.024 -16.518   9.813  1.00 10.00      A   
ATOM   2498  CB  MET A 316     -11.399 -15.151   9.237  1.00 10.00      A   
ATOM   2499  CG  MET A 316     -11.046 -14.964   7.770  1.00 10.00      A   
ATOM   2500  SD  MET A 316     -11.327 -13.275   7.196  1.00 10.00      A   
ATOM   2501  CE  MET A 316     -13.060 -13.057   7.605  1.00 10.00      A   
ATOM   2502  C   MET A 316      -9.515 -16.601  10.007  1.00 10.00      A   
ATOM   2503  O   MET A 316      -8.993 -16.280  11.077  1.00 10.00      A   
ATOM   2504  N   TYR A 317      -8.830 -17.052   8.968  1.00 10.00      A   
ATOM   2505  HN  TYR A 317      -9.320 -17.316   8.158  1.00 10.00      A   
ATOM   2506  CA  TYR A 317      -7.380 -17.172   8.973  1.00 10.00      A   
ATOM   2507  CB  TYR A 317      -6.960 -18.598   9.354  1.00 10.00      A   
ATOM   2508  CG  TYR A 317      -5.475 -18.761   9.611  1.00 10.00      A   
ATOM   2509  CD1 TYR A 317      -4.769 -17.808  10.331  1.00 10.00      A   
ATOM   2510  CD2 TYR A 317      -4.781 -19.869   9.140  1.00 10.00      A   
ATOM   2511  CE1 TYR A 317      -3.419 -17.949  10.574  1.00 10.00      A   
ATOM   2512  CE2 TYR A 317      -3.426 -20.020   9.379  1.00 10.00      A   
ATOM   2513  CZ  TYR A 317      -2.750 -19.056  10.098  1.00 10.00      A   
ATOM   2514  OH  TYR A 317      -1.401 -19.194  10.345  1.00 10.00      A   
ATOM   2515  HH  TYR A 317      -0.944 -19.430   9.528  1.00 10.00      A   
ATOM   2516  C   TYR A 317      -6.867 -16.826   7.580  1.00 10.00      A   
ATOM   2517  O   TYR A 317      -7.106 -17.567   6.627  1.00 10.00      A   
ATOM   2518  N   SER A 318      -6.186 -15.698   7.454  1.00 10.00      A   
ATOM   2519  HN  SER A 318      -6.019 -15.143   8.246  1.00 10.00      A   
ATOM   2520  CA  SER A 318      -5.675 -15.266   6.160  1.00 10.00      A   
ATOM   2521  CB  SER A 318      -6.501 -14.086   5.639  1.00 10.00      A   
ATOM   2522  OG  SER A 318      -7.876 -14.251   5.958  1.00 10.00      A   
ATOM   2523  HG  SER A 318      -8.393 -13.584   5.499  1.00 10.00      A   
ATOM   2524  C   SER A 318      -4.194 -14.892   6.226  1.00 10.00      A   
ATOM   2525  O   SER A 318      -3.846 -13.744   6.511  1.00 10.00      A   
ATOM   2526  N   PRO A 319      -3.304 -15.872   6.009  1.00 10.00      A   
ATOM   2527  CA  PRO A 319      -1.865 -15.663   6.016  1.00 10.00      A   
ATOM   2528  CB  PRO A 319      -1.364 -16.961   6.660  1.00 10.00      A   
ATOM   2529  CG  PRO A 319      -2.421 -17.995   6.371  1.00 10.00      A   
ATOM   2530  CD  PRO A 319      -3.617 -17.284   5.783  1.00 10.00      A   
ATOM   2531  C   PRO A 319      -1.297 -15.529   4.598  1.00 10.00      A   
ATOM   2532  O   PRO A 319      -1.375 -16.459   3.788  1.00 10.00      A   
ATOM   2533  N   HIS A 320      -0.726 -14.376   4.298  1.00 10.00      A   
ATOM   2534  HN  HIS A 320      -0.682 -13.669   4.981  1.00 10.00      A   
ATOM   2535  CA  HIS A 320      -0.138 -14.139   2.983  1.00 10.00      A   
ATOM   2536  CB  HIS A 320      -0.749 -12.915   2.283  1.00 10.00      A   
ATOM   2537  CG  HIS A 320      -0.863 -11.672   3.120  1.00 10.00      A   
ATOM   2538  ND1 HIS A 320       0.165 -10.760   3.198  1.00 10.00      A   
ATOM   2539  CD2 HIS A 320      -1.907 -11.231   3.867  1.00 10.00      A   
ATOM   2540  CE1 HIS A 320      -0.273  -9.789   3.982  1.00 10.00      A   
ATOM   2541  NE2 HIS A 320      -1.518 -10.033   4.408  1.00 10.00      A   
ATOM   2542  HE2 HIS A 320      -2.057  -9.457   4.999  1.00 10.00      A   
ATOM   2543  C   HIS A 320       1.375 -14.012   3.084  1.00 10.00      A   
ATOM   2544  O   HIS A 320       1.901 -13.649   4.134  1.00 10.00      A   
ATOM   2545  N   GLU A 321       2.076 -14.325   2.003  1.00 10.00      A   
ATOM   2546  HN  GLU A 321       1.606 -14.616   1.190  1.00 10.00      A   
ATOM   2547  CA  GLU A 321       3.528 -14.244   1.998  1.00 10.00      A   
ATOM   2548  CB  GLU A 321       4.156 -15.478   2.650  1.00 10.00      A   
ATOM   2549  CG  GLU A 321       3.570 -16.804   2.191  1.00 10.00      A   
ATOM   2550  CD  GLU A 321       3.865 -17.923   3.165  1.00 10.00      A   
ATOM   2551  OE1 GLU A 321       5.057 -18.204   3.406  1.00 10.00      A   
ATOM   2552  OE2 GLU A 321       2.906 -18.527   3.692  1.00 10.00      A   
ATOM   2553  C   GLU A 321       4.082 -14.024   0.597  1.00 10.00      A   
ATOM   2554  O   GLU A 321       3.676 -14.682  -0.363  1.00 10.00      A   
ATOM   2555  N   SER A 322       4.998 -13.076   0.491  1.00 10.00      A   
ATOM   2556  HN  SER A 322       5.260 -12.573   1.296  1.00 10.00      A   
ATOM   2557  CA  SER A 322       5.627 -12.752  -0.775  1.00 10.00      A   
ATOM   2558  CB  SER A 322       5.456 -11.262  -1.070  1.00 10.00      A   
ATOM   2559  OG  SER A 322       4.175 -10.809  -0.665  1.00 10.00      A   
ATOM   2560  HG  SER A 322       3.537 -11.529  -0.748  1.00 10.00      A   
ATOM   2561  C   SER A 322       7.109 -13.111  -0.720  1.00 10.00      A   
ATOM   2562  O   SER A 322       7.837 -12.650   0.162  1.00 10.00      A   
ATOM   2563  N   LYS A 323       7.548 -13.945  -1.647  1.00 10.00      A   
ATOM   2564  HN  LYS A 323       6.919 -14.287  -2.324  1.00 10.00      A   
ATOM   2565  CA  LYS A 323       8.934 -14.371  -1.693  1.00 10.00      A   
ATOM   2566  CB  LYS A 323       9.034 -15.771  -2.301  1.00 10.00      A   
ATOM   2567  CG  LYS A 323      10.379 -16.448  -2.101  1.00 10.00      A   
ATOM   2568  CD  LYS A 323      10.553 -16.913  -0.667  1.00 10.00      A   
ATOM   2569  CE  LYS A 323      11.885 -17.616  -0.461  1.00 10.00      A   
ATOM   2570  NZ  LYS A 323      11.925 -18.339   0.837  1.00 10.00      A   
ATOM   2571  HZ1 LYS A 323      11.406 -17.800   1.565  1.00 10.00      A   
ATOM   2572  HZ2 LYS A 323      12.914 -18.461   1.155  1.00 10.00      A   
ATOM   2573  HZ3 LYS A 323      11.486 -19.277   0.738  1.00 10.00      A   
ATOM   2574  C   LYS A 323       9.783 -13.397  -2.498  1.00 10.00      A   
ATOM   2575  O   LYS A 323       9.526 -13.162  -3.683  1.00 10.00      A   
ATOM   2576  N   PHE A 324      10.778 -12.824  -1.842  1.00 10.00      A   
ATOM   2577  HN  PHE A 324      10.911 -13.042  -0.891  1.00 10.00      A   
ATOM   2578  CA  PHE A 324      11.689 -11.888  -2.478  1.00 10.00      A   
ATOM   2579  CB  PHE A 324      11.600 -10.511  -1.824  1.00 10.00      A   
ATOM   2580  CG  PHE A 324      10.395  -9.705  -2.226  1.00 10.00      A   
ATOM   2581  CD1 PHE A 324      10.409  -8.944  -3.384  1.00 10.00      A   
ATOM   2582  CD2 PHE A 324       9.254  -9.701  -1.439  1.00 10.00      A   
ATOM   2583  CE1 PHE A 324       9.309  -8.195  -3.751  1.00 10.00      A   
ATOM   2584  CE2 PHE A 324       8.149  -8.954  -1.802  1.00 10.00      A   
ATOM   2585  CZ  PHE A 324       8.177  -8.200  -2.960  1.00 10.00      A   
ATOM   2586  C   PHE A 324      13.112 -12.419  -2.372  1.00 10.00      A   
ATOM   2587  O   PHE A 324      13.377 -13.350  -1.612  1.00 10.00      A   
ATOM   2588  N   TYR A 325      14.026 -11.843  -3.135  1.00 10.00      A   
ATOM   2589  HN  TYR A 325      13.769 -11.097  -3.720  1.00 10.00      A   
ATOM   2590  CA  TYR A 325      15.415 -12.283  -3.115  1.00 10.00      A   
ATOM   2591  CB  TYR A 325      15.699 -13.236  -4.285  1.00 10.00      A   
ATOM   2592  CG  TYR A 325      14.824 -14.470  -4.292  1.00 10.00      A   
ATOM   2593  CD1 TYR A 325      15.135 -15.569  -3.504  1.00 10.00      A   
ATOM   2594  CD2 TYR A 325      13.679 -14.531  -5.078  1.00 10.00      A   
ATOM   2595  CE1 TYR A 325      14.327 -16.692  -3.496  1.00 10.00      A   
ATOM   2596  CE2 TYR A 325      12.871 -15.649  -5.079  1.00 10.00      A   
ATOM   2597  CZ  TYR A 325      13.199 -16.727  -4.285  1.00 10.00      A   
ATOM   2598  OH  TYR A 325      12.394 -17.841  -4.270  1.00 10.00      A   
ATOM   2599  HH  TYR A 325      11.757 -17.791  -4.998  1.00 10.00      A   
ATOM   2600  C   TYR A 325      16.350 -11.089  -3.179  1.00 10.00      A   
ATOM   2601  O   TYR A 325      16.000 -10.054  -3.741  1.00 10.00      A   
ATOM   2602  N   LYS A 326      17.528 -11.227  -2.587  1.00 10.00      A   
ATOM   2603  HN  LYS A 326      17.749 -12.074  -2.148  1.00 10.00      A   
ATOM   2604  CA  LYS A 326      18.510 -10.154  -2.602  1.00 10.00      A   
ATOM   2605  CB  LYS A 326      19.321 -10.112  -1.301  1.00 10.00      A   
ATOM   2606  CG  LYS A 326      18.510  -9.719  -0.073  1.00 10.00      A   
ATOM   2607  CD  LYS A 326      19.402  -9.232   1.060  1.00 10.00      A   
ATOM   2608  CE  LYS A 326      20.364 -10.313   1.527  1.00 10.00      A   
ATOM   2609  NZ  LYS A 326      19.651 -11.490   2.086  1.00 10.00      A   
ATOM   2610  HZ1 LYS A 326      20.337 -12.210   2.396  1.00 10.00      A   
ATOM   2611  HZ2 LYS A 326      19.030 -11.908   1.360  1.00 10.00      A   
ATOM   2612  HZ3 LYS A 326      19.067 -11.205   2.901  1.00 10.00      A   
ATOM   2613  C   LYS A 326      19.427 -10.316  -3.808  1.00 10.00      A   
ATOM   2614  O   LYS A 326      20.127 -11.324  -3.935  1.00 10.00      A   
ATOM   2615  N   LYS A 327      19.394  -9.330  -4.694  1.00 10.00      A   
ATOM   2616  HN  LYS A 327      18.807  -8.561  -4.528  1.00 10.00      A   
ATOM   2617  CA  LYS A 327      20.198  -9.351  -5.907  1.00 10.00      A   
ATOM   2618  CB  LYS A 327      19.933  -8.097  -6.740  1.00 10.00      A   
ATOM   2619  CG  LYS A 327      20.644  -8.085  -8.082  1.00 10.00      A   
ATOM   2620  CD  LYS A 327      20.566  -6.720  -8.738  1.00 10.00      A   
ATOM   2621  CE  LYS A 327      21.289  -6.716 -10.073  1.00 10.00      A   
ATOM   2622  NZ  LYS A 327      22.767  -6.725  -9.915  1.00 10.00      A   
ATOM   2623  HZ1 LYS A 327      23.066  -5.930  -9.320  1.00 10.00      A   
ATOM   2624  HZ2 LYS A 327      23.227  -6.637 -10.849  1.00 10.00      A   
ATOM   2625  HZ3 LYS A 327      23.083  -7.619  -9.465  1.00 10.00      A   
ATOM   2626  C   LYS A 327      21.685  -9.457  -5.597  1.00 10.00      A   
ATOM   2627  O   LYS A 327      22.177  -8.838  -4.647  1.00 10.00      A   
ATOM   2628  N   ASP A 328      22.378 -10.261  -6.403  1.00 10.00      A   
ATOM   2629  HN  ASP A 328      21.896 -10.734  -7.113  1.00 10.00      A   
ATOM   2630  CA  ASP A 328      23.824 -10.473  -6.283  1.00 10.00      A   
ATOM   2631  CB  ASP A 328      24.616  -9.154  -6.335  1.00 10.00      A   
ATOM   2632  CG  ASP A 328      24.192  -8.222  -7.454  1.00 10.00      A   
ATOM   2633  OD1 ASP A 328      23.929  -8.698  -8.576  1.00 10.00      A   
ATOM   2634  OD2 ASP A 328      24.119  -6.996  -7.215  1.00 10.00      A   
ATOM   2635  C   ASP A 328      24.194 -11.250  -5.026  1.00 10.00      A   
ATOM   2636  O   ASP A 328      25.371 -11.360  -4.684  1.00 10.00      A   
ATOM   2637  N   VAL A 329      23.202 -11.796  -4.342  1.00 10.00      A   
ATOM   2638  HN  VAL A 329      22.279 -11.695  -4.664  1.00 10.00      A   
ATOM   2639  CA  VAL A 329      23.454 -12.548  -3.120  1.00 10.00      A   
ATOM   2640  CB  VAL A 329      22.683 -11.964  -1.916  1.00 10.00      A   
ATOM   2641  CG1 VAL A 329      22.976 -12.756  -0.652  1.00 10.00      A   
ATOM   2642  CG2 VAL A 329      23.043 -10.502  -1.713  1.00 10.00      A   
ATOM   2643  C   VAL A 329      23.095 -14.018  -3.290  1.00 10.00      A   
ATOM   2644  O   VAL A 329      21.956 -14.356  -3.619  1.00 10.00      A   
ATOM   2645  N   LYS A 330      24.076 -14.883  -3.064  1.00 10.00      A   
ATOM   2646  HN  LYS A 330      24.961 -14.543  -2.806  1.00 10.00      A   
ATOM   2647  CA  LYS A 330      23.877 -16.322  -3.179  1.00 10.00      A   
ATOM   2648  CB  LYS A 330      25.231 -17.041  -3.151  1.00 10.00      A   
ATOM   2649  CG  LYS A 330      25.165 -18.522  -3.486  1.00 10.00      A   
ATOM   2650  CD  LYS A 330      26.413 -19.253  -3.010  1.00 10.00      A   
ATOM   2651  CE  LYS A 330      26.406 -20.706  -3.460  1.00 10.00      A   
ATOM   2652  NZ  LYS A 330      27.314 -21.552  -2.642  1.00 10.00      A   
ATOM   2653  HZ1 LYS A 330      27.337 -22.520  -3.022  1.00 10.00      A   
ATOM   2654  HZ2 LYS A 330      26.983 -21.586  -1.657  1.00 10.00      A   
ATOM   2655  HZ3 LYS A 330      28.280 -21.165  -2.654  1.00 10.00      A   
ATOM   2656  C   LYS A 330      22.999 -16.827  -2.036  1.00 10.00      A   
ATOM   2657  O   LYS A 330      23.392 -16.754  -0.871  1.00 10.00      A   
ATOM   2658  N   ASN A 331      21.804 -17.311  -2.378  1.00 10.00      A   
ATOM   2659  HN  ASN A 331      21.543 -17.304  -3.325  1.00 10.00      A   
ATOM   2660  CA  ASN A 331      20.856 -17.840  -1.391  1.00 10.00      A   
ATOM   2661  CB  ASN A 331      21.385 -19.117  -0.729  1.00 10.00      A   
ATOM   2662  CG  ASN A 331      21.325 -20.324  -1.644  1.00 10.00      A   
ATOM   2663  OD1 ASN A 331      20.487 -20.397  -2.543  1.00 10.00      A   
ATOM   2664  ND2 ASN A 331      22.209 -21.281  -1.418  1.00 10.00      A   
ATOM   2665 HD21 ASN A 331      22.845 -21.160  -0.680  1.00 10.00      A   
ATOM   2666 HD22 ASN A 331      22.193 -22.075  -1.995  1.00 10.00      A   
ATOM   2667  C   ASN A 331      20.496 -16.797  -0.339  1.00 10.00      A   
ATOM   2668  O   ASN A 331      20.313 -17.112   0.837  1.00 10.00      A   
ATOM   2669  N   GLY A 332      20.370 -15.556  -0.774  1.00 10.00      A   
ATOM   2670  HN  GLY A 332      20.494 -15.367  -1.729  1.00 10.00      A   
ATOM   2671  CA  GLY A 332      20.041 -14.484   0.137  1.00 10.00      A   
ATOM   2672  C   GLY A 332      18.603 -14.034   0.010  1.00 10.00      A   
ATOM   2673  O   GLY A 332      18.298 -12.858   0.207  1.00 10.00      A   
ATOM   2674  N   GLY A 333      17.722 -14.965  -0.312  1.00 10.00      A   
ATOM   2675  HN  GLY A 333      18.028 -15.885  -0.458  1.00 10.00      A   
ATOM   2676  CA  GLY A 333      16.318 -14.641  -0.452  1.00 10.00      A   
ATOM   2677  C   GLY A 333      15.643 -14.420   0.887  1.00 10.00      A   
ATOM   2678  O   GLY A 333      16.239 -14.668   1.940  1.00 10.00      A   
ATOM   2679  N   PHE A 334      14.411 -13.936   0.852  1.00 10.00      A   
ATOM   2680  HN  PHE A 334      13.991 -13.741  -0.019  1.00 10.00      A   
ATOM   2681  CA  PHE A 334      13.654 -13.688   2.066  1.00 10.00      A   
ATOM   2682  CB  PHE A 334      14.055 -12.369   2.743  1.00 10.00      A   
ATOM   2683  CG  PHE A 334      13.961 -11.137   1.884  1.00 10.00      A   
ATOM   2684  CD1 PHE A 334      14.957 -10.828   0.972  1.00 10.00      A   
ATOM   2685  CD2 PHE A 334      12.884 -10.275   2.007  1.00 10.00      A   
ATOM   2686  CE1 PHE A 334      14.881  -9.686   0.199  1.00 10.00      A   
ATOM   2687  CE2 PHE A 334      12.799  -9.132   1.235  1.00 10.00      A   
ATOM   2688  CZ  PHE A 334      13.800  -8.837   0.330  1.00 10.00      A   
ATOM   2689  C   PHE A 334      12.155 -13.752   1.809  1.00 10.00      A   
ATOM   2690  O   PHE A 334      11.667 -13.312   0.767  1.00 10.00      A   
ATOM   2691  N   THR A 335      11.435 -14.322   2.757  1.00 10.00      A   
ATOM   2692  HN  THR A 335      11.886 -14.655   3.565  1.00 10.00      A   
ATOM   2693  CA  THR A 335       9.998 -14.463   2.647  1.00 10.00      A   
ATOM   2694  CB  THR A 335       9.563 -15.883   3.060  1.00 10.00      A   
ATOM   2695  OG1 THR A 335      10.607 -16.814   2.729  1.00 10.00      A   
ATOM   2696  HG1 THR A 335      11.077 -17.067   3.536  1.00 10.00      A   
ATOM   2697  CG2 THR A 335       8.289 -16.282   2.331  1.00 10.00      A   
ATOM   2698  C   THR A 335       9.296 -13.449   3.540  1.00 10.00      A   
ATOM   2699  O   THR A 335       9.452 -13.473   4.764  1.00 10.00      A   
ATOM   2700  N   ASN A 336       8.545 -12.546   2.925  1.00 10.00      A   
ATOM   2701  HN  ASN A 336       8.479 -12.560   1.943  1.00 10.00      A   
ATOM   2702  CA  ASN A 336       7.812 -11.535   3.672  1.00 10.00      A   
ATOM   2703  CB  ASN A 336       7.819 -10.195   2.934  1.00 10.00      A   
ATOM   2704  CG  ASN A 336       7.420  -9.043   3.836  1.00 10.00      A   
ATOM   2705  OD1 ASN A 336       7.971  -8.877   4.925  1.00 10.00      A   
ATOM   2706  ND2 ASN A 336       6.452  -8.249   3.398  1.00 10.00      A   
ATOM   2707 HD21 ASN A 336       6.051  -8.446   2.522  1.00 10.00      A   
ATOM   2708 HD22 ASN A 336       6.167  -7.502   3.968  1.00 10.00      A   
ATOM   2709  C   ASN A 336       6.381 -11.999   3.891  1.00 10.00      A   
ATOM   2710  O   ASN A 336       5.556 -11.950   2.976  1.00 10.00      A   
ATOM   2711  N   SER A 337       6.098 -12.474   5.092  1.00 10.00      A   
ATOM   2712  HN  SER A 337       6.801 -12.488   5.782  1.00 10.00      A   
ATOM   2713  CA  SER A 337       4.774 -12.967   5.426  1.00 10.00      A   
ATOM   2714  CB  SER A 337       4.895 -14.271   6.215  1.00 10.00      A   
ATOM   2715  OG  SER A 337       5.871 -15.123   5.636  1.00 10.00      A   
ATOM   2716  HG  SER A 337       5.489 -15.581   4.878  1.00 10.00      A   
ATOM   2717  C   SER A 337       3.990 -11.942   6.233  1.00 10.00      A   
ATOM   2718  O   SER A 337       4.573 -11.107   6.927  1.00 10.00      A   
ATOM   2719  N   GLY A 338       2.674 -12.008   6.126  1.00 10.00      A   
ATOM   2720  HN  GLY A 338       2.275 -12.688   5.533  1.00 10.00      A   
ATOM   2721  CA  GLY A 338       1.807 -11.103   6.850  1.00 10.00      A   
ATOM   2722  C   GLY A 338       0.430 -11.703   7.045  1.00 10.00      A   
ATOM   2723  O   GLY A 338       0.208 -12.876   6.729  1.00 10.00      A   
ATOM   2724  N   GLY A 339      -0.494 -10.909   7.557  1.00 10.00      A   
ATOM   2725  HN  GLY A 339      -0.258  -9.987   7.790  1.00 10.00      A   
ATOM   2726  CA  GLY A 339      -1.841 -11.387   7.783  1.00 10.00      A   
ATOM   2727  C   GLY A 339      -2.031 -11.869   9.203  1.00 10.00      A   
ATOM   2728  O   GLY A 339      -1.385 -11.367  10.124  1.00 10.00      A   
ATOM   2729  N   GLY A 340      -2.905 -12.846   9.382  1.00 10.00      A   
ATOM   2730  HN  GLY A 340      -3.381 -13.213   8.606  1.00 10.00      A   
ATOM   2731  CA  GLY A 340      -3.162 -13.378  10.704  1.00 10.00      A   
ATOM   2732  C   GLY A 340      -4.511 -14.063  10.792  1.00 10.00      A   
ATOM   2733  O   GLY A 340      -5.037 -14.537   9.783  1.00 10.00      A   
ATOM   2734  N   TYR A 341      -5.084 -14.091  11.988  1.00 10.00      A   
ATOM   2735  HN  TYR A 341      -4.637 -13.648  12.743  1.00 10.00      A   
ATOM   2736  CA  TYR A 341      -6.374 -14.733  12.204  1.00 10.00      A   
ATOM   2737  CB  TYR A 341      -6.196 -16.103  12.872  1.00 10.00      A   
ATOM   2738  CG  TYR A 341      -5.557 -16.062  14.242  1.00 10.00      A   
ATOM   2739  CD1 TYR A 341      -6.335 -16.064  15.393  1.00 10.00      A   
ATOM   2740  CD2 TYR A 341      -4.177 -16.026  14.387  1.00 10.00      A   
ATOM   2741  CE1 TYR A 341      -5.757 -16.028  16.646  1.00 10.00      A   
ATOM   2742  CE2 TYR A 341      -3.589 -15.992  15.637  1.00 10.00      A   
ATOM   2743  CZ  TYR A 341      -4.384 -15.993  16.764  1.00 10.00      A   
ATOM   2744  OH  TYR A 341      -3.804 -15.947  18.014  1.00 10.00      A   
ATOM   2745  HH  TYR A 341      -3.954 -16.784  18.472  1.00 10.00      A   
ATOM   2746  C   TYR A 341      -7.308 -13.853  13.030  1.00 10.00      A   
ATOM   2747  O   TYR A 341      -6.872 -12.880  13.653  1.00 10.00      A   
ATOM   2748  N   ARG A 342      -8.589 -14.203  13.026  1.00 10.00      A   
ATOM   2749  HN  ARG A 342      -8.865 -14.988  12.502  1.00 10.00      A   
ATOM   2750  CA  ARG A 342      -9.601 -13.464  13.766  1.00 10.00      A   
ATOM   2751  CB  ARG A 342     -10.141 -12.307  12.917  1.00 10.00      A   
ATOM   2752  CG  ARG A 342     -11.295 -11.548  13.555  1.00 10.00      A   
ATOM   2753  CD  ARG A 342     -12.239 -10.989  12.502  1.00 10.00      A   
ATOM   2754  NE  ARG A 342     -11.739  -9.752  11.907  1.00 10.00      A   
ATOM   2755  HE  ARG A 342     -10.863  -9.421  12.223  1.00 10.00      A   
ATOM   2756  CZ  ARG A 342     -12.393  -9.055  10.982  1.00 10.00      A   
ATOM   2757  NH1 ARG A 342     -13.572  -9.478  10.536  1.00 10.00      A   
ATOM   2758 HH11 ARG A 342     -14.069  -8.951   9.840  1.00 10.00      A   
ATOM   2759 HH12 ARG A 342     -13.975 -10.326  10.895  1.00 10.00      A   
ATOM   2760  NH2 ARG A 342     -11.873  -7.927  10.511  1.00 10.00      A   
ATOM   2761 HH21 ARG A 342     -10.987  -7.595  10.855  1.00 10.00      A   
ATOM   2762 HH22 ARG A 342     -12.361  -7.401   9.813  1.00 10.00      A   
ATOM   2763  C   ARG A 342     -10.750 -14.385  14.180  1.00 10.00      A   
ATOM   2764  O   ARG A 342     -11.272 -15.148  13.365  1.00 10.00      A   
ATOM   2765  N   PHE A 343     -11.125 -14.320  15.449  1.00 10.00      A   
ATOM   2766  HN  PHE A 343     -10.647 -13.710  16.058  1.00 10.00      A   
ATOM   2767  CA  PHE A 343     -12.221 -15.127  15.969  1.00 10.00      A   
ATOM   2768  CB  PHE A 343     -11.726 -16.085  17.058  1.00 10.00      A   
ATOM   2769  CG  PHE A 343     -12.783 -17.030  17.563  1.00 10.00      A   
ATOM   2770  CD1 PHE A 343     -13.230 -18.079  16.774  1.00 10.00      A   
ATOM   2771  CD2 PHE A 343     -13.330 -16.871  18.827  1.00 10.00      A   
ATOM   2772  CE1 PHE A 343     -14.199 -18.949  17.235  1.00 10.00      A   
ATOM   2773  CE2 PHE A 343     -14.299 -17.736  19.293  1.00 10.00      A   
ATOM   2774  CZ  PHE A 343     -14.734 -18.777  18.497  1.00 10.00      A   
ATOM   2775  C   PHE A 343     -13.317 -14.217  16.511  1.00 10.00      A   
ATOM   2776  O   PHE A 343     -13.111 -13.502  17.495  1.00 10.00      A   
ATOM   2777  N   ASN A 344     -14.473 -14.248  15.867  1.00 10.00      A   
ATOM   2778  HN  ASN A 344     -14.579 -14.858  15.104  1.00 10.00      A   
ATOM   2779  CA  ASN A 344     -15.594 -13.407  16.264  1.00 10.00      A   
ATOM   2780  CB  ASN A 344     -16.114 -12.599  15.070  1.00 10.00      A   
ATOM   2781  CG  ASN A 344     -15.585 -11.178  15.036  1.00 10.00      A   
ATOM   2782  OD1 ASN A 344     -14.453 -10.913  15.434  1.00 10.00      A   
ATOM   2783  ND2 ASN A 344     -16.406 -10.254  14.563  1.00 10.00      A   
ATOM   2784 HD21 ASN A 344     -17.302 -10.538  14.265  1.00 10.00      A   
ATOM   2785 HD22 ASN A 344     -16.093  -9.328  14.533  1.00 10.00      A   
ATOM   2786  C   ASN A 344     -16.742 -14.203  16.875  1.00 10.00      A   
ATOM   2787  O   ASN A 344     -17.079 -15.297  16.414  1.00 10.00      A   
ATOM   2788  N   MET A 345     -17.334 -13.628  17.914  1.00 10.00      A   
ATOM   2789  HN  MET A 345     -16.991 -12.761  18.231  1.00 10.00      A   
ATOM   2790  CA  MET A 345     -18.467 -14.223  18.612  1.00 10.00      A   
ATOM   2791  CB  MET A 345     -18.022 -14.760  19.977  1.00 10.00      A   
ATOM   2792  CG  MET A 345     -19.104 -15.505  20.744  1.00 10.00      A   
ATOM   2793  SD  MET A 345     -19.499 -17.109  20.016  1.00 10.00      A   
ATOM   2794  CE  MET A 345     -20.739 -17.703  21.166  1.00 10.00      A   
ATOM   2795  C   MET A 345     -19.543 -13.153  18.787  1.00 10.00      A   
ATOM   2796  O   MET A 345     -19.401 -12.242  19.606  1.00 10.00      A   
ATOM   2797  N   GLU A 346     -20.611 -13.262  18.011  1.00 10.00      A   
ATOM   2798  HN  GLU A 346     -20.691 -14.037  17.410  1.00 10.00      A   
ATOM   2799  CA  GLU A 346     -21.686 -12.283  18.037  1.00 10.00      A   
ATOM   2800  CB  GLU A 346     -21.991 -11.836  16.604  1.00 10.00      A   
ATOM   2801  CG  GLU A 346     -22.930 -10.647  16.499  1.00 10.00      A   
ATOM   2802  CD  GLU A 346     -23.527 -10.503  15.113  1.00 10.00      A   
ATOM   2803  OE1 GLU A 346     -24.725 -10.827  14.941  1.00 10.00      A   
ATOM   2804  OE2 GLU A 346     -22.810 -10.065  14.192  1.00 10.00      A   
ATOM   2805  C   GLU A 346     -22.953 -12.835  18.687  1.00 10.00      A   
ATOM   2806  O   GLU A 346     -23.280 -14.016  18.545  1.00 10.00      A   
ATOM   2807  N   TRP A 347     -23.652 -11.962  19.400  1.00 10.00      A   
ATOM   2808  HN  TRP A 347     -23.312 -11.044  19.487  1.00 10.00      A   
ATOM   2809  CA  TRP A 347     -24.898 -12.305  20.064  1.00 10.00      A   
ATOM   2810  CB  TRP A 347     -24.673 -12.464  21.570  1.00 10.00      A   
ATOM   2811  CG  TRP A 347     -25.872 -12.976  22.309  1.00 10.00      A   
ATOM   2812  CD1 TRP A 347     -26.427 -14.217  22.211  1.00 10.00      A   
ATOM   2813  CD2 TRP A 347     -26.655 -12.260  23.270  1.00 10.00      A   
ATOM   2814  NE1 TRP A 347     -27.516 -14.316  23.044  1.00 10.00      A   
ATOM   2815  HE1 TRP A 347     -28.083 -15.111  23.152  1.00 10.00      A   
ATOM   2816  CE2 TRP A 347     -27.676 -13.127  23.705  1.00 10.00      A   
ATOM   2817  CE3 TRP A 347     -26.595 -10.969  23.800  1.00 10.00      A   
ATOM   2818  CZ2 TRP A 347     -28.625 -12.744  24.649  1.00 10.00      A   
ATOM   2819  CZ3 TRP A 347     -27.536 -10.592  24.737  1.00 10.00      A   
ATOM   2820  CH2 TRP A 347     -28.540 -11.475  25.150  1.00 10.00      A   
ATOM   2821  C   TRP A 347     -25.927 -11.207  19.792  1.00 10.00      A   
ATOM   2822  O   TRP A 347     -25.764 -10.066  20.235  1.00 10.00      A   
ATOM   2823  N   GLU A 348     -26.973 -11.553  19.056  1.00 10.00      A   
ATOM   2824  HN  GLU A 348     -27.059 -12.486  18.755  1.00 10.00      A   
ATOM   2825  CA  GLU A 348     -28.012 -10.599  18.697  1.00 10.00      A   
ATOM   2826  CB  GLU A 348     -28.389 -10.768  17.222  1.00 10.00      A   
ATOM   2827  CG  GLU A 348     -29.138  -9.585  16.631  1.00 10.00      A   
ATOM   2828  CD  GLU A 348     -29.588  -9.826  15.206  1.00 10.00      A   
ATOM   2829  OE1 GLU A 348     -30.774 -10.158  15.002  1.00 10.00      A   
ATOM   2830  OE2 GLU A 348     -28.761  -9.674  14.279  1.00 10.00      A   
ATOM   2831  C   GLU A 348     -29.248 -10.766  19.578  1.00 10.00      A   
ATOM   2832  O   GLU A 348     -29.995 -11.736  19.437  1.00 10.00      A   
ATOM   2833  N   HIS A 349     -29.449  -9.817  20.485  1.00 10.00      A   
ATOM   2834  HN  HIS A 349     -28.813  -9.070  20.540  1.00 10.00      A   
ATOM   2835  CA  HIS A 349     -30.591  -9.837  21.388  1.00 10.00      A   
ATOM   2836  CB  HIS A 349     -30.215  -9.209  22.735  1.00 10.00      A   
ATOM   2837  CG  HIS A 349     -31.297  -9.276  23.770  1.00 10.00      A   
ATOM   2838  ND1 HIS A 349     -31.961  -8.145  24.186  1.00 10.00      A   
ATOM   2839  CD2 HIS A 349     -31.786 -10.352  24.437  1.00 10.00      A   
ATOM   2840  CE1 HIS A 349     -32.835  -8.553  25.090  1.00 10.00      A   
ATOM   2841  NE2 HIS A 349     -32.764  -9.878  25.273  1.00 10.00      A   
ATOM   2842  HE2 HIS A 349     -33.314 -10.414  25.883  1.00 10.00      A   
ATOM   2843  C   HIS A 349     -31.756  -9.073  20.767  1.00 10.00      A   
ATOM   2844  O   HIS A 349     -31.658  -7.869  20.511  1.00 10.00      A   
ATOM   2845  N   ASN A 350     -32.846  -9.771  20.526  1.00 10.00      A   
ATOM   2846  HN  ASN A 350     -32.865 -10.734  20.764  1.00 10.00      A   
ATOM   2847  CA  ASN A 350     -34.025  -9.169  19.933  1.00 10.00      A   
ATOM   2848  CB  ASN A 350     -34.516 -10.006  18.749  1.00 10.00      A   
ATOM   2849  CG  ASN A 350     -33.730  -9.741  17.478  1.00 10.00      A   
ATOM   2850  OD1 ASN A 350     -34.136  -8.936  16.641  1.00 10.00      A   
ATOM   2851  ND2 ASN A 350     -32.594 -10.414  17.326  1.00 10.00      A   
ATOM   2852 HD21 ASN A 350     -32.329 -11.039  18.035  1.00 10.00      A   
ATOM   2853 HD22 ASN A 350     -32.063 -10.262  16.509  1.00 10.00      A   
ATOM   2854  C   ASN A 350     -35.121  -9.020  20.976  1.00 10.00      A   
ATOM   2855  O   ASN A 350     -35.515  -9.994  21.618  1.00 10.00      A   
ATOM   2856  N   ALA A 351     -35.597  -7.795  21.155  1.00 10.00      A   
ATOM   2857  HN  ALA A 351     -35.241  -7.056  20.614  1.00 10.00      A   
ATOM   2858  CA  ALA A 351     -36.641  -7.516  22.129  1.00 10.00      A   
ATOM   2859  CB  ALA A 351     -36.059  -6.784  23.326  1.00 10.00      A   
ATOM   2860  C   ALA A 351     -37.772  -6.711  21.494  1.00 10.00      A   
ATOM   2861  O   ALA A 351     -37.876  -6.637  20.269  1.00 10.00      A   
ATOM   2862  N   SER A 352     -38.613  -6.109  22.325  1.00 10.00      A   
ATOM   2863  HN  SER A 352     -38.477  -6.196  23.294  1.00 10.00      A   
ATOM   2864  CA  SER A 352     -39.741  -5.326  21.838  1.00 10.00      A   
ATOM   2865  CB  SER A 352     -40.910  -5.441  22.816  1.00 10.00      A   
ATOM   2866  OG  SER A 352     -41.037  -6.776  23.289  1.00 10.00      A   
ATOM   2867  HG  SER A 352     -40.825  -7.390  22.571  1.00 10.00      A   
ATOM   2868  C   SER A 352     -39.370  -3.857  21.624  1.00 10.00      A   
ATOM   2869  O   SER A 352     -39.949  -3.182  20.771  1.00 10.00      A   
ATOM   2870  N   TRP A 353     -38.407  -3.360  22.396  1.00 10.00      A   
ATOM   2871  HN  TRP A 353     -37.985  -3.935  23.071  1.00 10.00      A   
ATOM   2872  CA  TRP A 353     -37.984  -1.968  22.273  1.00 10.00      A   
ATOM   2873  CB  TRP A 353     -37.421  -1.436  23.601  1.00 10.00      A   
ATOM   2874  CG  TRP A 353     -35.923  -1.329  23.673  1.00 10.00      A   
ATOM   2875  CD1 TRP A 353     -35.167  -0.243  23.342  1.00 10.00      A   
ATOM   2876  CD2 TRP A 353     -35.006  -2.335  24.121  1.00 10.00      A   
ATOM   2877  NE1 TRP A 353     -33.837  -0.516  23.538  1.00 10.00      A   
ATOM   2878  HE1 TRP A 353     -33.095   0.108  23.363  1.00 10.00      A   
ATOM   2879  CE2 TRP A 353     -33.711  -1.790  24.020  1.00 10.00      A   
ATOM   2880  CE3 TRP A 353     -35.151  -3.641  24.593  1.00 10.00      A   
ATOM   2881  CZ2 TRP A 353     -32.571  -2.507  24.373  1.00 10.00      A   
ATOM   2882  CZ3 TRP A 353     -34.018  -4.350  24.944  1.00 10.00      A   
ATOM   2883  CH2 TRP A 353     -32.745  -3.782  24.834  1.00 10.00      A   
ATOM   2884  C   TRP A 353     -37.006  -1.775  21.116  1.00 10.00      A   
ATOM   2885  O   TRP A 353     -36.879  -0.676  20.568  1.00 10.00      A   
ATOM   2886  N   GLY A 354     -36.332  -2.849  20.740  1.00 10.00      A   
ATOM   2887  HN  GLY A 354     -36.487  -3.699  21.198  1.00 10.00      A   
ATOM   2888  CA  GLY A 354     -35.379  -2.783  19.658  1.00 10.00      A   
ATOM   2889  C   GLY A 354     -34.515  -4.021  19.586  1.00 10.00      A   
ATOM   2890  O   GLY A 354     -34.932  -5.103  20.004  1.00 10.00      A   
ATOM   2891  N   LYS A 355     -33.312  -3.861  19.065  1.00 10.00      A   
ATOM   2892  HN  LYS A 355     -33.038  -2.966  18.762  1.00 10.00      A   
ATOM   2893  CA  LYS A 355     -32.383  -4.967  18.924  1.00 10.00      A   
ATOM   2894  CB  LYS A 355     -32.302  -5.372  17.448  1.00 10.00      A   
ATOM   2895  CG  LYS A 355     -31.343  -6.511  17.147  1.00 10.00      A   
ATOM   2896  CD  LYS A 355     -31.072  -6.617  15.653  1.00 10.00      A   
ATOM   2897  CE  LYS A 355     -30.401  -5.358  15.122  1.00 10.00      A   
ATOM   2898  NZ  LYS A 355     -30.275  -5.361  13.639  1.00 10.00      A   
ATOM   2899  HZ1 LYS A 355     -31.130  -5.761  13.205  1.00 10.00      A   
ATOM   2900  HZ2 LYS A 355     -29.453  -5.929  13.344  1.00 10.00      A   
ATOM   2901  HZ3 LYS A 355     -30.151  -4.382  13.294  1.00 10.00      A   
ATOM   2902  C   LYS A 355     -31.003  -4.565  19.436  1.00 10.00      A   
ATOM   2903  O   LYS A 355     -30.515  -3.476  19.133  1.00 10.00      A   
ATOM   2904  N   MET A 356     -30.386  -5.439  20.218  1.00 10.00      A   
ATOM   2905  HN  MET A 356     -30.828  -6.294  20.420  1.00 10.00      A   
ATOM   2906  CA  MET A 356     -29.064  -5.180  20.772  1.00 10.00      A   
ATOM   2907  CB  MET A 356     -29.088  -5.243  22.299  1.00 10.00      A   
ATOM   2908  CG  MET A 356     -27.754  -4.900  22.944  1.00 10.00      A   
ATOM   2909  SD  MET A 356     -27.727  -5.225  24.719  1.00 10.00      A   
ATOM   2910  CE  MET A 356     -27.545  -7.007  24.732  1.00 10.00      A   
ATOM   2911  C   MET A 356     -28.057  -6.187  20.235  1.00 10.00      A   
ATOM   2912  O   MET A 356     -28.149  -7.384  20.513  1.00 10.00      A   
ATOM   2913  N   THR A 357     -27.095  -5.701  19.476  1.00 10.00      A   
ATOM   2914  HN  THR A 357     -27.061  -4.734  19.305  1.00 10.00      A   
ATOM   2915  CA  THR A 357     -26.079  -6.560  18.896  1.00 10.00      A   
ATOM   2916  CB  THR A 357     -25.831  -6.195  17.422  1.00 10.00      A   
ATOM   2917  OG1 THR A 357     -27.089  -5.950  16.780  1.00 10.00      A   
ATOM   2918  HG1 THR A 357     -27.129  -6.442  15.951  1.00 10.00      A   
ATOM   2919  CG2 THR A 357     -25.119  -7.333  16.710  1.00 10.00      A   
ATOM   2920  C   THR A 357     -24.770  -6.464  19.674  1.00 10.00      A   
ATOM   2921  O   THR A 357     -24.085  -5.438  19.639  1.00 10.00      A   
ATOM   2922  N   SER A 358     -24.441  -7.529  20.390  1.00 10.00      A   
ATOM   2923  HN  SER A 358     -25.035  -8.314  20.384  1.00 10.00      A   
ATOM   2924  CA  SER A 358     -23.214  -7.583  21.167  1.00 10.00      A   
ATOM   2925  CB  SER A 358     -23.485  -8.216  22.533  1.00 10.00      A   
ATOM   2926  OG  SER A 358     -24.604  -7.601  23.151  1.00 10.00      A   
ATOM   2927  HG  SER A 358     -25.404  -7.844  22.673  1.00 10.00      A   
ATOM   2928  C   SER A 358     -22.178  -8.395  20.402  1.00 10.00      A   
ATOM   2929  O   SER A 358     -22.463  -9.505  19.950  1.00 10.00      A   
ATOM   2930  N   LEU A 359     -20.985  -7.847  20.248  1.00 10.00      A   
ATOM   2931  HN  LEU A 359     -20.799  -6.963  20.642  1.00 10.00      A   
ATOM   2932  CA  LEU A 359     -19.942  -8.534  19.510  1.00 10.00      A   
ATOM   2933  CB  LEU A 359     -19.758  -7.880  18.138  1.00 10.00      A   
ATOM   2934  CG  LEU A 359     -18.755  -8.549  17.196  1.00 10.00      A   
ATOM   2935  CD1 LEU A 359     -19.365  -8.722  15.817  1.00 10.00      A   
ATOM   2936  CD2 LEU A 359     -17.476  -7.731  17.110  1.00 10.00      A   
ATOM   2937  C   LEU A 359     -18.616  -8.552  20.259  1.00 10.00      A   
ATOM   2938  O   LEU A 359     -18.171  -7.536  20.794  1.00 10.00      A   
ATOM   2939  N   ALA A 360     -17.998  -9.722  20.296  1.00 10.00      A   
ATOM   2940  HN  ALA A 360     -18.428 -10.500  19.876  1.00 10.00      A   
ATOM   2941  CA  ALA A 360     -16.706  -9.902  20.934  1.00 10.00      A   
ATOM   2942  CB  ALA A 360     -16.845 -10.786  22.164  1.00 10.00      A   
ATOM   2943  C   ALA A 360     -15.770 -10.545  19.924  1.00 10.00      A   
ATOM   2944  O   ALA A 360     -16.105 -11.578  19.339  1.00 10.00      A   
ATOM   2945  N   GLY A 361     -14.616  -9.943  19.696  1.00 10.00      A   
ATOM   2946  HN  GLY A 361     -14.381  -9.122  20.188  1.00 10.00      A   
ATOM   2947  CA  GLY A 361     -13.700 -10.499  18.725  1.00 10.00      A   
ATOM   2948  C   GLY A 361     -12.246 -10.410  19.124  1.00 10.00      A   
ATOM   2949  O   GLY A 361     -11.828  -9.468  19.799  1.00 10.00      A   
ATOM   2950  N   TYR A 362     -11.481 -11.407  18.702  1.00 10.00      A   
ATOM   2951  HN  TYR A 362     -11.895 -12.129  18.179  1.00 10.00      A   
ATOM   2952  CA  TYR A 362     -10.055 -11.467  18.974  1.00 10.00      A   
ATOM   2953  CB  TYR A 362      -9.722 -12.675  19.861  1.00 10.00      A   
ATOM   2954  CG  TYR A 362      -8.246 -13.013  19.932  1.00 10.00      A   
ATOM   2955  CD1 TYR A 362      -7.315 -12.082  20.375  1.00 10.00      A   
ATOM   2956  CD2 TYR A 362      -7.784 -14.265  19.548  1.00 10.00      A   
ATOM   2957  CE1 TYR A 362      -5.968 -12.389  20.430  1.00 10.00      A   
ATOM   2958  CE2 TYR A 362      -6.441 -14.581  19.603  1.00 10.00      A   
ATOM   2959  CZ  TYR A 362      -5.536 -13.640  20.044  1.00 10.00      A   
ATOM   2960  OH  TYR A 362      -4.194 -13.950  20.095  1.00 10.00      A   
ATOM   2961  HH  TYR A 362      -3.960 -14.499  19.329  1.00 10.00      A   
ATOM   2962  C   TYR A 362      -9.309 -11.554  17.649  1.00 10.00      A   
ATOM   2963  O   TYR A 362      -9.518 -12.490  16.872  1.00 10.00      A   
ATOM   2964  N   GLN A 363      -8.460 -10.576  17.387  1.00 10.00      A   
ATOM   2965  HN  GLN A 363      -8.329  -9.859  18.052  1.00 10.00      A   
ATOM   2966  CA  GLN A 363      -7.701 -10.535  16.147  1.00 10.00      A   
ATOM   2967  CB  GLN A 363      -8.107  -9.303  15.335  1.00 10.00      A   
ATOM   2968  CG  GLN A 363      -7.658  -9.325  13.882  1.00 10.00      A   
ATOM   2969  CD  GLN A 363      -8.335  -8.247  13.058  1.00 10.00      A   
ATOM   2970  OE1 GLN A 363      -9.401  -8.468  12.479  1.00 10.00      A   
ATOM   2971  NE2 GLN A 363      -7.727  -7.075  13.001  1.00 10.00      A   
ATOM   2972 HE21 GLN A 363      -6.878  -6.966  13.488  1.00 10.00      A   
ATOM   2973 HE22 GLN A 363      -8.147  -6.360  12.481  1.00 10.00      A   
ATOM   2974  C   GLN A 363      -6.204 -10.512  16.431  1.00 10.00      A   
ATOM   2975  O   GLN A 363      -5.763  -9.961  17.441  1.00 10.00      A   
ATOM   2976  N   TYR A 364      -5.428 -11.115  15.545  1.00 10.00      A   
ATOM   2977  HN  TYR A 364      -5.837 -11.546  14.762  1.00 10.00      A   
ATOM   2978  CA  TYR A 364      -3.983 -11.157  15.706  1.00 10.00      A   
ATOM   2979  CB  TYR A 364      -3.571 -12.417  16.473  1.00 10.00      A   
ATOM   2980  CG  TYR A 364      -2.091 -12.508  16.772  1.00 10.00      A   
ATOM   2981  CD1 TYR A 364      -1.268 -13.365  16.052  1.00 10.00      A   
ATOM   2982  CD2 TYR A 364      -1.519 -11.742  17.777  1.00 10.00      A   
ATOM   2983  CE1 TYR A 364       0.083 -13.457  16.327  1.00 10.00      A   
ATOM   2984  CE2 TYR A 364      -0.169 -11.826  18.057  1.00 10.00      A   
ATOM   2985  CZ  TYR A 364       0.626 -12.685  17.330  1.00 10.00      A   
ATOM   2986  OH  TYR A 364       1.968 -12.776  17.616  1.00 10.00      A   
ATOM   2987  HH  TYR A 364       2.476 -12.806  16.788  1.00 10.00      A   
ATOM   2988  C   TYR A 364      -3.279 -11.108  14.356  1.00 10.00      A   
ATOM   2989  O   TYR A 364      -3.368 -12.051  13.565  1.00 10.00      A   
ATOM   2990  N   THR A 365      -2.600 -10.003  14.095  1.00 10.00      A   
ATOM   2991  HN  THR A 365      -2.595  -9.279  14.758  1.00 10.00      A   
ATOM   2992  CA  THR A 365      -1.860  -9.825  12.857  1.00 10.00      A   
ATOM   2993  CB  THR A 365      -2.165  -8.456  12.224  1.00 10.00      A   
ATOM   2994  OG1 THR A 365      -2.251  -7.459  13.255  1.00 10.00      A   
ATOM   2995  HG1 THR A 365      -1.380  -7.066  13.388  1.00 10.00      A   
ATOM   2996  CG2 THR A 365      -3.473  -8.505  11.452  1.00 10.00      A   
ATOM   2997  C   THR A 365      -0.367  -9.923  13.140  1.00 10.00      A   
ATOM   2998  O   THR A 365       0.073  -9.615  14.251  1.00 10.00      A   
ATOM   2999  N   GLU A 366       0.409 -10.357  12.156  1.00 10.00      A   
ATOM   3000  HN  GLU A 366       0.006 -10.591  11.288  1.00 10.00      A   
ATOM   3001  CA  GLU A 366       1.845 -10.489  12.339  1.00 10.00      A   
ATOM   3002  CB  GLU A 366       2.178 -11.776  13.092  1.00 10.00      A   
ATOM   3003  CG  GLU A 366       3.649 -11.916  13.436  1.00 10.00      A   
ATOM   3004  CD  GLU A 366       3.918 -13.095  14.338  1.00 10.00      A   
ATOM   3005  OE1 GLU A 366       4.314 -14.162  13.822  1.00 10.00      A   
ATOM   3006  OE2 GLU A 366       3.734 -12.965  15.568  1.00 10.00      A   
ATOM   3007  C   GLU A 366       2.612 -10.440  11.024  1.00 10.00      A   
ATOM   3008  O   GLU A 366       2.565 -11.380  10.227  1.00 10.00      A   
ATOM   3009  N   ASP A 367       3.321  -9.342  10.812  1.00 10.00      A   
ATOM   3010  HN  ASP A 367       3.302  -8.623  11.483  1.00 10.00      A   
ATOM   3011  CA  ASP A 367       4.131  -9.168   9.615  1.00 10.00      A   
ATOM   3012  CB  ASP A 367       4.149  -7.694   9.192  1.00 10.00      A   
ATOM   3013  CG  ASP A 367       2.785  -7.165   8.794  1.00 10.00      A   
ATOM   3014  OD1 ASP A 367       2.432  -7.243   7.599  1.00 10.00      A   
ATOM   3015  OD2 ASP A 367       2.056  -6.655   9.678  1.00 10.00      A   
ATOM   3016  C   ASP A 367       5.546  -9.637   9.930  1.00 10.00      A   
ATOM   3017  O   ASP A 367       6.207  -9.073  10.799  1.00 10.00      A   
ATOM   3018  N   LYS A 368       6.006 -10.676   9.248  1.00 10.00      A   
ATOM   3019  HN  LYS A 368       5.447 -11.079   8.549  1.00 10.00      A   
ATOM   3020  CA  LYS A 368       7.334 -11.215   9.506  1.00 10.00      A   
ATOM   3021  CB  LYS A 368       7.224 -12.559  10.241  1.00 10.00      A   
ATOM   3022  CG  LYS A 368       8.561 -13.203  10.585  1.00 10.00      A   
ATOM   3023  CD  LYS A 368       8.749 -14.527   9.859  1.00 10.00      A   
ATOM   3024  CE  LYS A 368       8.028 -15.663  10.566  1.00 10.00      A   
ATOM   3025  NZ  LYS A 368       8.193 -16.953   9.847  1.00 10.00      A   
ATOM   3026  HZ1 LYS A 368       7.904 -17.744  10.457  1.00 10.00      A   
ATOM   3027  HZ2 LYS A 368       9.193 -17.089   9.570  1.00 10.00      A   
ATOM   3028  HZ3 LYS A 368       7.607 -16.960   8.988  1.00 10.00      A   
ATOM   3029  C   LYS A 368       8.156 -11.385   8.233  1.00 10.00      A   
ATOM   3030  O   LYS A 368       7.700 -11.978   7.255  1.00 10.00      A   
ATOM   3031  N   THR A 369       9.372 -10.864   8.261  1.00 10.00      A   
ATOM   3032  HN  THR A 369       9.665 -10.383   9.067  1.00 10.00      A   
ATOM   3033  CA  THR A 369      10.291 -10.978   7.141  1.00 10.00      A   
ATOM   3034  CB  THR A 369      10.899  -9.607   6.786  1.00 10.00      A   
ATOM   3035  OG1 THR A 369       9.903  -8.587   6.958  1.00 10.00      A   
ATOM   3036  HG1 THR A 369       9.279  -8.616   6.220  1.00 10.00      A   
ATOM   3037  CG2 THR A 369      11.377  -9.596   5.342  1.00 10.00      A   
ATOM   3038  C   THR A 369      11.405 -11.941   7.540  1.00 10.00      A   
ATOM   3039  O   THR A 369      12.176 -11.660   8.460  1.00 10.00      A   
ATOM   3040  N   GLU A 370      11.467 -13.086   6.875  1.00 10.00      A   
ATOM   3041  HN  GLU A 370      10.823 -13.257   6.152  1.00 10.00      A   
ATOM   3042  CA  GLU A 370      12.463 -14.099   7.195  1.00 10.00      A   
ATOM   3043  CB  GLU A 370      11.754 -15.394   7.598  1.00 10.00      A   
ATOM   3044  CG  GLU A 370      12.640 -16.416   8.291  1.00 10.00      A   
ATOM   3045  CD  GLU A 370      11.883 -17.226   9.323  1.00 10.00      A   
ATOM   3046  OE1 GLU A 370      12.480 -17.580  10.358  1.00 10.00      A   
ATOM   3047  OE2 GLU A 370      10.685 -17.508   9.113  1.00 10.00      A   
ATOM   3048  C   GLU A 370      13.414 -14.363   6.032  1.00 10.00      A   
ATOM   3049  O   GLU A 370      12.989 -14.769   4.950  1.00 10.00      A   
ATOM   3050  N   HIS A 371      14.701 -14.133   6.263  1.00 10.00      A   
ATOM   3051  HN  HIS A 371      14.978 -13.809   7.152  1.00 10.00      A   
ATOM   3052  CA  HIS A 371      15.721 -14.361   5.243  1.00 10.00      A   
ATOM   3053  CB  HIS A 371      16.927 -13.435   5.459  1.00 10.00      A   
ATOM   3054  CG  HIS A 371      16.686 -11.998   5.101  1.00 10.00      A   
ATOM   3055  ND1 HIS A 371      17.455 -11.353   4.152  1.00 10.00      A   
ATOM   3056  CD2 HIS A 371      15.761 -11.129   5.588  1.00 10.00      A   
ATOM   3057  CE1 HIS A 371      16.979 -10.119   4.085  1.00 10.00      A   
ATOM   3058  NE2 HIS A 371      15.960  -9.941   4.932  1.00 10.00      A   
ATOM   3059  HE2 HIS A 371      15.440  -9.112   5.057  1.00 10.00      A   
ATOM   3060  C   HIS A 371      16.175 -15.818   5.280  1.00 10.00      A   
ATOM   3061  O   HIS A 371      15.972 -16.508   6.278  1.00 10.00      A   
ATOM   3062  N   GLU A 372      16.780 -16.285   4.193  1.00 10.00      A   
ATOM   3063  HN  GLU A 372      16.887 -15.694   3.413  1.00 10.00      A   
ATOM   3064  CA  GLU A 372      17.262 -17.666   4.114  1.00 10.00      A   
ATOM   3065  CB  GLU A 372      17.672 -18.015   2.680  1.00 10.00      A   
ATOM   3066  CG  GLU A 372      16.566 -17.862   1.647  1.00 10.00      A   
ATOM   3067  CD  GLU A 372      15.425 -18.840   1.843  1.00 10.00      A   
ATOM   3068  OE1 GLU A 372      15.656 -20.063   1.736  1.00 10.00      A   
ATOM   3069  OE2 GLU A 372      14.285 -18.391   2.080  1.00 10.00      A   
ATOM   3070  C   GLU A 372      18.439 -17.906   5.062  1.00 10.00      A   
ATOM   3071  O   GLU A 372      18.698 -19.038   5.477  1.00 10.00      A   
ATOM   3072  N   ALA A 373      19.152 -16.841   5.398  1.00 10.00      A   
ATOM   3073  HN  ALA A 373      18.895 -15.967   5.045  1.00 10.00      A   
ATOM   3074  CA  ALA A 373      20.296 -16.933   6.292  1.00 10.00      A   
ATOM   3075  CB  ALA A 373      21.594 -16.824   5.506  1.00 10.00      A   
ATOM   3076  C   ALA A 373      20.225 -15.855   7.367  1.00 10.00      A   
ATOM   3077  O   ALA A 373      19.623 -14.797   7.159  1.00 10.00      A   
ATOM   3078  N   ASP A 374      20.837 -16.124   8.513  1.00 10.00      A   
ATOM   3079  HN  ASP A 374      21.309 -16.978   8.614  1.00 10.00      A   
ATOM   3080  CA  ASP A 374      20.838 -15.177   9.623  1.00 10.00      A   
ATOM   3081  CB  ASP A 374      20.796 -15.899  10.978  1.00 10.00      A   
ATOM   3082  CG  ASP A 374      22.059 -16.684  11.296  1.00 10.00      A   
ATOM   3083  OD1 ASP A 374      22.109 -17.893  10.978  1.00 10.00      A   
ATOM   3084  OD2 ASP A 374      23.001 -16.107  11.880  1.00 10.00      A   
ATOM   3085  C   ASP A 374      22.040 -14.246   9.550  1.00 10.00      A   
ATOM   3086  O   ASP A 374      21.964 -13.081   9.938  1.00 10.00      A   
ATOM   3087  N   SER A 375      23.147 -14.754   9.036  1.00 10.00      A   
ATOM   3088  HN  SER A 375      23.156 -15.685   8.725  1.00 10.00      A   
ATOM   3089  CA  SER A 375      24.357 -13.963   8.925  1.00 10.00      A   
ATOM   3090  CB  SER A 375      25.549 -14.800   9.376  1.00 10.00      A   
ATOM   3091  OG  SER A 375      25.110 -15.983  10.027  1.00 10.00      A   
ATOM   3092  HG  SER A 375      24.389 -15.766  10.639  1.00 10.00      A   
ATOM   3093  C   SER A 375      24.558 -13.475   7.494  1.00 10.00      A   
ATOM   3094  O   SER A 375      24.046 -14.075   6.547  1.00 10.00      A   
ATOM   3095  N   TYR A 376      25.286 -12.378   7.349  1.00 10.00      A   
ATOM   3096  HN  TYR A 376      25.655 -11.940   8.150  1.00 10.00      A   
ATOM   3097  CA  TYR A 376      25.570 -11.807   6.043  1.00 10.00      A   
ATOM   3098  CB  TYR A 376      24.931 -10.423   5.910  1.00 10.00      A   
ATOM   3099  CG  TYR A 376      25.009  -9.838   4.516  1.00 10.00      A   
ATOM   3100  CD1 TYR A 376      24.100 -10.209   3.533  1.00 10.00      A   
ATOM   3101  CD2 TYR A 376      25.992  -8.913   4.183  1.00 10.00      A   
ATOM   3102  CE1 TYR A 376      24.168  -9.679   2.258  1.00 10.00      A   
ATOM   3103  CE2 TYR A 376      26.067  -8.378   2.911  1.00 10.00      A   
ATOM   3104  CZ  TYR A 376      25.154  -8.763   1.953  1.00 10.00      A   
ATOM   3105  OH  TYR A 376      25.229  -8.233   0.684  1.00 10.00      A   
ATOM   3106  HH  TYR A 376      24.443  -7.705   0.506  1.00 10.00      A   
ATOM   3107  C   TYR A 376      27.077 -11.708   5.865  1.00 10.00      A   
ATOM   3108  O   TYR A 376      27.767 -11.096   6.681  1.00 10.00      A   
ATOM   3109  N   GLN A 377      27.584 -12.313   4.806  1.00 10.00      A   
ATOM   3110  HN  GLN A 377      26.977 -12.763   4.172  1.00 10.00      A   
ATOM   3111  CA  GLN A 377      29.011 -12.314   4.538  1.00 10.00      A   
ATOM   3112  CB  GLN A 377      29.537 -13.748   4.505  1.00 10.00      A   
ATOM   3113  CG  GLN A 377      29.379 -14.506   5.813  1.00 10.00      A   
ATOM   3114  CD  GLN A 377      29.551 -16.001   5.637  1.00 10.00      A   
ATOM   3115  OE1 GLN A 377      30.267 -16.456   4.743  1.00 10.00      A   
ATOM   3116  NE2 GLN A 377      28.893 -16.775   6.484  1.00 10.00      A   
ATOM   3117 HE21 GLN A 377      28.337 -16.349   7.169  1.00 10.00      A   
ATOM   3118 HE22 GLN A 377      28.992 -17.746   6.392  1.00 10.00      A   
ATOM   3119  C   GLN A 377      29.333 -11.616   3.222  1.00 10.00      A   
ATOM   3120  O   GLN A 377      28.552 -11.661   2.270  1.00 10.00      A   
ATOM   3121  N   THR A 378      30.485 -10.971   3.184  1.00 10.00      A   
ATOM   3122  HN  THR A 378      31.053 -10.960   3.984  1.00 10.00      A   
ATOM   3123  CA  THR A 378      30.935 -10.272   1.995  1.00 10.00      A   
ATOM   3124  CB  THR A 378      30.814  -8.749   2.172  1.00 10.00      A   
ATOM   3125  OG1 THR A 378      30.757  -8.429   3.573  1.00 10.00      A   
ATOM   3126  HG1 THR A 378      30.039  -7.806   3.731  1.00 10.00      A   
ATOM   3127  CG2 THR A 378      29.560  -8.239   1.484  1.00 10.00      A   
ATOM   3128  C   THR A 378      32.382 -10.646   1.695  1.00 10.00      A   
ATOM   3129  O   THR A 378      33.305 -10.175   2.363  1.00 10.00      A   
ATOM   3130  N   TRP A 379      32.567 -11.500   0.700  1.00 10.00      A   
ATOM   3131  HN  TRP A 379      31.789 -11.811   0.187  1.00 10.00      A   
ATOM   3132  CA  TRP A 379      33.894 -11.964   0.323  1.00 10.00      A   
ATOM   3133  CB  TRP A 379      33.938 -13.495   0.340  1.00 10.00      A   
ATOM   3134  CG  TRP A 379      33.448 -14.106   1.618  1.00 10.00      A   
ATOM   3135  CD1 TRP A 379      32.313 -14.844   1.789  1.00 10.00      A   
ATOM   3136  CD2 TRP A 379      34.077 -14.031   2.903  1.00 10.00      A   
ATOM   3137  NE1 TRP A 379      32.199 -15.235   3.101  1.00 10.00      A   
ATOM   3138  HE1 TRP A 379      31.466 -15.778   3.477  1.00 10.00      A   
ATOM   3139  CE2 TRP A 379      33.269 -14.746   3.805  1.00 10.00      A   
ATOM   3140  CE3 TRP A 379      35.245 -13.428   3.377  1.00 10.00      A   
ATOM   3141  CZ2 TRP A 379      33.593 -14.876   5.153  1.00 10.00      A   
ATOM   3142  CZ3 TRP A 379      35.564 -13.558   4.713  1.00 10.00      A   
ATOM   3143  CH2 TRP A 379      34.741 -14.275   5.585  1.00 10.00      A   
ATOM   3144  C   TRP A 379      34.274 -11.452  -1.060  1.00 10.00      A   
ATOM   3145  O   TRP A 379      33.557 -10.645  -1.647  1.00 10.00      A   
ATOM   3146  N   ARG A 380      35.404 -11.918  -1.570  1.00 10.00      A   
ATOM   3147  HN  ARG A 380      35.948 -12.541  -1.039  1.00 10.00      A   
ATOM   3148  CA  ARG A 380      35.875 -11.518  -2.886  1.00 10.00      A   
ATOM   3149  CB  ARG A 380      36.956 -10.443  -2.758  1.00 10.00      A   
ATOM   3150  CG  ARG A 380      37.431  -9.879  -4.085  1.00 10.00      A   
ATOM   3151  CD  ARG A 380      38.331  -8.675  -3.880  1.00 10.00      A   
ATOM   3152  NE  ARG A 380      37.633  -7.569  -3.230  1.00 10.00      A   
ATOM   3153  HE  ARG A 380      36.665  -7.684  -3.061  1.00 10.00      A   
ATOM   3154  CZ  ARG A 380      38.222  -6.435  -2.861  1.00 10.00      A   
ATOM   3155  NH1 ARG A 380      39.522  -6.260  -3.081  1.00 10.00      A   
ATOM   3156 HH11 ARG A 380      40.057  -6.982  -3.531  1.00 10.00      A   
ATOM   3157 HH12 ARG A 380      39.977  -5.411  -2.802  1.00 10.00      A   
ATOM   3158  NH2 ARG A 380      37.507  -5.473  -2.287  1.00 10.00      A   
ATOM   3159 HH21 ARG A 380      37.945  -4.612  -2.009  1.00 10.00      A   
ATOM   3160 HH22 ARG A 380      36.525  -5.600  -2.133  1.00 10.00      A   
ATOM   3161  C   ARG A 380      36.426 -12.725  -3.632  1.00 10.00      A   
ATOM   3162  O   ARG A 380      37.112 -13.562  -3.041  1.00 10.00      A   
ATOM   3163  N   ARG A 381      36.118 -12.817  -4.922  1.00 10.00      A   
ATOM   3164  HN  ARG A 381      35.562 -12.119  -5.336  1.00 10.00      A   
ATOM   3165  CA  ARG A 381      36.588 -13.929  -5.737  1.00 10.00      A   
ATOM   3166  CB  ARG A 381      35.723 -14.108  -6.989  1.00 10.00      A   
ATOM   3167  CG  ARG A 381      36.126 -15.291  -7.863  1.00 10.00      A   
ATOM   3168  CD  ARG A 381      34.974 -16.266  -8.063  1.00 10.00      A   
ATOM   3169  NE  ARG A 381      34.005 -15.799  -9.057  1.00 10.00      A   
ATOM   3170  HE  ARG A 381      33.659 -14.884  -8.952  1.00 10.00      A   
ATOM   3171  CZ  ARG A 381      33.586 -16.527 -10.091  1.00 10.00      A   
ATOM   3172  NH1 ARG A 381      34.055 -17.754 -10.274  1.00 10.00      A   
ATOM   3173 HH11 ARG A 381      33.741 -18.306 -11.051  1.00 10.00      A   
ATOM   3174 HH12 ARG A 381      34.729 -18.137  -9.636  1.00 10.00      A   
ATOM   3175  NH2 ARG A 381      32.693 -16.028 -10.939  1.00 10.00      A   
ATOM   3176 HH21 ARG A 381      32.376 -16.574 -11.721  1.00 10.00      A   
ATOM   3177 HH22 ARG A 381      32.329 -15.095 -10.803  1.00 10.00      A   
ATOM   3178  C   ARG A 381      38.058 -13.748  -6.111  1.00 10.00      A   
ATOM   3179  O   ARG A 381      38.872 -14.649  -5.908  1.00 10.00      A   
ATOM   3180  N   PHE A 382      38.401 -12.582  -6.643  1.00 10.00      A   
ATOM   3181  HN  PHE A 382      37.721 -11.889  -6.769  1.00 10.00      A   
ATOM   3182  CA  PHE A 382      39.777 -12.308  -7.032  1.00 10.00      A   
ATOM   3183  CB  PHE A 382      40.121 -12.903  -8.409  1.00 10.00      A   
ATOM   3184  CG  PHE A 382      39.446 -12.251  -9.587  1.00 10.00      A   
ATOM   3185  CD1 PHE A 382      40.066 -11.221 -10.276  1.00 10.00      A   
ATOM   3186  CD2 PHE A 382      38.201 -12.680 -10.013  1.00 10.00      A   
ATOM   3187  CE1 PHE A 382      39.455 -10.629 -11.367  1.00 10.00      A   
ATOM   3188  CE2 PHE A 382      37.584 -12.092 -11.100  1.00 10.00      A   
ATOM   3189  CZ  PHE A 382      38.211 -11.065 -11.778  1.00 10.00      A   
ATOM   3190  C   PHE A 382      40.114 -10.823  -6.962  1.00 10.00      A   
ATOM   3191  O   PHE A 382      39.223  -9.970  -6.964  1.00 10.00      A   
ATOM   3192  N   SER A 383      41.407 -10.544  -6.898  1.00 10.00      A   
ATOM   3193  HN  SER A 383      42.048 -11.291  -6.909  1.00 10.00      A   
ATOM   3194  CA  SER A 383      41.929  -9.186  -6.825  1.00 10.00      A   
ATOM   3195  CB  SER A 383      42.010  -8.740  -5.359  1.00 10.00      A   
ATOM   3196  OG  SER A 383      41.088  -7.702  -5.074  1.00 10.00      A   
ATOM   3197  HG  SER A 383      41.571  -6.859  -4.985  1.00 10.00      A   
ATOM   3198  C   SER A 383      43.329  -9.175  -7.432  1.00 10.00      A   
ATOM   3199  O   SER A 383      43.804 -10.212  -7.904  1.00 10.00      A   
ATOM   3200  N   SER A 384      43.985  -8.019  -7.417  1.00 10.00      A   
ATOM   3201  HN  SER A 384      43.549  -7.223  -7.045  1.00 10.00      A   
ATOM   3202  CA  SER A 384      45.334  -7.900  -7.955  1.00 10.00      A   
ATOM   3203  CB  SER A 384      45.798  -6.442  -7.930  1.00 10.00      A   
ATOM   3204  OG  SER A 384      45.142  -5.672  -8.922  1.00 10.00      A   
ATOM   3205  HG  SER A 384      45.719  -4.945  -9.190  1.00 10.00      A   
ATOM   3206  C   SER A 384      46.313  -8.775  -7.172  1.00 10.00      A   
ATOM   3207  O   SER A 384      46.728  -8.426  -6.064  1.00 10.00      A   
ATOM   3208  N   GLY A 385      46.662  -9.919  -7.750  1.00 10.00      A   
ATOM   3209  HN  GLY A 385      46.281 -10.148  -8.625  1.00 10.00      A   
ATOM   3210  CA  GLY A 385      47.586 -10.829  -7.106  1.00 10.00      A   
ATOM   3211  C   GLY A 385      46.909 -11.712  -6.081  1.00 10.00      A   
ATOM   3212  O   GLY A 385      47.569 -12.272  -5.205  1.00 10.00      A   
ATOM   3213  N   PHE A 386      45.592 -11.844  -6.194  1.00 10.00      A   
ATOM   3214  HN  PHE A 386      45.125 -11.388  -6.927  1.00 10.00      A   
ATOM   3215  CA  PHE A 386      44.826 -12.662  -5.266  1.00 10.00      A   
ATOM   3216  CB  PHE A 386      44.260 -11.804  -4.126  1.00 10.00      A   
ATOM   3217  CG  PHE A 386      43.198 -12.492  -3.308  1.00 10.00      A   
ATOM   3218  CD1 PHE A 386      43.541 -13.429  -2.346  1.00 10.00      A   
ATOM   3219  CD2 PHE A 386      41.856 -12.203  -3.506  1.00 10.00      A   
ATOM   3220  CE1 PHE A 386      42.568 -14.063  -1.598  1.00 10.00      A   
ATOM   3221  CE2 PHE A 386      40.878 -12.834  -2.762  1.00 10.00      A   
ATOM   3222  CZ  PHE A 386      41.235 -13.766  -1.807  1.00 10.00      A   
ATOM   3223  C   PHE A 386      43.697 -13.399  -5.973  1.00 10.00      A   
ATOM   3224  O   PHE A 386      42.996 -12.830  -6.808  1.00 10.00      A   
ATOM   3225  N   VAL A 387      43.533 -14.666  -5.630  1.00 10.00      A   
ATOM   3226  HN  VAL A 387      44.141 -15.061  -4.969  1.00 10.00      A   
ATOM   3227  CA  VAL A 387      42.482 -15.494  -6.196  1.00 10.00      A   
ATOM   3228  CB  VAL A 387      42.927 -16.193  -7.506  1.00 10.00      A   
ATOM   3229  CG1 VAL A 387      44.194 -17.014  -7.305  1.00 10.00      A   
ATOM   3230  CG2 VAL A 387      41.808 -17.045  -8.089  1.00 10.00      A   
ATOM   3231  C   VAL A 387      42.029 -16.515  -5.154  1.00 10.00      A   
ATOM   3232  O   VAL A 387      42.857 -17.180  -4.526  1.00 10.00      A   
ATOM   3233  N   SER A 388      40.724 -16.605  -4.940  1.00 10.00      A   
ATOM   3234  HN  SER A 388      40.108 -16.042  -5.458  1.00 10.00      A   
ATOM   3235  CA  SER A 388      40.186 -17.538  -3.964  1.00 10.00      A   
ATOM   3236  CB  SER A 388      38.907 -16.990  -3.326  1.00 10.00      A   
ATOM   3237  OG  SER A 388      37.969 -16.597  -4.309  1.00 10.00      A   
ATOM   3238  HG  SER A 388      38.315 -15.843  -4.801  1.00 10.00      A   
ATOM   3239  C   SER A 388      39.946 -18.909  -4.585  1.00 10.00      A   
ATOM   3240  O   SER A 388      39.922 -19.054  -5.810  1.00 10.00      A   
ATOM   3241  N   ASN A 389      39.782 -19.907  -3.736  1.00 10.00      A   
ATOM   3242  HN  ASN A 389      39.818 -19.720  -2.764  1.00 10.00      A   
ATOM   3243  CA  ASN A 389      39.557 -21.271  -4.184  1.00 10.00      A   
ATOM   3244  CB  ASN A 389      40.635 -22.196  -3.605  1.00 10.00      A   
ATOM   3245  CG  ASN A 389      42.039 -21.819  -4.042  1.00 10.00      A   
ATOM   3246  OD1 ASN A 389      42.536 -22.305  -5.058  1.00 10.00      A   
ATOM   3247  ND2 ASN A 389      42.688 -20.949  -3.280  1.00 10.00      A   
ATOM   3248 HD21 ASN A 389      42.228 -20.590  -2.480  1.00 10.00      A   
ATOM   3249 HD22 ASN A 389      43.598 -20.696  -3.539  1.00 10.00      A   
ATOM   3250  C   ASN A 389      38.182 -21.752  -3.745  1.00 10.00      A   
ATOM   3251  O   ASN A 389      37.566 -22.597  -4.398  1.00 10.00      A   
ATOM   3252  N   VAL A 390      37.704 -21.204  -2.634  1.00 10.00      A   
ATOM   3253  HN  VAL A 390      38.250 -20.532  -2.160  1.00 10.00      A   
ATOM   3254  CA  VAL A 390      36.404 -21.577  -2.087  1.00 10.00      A   
ATOM   3255  CB  VAL A 390      36.385 -21.455  -0.547  1.00 10.00      A   
ATOM   3256  CG1 VAL A 390      35.131 -22.088   0.040  1.00 10.00      A   
ATOM   3257  CG2 VAL A 390      37.632 -22.089   0.055  1.00 10.00      A   
ATOM   3258  C   VAL A 390      35.282 -20.727  -2.682  1.00 10.00      A   
ATOM   3259  O   VAL A 390      34.130 -21.161  -2.750  1.00 10.00      A   
ATOM   3260  N   ILE A 391      35.619 -19.524  -3.121  1.00 10.00      A   
ATOM   3261  HN  ILE A 391      36.554 -19.240  -3.070  1.00 10.00      A   
ATOM   3262  CA  ILE A 391      34.632 -18.619  -3.701  1.00 10.00      A   
ATOM   3263  CB  ILE A 391      34.972 -17.142  -3.400  1.00 10.00      A   
ATOM   3264  CG1 ILE A 391      35.287 -16.941  -1.911  1.00 10.00      A   
ATOM   3265  CG2 ILE A 391      33.845 -16.222  -3.843  1.00 10.00      A   
ATOM   3266  CD1 ILE A 391      34.141 -17.275  -0.980  1.00 10.00      A   
ATOM   3267  C   ILE A 391      34.558 -18.815  -5.214  1.00 10.00      A   
ATOM   3268  O   ILE A 391      35.562 -18.682  -5.910  1.00 10.00      A   
ATOM   3269  N   ASP A 392      33.372 -19.132  -5.723  1.00 10.00      A   
ATOM   3270  HN  ASP A 392      32.603 -19.237  -5.128  1.00 10.00      A   
ATOM   3271  CA  ASP A 392      33.210 -19.347  -7.156  1.00 10.00      A   
ATOM   3272  CB  ASP A 392      33.233 -20.840  -7.485  1.00 10.00      A   
ATOM   3273  CG  ASP A 392      33.603 -21.110  -8.932  1.00 10.00      A   
ATOM   3274  OD1 ASP A 392      34.697 -20.682  -9.364  1.00 10.00      A   
ATOM   3275  OD2 ASP A 392      32.811 -21.765  -9.641  1.00 10.00      A   
ATOM   3276  C   ASP A 392      31.952 -18.683  -7.715  1.00 10.00      A   
ATOM   3277  O   ASP A 392      31.375 -19.149  -8.696  1.00 10.00      A   
ATOM   3278  N   TRP A 393      31.528 -17.587  -7.102  1.00 10.00      A   
ATOM   3279  HN  TRP A 393      32.014 -17.250  -6.323  1.00 10.00      A   
ATOM   3280  CA  TRP A 393      30.351 -16.869  -7.577  1.00 10.00      A   
ATOM   3281  CB  TRP A 393      29.108 -17.165  -6.725  1.00 10.00      A   
ATOM   3282  CG  TRP A 393      29.090 -16.532  -5.363  1.00 10.00      A   
ATOM   3283  CD1 TRP A 393      28.477 -15.362  -5.012  1.00 10.00      A   
ATOM   3284  CD2 TRP A 393      29.696 -17.039  -4.169  1.00 10.00      A   
ATOM   3285  NE1 TRP A 393      28.661 -15.112  -3.675  1.00 10.00      A   
ATOM   3286  HE1 TRP A 393      28.311 -14.333  -3.186  1.00 10.00      A   
ATOM   3287  CE2 TRP A 393      29.408 -16.125  -3.134  1.00 10.00      A   
ATOM   3288  CE3 TRP A 393      30.454 -18.177  -3.871  1.00 10.00      A   
ATOM   3289  CZ2 TRP A 393      29.849 -16.316  -1.828  1.00 10.00      A   
ATOM   3290  CZ3 TRP A 393      30.891 -18.362  -2.574  1.00 10.00      A   
ATOM   3291  CH2 TRP A 393      30.587 -17.437  -1.569  1.00 10.00      A   
ATOM   3292  C   TRP A 393      30.627 -15.374  -7.696  1.00 10.00      A   
ATOM   3293  O   TRP A 393      31.439 -14.825  -6.947  1.00 10.00      A   
ATOM   3294  N   SER A 394      29.970 -14.728  -8.648  1.00 10.00      A   
ATOM   3295  HN  SER A 394      29.338 -15.219  -9.212  1.00 10.00      A   
ATOM   3296  CA  SER A 394      30.154 -13.302  -8.872  1.00 10.00      A   
ATOM   3297  CB  SER A 394      30.360 -13.020 -10.363  1.00 10.00      A   
ATOM   3298  OG  SER A 394      31.605 -13.533 -10.810  1.00 10.00      A   
ATOM   3299  HG  SER A 394      32.112 -12.817 -11.219  1.00 10.00      A   
ATOM   3300  C   SER A 394      28.979 -12.492  -8.334  1.00 10.00      A   
ATOM   3301  O   SER A 394      27.852 -12.984  -8.271  1.00 10.00      A   
ATOM   3302  N   SER A 395      29.255 -11.255  -7.933  1.00 10.00      A   
ATOM   3303  HN  SER A 395      30.177 -10.933  -7.978  1.00 10.00      A   
ATOM   3304  CA  SER A 395      28.223 -10.375  -7.407  1.00 10.00      A   
ATOM   3305  CB  SER A 395      28.258 -10.365  -5.876  1.00 10.00      A   
ATOM   3306  OG  SER A 395      28.127 -11.679  -5.355  1.00 10.00      A   
ATOM   3307  HG  SER A 395      27.303 -12.067  -5.675  1.00 10.00      A   
ATOM   3308  C   SER A 395      28.362  -8.952  -7.950  1.00 10.00      A   
ATOM   3309  O   SER A 395      27.365  -8.272  -8.187  1.00 10.00      A   
ATOM   3310  N   SER A 396      29.595  -8.495  -8.141  1.00 10.00      A   
ATOM   3311  HN  SER A 396      30.364  -9.060  -7.917  1.00 10.00      A   
ATOM   3312  CA  SER A 396      29.823  -7.151  -8.656  1.00 10.00      A   
ATOM   3313  CB  SER A 396      30.992  -6.482  -7.935  1.00 10.00      A   
ATOM   3314  OG  SER A 396      32.164  -7.274  -8.019  1.00 10.00      A   
ATOM   3315  HG  SER A 396      32.937  -6.695  -7.961  1.00 10.00      A   
ATOM   3316  C   SER A 396      30.047  -7.153 -10.167  1.00 10.00      A   
ATOM   3317  O   SER A 396      29.413  -6.394 -10.898  1.00 10.00      A   
ATOM   3318  N   GLY A 397      30.944  -8.013 -10.629  1.00 10.00      A   
ATOM   3319  HN  GLY A 397      31.414  -8.599 -10.002  1.00 10.00      A   
ATOM   3320  CA  GLY A 397      31.232  -8.088 -12.046  1.00 10.00      A   
ATOM   3321  C   GLY A 397      32.213  -7.021 -12.484  1.00 10.00      A   
ATOM   3322  O   GLY A 397      32.006  -6.355 -13.495  1.00 10.00      A   
ATOM   3323  N   GLY A 398      33.275  -6.851 -11.708  1.00 10.00      A   
ATOM   3324  HN  GLY A 398      33.375  -7.402 -10.907  1.00 10.00      A   
ATOM   3325  CA  GLY A 398      34.287  -5.862 -12.031  1.00 10.00      A   
ATOM   3326  C   GLY A 398      35.286  -6.380 -13.051  1.00 10.00      A   
ATOM   3327  O   GLY A 398      35.217  -7.538 -13.459  1.00 10.00      A   
ATOM   3328  N   ALA A 399      36.217  -5.531 -13.458  1.00 10.00      A   
ATOM   3329  HN  ALA A 399      36.235  -4.625 -13.082  1.00 10.00      A   
ATOM   3330  CA  ALA A 399      37.217  -5.917 -14.443  1.00 10.00      A   
ATOM   3331  CB  ALA A 399      37.563  -4.735 -15.334  1.00 10.00      A   
ATOM   3332  C   ALA A 399      38.475  -6.465 -13.781  1.00 10.00      A   
ATOM   3333  O   ALA A 399      38.970  -7.529 -14.153  1.00 10.00      A   
ATOM   3334  N   ASN A 400      38.984  -5.738 -12.797  1.00 10.00      A   
ATOM   3335  HN  ASN A 400      38.529  -4.910 -12.528  1.00 10.00      A   
ATOM   3336  CA  ASN A 400      40.197  -6.144 -12.097  1.00 10.00      A   
ATOM   3337  CB  ASN A 400      41.055  -4.919 -11.767  1.00 10.00      A   
ATOM   3338  CG  ASN A 400      42.469  -5.279 -11.357  1.00 10.00      A   
ATOM   3339  OD1 ASN A 400      43.361  -5.404 -12.200  1.00 10.00      A   
ATOM   3340  ND2 ASN A 400      42.688  -5.438 -10.063  1.00 10.00      A   
ATOM   3341 HD21 ASN A 400      41.936  -5.317  -9.445  1.00 10.00      A   
ATOM   3342 HD22 ASN A 400      43.601  -5.670  -9.767  1.00 10.00      A   
ATOM   3343  C   ASN A 400      39.876  -6.923 -10.825  1.00 10.00      A   
ATOM   3344  O   ASN A 400      40.658  -7.766 -10.383  1.00 10.00      A   
ATOM   3345  N   GLY A 401      38.722  -6.642 -10.241  1.00 10.00      A   
ATOM   3346  HN  GLY A 401      38.126  -5.970 -10.642  1.00 10.00      A   
ATOM   3347  CA  GLY A 401      38.324  -7.323  -9.028  1.00 10.00      A   
ATOM   3348  C   GLY A 401      36.827  -7.515  -8.963  1.00 10.00      A   
ATOM   3349  O   GLY A 401      36.070  -6.684  -9.463  1.00 10.00      A   
ATOM   3350  N   GLN A 402      36.395  -8.618  -8.362  1.00 10.00      A   
ATOM   3351  HN  GLN A 402      37.048  -9.243  -7.987  1.00 10.00      A   
ATOM   3352  CA  GLN A 402      34.972  -8.912  -8.233  1.00 10.00      A   
ATOM   3353  CB  GLN A 402      34.521  -9.968  -9.250  1.00 10.00      A   
ATOM   3354  CG  GLN A 402      34.898  -9.682 -10.697  1.00 10.00      A   
ATOM   3355  CD  GLN A 402      34.008 -10.410 -11.691  1.00 10.00      A   
ATOM   3356  OE1 GLN A 402      33.395 -11.427 -11.367  1.00 10.00      A   
ATOM   3357  NE2 GLN A 402      33.943  -9.905 -12.910  1.00 10.00      A   
ATOM   3358 HE21 GLN A 402      34.470  -9.094 -13.111  1.00 10.00      A   
ATOM   3359 HE22 GLN A 402      33.372 -10.356 -13.569  1.00 10.00      A   
ATOM   3360  C   GLN A 402      34.643  -9.391  -6.821  1.00 10.00      A   
ATOM   3361  O   GLN A 402      35.205 -10.381  -6.343  1.00 10.00      A   
ATOM   3362  N   ASN A 403      33.739  -8.681  -6.158  1.00 10.00      A   
ATOM   3363  HN  ASN A 403      33.332  -7.902  -6.595  1.00 10.00      A   
ATOM   3364  CA  ASN A 403      33.322  -9.028  -4.803  1.00 10.00      A   
ATOM   3365  CB  ASN A 403      32.925  -7.771  -4.023  1.00 10.00      A   
ATOM   3366  CG  ASN A 403      33.745  -7.570  -2.761  1.00 10.00      A   
ATOM   3367  OD1 ASN A 403      34.948  -7.826  -2.738  1.00 10.00      A   
ATOM   3368  ND2 ASN A 403      33.099  -7.103  -1.700  1.00 10.00      A   
ATOM   3369 HD21 ASN A 403      32.139  -6.912  -1.787  1.00 10.00      A   
ATOM   3370 HD22 ASN A 403      33.603  -6.974  -0.868  1.00 10.00      A   
ATOM   3371  C   ASN A 403      32.149  -9.999  -4.852  1.00 10.00      A   
ATOM   3372  O   ASN A 403      31.441 -10.070  -5.858  1.00 10.00      A   
ATOM   3373  N   SER A 404      31.941 -10.740  -3.772  1.00 10.00      A   
ATOM   3374  HN  SER A 404      32.526 -10.629  -2.988  1.00 10.00      A   
ATOM   3375  CA  SER A 404      30.863 -11.712  -3.710  1.00 10.00      A   
ATOM   3376  CB  SER A 404      31.440 -13.124  -3.780  1.00 10.00      A   
ATOM   3377  OG  SER A 404      32.277 -13.274  -4.916  1.00 10.00      A   
ATOM   3378  HG  SER A 404      31.833 -13.835  -5.567  1.00 10.00      A   
ATOM   3379  C   SER A 404      30.018 -11.536  -2.448  1.00 10.00      A   
ATOM   3380  O   SER A 404      30.541 -11.503  -1.333  1.00 10.00      A   
ATOM   3381  N   ASN A 405      28.708 -11.426  -2.637  1.00 10.00      A   
ATOM   3382  HN  ASN A 405      28.354 -11.477  -3.558  1.00 10.00      A   
ATOM   3383  CA  ASN A 405      27.772 -11.244  -1.530  1.00 10.00      A   
ATOM   3384  CB  ASN A 405      26.736 -10.168  -1.884  1.00 10.00      A   
ATOM   3385  CG  ASN A 405      27.349  -8.850  -2.328  1.00 10.00      A   
ATOM   3386  OD1 ASN A 405      28.327  -8.374  -1.753  1.00 10.00      A   
ATOM   3387  ND2 ASN A 405      26.779  -8.257  -3.370  1.00 10.00      A   
ATOM   3388 HD21 ASN A 405      26.006  -8.697  -3.787  1.00 10.00      A   
ATOM   3389 HD22 ASN A 405      27.154  -7.406  -3.683  1.00 10.00      A   
ATOM   3390  C   ASN A 405      27.048 -12.557  -1.236  1.00 10.00      A   
ATOM   3391  O   ASN A 405      26.742 -13.323  -2.156  1.00 10.00      A   
ATOM   3392  N   ILE A 406      26.770 -12.818   0.039  1.00 10.00      A   
ATOM   3393  HN  ILE A 406      27.040 -12.175   0.734  1.00 10.00      A   
ATOM   3394  CA  ILE A 406      26.081 -14.042   0.437  1.00 10.00      A   
ATOM   3395  CB  ILE A 406      27.019 -15.272   0.345  1.00 10.00      A   
ATOM   3396  CG1 ILE A 406      26.273 -16.567   0.681  1.00 10.00      A   
ATOM   3397  CG2 ILE A 406      28.242 -15.103   1.237  1.00 10.00      A   
ATOM   3398  CD1 ILE A 406      27.079 -17.824   0.435  1.00 10.00      A   
ATOM   3399  C   ILE A 406      25.522 -13.918   1.859  1.00 10.00      A   
ATOM   3400  O   ILE A 406      26.132 -13.282   2.718  1.00 10.00      A   
ATOM   3401  N   GLY A 407      24.347 -14.495   2.099  1.00 10.00      A   
ATOM   3402  HN  GLY A 407      23.874 -14.956   1.372  1.00 10.00      A   
ATOM   3403  CA  GLY A 407      23.766 -14.444   3.426  1.00 10.00      A   
ATOM   3404  C   GLY A 407      22.455 -13.686   3.504  1.00 10.00      A   
ATOM   3405  O   GLY A 407      21.876 -13.292   2.486  1.00 10.00      A   
ATOM   3406  N   GLY A 408      21.994 -13.476   4.725  1.00 10.00      A   
ATOM   3407  HN  GLY A 408      22.524 -13.792   5.496  1.00 10.00      A   
ATOM   3408  CA  GLY A 408      20.752 -12.775   4.957  1.00 10.00      A   
ATOM   3409  C   GLY A 408      20.831 -11.898   6.187  1.00 10.00      A   
ATOM   3410  O   GLY A 408      21.923 -11.621   6.681  1.00 10.00      A   
ATOM   3411  N   TYR A 409      19.684 -11.463   6.685  1.00 10.00      A   
ATOM   3412  HN  TYR A 409      18.841 -11.724   6.255  1.00 10.00      A   
ATOM   3413  CA  TYR A 409      19.646 -10.603   7.862  1.00 10.00      A   
ATOM   3414  CB  TYR A 409      19.190  -9.195   7.485  1.00 10.00      A   
ATOM   3415  CG  TYR A 409      20.096  -8.521   6.479  1.00 10.00      A   
ATOM   3416  CD1 TYR A 409      21.409  -8.200   6.800  1.00 10.00      A   
ATOM   3417  CD2 TYR A 409      19.639  -8.213   5.208  1.00 10.00      A   
ATOM   3418  CE1 TYR A 409      22.238  -7.589   5.879  1.00 10.00      A   
ATOM   3419  CE2 TYR A 409      20.459  -7.603   4.283  1.00 10.00      A   
ATOM   3420  CZ  TYR A 409      21.756  -7.293   4.623  1.00 10.00      A   
ATOM   3421  OH  TYR A 409      22.572  -6.686   3.699  1.00 10.00      A   
ATOM   3422  HH  TYR A 409      22.112  -5.925   3.320  1.00 10.00      A   
ATOM   3423  C   TYR A 409      18.755 -11.186   8.949  1.00 10.00      A   
ATOM   3424  O   TYR A 409      18.140 -10.453   9.722  1.00 10.00      A   
ATOM   3425  N   GLY A 410      18.689 -12.508   8.994  1.00 10.00      A   
ATOM   3426  HN  GLY A 410      19.183 -13.036   8.334  1.00 10.00      A   
ATOM   3427  CA  GLY A 410      17.888 -13.180   9.999  1.00 10.00      A   
ATOM   3428  C   GLY A 410      16.401 -13.032   9.763  1.00 10.00      A   
ATOM   3429  O   GLY A 410      15.916 -13.244   8.646  1.00 10.00      A   
ATOM   3430  N   SER A 411      15.679 -12.667  10.811  1.00 10.00      A   
ATOM   3431  HN  SER A 411      16.122 -12.512  11.671  1.00 10.00      A   
ATOM   3432  CA  SER A 411      14.242 -12.502  10.721  1.00 10.00      A   
ATOM   3433  CB  SER A 411      13.558 -13.863  10.858  1.00 10.00      A   
ATOM   3434  OG  SER A 411      14.301 -14.718  11.715  1.00 10.00      A   
ATOM   3435  HG  SER A 411      14.111 -15.638  11.490  1.00 10.00      A   
ATOM   3436  C   SER A 411      13.714 -11.539  11.782  1.00 10.00      A   
ATOM   3437  O   SER A 411      14.156 -11.548  12.936  1.00 10.00      A   
ATOM   3438  N   PHE A 412      12.775 -10.702  11.378  1.00 10.00      A   
ATOM   3439  HN  PHE A 412      12.476 -10.737  10.442  1.00 10.00      A   
ATOM   3440  CA  PHE A 412      12.153  -9.742  12.278  1.00 10.00      A   
ATOM   3441  CB  PHE A 412      12.737  -8.330  12.109  1.00 10.00      A   
ATOM   3442  CG  PHE A 412      13.222  -8.001  10.722  1.00 10.00      A   
ATOM   3443  CD1 PHE A 412      14.541  -8.234  10.363  1.00 10.00      A   
ATOM   3444  CD2 PHE A 412      12.364  -7.453   9.782  1.00 10.00      A   
ATOM   3445  CE1 PHE A 412      14.994  -7.928   9.095  1.00 10.00      A   
ATOM   3446  CE2 PHE A 412      12.811  -7.147   8.512  1.00 10.00      A   
ATOM   3447  CZ  PHE A 412      14.127  -7.384   8.168  1.00 10.00      A   
ATOM   3448  C   PHE A 412      10.651  -9.751  12.050  1.00 10.00      A   
ATOM   3449  O   PHE A 412      10.196 -10.022  10.937  1.00 10.00      A   
ATOM   3450  N   ALA A 413       9.882  -9.469  13.091  1.00 10.00      A   
ATOM   3451  HN  ALA A 413      10.294  -9.233  13.951  1.00 10.00      A   
ATOM   3452  CA  ALA A 413       8.433  -9.486  12.968  1.00 10.00      A   
ATOM   3453  CB  ALA A 413       7.891 -10.853  13.358  1.00 10.00      A   
ATOM   3454  C   ALA A 413       7.747  -8.405  13.794  1.00 10.00      A   
ATOM   3455  O   ALA A 413       8.187  -8.064  14.896  1.00 10.00      A   
ATOM   3456  N   THR A 414       6.666  -7.879  13.241  1.00 10.00      A   
ATOM   3457  HN  THR A 414       6.402  -8.178  12.342  1.00 10.00      A   
ATOM   3458  CA  THR A 414       5.862  -6.866  13.897  1.00 10.00      A   
ATOM   3459  CB  THR A 414       5.843  -5.558  13.080  1.00 10.00      A   
ATOM   3460  OG1 THR A 414       7.063  -5.426  12.333  1.00 10.00      A   
ATOM   3461  HG1 THR A 414       6.868  -5.015  11.482  1.00 10.00      A   
ATOM   3462  CG2 THR A 414       5.684  -4.353  13.995  1.00 10.00      A   
ATOM   3463  C   THR A 414       4.434  -7.399  14.016  1.00 10.00      A   
ATOM   3464  O   THR A 414       3.708  -7.488  13.023  1.00 10.00      A   
ATOM   3465  N   ASN A 415       4.040  -7.778  15.220  1.00 10.00      A   
ATOM   3466  HN  ASN A 415       4.652  -7.672  15.984  1.00 10.00      A   
ATOM   3467  CA  ASN A 415       2.711  -8.328  15.442  1.00 10.00      A   
ATOM   3468  CB  ASN A 415       2.781  -9.746  16.027  1.00 10.00      A   
ATOM   3469  CG  ASN A 415       3.565  -9.848  17.324  1.00 10.00      A   
ATOM   3470  OD1 ASN A 415       3.508  -8.965  18.176  1.00 10.00      A   
ATOM   3471  ND2 ASN A 415       4.296 -10.940  17.486  1.00 10.00      A   
ATOM   3472 HD21 ASN A 415       4.290 -11.618  16.766  1.00 10.00      A   
ATOM   3473 HD22 ASN A 415       4.811 -11.036  18.316  1.00 10.00      A   
ATOM   3474  C   ASN A 415       1.842  -7.422  16.301  1.00 10.00      A   
ATOM   3475  O   ASN A 415       2.322  -6.454  16.893  1.00 10.00      A   
ATOM   3476  N   THR A 416       0.554  -7.724  16.339  1.00 10.00      A   
ATOM   3477  HN  THR A 416       0.226  -8.488  15.809  1.00 10.00      A   
ATOM   3478  CA  THR A 416      -0.393  -6.951  17.125  1.00 10.00      A   
ATOM   3479  CB  THR A 416      -0.900  -5.715  16.345  1.00 10.00      A   
ATOM   3480  OG1 THR A 416       0.205  -4.853  16.027  1.00 10.00      A   
ATOM   3481  HG1 THR A 416       1.032  -5.348  16.110  1.00 10.00      A   
ATOM   3482  CG2 THR A 416      -1.921  -4.936  17.162  1.00 10.00      A   
ATOM   3483  C   THR A 416      -1.585  -7.810  17.543  1.00 10.00      A   
ATOM   3484  O   THR A 416      -2.301  -8.352  16.697  1.00 10.00      A   
ATOM   3485  N   SER A 417      -1.764  -7.963  18.847  1.00 10.00      A   
ATOM   3486  HN  SER A 417      -1.130  -7.543  19.470  1.00 10.00      A   
ATOM   3487  CA  SER A 417      -2.880  -8.721  19.381  1.00 10.00      A   
ATOM   3488  CB  SER A 417      -2.434  -9.577  20.570  1.00 10.00      A   
ATOM   3489  OG  SER A 417      -3.441 -10.506  20.937  1.00 10.00      A   
ATOM   3490  HG  SER A 417      -3.262 -11.351  20.512  1.00 10.00      A   
ATOM   3491  C   SER A 417      -3.956  -7.738  19.815  1.00 10.00      A   
ATOM   3492  O   SER A 417      -3.740  -6.935  20.724  1.00 10.00      A   
ATOM   3493  N   SER A 418      -5.101  -7.788  19.160  1.00 10.00      A   
ATOM   3494  HN  SER A 418      -5.228  -8.462  18.455  1.00 10.00      A   
ATOM   3495  CA  SER A 418      -6.182  -6.872  19.470  1.00 10.00      A   
ATOM   3496  CB  SER A 418      -6.477  -5.986  18.257  1.00 10.00      A   
ATOM   3497  OG  SER A 418      -5.288  -5.396  17.757  1.00 10.00      A   
ATOM   3498  HG  SER A 418      -5.477  -4.494  17.473  1.00 10.00      A   
ATOM   3499  C   SER A 418      -7.449  -7.598  19.900  1.00 10.00      A   
ATOM   3500  O   SER A 418      -7.857  -8.587  19.288  1.00 10.00      A   
ATOM   3501  N   PHE A 419      -8.049  -7.104  20.966  1.00 10.00      A   
ATOM   3502  HN  PHE A 419      -7.643  -6.336  21.426  1.00 10.00      A   
ATOM   3503  CA  PHE A 419      -9.292  -7.649  21.478  1.00 10.00      A   
ATOM   3504  CB  PHE A 419      -9.091  -8.248  22.871  1.00 10.00      A   
ATOM   3505  CG  PHE A 419     -10.166  -9.218  23.273  1.00 10.00      A   
ATOM   3506  CD1 PHE A 419     -10.086 -10.551  22.905  1.00 10.00      A   
ATOM   3507  CD2 PHE A 419     -11.254  -8.798  24.018  1.00 10.00      A   
ATOM   3508  CE1 PHE A 419     -11.070 -11.448  23.274  1.00 10.00      A   
ATOM   3509  CE2 PHE A 419     -12.243  -9.688  24.389  1.00 10.00      A   
ATOM   3510  CZ  PHE A 419     -12.150 -11.015  24.017  1.00 10.00      A   
ATOM   3511  C   PHE A 419     -10.303  -6.515  21.526  1.00 10.00      A   
ATOM   3512  O   PHE A 419     -10.119  -5.542  22.260  1.00 10.00      A   
ATOM   3513  N   SER A 420     -11.350  -6.624  20.730  1.00 10.00      A   
ATOM   3514  HN  SER A 420     -11.451  -7.423  20.168  1.00 10.00      A   
ATOM   3515  CA  SER A 420     -12.355  -5.578  20.669  1.00 10.00      A   
ATOM   3516  CB  SER A 420     -12.446  -5.033  19.241  1.00 10.00      A   
ATOM   3517  OG  SER A 420     -11.189  -5.122  18.584  1.00 10.00      A   
ATOM   3518  HG  SER A 420     -10.657  -4.333  18.788  1.00 10.00      A   
ATOM   3519  C   SER A 420     -13.723  -6.058  21.146  1.00 10.00      A   
ATOM   3520  O   SER A 420     -14.198  -7.131  20.758  1.00 10.00      A   
ATOM   3521  N   LEU A 421     -14.339  -5.257  22.006  1.00 10.00      A   
ATOM   3522  HN  LEU A 421     -13.887  -4.431  22.290  1.00 10.00      A   
ATOM   3523  CA  LEU A 421     -15.660  -5.550  22.537  1.00 10.00      A   
ATOM   3524  CB  LEU A 421     -15.630  -5.602  24.068  1.00 10.00      A   
ATOM   3525  CG  LEU A 421     -14.877  -6.781  24.690  1.00 10.00      A   
ATOM   3526  CD1 LEU A 421     -14.722  -6.587  26.190  1.00 10.00      A   
ATOM   3527  CD2 LEU A 421     -15.598  -8.086  24.393  1.00 10.00      A   
ATOM   3528  C   LEU A 421     -16.634  -4.479  22.062  1.00 10.00      A   
ATOM   3529  O   LEU A 421     -16.486  -3.302  22.399  1.00 10.00      A   
ATOM   3530  N   LYS A 422     -17.609  -4.881  21.259  1.00 10.00      A   
ATOM   3531  HN  LYS A 422     -17.682  -5.837  21.030  1.00 10.00      A   
ATOM   3532  CA  LYS A 422     -18.589  -3.944  20.723  1.00 10.00      A   
ATOM   3533  CB  LYS A 422     -18.540  -3.921  19.191  1.00 10.00      A   
ATOM   3534  CG  LYS A 422     -17.197  -3.533  18.595  1.00 10.00      A   
ATOM   3535  CD  LYS A 422     -17.371  -2.828  17.257  1.00 10.00      A   
ATOM   3536  CE  LYS A 422     -17.964  -3.747  16.196  1.00 10.00      A   
ATOM   3537  NZ  LYS A 422     -18.247  -3.017  14.927  1.00 10.00      A   
ATOM   3538  HZ1 LYS A 422     -19.071  -2.392  15.046  1.00 10.00      A   
ATOM   3539  HZ2 LYS A 422     -18.443  -3.689  14.158  1.00 10.00      A   
ATOM   3540  HZ3 LYS A 422     -17.424  -2.439  14.662  1.00 10.00      A   
ATOM   3541  C   LYS A 422     -20.003  -4.290  21.167  1.00 10.00      A   
ATOM   3542  O   LYS A 422     -20.294  -5.432  21.538  1.00 10.00      A   
ATOM   3543  N   GLN A 423     -20.868  -3.289  21.135  1.00 10.00      A   
ATOM   3544  HN  GLN A 423     -20.550  -2.399  20.863  1.00 10.00      A   
ATOM   3545  CA  GLN A 423     -22.268  -3.450  21.491  1.00 10.00      A   
ATOM   3546  CB  GLN A 423     -22.453  -3.603  23.003  1.00 10.00      A   
ATOM   3547  CG  GLN A 423     -23.881  -3.931  23.409  1.00 10.00      A   
ATOM   3548  CD  GLN A 423     -24.013  -4.258  24.882  1.00 10.00      A   
ATOM   3549  OE1 GLN A 423     -24.181  -3.367  25.711  1.00 10.00      A   
ATOM   3550  NE2 GLN A 423     -23.952  -5.540  25.213  1.00 10.00      A   
ATOM   3551 HE21 GLN A 423     -23.825  -6.200  24.494  1.00 10.00      A   
ATOM   3552 HE22 GLN A 423     -24.039  -5.780  26.160  1.00 10.00      A   
ATOM   3553  C   GLN A 423     -23.060  -2.260  20.969  1.00 10.00      A   
ATOM   3554  O   GLN A 423     -22.789  -1.115  21.337  1.00 10.00      A   
ATOM   3555  N   ASP A 424     -24.018  -2.530  20.094  1.00 10.00      A   
ATOM   3556  HN  ASP A 424     -24.189  -3.464  19.841  1.00 10.00      A   
ATOM   3557  CA  ASP A 424     -24.833  -1.474  19.509  1.00 10.00      A   
ATOM   3558  CB  ASP A 424     -24.643  -1.415  17.989  1.00 10.00      A   
ATOM   3559  CG  ASP A 424     -23.232  -1.047  17.579  1.00 10.00      A   
ATOM   3560  OD1 ASP A 424     -22.753   0.039  17.972  1.00 10.00      A   
ATOM   3561  OD2 ASP A 424     -22.594  -1.844  16.857  1.00 10.00      A   
ATOM   3562  C   ASP A 424     -26.302  -1.669  19.841  1.00 10.00      A   
ATOM   3563  O   ASP A 424     -26.735  -2.779  20.164  1.00 10.00      A   
ATOM   3564  N   TYR A 425     -27.063  -0.586  19.767  1.00 10.00      A   
ATOM   3565  HN  TYR A 425     -26.655   0.271  19.501  1.00 10.00      A   
ATOM   3566  CA  TYR A 425     -28.486  -0.625  20.062  1.00 10.00      A   
ATOM   3567  CB  TYR A 425     -28.794   0.181  21.328  1.00 10.00      A   
ATOM   3568  CG  TYR A 425     -28.411  -0.500  22.623  1.00 10.00      A   
ATOM   3569  CD1 TYR A 425     -27.161  -0.298  23.197  1.00 10.00      A   
ATOM   3570  CD2 TYR A 425     -29.303  -1.339  23.276  1.00 10.00      A   
ATOM   3571  CE1 TYR A 425     -26.813  -0.917  24.382  1.00 10.00      A   
ATOM   3572  CE2 TYR A 425     -28.964  -1.960  24.460  1.00 10.00      A   
ATOM   3573  CZ  TYR A 425     -27.719  -1.746  25.009  1.00 10.00      A   
ATOM   3574  OH  TYR A 425     -27.377  -2.375  26.185  1.00 10.00      A   
ATOM   3575  HH  TYR A 425     -27.199  -3.311  26.006  1.00 10.00      A   
ATOM   3576  C   TYR A 425     -29.294  -0.065  18.899  1.00 10.00      A   
ATOM   3577  O   TYR A 425     -29.235   1.131  18.607  1.00 10.00      A   
ATOM   3578  N   GLU A 426     -30.040  -0.932  18.236  1.00 10.00      A   
ATOM   3579  HN  GLU A 426     -30.039  -1.876  18.514  1.00 10.00      A   
ATOM   3580  CA  GLU A 426     -30.874  -0.525  17.119  1.00 10.00      A   
ATOM   3581  CB  GLU A 426     -30.734  -1.509  15.957  1.00 10.00      A   
ATOM   3582  CG  GLU A 426     -31.157  -0.937  14.615  1.00 10.00      A   
ATOM   3583  CD  GLU A 426     -31.080  -1.951  13.494  1.00 10.00      A   
ATOM   3584  OE1 GLU A 426     -32.035  -2.031  12.695  1.00 10.00      A   
ATOM   3585  OE2 GLU A 426     -30.064  -2.676  13.405  1.00 10.00      A   
ATOM   3586  C   GLU A 426     -32.323  -0.443  17.579  1.00 10.00      A   
ATOM   3587  O   GLU A 426     -33.065  -1.428  17.527  1.00 10.00      A   
ATOM   3588  N   LEU A 427     -32.711   0.730  18.049  1.00 10.00      A   
ATOM   3589  HN  LEU A 427     -32.076   1.477  18.047  1.00 10.00      A   
ATOM   3590  CA  LEU A 427     -34.058   0.945  18.551  1.00 10.00      A   
ATOM   3591  CB  LEU A 427     -34.102   2.158  19.488  1.00 10.00      A   
ATOM   3592  CG  LEU A 427     -33.445   1.993  20.862  1.00 10.00      A   
ATOM   3593  CD1 LEU A 427     -31.938   2.168  20.774  1.00 10.00      A   
ATOM   3594  CD2 LEU A 427     -34.043   2.970  21.862  1.00 10.00      A   
ATOM   3595  C   LEU A 427     -35.059   1.129  17.419  1.00 10.00      A   
ATOM   3596  O   LEU A 427     -34.684   1.346  16.264  1.00 10.00      A   
ATOM   3597  N   ASN A 428     -36.333   1.033  17.763  1.00 10.00      A   
ATOM   3598  HN  ASN A 428     -36.562   0.850  18.699  1.00 10.00      A   
ATOM   3599  CA  ASN A 428     -37.405   1.202  16.794  1.00 10.00      A   
ATOM   3600  CB  ASN A 428     -38.608   0.328  17.167  1.00 10.00      A   
ATOM   3601  CG  ASN A 428     -38.366  -1.149  16.919  1.00 10.00      A   
ATOM   3602  OD1 ASN A 428     -37.588  -1.529  16.043  1.00 10.00      A   
ATOM   3603  ND2 ASN A 428     -39.030  -1.993  17.691  1.00 10.00      A   
ATOM   3604 HD21 ASN A 428     -39.633  -1.622  18.373  1.00 10.00      A   
ATOM   3605 HD22 ASN A 428     -38.898  -2.953  17.551  1.00 10.00      A   
ATOM   3606  C   ASN A 428     -37.818   2.667  16.741  1.00 10.00      A   
ATOM   3607  O   ASN A 428     -37.628   3.397  17.712  1.00 10.00      A   
ATOM   3608  N   PRO A 429     -38.372   3.124  15.607  1.00 10.00      A   
ATOM   3609  CA  PRO A 429     -38.803   4.517  15.445  1.00 10.00      A   
ATOM   3610  CB  PRO A 429     -39.342   4.567  14.010  1.00 10.00      A   
ATOM   3611  CG  PRO A 429     -38.761   3.375  13.333  1.00 10.00      A   
ATOM   3612  CD  PRO A 429     -38.615   2.329  14.395  1.00 10.00      A   
ATOM   3613  C   PRO A 429     -39.907   4.889  16.431  1.00 10.00      A   
ATOM   3614  O   PRO A 429     -40.993   4.305  16.416  1.00 10.00      A   
ATOM   3615  N   VAL A 430     -39.619   5.851  17.292  1.00 10.00      A   
ATOM   3616  HN  VAL A 430     -38.731   6.271  17.260  1.00 10.00      A   
ATOM   3617  CA  VAL A 430     -40.581   6.306  18.285  1.00 10.00      A   
ATOM   3618  CB  VAL A 430     -40.004   6.220  19.718  1.00 10.00      A   
ATOM   3619  CG1 VAL A 430     -41.023   6.696  20.744  1.00 10.00      A   
ATOM   3620  CG2 VAL A 430     -39.560   4.799  20.036  1.00 10.00      A   
ATOM   3621  C   VAL A 430     -40.999   7.742  17.992  1.00 10.00      A   
ATOM   3622  O   VAL A 430     -40.152   8.618  17.809  1.00 10.00      A   
ATOM   3623  N   SER A 431     -42.301   7.978  17.935  1.00 10.00      A   
ATOM   3624  HN  SER A 431     -42.930   7.239  18.081  1.00 10.00      A   
ATOM   3625  CA  SER A 431     -42.821   9.306  17.666  1.00 10.00      A   
ATOM   3626  CB  SER A 431     -44.231   9.208  17.082  1.00 10.00      A   
ATOM   3627  OG  SER A 431     -44.270   8.284  16.005  1.00 10.00      A   
ATOM   3628  HG  SER A 431     -43.371   8.147  15.668  1.00 10.00      A   
ATOM   3629  C   SER A 431     -42.838  10.150  18.938  1.00 10.00      A   
ATOM   3630  O   SER A 431     -43.345   9.717  19.978  1.00 10.00      A   
ATOM   3631  N   TRP A 432     -42.269  11.343  18.853  1.00 10.00      A   
ATOM   3632  HN  TRP A 432     -41.862  11.624  17.997  1.00 10.00      A   
ATOM   3633  CA  TRP A 432     -42.222  12.256  19.981  1.00 10.00      A   
ATOM   3634  CB  TRP A 432     -41.001  11.957  20.855  1.00 10.00      A   
ATOM   3635  CG  TRP A 432     -41.061  12.583  22.217  1.00 10.00      A   
ATOM   3636  CD1 TRP A 432     -42.038  12.419  23.156  1.00 10.00      A   
ATOM   3637  CD2 TRP A 432     -40.091  13.466  22.794  1.00 10.00      A   
ATOM   3638  NE1 TRP A 432     -41.739  13.155  24.279  1.00 10.00      A   
ATOM   3639  HE1 TRP A 432     -42.289  13.205  25.094  1.00 10.00      A   
ATOM   3640  CE2 TRP A 432     -40.548  13.800  24.083  1.00 10.00      A   
ATOM   3641  CE3 TRP A 432     -38.882  14.003  22.347  1.00 10.00      A   
ATOM   3642  CZ2 TRP A 432     -39.839  14.651  24.927  1.00 10.00      A   
ATOM   3643  CZ3 TRP A 432     -38.180  14.845  23.186  1.00 10.00      A   
ATOM   3644  CH2 TRP A 432     -38.659  15.159  24.462  1.00 10.00      A   
ATOM   3645  C   TRP A 432     -42.174  13.688  19.466  1.00 10.00      A   
ATOM   3646  O   TRP A 432     -41.310  14.027  18.660  1.00 10.00      A   
ATOM   3647  N   TYR A 433     -43.128  14.508  19.911  1.00 10.00      A   
ATOM   3648  HN  TYR A 433     -43.796  14.154  20.540  1.00 10.00      A   
ATOM   3649  CA  TYR A 433     -43.226  15.914  19.496  1.00 10.00      A   
ATOM   3650  CB  TYR A 433     -41.908  16.672  19.699  1.00 10.00      A   
ATOM   3651  CG  TYR A 433     -41.832  17.458  20.986  1.00 10.00      A   
ATOM   3652  CD1 TYR A 433     -41.211  16.929  22.107  1.00 10.00      A   
ATOM   3653  CD2 TYR A 433     -42.374  18.734  21.078  1.00 10.00      A   
ATOM   3654  CE1 TYR A 433     -41.128  17.645  23.284  1.00 10.00      A   
ATOM   3655  CE2 TYR A 433     -42.297  19.459  22.253  1.00 10.00      A   
ATOM   3656  CZ  TYR A 433     -41.673  18.908  23.354  1.00 10.00      A   
ATOM   3657  OH  TYR A 433     -41.582  19.627  24.527  1.00 10.00      A   
ATOM   3658  HH  TYR A 433     -42.387  20.148  24.650  1.00 10.00      A   
ATOM   3659  C   TYR A 433     -43.704  16.042  18.050  1.00 10.00      A   
ATOM   3660  O   TYR A 433     -43.571  17.098  17.429  1.00 10.00      A   
ATOM   3661  N   GLY A 434     -44.264  14.963  17.519  1.00 10.00      A   
ATOM   3662  HN  GLY A 434     -44.347  14.147  18.060  1.00 10.00      A   
ATOM   3663  CA  GLY A 434     -44.758  14.976  16.155  1.00 10.00      A   
ATOM   3664  C   GLY A 434     -43.764  14.393  15.169  1.00 10.00      A   
ATOM   3665  O   GLY A 434     -44.130  14.009  14.056  1.00 10.00      A   
ATOM   3666  N   ILE A 435     -42.507  14.317  15.577  1.00 10.00      A   
ATOM   3667  HN  ILE A 435     -42.278  14.615  16.483  1.00 10.00      A   
ATOM   3668  CA  ILE A 435     -41.461  13.783  14.717  1.00 10.00      A   
ATOM   3669  CB  ILE A 435     -40.181  14.649  14.753  1.00 10.00      A   
ATOM   3670  CG1 ILE A 435     -39.787  14.987  16.193  1.00 10.00      A   
ATOM   3671  CG2 ILE A 435     -40.375  15.917  13.941  1.00 10.00      A   
ATOM   3672  CD1 ILE A 435     -38.540  15.835  16.311  1.00 10.00      A   
ATOM   3673  C   ILE A 435     -41.121  12.349  15.103  1.00 10.00      A   
ATOM   3674  O   ILE A 435     -41.269  11.958  16.263  1.00 10.00      A   
ATOM   3675  N   ASN A 436     -40.685  11.565  14.128  1.00 10.00      A   
ATOM   3676  HN  ASN A 436     -40.593  11.932  13.221  1.00 10.00      A   
ATOM   3677  CA  ASN A 436     -40.319  10.178  14.379  1.00 10.00      A   
ATOM   3678  CB  ASN A 436     -40.709   9.286  13.197  1.00 10.00      A   
ATOM   3679  CG  ASN A 436     -41.347   7.987  13.649  1.00 10.00      A   
ATOM   3680  OD1 ASN A 436     -41.914   7.909  14.736  1.00 10.00      A   
ATOM   3681  ND2 ASN A 436     -41.276   6.965  12.814  1.00 10.00      A   
ATOM   3682 HD21 ASN A 436     -40.817   7.095  11.955  1.00 10.00      A   
ATOM   3683 HD22 ASN A 436     -41.691   6.117  13.086  1.00 10.00      A   
ATOM   3684  C   ASN A 436     -38.826  10.096  14.642  1.00 10.00      A   
ATOM   3685  O   ASN A 436     -38.021  10.484  13.794  1.00 10.00      A   
ATOM   3686  N   HIS A 437     -38.463   9.605  15.817  1.00 10.00      A   
ATOM   3687  HN  HIS A 437     -39.156   9.297  16.444  1.00 10.00      A   
ATOM   3688  CA  HIS A 437     -37.065   9.506  16.209  1.00 10.00      A   
ATOM   3689  CB  HIS A 437     -36.899   9.843  17.697  1.00 10.00      A   
ATOM   3690  CG  HIS A 437     -37.288  11.244  18.071  1.00 10.00      A   
ATOM   3691  ND1 HIS A 437     -36.342  12.184  18.414  1.00 10.00      A   
ATOM   3692  CD2 HIS A 437     -38.521  11.803  18.157  1.00 10.00      A   
ATOM   3693  CE1 HIS A 437     -37.014  13.285  18.699  1.00 10.00      A   
ATOM   3694  NE2 HIS A 437     -38.332  13.100  18.560  1.00 10.00      A   
ATOM   3695  HE2 HIS A 437     -39.035  13.770  18.710  1.00 10.00      A   
ATOM   3696  C   HIS A 437     -36.481   8.124  15.937  1.00 10.00      A   
ATOM   3697  O   HIS A 437     -36.999   7.111  16.410  1.00 10.00      A   
ATOM   3698  N   GLN A 438     -35.410   8.101  15.160  1.00 10.00      A   
ATOM   3699  HN  GLN A 438     -35.086   8.949  14.782  1.00 10.00      A   
ATOM   3700  CA  GLN A 438     -34.697   6.876  14.835  1.00 10.00      A   
ATOM   3701  CB  GLN A 438     -34.398   6.822  13.335  1.00 10.00      A   
ATOM   3702  CG  GLN A 438     -35.596   6.466  12.472  1.00 10.00      A   
ATOM   3703  CD  GLN A 438     -35.729   4.973  12.248  1.00 10.00      A   
ATOM   3704  OE1 GLN A 438     -35.291   4.164  13.066  1.00 10.00      A   
ATOM   3705  NE2 GLN A 438     -36.340   4.594  11.138  1.00 10.00      A   
ATOM   3706 HE21 GLN A 438     -36.669   5.286  10.527  1.00 10.00      A   
ATOM   3707 HE22 GLN A 438     -36.451   3.632  10.976  1.00 10.00      A   
ATOM   3708  C   GLN A 438     -33.394   6.863  15.621  1.00 10.00      A   
ATOM   3709  O   GLN A 438     -32.387   7.428  15.186  1.00 10.00      A   
ATOM   3710  N   ILE A 439     -33.430   6.247  16.794  1.00 10.00      A   
ATOM   3711  HN  ILE A 439     -34.259   5.809  17.078  1.00 10.00      A   
ATOM   3712  CA  ILE A 439     -32.264   6.192  17.668  1.00 10.00      A   
ATOM   3713  CB  ILE A 439     -32.672   5.989  19.144  1.00 10.00      A   
ATOM   3714  CG1 ILE A 439     -33.777   6.978  19.528  1.00 10.00      A   
ATOM   3715  CG2 ILE A 439     -31.464   6.163  20.056  1.00 10.00      A   
ATOM   3716  CD1 ILE A 439     -34.399   6.715  20.882  1.00 10.00      A   
ATOM   3717  C   ILE A 439     -31.283   5.100  17.250  1.00 10.00      A   
ATOM   3718  O   ILE A 439     -31.645   3.925  17.141  1.00 10.00      A   
ATOM   3719  N   ASP A 440     -30.042   5.505  17.011  1.00 10.00      A   
ATOM   3720  HN  ASP A 440     -29.827   6.463  17.097  1.00 10.00      A   
ATOM   3721  CA  ASP A 440     -28.982   4.585  16.622  1.00 10.00      A   
ATOM   3722  CB  ASP A 440     -28.706   4.696  15.119  1.00 10.00      A   
ATOM   3723  CG  ASP A 440     -28.056   3.455  14.544  1.00 10.00      A   
ATOM   3724  OD1 ASP A 440     -28.785   2.484  14.252  1.00 10.00      A   
ATOM   3725  OD2 ASP A 440     -26.818   3.446  14.361  1.00 10.00      A   
ATOM   3726  C   ASP A 440     -27.720   4.927  17.399  1.00 10.00      A   
ATOM   3727  O   ASP A 440     -27.072   5.938  17.126  1.00 10.00      A   
ATOM   3728  N   PHE A 441     -27.382   4.107  18.382  1.00 10.00      A   
ATOM   3729  HN  PHE A 441     -27.926   3.307  18.555  1.00 10.00      A   
ATOM   3730  CA  PHE A 441     -26.202   4.361  19.197  1.00 10.00      A   
ATOM   3731  CB  PHE A 441     -26.535   5.272  20.386  1.00 10.00      A   
ATOM   3732  CG  PHE A 441     -27.208   4.587  21.547  1.00 10.00      A   
ATOM   3733  CD1 PHE A 441     -26.489   4.261  22.687  1.00 10.00      A   
ATOM   3734  CD2 PHE A 441     -28.555   4.275  21.501  1.00 10.00      A   
ATOM   3735  CE1 PHE A 441     -27.101   3.637  23.757  1.00 10.00      A   
ATOM   3736  CE2 PHE A 441     -29.173   3.651  22.567  1.00 10.00      A   
ATOM   3737  CZ  PHE A 441     -28.446   3.332  23.697  1.00 10.00      A   
ATOM   3738  C   PHE A 441     -25.547   3.071  19.675  1.00 10.00      A   
ATOM   3739  O   PHE A 441     -26.110   1.986  19.539  1.00 10.00      A   
ATOM   3740  N   GLY A 442     -24.355   3.209  20.239  1.00 10.00      A   
ATOM   3741  HN  GLY A 442     -23.962   4.105  20.315  1.00 10.00      A   
ATOM   3742  CA  GLY A 442     -23.619   2.069  20.739  1.00 10.00      A   
ATOM   3743  C   GLY A 442     -22.244   2.480  21.221  1.00 10.00      A   
ATOM   3744  O   GLY A 442     -21.986   3.674  21.409  1.00 10.00      A   
ATOM   3745  N   TRP A 443     -21.366   1.505  21.421  1.00 10.00      A   
ATOM   3746  HN  TRP A 443     -21.636   0.573  21.252  1.00 10.00      A   
ATOM   3747  CA  TRP A 443     -20.011   1.774  21.881  1.00 10.00      A   
ATOM   3748  CB  TRP A 443     -19.989   2.004  23.399  1.00 10.00      A   
ATOM   3749  CG  TRP A 443     -20.560   0.869  24.198  1.00 10.00      A   
ATOM   3750  CD1 TRP A 443     -21.864   0.696  24.563  1.00 10.00      A   
ATOM   3751  CD2 TRP A 443     -19.843  -0.251  24.732  1.00 10.00      A   
ATOM   3752  NE1 TRP A 443     -22.002  -0.459  25.290  1.00 10.00      A   
ATOM   3753  HE1 TRP A 443     -22.844  -0.803  25.662  1.00 10.00      A   
ATOM   3754  CE2 TRP A 443     -20.776  -1.061  25.404  1.00 10.00      A   
ATOM   3755  CE3 TRP A 443     -18.502  -0.648  24.704  1.00 10.00      A   
ATOM   3756  CZ2 TRP A 443     -20.412  -2.245  26.042  1.00 10.00      A   
ATOM   3757  CZ3 TRP A 443     -18.144  -1.823  25.335  1.00 10.00      A   
ATOM   3758  CH2 TRP A 443     -19.094  -2.607  25.996  1.00 10.00      A   
ATOM   3759  C   TRP A 443     -19.076   0.626  21.510  1.00 10.00      A   
ATOM   3760  O   TRP A 443     -19.530  -0.450  21.103  1.00 10.00      A   
ATOM   3761  N   GLU A 444     -17.777   0.861  21.649  1.00 10.00      A   
ATOM   3762  HN  GLU A 444     -17.479   1.745  21.963  1.00 10.00      A   
ATOM   3763  CA  GLU A 444     -16.777  -0.149  21.346  1.00 10.00      A   
ATOM   3764  CB  GLU A 444     -16.474  -0.199  19.844  1.00 10.00      A   
ATOM   3765  CG  GLU A 444     -15.865   1.070  19.269  1.00 10.00      A   
ATOM   3766  CD  GLU A 444     -15.708   1.006  17.762  1.00 10.00      A   
ATOM   3767  OE1 GLU A 444     -14.952   0.140  17.271  1.00 10.00      A   
ATOM   3768  OE2 GLU A 444     -16.344   1.822  17.061  1.00 10.00      A   
ATOM   3769  C   GLU A 444     -15.502   0.088  22.158  1.00 10.00      A   
ATOM   3770  O   GLU A 444     -15.129   1.230  22.437  1.00 10.00      A   
ATOM   3771  N   THR A 445     -14.858  -0.994  22.552  1.00 10.00      A   
ATOM   3772  HN  THR A 445     -15.215  -1.877  22.308  1.00 10.00      A   
ATOM   3773  CA  THR A 445     -13.627  -0.918  23.325  1.00 10.00      A   
ATOM   3774  CB  THR A 445     -13.841  -1.446  24.755  1.00 10.00      A   
ATOM   3775  OG1 THR A 445     -14.842  -2.472  24.741  1.00 10.00      A   
ATOM   3776  HG1 THR A 445     -15.518  -2.253  24.092  1.00 10.00      A   
ATOM   3777  CG2 THR A 445     -14.290  -0.322  25.676  1.00 10.00      A   
ATOM   3778  C   THR A 445     -12.543  -1.729  22.632  1.00 10.00      A   
ATOM   3779  O   THR A 445     -12.750  -2.901  22.322  1.00 10.00      A   
ATOM   3780  N   ASP A 446     -11.394  -1.112  22.391  1.00 10.00      A   
ATOM   3781  HN  ASP A 446     -11.269  -0.181  22.686  1.00 10.00      A   
ATOM   3782  CA  ASP A 446     -10.309  -1.794  21.702  1.00 10.00      A   
ATOM   3783  CB  ASP A 446     -10.046  -1.132  20.348  1.00 10.00      A   
ATOM   3784  CG  ASP A 446      -9.139  -1.958  19.460  1.00 10.00      A   
ATOM   3785  OD1 ASP A 446      -9.629  -2.935  18.855  1.00 10.00      A   
ATOM   3786  OD2 ASP A 446      -7.944  -1.617  19.340  1.00 10.00      A   
ATOM   3787  C   ASP A 446      -9.025  -1.827  22.520  1.00 10.00      A   
ATOM   3788  O   ASP A 446      -8.409  -0.791  22.780  1.00 10.00      A   
ATOM   3789  N   PHE A 447      -8.634  -3.022  22.930  1.00 10.00      A   
ATOM   3790  HN  PHE A 447      -9.184  -3.809  22.707  1.00 10.00      A   
ATOM   3791  CA  PHE A 447      -7.406  -3.206  23.691  1.00 10.00      A   
ATOM   3792  CB  PHE A 447      -7.661  -4.005  24.980  1.00 10.00      A   
ATOM   3793  CG  PHE A 447      -9.098  -4.050  25.424  1.00 10.00      A   
ATOM   3794  CD1 PHE A 447      -9.833  -5.217  25.302  1.00 10.00      A   
ATOM   3795  CD2 PHE A 447      -9.712  -2.931  25.962  1.00 10.00      A   
ATOM   3796  CE1 PHE A 447     -11.153  -5.267  25.705  1.00 10.00      A   
ATOM   3797  CE2 PHE A 447     -11.032  -2.974  26.368  1.00 10.00      A   
ATOM   3798  CZ  PHE A 447     -11.753  -4.144  26.239  1.00 10.00      A   
ATOM   3799  C   PHE A 447      -6.405  -3.943  22.813  1.00 10.00      A   
ATOM   3800  O   PHE A 447      -6.558  -5.140  22.561  1.00 10.00      A   
ATOM   3801  N   TYR A 448      -5.389  -3.239  22.339  1.00 10.00      A   
ATOM   3802  HN  TYR A 448      -5.292  -2.293  22.591  1.00 10.00      A   
ATOM   3803  CA  TYR A 448      -4.404  -3.854  21.462  1.00 10.00      A   
ATOM   3804  CB  TYR A 448      -4.462  -3.251  20.052  1.00 10.00      A   
ATOM   3805  CG  TYR A 448      -3.868  -1.864  19.918  1.00 10.00      A   
ATOM   3806  CD1 TYR A 448      -2.568  -1.690  19.462  1.00 10.00      A   
ATOM   3807  CD2 TYR A 448      -4.607  -0.731  20.236  1.00 10.00      A   
ATOM   3808  CE1 TYR A 448      -2.018  -0.432  19.329  1.00 10.00      A   
ATOM   3809  CE2 TYR A 448      -4.065   0.534  20.105  1.00 10.00      A   
ATOM   3810  CZ  TYR A 448      -2.770   0.677  19.651  1.00 10.00      A   
ATOM   3811  OH  TYR A 448      -2.221   1.936  19.526  1.00 10.00      A   
ATOM   3812  HH  TYR A 448      -1.824   2.023  18.648  1.00 10.00      A   
ATOM   3813  C   TYR A 448      -2.989  -3.806  22.025  1.00 10.00      A   
ATOM   3814  O   TYR A 448      -2.632  -2.906  22.789  1.00 10.00      A   
ATOM   3815  N   THR A 449      -2.200  -4.796  21.647  1.00 10.00      A   
ATOM   3816  HN  THR A 449      -2.566  -5.493  21.058  1.00 10.00      A   
ATOM   3817  CA  THR A 449      -0.816  -4.898  22.078  1.00 10.00      A   
ATOM   3818  CB  THR A 449      -0.640  -6.051  23.087  1.00 10.00      A   
ATOM   3819  OG1 THR A 449      -1.824  -6.174  23.892  1.00 10.00      A   
ATOM   3820  HG1 THR A 449      -2.489  -6.682  23.405  1.00 10.00      A   
ATOM   3821  CG2 THR A 449       0.561  -5.801  23.986  1.00 10.00      A   
ATOM   3822  C   THR A 449       0.077  -5.162  20.872  1.00 10.00      A   
ATOM   3823  O   THR A 449       0.106  -6.275  20.343  1.00 10.00      A   
ATOM   3824  N   SER A 450       0.781  -4.134  20.423  1.00 10.00      A   
ATOM   3825  HN  SER A 450       0.703  -3.264  20.875  1.00 10.00      A   
ATOM   3826  CA  SER A 450       1.671  -4.258  19.278  1.00 10.00      A   
ATOM   3827  CB  SER A 450       1.641  -2.973  18.455  1.00 10.00      A   
ATOM   3828  OG  SER A 450       0.318  -2.659  18.060  1.00 10.00      A   
ATOM   3829  HG  SER A 450       0.024  -3.294  17.394  1.00 10.00      A   
ATOM   3830  C   SER A 450       3.094  -4.554  19.735  1.00 10.00      A   
ATOM   3831  O   SER A 450       3.553  -4.001  20.735  1.00 10.00      A   
ATOM   3832  N   ARG A 451       3.782  -5.432  19.010  1.00 10.00      A   
ATOM   3833  HN  ARG A 451       3.360  -5.846  18.221  1.00 10.00      A   
ATOM   3834  CA  ARG A 451       5.150  -5.802  19.355  1.00 10.00      A   
ATOM   3835  CB  ARG A 451       5.172  -7.118  20.139  1.00 10.00      A   
ATOM   3836  CG  ARG A 451       4.517  -7.066  21.507  1.00 10.00      A   
ATOM   3837  CD  ARG A 451       4.227  -8.468  22.012  1.00 10.00      A   
ATOM   3838  NE  ARG A 451       3.783  -8.482  23.403  1.00 10.00      A   
ATOM   3839  HE  ARG A 451       4.193  -7.825  24.014  1.00 10.00      A   
ATOM   3840  CZ  ARG A 451       2.874  -9.326  23.886  1.00 10.00      A   
ATOM   3841  NH1 ARG A 451       2.306 -10.227  23.096  1.00 10.00      A   
ATOM   3842 HH11 ARG A 451       2.559 -10.279  22.125  1.00 10.00      A   
ATOM   3843 HH12 ARG A 451       1.622 -10.863  23.463  1.00 10.00      A   
ATOM   3844  NH2 ARG A 451       2.536  -9.266  25.169  1.00 10.00      A   
ATOM   3845 HH21 ARG A 451       1.852  -9.899  25.541  1.00 10.00      A   
ATOM   3846 HH22 ARG A 451       2.967  -8.585  25.772  1.00 10.00      A   
ATOM   3847  C   ARG A 451       6.024  -5.958  18.116  1.00 10.00      A   
ATOM   3848  O   ARG A 451       5.652  -6.645  17.164  1.00 10.00      A   
ATOM   3849  N   TYR A 452       7.180  -5.311  18.138  1.00 10.00      A   
ATOM   3850  HN  TYR A 452       7.400  -4.761  18.925  1.00 10.00      A   
ATOM   3851  CA  TYR A 452       8.146  -5.397  17.046  1.00 10.00      A   
ATOM   3852  CB  TYR A 452       8.400  -4.019  16.415  1.00 10.00      A   
ATOM   3853  CG  TYR A 452       9.598  -3.972  15.485  1.00 10.00      A   
ATOM   3854  CD1 TYR A 452       9.662  -4.773  14.350  1.00 10.00      A   
ATOM   3855  CD2 TYR A 452      10.670  -3.125  15.746  1.00 10.00      A   
ATOM   3856  CE1 TYR A 452      10.756  -4.736  13.504  1.00 10.00      A   
ATOM   3857  CE2 TYR A 452      11.765  -3.080  14.905  1.00 10.00      A   
ATOM   3858  CZ  TYR A 452      11.805  -3.886  13.787  1.00 10.00      A   
ATOM   3859  OH  TYR A 452      12.901  -3.845  12.955  1.00 10.00      A   
ATOM   3860  HH  TYR A 452      12.604  -3.753  12.038  1.00 10.00      A   
ATOM   3861  C   TYR A 452       9.436  -5.971  17.609  1.00 10.00      A   
ATOM   3862  O   TYR A 452      10.085  -5.342  18.448  1.00 10.00      A   
ATOM   3863  N   ARG A 453       9.816  -7.157  17.162  1.00 10.00      A   
ATOM   3864  HN  ARG A 453       9.292  -7.605  16.459  1.00 10.00      A   
ATOM   3865  CA  ARG A 453      11.010  -7.791  17.685  1.00 10.00      A   
ATOM   3866  CB  ARG A 453      10.648  -8.707  18.857  1.00 10.00      A   
ATOM   3867  CG  ARG A 453       9.647  -9.801  18.517  1.00 10.00      A   
ATOM   3868  CD  ARG A 453       9.141 -10.496  19.772  1.00 10.00      A   
ATOM   3869  NE  ARG A 453      10.235 -11.019  20.591  1.00 10.00      A   
ATOM   3870  HE  ARG A 453      11.149 -10.740  20.352  1.00 10.00      A   
ATOM   3871  CZ  ARG A 453      10.069 -11.834  21.632  1.00 10.00      A   
ATOM   3872  NH1 ARG A 453       8.852 -12.225  21.994  1.00 10.00      A   
ATOM   3873 HH11 ARG A 453       8.048 -11.907  21.484  1.00 10.00      A   
ATOM   3874 HH12 ARG A 453       8.730 -12.838  22.782  1.00 10.00      A   
ATOM   3875  NH2 ARG A 453      11.124 -12.250  22.318  1.00 10.00      A   
ATOM   3876 HH21 ARG A 453      11.007 -12.863  23.104  1.00 10.00      A   
ATOM   3877 HH22 ARG A 453      12.046 -11.951  22.055  1.00 10.00      A   
ATOM   3878  C   ARG A 453      11.788  -8.581  16.647  1.00 10.00      A   
ATOM   3879  O   ARG A 453      11.289  -8.898  15.566  1.00 10.00      A   
ATOM   3880  N   ARG A 454      13.028  -8.878  17.005  1.00 10.00      A   
ATOM   3881  HN  ARG A 454      13.352  -8.557  17.875  1.00 10.00      A   
ATOM   3882  CA  ARG A 454      13.925  -9.663  16.177  1.00 10.00      A   
ATOM   3883  CB  ARG A 454      15.295  -8.976  16.106  1.00 10.00      A   
ATOM   3884  CG  ARG A 454      16.307  -9.661  15.201  1.00 10.00      A   
ATOM   3885  CD  ARG A 454      17.600  -8.861  15.110  1.00 10.00      A   
ATOM   3886  NE  ARG A 454      17.488  -7.736  14.177  1.00 10.00      A   
ATOM   3887  HE  ARG A 454      17.114  -7.929  13.288  1.00 10.00      A   
ATOM   3888  CZ  ARG A 454      17.875  -6.485  14.456  1.00 10.00      A   
ATOM   3889  NH1 ARG A 454      18.397  -6.188  15.643  1.00 10.00      A   
ATOM   3890 HH11 ARG A 454      18.685  -5.251  15.851  1.00 10.00      A   
ATOM   3891 HH12 ARG A 454      18.512  -6.906  16.339  1.00 10.00      A   
ATOM   3892  NH2 ARG A 454      17.746  -5.533  13.541  1.00 10.00      A   
ATOM   3893 HH21 ARG A 454      17.363  -5.750  12.633  1.00 10.00      A   
ATOM   3894 HH22 ARG A 454      18.027  -4.595  13.744  1.00 10.00      A   
ATOM   3895  C   ARG A 454      14.055 -11.036  16.826  1.00 10.00      A   
ATOM   3896  O   ARG A 454      14.091 -11.131  18.054  1.00 10.00      A   
ATOM   3897  N   PHE A 455      14.120 -12.088  16.024  1.00 10.00      A   
ATOM   3898  HN  PHE A 455      14.115 -11.955  15.049  1.00 10.00      A   
ATOM   3899  CA  PHE A 455      14.206 -13.442  16.561  1.00 10.00      A   
ATOM   3900  CB  PHE A 455      13.784 -14.480  15.522  1.00 10.00      A   
ATOM   3901  CG  PHE A 455      12.311 -14.441  15.214  1.00 10.00      A   
ATOM   3902  CD1 PHE A 455      11.834 -13.750  14.112  1.00 10.00      A   
ATOM   3903  CD2 PHE A 455      11.403 -15.090  16.035  1.00 10.00      A   
ATOM   3904  CE1 PHE A 455      10.480 -13.707  13.833  1.00 10.00      A   
ATOM   3905  CE2 PHE A 455      10.047 -15.052  15.762  1.00 10.00      A   
ATOM   3906  CZ  PHE A 455       9.584 -14.359  14.660  1.00 10.00      A   
ATOM   3907  C   PHE A 455      15.572 -13.766  17.165  1.00 10.00      A   
ATOM   3908  O   PHE A 455      15.659 -14.252  18.295  1.00 10.00      A   
ATOM   3909  N   SER A 456      16.634 -13.502  16.424  1.00 10.00      A   
ATOM   3910  HN  SER A 456      16.517 -13.118  15.527  1.00 10.00      A   
ATOM   3911  CA  SER A 456      17.980 -13.776  16.909  1.00 10.00      A   
ATOM   3912  CB  SER A 456      18.437 -15.161  16.449  1.00 10.00      A   
ATOM   3913  OG  SER A 456      17.554 -16.165  16.923  1.00 10.00      A   
ATOM   3914  HG  SER A 456      16.913 -15.765  17.525  1.00 10.00      A   
ATOM   3915  C   SER A 456      18.966 -12.713  16.445  1.00 10.00      A   
ATOM   3916  O   SER A 456      18.677 -11.943  15.528  1.00 10.00      A   
ATOM   3917  N   ASP A 457      20.124 -12.672  17.091  1.00 10.00      A   
ATOM   3918  HN  ASP A 457      20.288 -13.308  17.820  1.00 10.00      A   
ATOM   3919  CA  ASP A 457      21.165 -11.713  16.746  1.00 10.00      A   
ATOM   3920  CB  ASP A 457      22.263 -11.686  17.815  1.00 10.00      A   
ATOM   3921  CG  ASP A 457      21.726 -11.694  19.231  1.00 10.00      A   
ATOM   3922  OD1 ASP A 457      21.674 -10.618  19.865  1.00 10.00      A   
ATOM   3923  OD2 ASP A 457      21.359 -12.784  19.721  1.00 10.00      A   
ATOM   3924  C   ASP A 457      21.782 -12.093  15.411  1.00 10.00      A   
ATOM   3925  O   ASP A 457      22.190 -13.239  15.212  1.00 10.00      A   
ATOM   3926  N   VAL A 458      21.851 -11.142  14.501  1.00 10.00      A   
ATOM   3927  HN  VAL A 458      21.536 -10.240  14.724  1.00 10.00      A   
ATOM   3928  CA  VAL A 458      22.412 -11.405  13.184  1.00 10.00      A   
ATOM   3929  CB  VAL A 458      21.570 -10.785  12.045  1.00 10.00      A   
ATOM   3930  CG1 VAL A 458      20.099 -11.127  12.226  1.00 10.00      A   
ATOM   3931  CG2 VAL A 458      21.766  -9.281  11.949  1.00 10.00      A   
ATOM   3932  C   VAL A 458      23.865 -10.949  13.101  1.00 10.00      A   
ATOM   3933  O   VAL A 458      24.260  -9.976  13.749  1.00 10.00      A   
ATOM   3934  N   TYR A 459      24.657 -11.661  12.314  1.00 10.00      A   
ATOM   3935  HN  TYR A 459      24.283 -12.418  11.817  1.00 10.00      A   
ATOM   3936  CA  TYR A 459      26.067 -11.340  12.160  1.00 10.00      A   
ATOM   3937  CB  TYR A 459      26.935 -12.569  12.456  1.00 10.00      A   
ATOM   3938  CG  TYR A 459      26.618 -13.258  13.766  1.00 10.00      A   
ATOM   3939  CD1 TYR A 459      27.319 -12.952  14.923  1.00 10.00      A   
ATOM   3940  CD2 TYR A 459      25.615 -14.217  13.843  1.00 10.00      A   
ATOM   3941  CE1 TYR A 459      27.031 -13.580  16.121  1.00 10.00      A   
ATOM   3942  CE2 TYR A 459      25.320 -14.849  15.034  1.00 10.00      A   
ATOM   3943  CZ  TYR A 459      26.031 -14.527  16.171  1.00 10.00      A   
ATOM   3944  OH  TYR A 459      25.739 -15.154  17.364  1.00 10.00      A   
ATOM   3945  HH  TYR A 459      25.554 -16.087  17.196  1.00 10.00      A   
ATOM   3946  C   TYR A 459      26.352 -10.831  10.755  1.00 10.00      A   
ATOM   3947  O   TYR A 459      26.477 -11.614   9.812  1.00 10.00      A   
ATOM   3948  N   THR A 460      26.430  -9.523  10.615  1.00 10.00      A   
ATOM   3949  HN  THR A 460      26.293  -8.945  11.398  1.00 10.00      A   
ATOM   3950  CA  THR A 460      26.708  -8.912   9.330  1.00 10.00      A   
ATOM   3951  CB  THR A 460      25.872  -7.629   9.156  1.00 10.00      A   
ATOM   3952  OG1 THR A 460      24.549  -7.854   9.673  1.00 10.00      A   
ATOM   3953  HG1 THR A 460      24.278  -8.761   9.481  1.00 10.00      A   
ATOM   3954  CG2 THR A 460      25.779  -7.245   7.688  1.00 10.00      A   
ATOM   3955  C   THR A 460      28.196  -8.581   9.224  1.00 10.00      A   
ATOM   3956  O   THR A 460      28.762  -7.953  10.120  1.00 10.00      A   
ATOM   3957  N   GLY A 461      28.832  -9.046   8.155  1.00 10.00      A   
ATOM   3958  HN  GLY A 461      28.339  -9.584   7.496  1.00 10.00      A   
ATOM   3959  CA  GLY A 461      30.245  -8.785   7.954  1.00 10.00      A   
ATOM   3960  C   GLY A 461      30.530  -7.314   7.720  1.00 10.00      A   
ATOM   3961  O   GLY A 461      29.787  -6.637   7.005  1.00 10.00      A   
ATOM   3962  N   GLY A 462      31.593  -6.818   8.337  1.00 10.00      A   
ATOM   3963  HN  GLY A 462      32.139  -7.403   8.907  1.00 10.00      A   
ATOM   3964  CA  GLY A 462      31.959  -5.427   8.180  1.00 10.00      A   
ATOM   3965  C   GLY A 462      32.983  -5.230   7.083  1.00 10.00      A   
ATOM   3966  O   GLY A 462      32.694  -5.457   5.910  1.00 10.00      A   
ATOM   3967  N   VAL A 463      34.186  -4.821   7.463  1.00 10.00      A   
ATOM   3968  HN  VAL A 463      34.365  -4.675   8.419  1.00 10.00      A   
ATOM   3969  CA  VAL A 463      35.249  -4.590   6.500  1.00 10.00      A   
ATOM   3970  CB  VAL A 463      36.196  -3.438   6.925  1.00 10.00      A   
ATOM   3971  CG1 VAL A 463      35.398  -2.194   7.282  1.00 10.00      A   
ATOM   3972  CG2 VAL A 463      37.105  -3.841   8.078  1.00 10.00      A   
ATOM   3973  C   VAL A 463      36.042  -5.865   6.233  1.00 10.00      A   
ATOM   3974  O   VAL A 463      36.350  -6.631   7.153  1.00 10.00      A   
ATOM   3975  N   LEU A 464      36.348  -6.096   4.969  1.00 10.00      A   
ATOM   3976  HN  LEU A 464      36.063  -5.455   4.284  1.00 10.00      A   
ATOM   3977  CA  LEU A 464      37.104  -7.266   4.564  1.00 10.00      A   
ATOM   3978  CB  LEU A 464      36.509  -7.851   3.276  1.00 10.00      A   
ATOM   3979  CG  LEU A 464      37.194  -9.094   2.702  1.00 10.00      A   
ATOM   3980  CD1 LEU A 464      36.881 -10.320   3.545  1.00 10.00      A   
ATOM   3981  CD2 LEU A 464      36.785  -9.313   1.254  1.00 10.00      A   
ATOM   3982  C   LEU A 464      38.560  -6.882   4.339  1.00 10.00      A   
ATOM   3983  O   LEU A 464      38.865  -5.725   4.053  1.00 10.00      A   
ATOM   3984  N   VAL A 465      39.451  -7.846   4.494  1.00 10.00      A   
ATOM   3985  HN  VAL A 465      39.145  -8.744   4.746  1.00 10.00      A   
ATOM   3986  CA  VAL A 465      40.873  -7.617   4.291  1.00 10.00      A   
ATOM   3987  CB  VAL A 465      41.646  -7.454   5.625  1.00 10.00      A   
ATOM   3988  CG1 VAL A 465      41.209  -8.487   6.650  1.00 10.00      A   
ATOM   3989  CG2 VAL A 465      43.153  -7.508   5.404  1.00 10.00      A   
ATOM   3990  C   VAL A 465      41.468  -8.733   3.438  1.00 10.00      A   
ATOM   3991  O   VAL A 465      41.332  -9.917   3.758  1.00 10.00      A   
ATOM   3992  N   VAL A 466      42.091  -8.346   2.334  1.00 10.00      A   
ATOM   3993  HN  VAL A 466      42.141  -7.389   2.127  1.00 10.00      A   
ATOM   3994  CA  VAL A 466      42.698  -9.301   1.418  1.00 10.00      A   
ATOM   3995  CB  VAL A 466      42.352  -8.965  -0.050  1.00 10.00      A   
ATOM   3996  CG1 VAL A 466      43.094  -9.883  -1.010  1.00 10.00      A   
ATOM   3997  CG2 VAL A 466      40.849  -9.049  -0.280  1.00 10.00      A   
ATOM   3998  C   VAL A 466      44.217  -9.340   1.586  1.00 10.00      A   
ATOM   3999  O   VAL A 466      44.911  -8.360   1.306  1.00 10.00      A   
ATOM   4000  N   PRO A 467      44.749 -10.473   2.060  1.00 10.00      A   
ATOM   4001  CA  PRO A 467      46.188 -10.657   2.253  1.00 10.00      A   
ATOM   4002  CB  PRO A 467      46.285 -11.955   3.072  1.00 10.00      A   
ATOM   4003  CG  PRO A 467      44.886 -12.277   3.486  1.00 10.00      A   
ATOM   4004  CD  PRO A 467      43.994 -11.667   2.450  1.00 10.00      A   
ATOM   4005  C   PRO A 467      46.898 -10.818   0.910  1.00 10.00      A   
ATOM   4006  O   PRO A 467      46.587 -11.724   0.133  1.00 10.00      A   
ATOM   4007  N   THR A 468      47.841  -9.932   0.628  1.00 10.00      A   
ATOM   4008  HN  THR A 468      48.062  -9.235   1.284  1.00 10.00      A   
ATOM   4009  CA  THR A 468      48.571  -9.979  -0.632  1.00 10.00      A   
ATOM   4010  CB  THR A 468      47.950  -9.014  -1.659  1.00 10.00      A   
ATOM   4011  OG1 THR A 468      46.977  -8.188  -1.007  1.00 10.00      A   
ATOM   4012  HG1 THR A 468      46.688  -8.621  -0.197  1.00 10.00      A   
ATOM   4013  CG2 THR A 468      47.274  -9.789  -2.776  1.00 10.00      A   
ATOM   4014  C   THR A 468      50.042  -9.628  -0.438  1.00 10.00      A   
ATOM   4015  O   THR A 468      50.417  -9.022   0.569  1.00 10.00      A   
ATOM   4016  N   GLY A 469      50.871 -10.030  -1.393  1.00 10.00      A   
ATOM   4017  HN  GLY A 469      50.517 -10.536  -2.156  1.00 10.00      A   
ATOM   4018  CA  GLY A 469      52.288  -9.743  -1.320  1.00 10.00      A   
ATOM   4019  C   GLY A 469      53.016 -10.664  -0.366  1.00 10.00      A   
ATOM   4020  O   GLY A 469      52.867 -11.885  -0.441  1.00 10.00      A   
ATOM   4021  N   ALA A 470      53.798 -10.076   0.532  1.00 10.00      A   
ATOM   4022  HN  ALA A 470      53.867  -9.095   0.533  1.00 10.00      A   
ATOM   4023  CA  ALA A 470      54.559 -10.841   1.514  1.00 10.00      A   
ATOM   4024  CB  ALA A 470      55.419  -9.906   2.354  1.00 10.00      A   
ATOM   4025  C   ALA A 470      53.624 -11.652   2.403  1.00 10.00      A   
ATOM   4026  O   ALA A 470      53.760 -12.870   2.522  1.00 10.00      A   
ATOM   4027  N   SER A 471      52.666 -10.970   3.013  1.00 10.00      A   
ATOM   4028  HN  SER A 471      52.605 -10.002   2.870  1.00 10.00      A   
ATOM   4029  CA  SER A 471      51.693 -11.622   3.874  1.00 10.00      A   
ATOM   4030  CB  SER A 471      51.380 -10.747   5.092  1.00 10.00      A   
ATOM   4031  OG  SER A 471      52.575 -10.293   5.714  1.00 10.00      A   
ATOM   4032  HG  SER A 471      53.083  -9.768   5.083  1.00 10.00      A   
ATOM   4033  C   SER A 471      50.421 -11.918   3.084  1.00 10.00      A   
ATOM   4034  O   SER A 471      49.471 -11.130   3.088  1.00 10.00      A   
ATOM   4035  N   ALA A 472      50.426 -13.044   2.383  1.00 10.00      A   
ATOM   4036  HN  ALA A 472      51.221 -13.622   2.418  1.00 10.00      A   
ATOM   4037  CA  ALA A 472      49.289 -13.455   1.574  1.00 10.00      A   
ATOM   4038  CB  ALA A 472      49.694 -13.543   0.109  1.00 10.00      A   
ATOM   4039  C   ALA A 472      48.738 -14.790   2.058  1.00 10.00      A   
ATOM   4040  O   ALA A 472      47.612 -14.869   2.545  1.00 10.00      A   
ATOM   4041  N   GLY A 473      49.544 -15.837   1.941  1.00 10.00      A   
ATOM   4042  HN  GLY A 473      50.441 -15.718   1.564  1.00 10.00      A   
ATOM   4043  CA  GLY A 473      49.116 -17.152   2.373  1.00 10.00      A   
ATOM   4044  C   GLY A 473      49.350 -17.354   3.854  1.00 10.00      A   
ATOM   4045  O   GLY A 473      49.973 -18.328   4.266  1.00 10.00      A   
ATOM   4046  N   SER A 474      48.853 -16.424   4.653  1.00 10.00      A   
ATOM   4047  HN  SER A 474      48.359 -15.672   4.258  1.00 10.00      A   
ATOM   4048  CA  SER A 474      49.016 -16.484   6.094  1.00 10.00      A   
ATOM   4049  CB  SER A 474      50.174 -15.577   6.520  1.00 10.00      A   
ATOM   4050  OG  SER A 474      50.605 -14.768   5.435  1.00 10.00      A   
ATOM   4051  HG  SER A 474      51.147 -15.296   4.837  1.00 10.00      A   
ATOM   4052  C   SER A 474      47.724 -16.083   6.802  1.00 10.00      A   
ATOM   4053  O   SER A 474      47.688 -15.115   7.566  1.00 10.00      A   
ATOM   4054  N   VAL A 475      46.662 -16.831   6.539  1.00 10.00      A   
ATOM   4055  HN  VAL A 475      46.754 -17.598   5.931  1.00 10.00      A   
ATOM   4056  CA  VAL A 475      45.363 -16.559   7.142  1.00 10.00      A   
ATOM   4057  CB  VAL A 475      44.259 -16.378   6.076  1.00 10.00      A   
ATOM   4058  CG1 VAL A 475      43.007 -15.765   6.691  1.00 10.00      A   
ATOM   4059  CG2 VAL A 475      44.756 -15.539   4.909  1.00 10.00      A   
ATOM   4060  C   VAL A 475      44.961 -17.684   8.091  1.00 10.00      A   
ATOM   4061  O   VAL A 475      44.304 -18.645   7.685  1.00 10.00      A   
ATOM   4062  N   VAL A 476      45.372 -17.567   9.347  1.00 10.00      A   
ATOM   4063  HN  VAL A 476      45.901 -16.785   9.604  1.00 10.00      A   
ATOM   4064  CA  VAL A 476      45.049 -18.565  10.360  1.00 10.00      A   
ATOM   4065  CB  VAL A 476      46.142 -18.638  11.451  1.00 10.00      A   
ATOM   4066  CG1 VAL A 476      45.842 -19.750  12.448  1.00 10.00      A   
ATOM   4067  CG2 VAL A 476      47.514 -18.836  10.827  1.00 10.00      A   
ATOM   4068  C   VAL A 476      43.716 -18.220  11.011  1.00 10.00      A   
ATOM   4069  O   VAL A 476      43.617 -17.256  11.769  1.00 10.00      A   
ATOM   4070  N   CYS A 477      42.698 -18.999  10.700  1.00 10.00      A   
ATOM   4071  HN  CYS A 477      42.842 -19.755  10.093  1.00 10.00      A   
ATOM   4072  CA  CYS A 477      41.368 -18.769  11.239  1.00 10.00      A   
ATOM   4073  C   CYS A 477      41.118 -19.595  12.492  1.00 10.00      A   
ATOM   4074  O   CYS A 477      41.867 -20.528  12.801  1.00 10.00      A   
ATOM   4075  CB  CYS A 477      40.311 -19.091  10.184  1.00 10.00      A   
ATOM   4076  SG  CYS A 477      40.453 -18.098   8.664  1.00 10.00      A   
ATOM   4077  N   GLN A 478      40.060 -19.247  13.211  1.00 10.00      A   
ATOM   4078  HN  GLN A 478      39.506 -18.495  12.913  1.00 10.00      A   
ATOM   4079  CA  GLN A 478      39.696 -19.955  14.427  1.00 10.00      A   
ATOM   4080  CB  GLN A 478      38.757 -19.097  15.279  1.00 10.00      A   
ATOM   4081  CG  GLN A 478      39.223 -17.662  15.470  1.00 10.00      A   
ATOM   4082  CD  GLN A 478      38.292 -16.857  16.357  1.00 10.00      A   
ATOM   4083  OE1 GLN A 478      37.323 -16.261  15.884  1.00 10.00      A   
ATOM   4084  NE2 GLN A 478      38.582 -16.824  17.648  1.00 10.00      A   
ATOM   4085 HE21 GLN A 478      39.371 -17.315  17.960  1.00 10.00      A   
ATOM   4086 HE22 GLN A 478      37.995 -16.308  18.241  1.00 10.00      A   
ATOM   4087  C   GLN A 478      39.019 -21.275  14.071  1.00 10.00      A   
ATOM   4088  O   GLN A 478      38.735 -21.536  12.899  1.00 10.00      A   
ATOM   4089  N   SER A 479      38.766 -22.099  15.078  1.00 10.00      A   
ATOM   4090  HN  SER A 479      39.025 -21.836  15.985  1.00 10.00      A   
ATOM   4091  CA  SER A 479      38.120 -23.390  14.874  1.00 10.00      A   
ATOM   4092  CB  SER A 479      37.985 -24.115  16.214  1.00 10.00      A   
ATOM   4093  OG  SER A 479      39.118 -23.873  17.037  1.00 10.00      A   
ATOM   4094  HG  SER A 479      39.771 -24.574  16.892  1.00 10.00      A   
ATOM   4095  C   SER A 479      36.745 -23.216  14.230  1.00 10.00      A   
ATOM   4096  O   SER A 479      36.448 -23.812  13.192  1.00 10.00      A   
ATOM   4097  N   GLY A 480      35.917 -22.386  14.848  1.00 10.00      A   
ATOM   4098  HN  GLY A 480      36.211 -21.937  15.670  1.00 10.00      A   
ATOM   4099  CA  GLY A 480      34.589 -22.139  14.334  1.00 10.00      A   
ATOM   4100  C   GLY A 480      34.352 -20.668  14.066  1.00 10.00      A   
ATOM   4101  O   GLY A 480      33.826 -19.949  14.921  1.00 10.00      A   
ATOM   4102  N   ASP A 481      34.748 -20.216  12.890  1.00 10.00      A   
ATOM   4103  HN  ASP A 481      35.162 -20.838  12.252  1.00 10.00      A   
ATOM   4104  CA  ASP A 481      34.569 -18.822  12.507  1.00 10.00      A   
ATOM   4105  CB  ASP A 481      35.884 -18.042  12.608  1.00 10.00      A   
ATOM   4106  CG  ASP A 481      35.711 -16.551  12.359  1.00 10.00      A   
ATOM   4107  OD1 ASP A 481      34.555 -16.089  12.239  1.00 10.00      A   
ATOM   4108  OD2 ASP A 481      36.731 -15.835  12.289  1.00 10.00      A   
ATOM   4109  C   ASP A 481      34.012 -18.742  11.096  1.00 10.00      A   
ATOM   4110  O   ASP A 481      34.665 -19.156  10.137  1.00 10.00      A   
ATOM   4111  N   GLU A 482      32.800 -18.226  10.976  1.00 10.00      A   
ATOM   4112  HN  GLU A 482      32.328 -17.924  11.778  1.00 10.00      A   
ATOM   4113  CA  GLU A 482      32.151 -18.099   9.682  1.00 10.00      A   
ATOM   4114  CB  GLU A 482      30.630 -18.213   9.826  1.00 10.00      A   
ATOM   4115  CG  GLU A 482      30.183 -19.508  10.493  1.00 10.00      A   
ATOM   4116  CD  GLU A 482      28.687 -19.734  10.421  1.00 10.00      A   
ATOM   4117  OE1 GLU A 482      27.928 -18.881  10.925  1.00 10.00      A   
ATOM   4118  OE2 GLU A 482      28.262 -20.776   9.872  1.00 10.00      A   
ATOM   4119  C   GLU A 482      32.551 -16.798   8.988  1.00 10.00      A   
ATOM   4120  O   GLU A 482      32.112 -16.515   7.876  1.00 10.00      A   
ATOM   4121  N   LEU A 483      33.394 -16.013   9.651  1.00 10.00      A   
ATOM   4122  HN  LEU A 483      33.704 -16.288  10.546  1.00 10.00      A   
ATOM   4123  CA  LEU A 483      33.876 -14.755   9.095  1.00 10.00      A   
ATOM   4124  CB  LEU A 483      33.596 -13.588  10.046  1.00 10.00      A   
ATOM   4125  CG  LEU A 483      32.155 -13.075  10.082  1.00 10.00      A   
ATOM   4126  CD1 LEU A 483      32.045 -11.863  10.991  1.00 10.00      A   
ATOM   4127  CD2 LEU A 483      31.669 -12.738   8.679  1.00 10.00      A   
ATOM   4128  C   LEU A 483      35.366 -14.851   8.791  1.00 10.00      A   
ATOM   4129  O   LEU A 483      36.095 -13.853   8.829  1.00 10.00      A   
ATOM   4130  N   CYS A 484      35.812 -16.064   8.489  1.00 10.00      A   
ATOM   4131  HN  CYS A 484      35.184 -16.817   8.489  1.00 10.00      A   
ATOM   4132  CA  CYS A 484      37.207 -16.311   8.172  1.00 10.00      A   
ATOM   4133  C   CYS A 484      37.342 -17.579   7.340  1.00 10.00      A   
ATOM   4134  O   CYS A 484      36.818 -18.635   7.703  1.00 10.00      A   
ATOM   4135  CB  CYS A 484      38.029 -16.443   9.459  1.00 10.00      A   
ATOM   4136  SG  CYS A 484      39.830 -16.255   9.239  1.00 10.00      A   
ATOM   4137  N   ILE A 485      38.013 -17.463   6.206  1.00 10.00      A   
ATOM   4138  HN  ILE A 485      38.373 -16.585   5.948  1.00 10.00      A   
ATOM   4139  CA  ILE A 485      38.240 -18.604   5.338  1.00 10.00      A   
ATOM   4140  CB  ILE A 485      37.846 -18.319   3.876  1.00 10.00      A   
ATOM   4141  CG1 ILE A 485      36.527 -17.541   3.816  1.00 10.00      A   
ATOM   4142  CG2 ILE A 485      37.717 -19.627   3.110  1.00 10.00      A   
ATOM   4143  CD1 ILE A 485      36.117 -17.139   2.416  1.00 10.00      A   
ATOM   4144  C   ILE A 485      39.712 -18.992   5.409  1.00 10.00      A   
ATOM   4145  O   ILE A 485      40.582 -18.204   5.031  1.00 10.00      A   
ATOM   4146  N   PRO A 486      39.998 -20.205   5.914  1.00 10.00      A   
ATOM   4147  CA  PRO A 486      41.366 -20.715   6.081  1.00 10.00      A   
ATOM   4148  CB  PRO A 486      41.155 -22.201   6.365  1.00 10.00      A   
ATOM   4149  CG  PRO A 486      39.819 -22.263   7.015  1.00 10.00      A   
ATOM   4150  CD  PRO A 486      38.993 -21.187   6.366  1.00 10.00      A   
ATOM   4151  C   PRO A 486      42.260 -20.535   4.855  1.00 10.00      A   
ATOM   4152  O   PRO A 486      42.066 -21.184   3.825  1.00 10.00      A   
ATOM   4153  N   GLY A 487      43.230 -19.636   4.981  1.00 10.00      A   
ATOM   4154  HN  GLY A 487      43.306 -19.132   5.821  1.00 10.00      A   
ATOM   4155  CA  GLY A 487      44.175 -19.388   3.909  1.00 10.00      A   
ATOM   4156  C   GLY A 487      43.615 -18.587   2.747  1.00 10.00      A   
ATOM   4157  O   GLY A 487      44.260 -18.483   1.706  1.00 10.00      A   
ATOM   4158  N   GLU A 488      42.433 -18.009   2.914  1.00 10.00      A   
ATOM   4159  HN  GLU A 488      41.961 -18.104   3.772  1.00 10.00      A   
ATOM   4160  CA  GLU A 488      41.825 -17.230   1.842  1.00 10.00      A   
ATOM   4161  CB  GLU A 488      40.482 -17.833   1.415  1.00 10.00      A   
ATOM   4162  CG  GLU A 488      40.565 -19.273   0.921  1.00 10.00      A   
ATOM   4163  CD  GLU A 488      40.490 -19.394  -0.590  1.00 10.00      A   
ATOM   4164  OE1 GLU A 488      41.553 -19.463  -1.243  1.00 10.00      A   
ATOM   4165  OE2 GLU A 488      39.363 -19.432  -1.136  1.00 10.00      A   
ATOM   4166  C   GLU A 488      41.661 -15.759   2.226  1.00 10.00      A   
ATOM   4167  O   GLU A 488      42.376 -14.900   1.716  1.00 10.00      A   
ATOM   4168  N   GLN A 489      40.730 -15.476   3.135  1.00 10.00      A   
ATOM   4169  HN  GLN A 489      40.221 -16.208   3.544  1.00 10.00      A   
ATOM   4170  CA  GLN A 489      40.460 -14.103   3.558  1.00 10.00      A   
ATOM   4171  CB  GLN A 489      39.712 -13.359   2.443  1.00 10.00      A   
ATOM   4172  CG  GLN A 489      38.402 -14.015   2.033  1.00 10.00      A   
ATOM   4173  CD  GLN A 489      37.974 -13.649   0.626  1.00 10.00      A   
ATOM   4174  OE1 GLN A 489      37.305 -12.641   0.407  1.00 10.00      A   
ATOM   4175  NE2 GLN A 489      38.340 -14.479  -0.337  1.00 10.00      A   
ATOM   4176 HE21 GLN A 489      38.859 -15.275  -0.092  1.00 10.00      A   
ATOM   4177 HE22 GLN A 489      38.079 -14.261  -1.259  1.00 10.00      A   
ATOM   4178  C   GLN A 489      39.630 -14.104   4.838  1.00 10.00      A   
ATOM   4179  O   GLN A 489      39.079 -15.139   5.215  1.00 10.00      A   
ATOM   4180  N   TYR A 490      39.536 -12.954   5.506  1.00 10.00      A   
ATOM   4181  HN  TYR A 490      39.991 -12.155   5.161  1.00 10.00      A   
ATOM   4182  CA  TYR A 490      38.762 -12.856   6.740  1.00 10.00      A   
ATOM   4183  CB  TYR A 490      39.597 -13.294   7.957  1.00 10.00      A   
ATOM   4184  CG  TYR A 490      40.524 -12.241   8.538  1.00 10.00      A   
ATOM   4185  CD1 TYR A 490      40.140 -11.478   9.637  1.00 10.00      A   
ATOM   4186  CD2 TYR A 490      41.785 -12.017   7.998  1.00 10.00      A   
ATOM   4187  CE1 TYR A 490      40.980 -10.522  10.176  1.00 10.00      A   
ATOM   4188  CE2 TYR A 490      42.633 -11.063   8.533  1.00 10.00      A   
ATOM   4189  CZ  TYR A 490      42.225 -10.318   9.620  1.00 10.00      A   
ATOM   4190  OH  TYR A 490      43.065  -9.361  10.149  1.00 10.00      A   
ATOM   4191  HH  TYR A 490      43.029  -9.392  11.116  1.00 10.00      A   
ATOM   4192  C   TYR A 490      38.198 -11.452   6.942  1.00 10.00      A   
ATOM   4193  O   TYR A 490      38.705 -10.482   6.374  1.00 10.00      A   
ATOM   4194  N   SER A 491      37.140 -11.354   7.736  1.00 10.00      A   
ATOM   4195  HN  SER A 491      36.757 -12.171   8.129  1.00 10.00      A   
ATOM   4196  CA  SER A 491      36.515 -10.072   8.027  1.00 10.00      A   
ATOM   4197  CB  SER A 491      35.012 -10.262   8.238  1.00 10.00      A   
ATOM   4198  OG  SER A 491      34.462 -11.108   7.241  1.00 10.00      A   
ATOM   4199  HG  SER A 491      34.012 -10.570   6.578  1.00 10.00      A   
ATOM   4200  C   SER A 491      37.150  -9.450   9.271  1.00 10.00      A   
ATOM   4201  O   SER A 491      37.270 -10.105  10.313  1.00 10.00      A   
ATOM   4202  N   ARG A 492      37.550  -8.188   9.159  1.00 10.00      A   
ATOM   4203  HN  ARG A 492      37.399  -7.712   8.311  1.00 10.00      A   
ATOM   4204  CA  ARG A 492      38.190  -7.487  10.265  1.00 10.00      A   
ATOM   4205  CB  ARG A 492      39.043  -6.323   9.749  1.00 10.00      A   
ATOM   4206  CG  ARG A 492      39.887  -5.651  10.822  1.00 10.00      A   
ATOM   4207  CD  ARG A 492      40.398  -4.291  10.370  1.00 10.00      A   
ATOM   4208  NE  ARG A 492      41.425  -4.395   9.331  1.00 10.00      A   
ATOM   4209  HE  ARG A 492      42.090  -5.116   9.424  1.00 10.00      A   
ATOM   4210  CZ  ARG A 492      41.509  -3.575   8.285  1.00 10.00      A   
ATOM   4211  NH1 ARG A 492      40.625  -2.593   8.138  1.00 10.00      A   
ATOM   4212 HH11 ARG A 492      39.893  -2.465   8.813  1.00 10.00      A   
ATOM   4213 HH12 ARG A 492      40.684  -1.976   7.347  1.00 10.00      A   
ATOM   4214  NH2 ARG A 492      42.482  -3.732   7.390  1.00 10.00      A   
ATOM   4215 HH21 ARG A 492      42.549  -3.115   6.602  1.00 10.00      A   
ATOM   4216 HH22 ARG A 492      43.157  -4.469   7.498  1.00 10.00      A   
ATOM   4217  C   ARG A 492      37.165  -6.987  11.283  1.00 10.00      A   
ATOM   4218  O   ARG A 492      37.377  -7.085  12.494  1.00 10.00      A   
ATOM   4219  N   THR A 493      36.060  -6.443  10.795  1.00 10.00      A   
ATOM   4220  HN  THR A 493      35.939  -6.382   9.824  1.00 10.00      A   
ATOM   4221  CA  THR A 493      35.014  -5.940  11.674  1.00 10.00      A   
ATOM   4222  CB  THR A 493      34.761  -4.429  11.480  1.00 10.00      A   
ATOM   4223  OG1 THR A 493      34.606  -4.127  10.087  1.00 10.00      A   
ATOM   4224  HG1 THR A 493      34.371  -3.196   9.991  1.00 10.00      A   
ATOM   4225  CG2 THR A 493      35.915  -3.612  12.041  1.00 10.00      A   
ATOM   4226  C   THR A 493      33.716  -6.717  11.478  1.00 10.00      A   
ATOM   4227  O   THR A 493      33.507  -7.352  10.439  1.00 10.00      A   
ATOM   4228  N   ARG A 494      32.859  -6.678  12.485  1.00 10.00      A   
ATOM   4229  HN  ARG A 494      33.091  -6.162  13.290  1.00 10.00      A   
ATOM   4230  CA  ARG A 494      31.584  -7.372  12.442  1.00 10.00      A   
ATOM   4231  CB  ARG A 494      31.649  -8.657  13.273  1.00 10.00      A   
ATOM   4232  CG  ARG A 494      30.363  -9.469  13.266  1.00 10.00      A   
ATOM   4233  CD  ARG A 494      30.508 -10.751  14.069  1.00 10.00      A   
ATOM   4234  NE  ARG A 494      30.523 -10.504  15.507  1.00 10.00      A   
ATOM   4235  HE  ARG A 494      30.446  -9.559  15.812  1.00 10.00      A   
ATOM   4236  CZ  ARG A 494      30.621 -11.458  16.429  1.00 10.00      A   
ATOM   4237  NH1 ARG A 494      30.712 -12.734  16.071  1.00 10.00      A   
ATOM   4238 HH11 ARG A 494      30.710 -12.989  15.101  1.00 10.00      A   
ATOM   4239 HH12 ARG A 494      30.782 -13.448  16.772  1.00 10.00      A   
ATOM   4240  NH2 ARG A 494      30.625 -11.131  17.713  1.00 10.00      A   
ATOM   4241 HH21 ARG A 494      30.699 -11.845  18.416  1.00 10.00      A   
ATOM   4242 HH22 ARG A 494      30.553 -10.162  17.987  1.00 10.00      A   
ATOM   4243  C   ARG A 494      30.484  -6.476  12.979  1.00 10.00      A   
ATOM   4244  O   ARG A 494      30.621  -5.889  14.049  1.00 10.00      A   
ATOM   4245  N   ILE A 495      29.402  -6.374  12.230  1.00 10.00      A   
ATOM   4246  HN  ILE A 495      29.355  -6.872  11.381  1.00 10.00      A   
ATOM   4247  CA  ILE A 495      28.267  -5.565  12.630  1.00 10.00      A   
ATOM   4248  CB  ILE A 495      27.698  -4.745  11.449  1.00 10.00      A   
ATOM   4249  CG1 ILE A 495      28.772  -4.512  10.382  1.00 10.00      A   
ATOM   4250  CG2 ILE A 495      27.153  -3.414  11.948  1.00 10.00      A   
ATOM   4251  CD1 ILE A 495      28.270  -3.799   9.146  1.00 10.00      A   
ATOM   4252  C   ILE A 495      27.184  -6.489  13.176  1.00 10.00      A   
ATOM   4253  O   ILE A 495      26.330  -6.973  12.433  1.00 10.00      A   
ATOM   4254  N   LEU A 496      27.235  -6.747  14.472  1.00 10.00      A   
ATOM   4255  HN  LEU A 496      27.929  -6.311  15.018  1.00 10.00      A   
ATOM   4256  CA  LEU A 496      26.280  -7.640  15.117  1.00 10.00      A   
ATOM   4257  CB  LEU A 496      26.924  -8.290  16.351  1.00 10.00      A   
ATOM   4258  CG  LEU A 496      26.200  -9.498  16.967  1.00 10.00      A   
ATOM   4259  CD1 LEU A 496      27.198 -10.413  17.662  1.00 10.00      A   
ATOM   4260  CD2 LEU A 496      25.135  -9.049  17.958  1.00 10.00      A   
ATOM   4261  C   LEU A 496      25.005  -6.901  15.506  1.00 10.00      A   
ATOM   4262  O   LEU A 496      25.052  -5.900  16.218  1.00 10.00      A   
ATOM   4263  N   TYR A 497      23.872  -7.376  15.009  1.00 10.00      A   
ATOM   4264  HN  TYR A 497      23.898  -8.164  14.419  1.00 10.00      A   
ATOM   4265  CA  TYR A 497      22.583  -6.773  15.334  1.00 10.00      A   
ATOM   4266  CB  TYR A 497      21.670  -6.708  14.107  1.00 10.00      A   
ATOM   4267  CG  TYR A 497      21.997  -5.584  13.147  1.00 10.00      A   
ATOM   4268  CD1 TYR A 497      21.377  -4.346  13.261  1.00 10.00      A   
ATOM   4269  CD2 TYR A 497      22.928  -5.758  12.129  1.00 10.00      A   
ATOM   4270  CE1 TYR A 497      21.674  -3.315  12.390  1.00 10.00      A   
ATOM   4271  CE2 TYR A 497      23.232  -4.731  11.255  1.00 10.00      A   
ATOM   4272  CZ  TYR A 497      22.602  -3.513  11.391  1.00 10.00      A   
ATOM   4273  OH  TYR A 497      22.907  -2.488  10.527  1.00 10.00      A   
ATOM   4274  HH  TYR A 497      22.352  -1.720  10.725  1.00 10.00      A   
ATOM   4275  C   TYR A 497      21.928  -7.586  16.442  1.00 10.00      A   
ATOM   4276  O   TYR A 497      21.428  -8.685  16.200  1.00 10.00      A   
ATOM   4277  N   PRO A 498      21.922  -7.050  17.670  1.00 10.00      A   
ATOM   4278  CA  PRO A 498      21.373  -7.743  18.841  1.00 10.00      A   
ATOM   4279  CB  PRO A 498      21.733  -6.818  20.009  1.00 10.00      A   
ATOM   4280  CG  PRO A 498      21.870  -5.474  19.386  1.00 10.00      A   
ATOM   4281  CD  PRO A 498      22.438  -5.714  18.016  1.00 10.00      A   
ATOM   4282  C   PRO A 498      19.863  -7.965  18.786  1.00 10.00      A   
ATOM   4283  O   PRO A 498      19.136  -7.295  18.044  1.00 10.00      A   
ATOM   4284  N   GLU A 499      19.413  -8.935  19.571  1.00 10.00      A   
ATOM   4285  HN  GLU A 499      20.062  -9.452  20.100  1.00 10.00      A   
ATOM   4286  CA  GLU A 499      18.005  -9.269  19.673  1.00 10.00      A   
ATOM   4287  CB  GLU A 499      17.859 -10.633  20.350  1.00 10.00      A   
ATOM   4288  CG  GLU A 499      16.467 -11.230  20.286  1.00 10.00      A   
ATOM   4289  CD  GLU A 499      16.001 -11.743  21.632  1.00 10.00      A   
ATOM   4290  OE1 GLU A 499      16.452 -12.829  22.051  1.00 10.00      A   
ATOM   4291  OE2 GLU A 499      15.181 -11.056  22.278  1.00 10.00      A   
ATOM   4292  C   GLU A 499      17.303  -8.192  20.498  1.00 10.00      A   
ATOM   4293  O   GLU A 499      17.769  -7.832  21.581  1.00 10.00      A   
ATOM   4294  N   ARG A 500      16.196  -7.675  19.988  1.00 10.00      A   
ATOM   4295  HN  ARG A 500      15.851  -8.023  19.139  1.00 10.00      A   
ATOM   4296  CA  ARG A 500      15.463  -6.615  20.673  1.00 10.00      A   
ATOM   4297  CB  ARG A 500      15.922  -5.248  20.161  1.00 10.00      A   
ATOM   4298  CG  ARG A 500      16.336  -5.239  18.696  1.00 10.00      A   
ATOM   4299  CD  ARG A 500      16.568  -3.826  18.192  1.00 10.00      A   
ATOM   4300  NE  ARG A 500      15.314  -3.093  18.045  1.00 10.00      A   
ATOM   4301  HE  ARG A 500      14.731  -3.346  17.293  1.00 10.00      A   
ATOM   4302  CZ  ARG A 500      14.919  -2.126  18.867  1.00 10.00      A   
ATOM   4303  NH1 ARG A 500      15.681  -1.769  19.896  1.00 10.00      A   
ATOM   4304 HH11 ARG A 500      16.559  -2.231  20.060  1.00 10.00      A   
ATOM   4305 HH12 ARG A 500      15.382  -1.039  20.518  1.00 10.00      A   
ATOM   4306  NH2 ARG A 500      13.761  -1.517  18.662  1.00 10.00      A   
ATOM   4307 HH21 ARG A 500      13.460  -0.786  19.282  1.00 10.00      A   
ATOM   4308 HH22 ARG A 500      13.180  -1.787  17.893  1.00 10.00      A   
ATOM   4309  C   ARG A 500      13.964  -6.763  20.474  1.00 10.00      A   
ATOM   4310  O   ARG A 500      13.523  -7.348  19.483  1.00 10.00      A   
ATOM   4311  N   ASN A 501      13.189  -6.216  21.408  1.00 10.00      A   
ATOM   4312  HN  ASN A 501      13.609  -5.742  22.161  1.00 10.00      A   
ATOM   4313  CA  ASN A 501      11.732  -6.293  21.348  1.00 10.00      A   
ATOM   4314  CB  ASN A 501      11.224  -7.484  22.173  1.00 10.00      A   
ATOM   4315  CG  ASN A 501       9.710  -7.638  22.137  1.00 10.00      A   
ATOM   4316  OD1 ASN A 501       9.053  -7.267  21.164  1.00 10.00      A   
ATOM   4317  ND2 ASN A 501       9.149  -8.198  23.197  1.00 10.00      A   
ATOM   4318 HD21 ASN A 501       9.731  -8.478  23.937  1.00 10.00      A   
ATOM   4319 HD22 ASN A 501       8.175  -8.310  23.203  1.00 10.00      A   
ATOM   4320  C   ASN A 501      11.092  -5.002  21.851  1.00 10.00      A   
ATOM   4321  O   ASN A 501      11.524  -4.433  22.856  1.00 10.00      A   
ATOM   4322  N   VAL A 502      10.076  -4.540  21.135  1.00 10.00      A   
ATOM   4323  HN  VAL A 502       9.797  -5.037  20.332  1.00 10.00      A   
ATOM   4324  CA  VAL A 502       9.345  -3.330  21.499  1.00 10.00      A   
ATOM   4325  CB  VAL A 502       9.413  -2.261  20.385  1.00 10.00      A   
ATOM   4326  CG1 VAL A 502       8.791  -0.951  20.847  1.00 10.00      A   
ATOM   4327  CG2 VAL A 502      10.844  -2.045  19.918  1.00 10.00      A   
ATOM   4328  C   VAL A 502       7.881  -3.687  21.731  1.00 10.00      A   
ATOM   4329  O   VAL A 502       7.240  -4.271  20.858  1.00 10.00      A   
ATOM   4330  N   GLN A 503       7.354  -3.338  22.896  1.00 10.00      A   
ATOM   4331  HN  GLN A 503       7.908  -2.862  23.552  1.00 10.00      A   
ATOM   4332  CA  GLN A 503       5.969  -3.641  23.223  1.00 10.00      A   
ATOM   4333  CB  GLN A 503       5.907  -4.589  24.424  1.00 10.00      A   
ATOM   4334  CG  GLN A 503       4.520  -4.772  25.015  1.00 10.00      A   
ATOM   4335  CD  GLN A 503       4.491  -5.841  26.087  1.00 10.00      A   
ATOM   4336  OE1 GLN A 503       4.167  -6.998  25.818  1.00 10.00      A   
ATOM   4337  NE2 GLN A 503       4.844  -5.465  27.304  1.00 10.00      A   
ATOM   4338 HE21 GLN A 503       5.102  -4.527  27.443  1.00 10.00      A   
ATOM   4339 HE22 GLN A 503       4.840  -6.137  28.017  1.00 10.00      A   
ATOM   4340  C   GLN A 503       5.166  -2.372  23.496  1.00 10.00      A   
ATOM   4341  O   GLN A 503       5.539  -1.554  24.337  1.00 10.00      A   
ATOM   4342  N   VAL A 504       4.070  -2.210  22.766  1.00 10.00      A   
ATOM   4343  HN  VAL A 504       3.839  -2.892  22.094  1.00 10.00      A   
ATOM   4344  CA  VAL A 504       3.201  -1.051  22.928  1.00 10.00      A   
ATOM   4345  CB  VAL A 504       3.210  -0.139  21.678  1.00 10.00      A   
ATOM   4346  CG1 VAL A 504       2.427   1.142  21.936  1.00 10.00      A   
ATOM   4347  CG2 VAL A 504       4.634   0.180  21.245  1.00 10.00      A   
ATOM   4348  C   VAL A 504       1.767  -1.495  23.214  1.00 10.00      A   
ATOM   4349  O   VAL A 504       1.067  -1.984  22.324  1.00 10.00      A   
ATOM   4350  N   SER A 505       1.346  -1.347  24.459  1.00 10.00      A   
ATOM   4351  HN  SER A 505       1.959  -0.980  25.130  1.00 10.00      A   
ATOM   4352  CA  SER A 505      -0.001  -1.722  24.861  1.00 10.00      A   
ATOM   4353  CB  SER A 505       0.046  -2.482  26.191  1.00 10.00      A   
ATOM   4354  OG  SER A 505       1.159  -3.365  26.235  1.00 10.00      A   
ATOM   4355  HG  SER A 505       0.980  -4.071  26.866  1.00 10.00      A   
ATOM   4356  C   SER A 505      -0.873  -0.475  25.000  1.00 10.00      A   
ATOM   4357  O   SER A 505      -0.570   0.415  25.798  1.00 10.00      A   
ATOM   4358  N   ASN A 506      -1.949  -0.404  24.221  1.00 10.00      A   
ATOM   4359  HN  ASN A 506      -2.151  -1.147  23.607  1.00 10.00      A   
ATOM   4360  CA  ASN A 506      -2.847   0.746  24.268  1.00 10.00      A   
ATOM   4361  CB  ASN A 506      -2.667   1.648  23.039  1.00 10.00      A   
ATOM   4362  CG  ASN A 506      -1.411   2.498  23.076  1.00 10.00      A   
ATOM   4363  OD1 ASN A 506      -0.931   2.877  24.142  1.00 10.00      A   
ATOM   4364  ND2 ASN A 506      -0.877   2.813  21.906  1.00 10.00      A   
ATOM   4365 HD21 ASN A 506      -1.321   2.483  21.087  1.00 10.00      A   
ATOM   4366 HD22 ASN A 506      -0.062   3.355  21.899  1.00 10.00      A   
ATOM   4367  C   ASN A 506      -4.300   0.303  24.351  1.00 10.00      A   
ATOM   4368  O   ASN A 506      -4.678  -0.734  23.803  1.00 10.00      A   
ATOM   4369  N   VAL A 507      -5.105   1.089  25.047  1.00 10.00      A   
ATOM   4370  HN  VAL A 507      -4.735   1.890  25.476  1.00 10.00      A   
ATOM   4371  CA  VAL A 507      -6.526   0.804  25.195  1.00 10.00      A   
ATOM   4372  CB  VAL A 507      -6.895   0.466  26.657  1.00 10.00      A   
ATOM   4373  CG1 VAL A 507      -8.385   0.177  26.784  1.00 10.00      A   
ATOM   4374  CG2 VAL A 507      -6.080  -0.717  27.160  1.00 10.00      A   
ATOM   4375  C   VAL A 507      -7.337   2.007  24.723  1.00 10.00      A   
ATOM   4376  O   VAL A 507      -7.426   3.018  25.419  1.00 10.00      A   
ATOM   4377  N   ASN A 508      -7.918   1.892  23.538  1.00 10.00      A   
ATOM   4378  HN  ASN A 508      -7.837   1.045  23.046  1.00 10.00      A   
ATOM   4379  CA  ASN A 508      -8.704   2.979  22.961  1.00 10.00      A   
ATOM   4380  CB  ASN A 508      -8.466   3.087  21.448  1.00 10.00      A   
ATOM   4381  CG  ASN A 508      -7.189   3.839  21.095  1.00 10.00      A   
ATOM   4382  OD1 ASN A 508      -6.275   3.966  21.911  1.00 10.00      A   
ATOM   4383  ND2 ASN A 508      -7.115   4.341  19.869  1.00 10.00      A   
ATOM   4384 HD21 ASN A 508      -7.875   4.206  19.263  1.00 10.00      A   
ATOM   4385 HD22 ASN A 508      -6.298   4.823  19.613  1.00 10.00      A   
ATOM   4386  C   ASN A 508     -10.189   2.802  23.262  1.00 10.00      A   
ATOM   4387  O   ASN A 508     -10.707   1.681  23.265  1.00 10.00      A   
ATOM   4388  N   TYR A 509     -10.869   3.913  23.515  1.00 10.00      A   
ATOM   4389  HN  TYR A 509     -10.400   4.777  23.478  1.00 10.00      A   
ATOM   4390  CA  TYR A 509     -12.295   3.896  23.825  1.00 10.00      A   
ATOM   4391  CB  TYR A 509     -12.544   4.492  25.216  1.00 10.00      A   
ATOM   4392  CG  TYR A 509     -12.038   3.650  26.367  1.00 10.00      A   
ATOM   4393  CD1 TYR A 509     -12.846   2.688  26.954  1.00 10.00      A   
ATOM   4394  CD2 TYR A 509     -10.755   3.825  26.871  1.00 10.00      A   
ATOM   4395  CE1 TYR A 509     -12.395   1.923  28.011  1.00 10.00      A   
ATOM   4396  CE2 TYR A 509     -10.294   3.062  27.928  1.00 10.00      A   
ATOM   4397  CZ  TYR A 509     -11.119   2.112  28.494  1.00 10.00      A   
ATOM   4398  OH  TYR A 509     -10.668   1.351  29.550  1.00 10.00      A   
ATOM   4399  HH  TYR A 509     -10.912   0.427  29.407  1.00 10.00      A   
ATOM   4400  C   TYR A 509     -13.076   4.699  22.791  1.00 10.00      A   
ATOM   4401  O   TYR A 509     -12.600   5.729  22.316  1.00 10.00      A   
ATOM   4402  N   ALA A 510     -14.267   4.225  22.437  1.00 10.00      A   
ATOM   4403  HN  ALA A 510     -14.588   3.383  22.828  1.00 10.00      A   
ATOM   4404  CA  ALA A 510     -15.102   4.917  21.464  1.00 10.00      A   
ATOM   4405  CB  ALA A 510     -14.768   4.462  20.050  1.00 10.00      A   
ATOM   4406  C   ALA A 510     -16.587   4.708  21.756  1.00 10.00      A   
ATOM   4407  O   ALA A 510     -17.024   3.595  22.056  1.00 10.00      A   
ATOM   4408  N   ALA A 511     -17.351   5.789  21.676  1.00 10.00      A   
ATOM   4409  HN  ALA A 511     -16.932   6.650  21.451  1.00 10.00      A   
ATOM   4410  CA  ALA A 511     -18.789   5.749  21.911  1.00 10.00      A   
ATOM   4411  CB  ALA A 511     -19.098   6.037  23.374  1.00 10.00      A   
ATOM   4412  C   ALA A 511     -19.477   6.767  21.008  1.00 10.00      A   
ATOM   4413  O   ALA A 511     -18.872   7.773  20.635  1.00 10.00      A   
ATOM   4414  N   TYR A 512     -20.727   6.512  20.641  1.00 10.00      A   
ATOM   4415  HN  TYR A 512     -21.170   5.695  20.958  1.00 10.00      A   
ATOM   4416  CA  TYR A 512     -21.451   7.428  19.768  1.00 10.00      A   
ATOM   4417  CB  TYR A 512     -21.223   7.072  18.295  1.00 10.00      A   
ATOM   4418  CG  TYR A 512     -21.860   5.769  17.864  1.00 10.00      A   
ATOM   4419  CD1 TYR A 512     -21.233   4.555  18.106  1.00 10.00      A   
ATOM   4420  CD2 TYR A 512     -23.088   5.754  17.214  1.00 10.00      A   
ATOM   4421  CE1 TYR A 512     -21.808   3.364  17.714  1.00 10.00      A   
ATOM   4422  CE2 TYR A 512     -23.670   4.567  16.819  1.00 10.00      A   
ATOM   4423  CZ  TYR A 512     -23.025   3.376  17.073  1.00 10.00      A   
ATOM   4424  OH  TYR A 512     -23.599   2.192  16.686  1.00 10.00      A   
ATOM   4425  HH  TYR A 512     -23.279   1.473  17.261  1.00 10.00      A   
ATOM   4426  C   TYR A 512     -22.944   7.459  20.070  1.00 10.00      A   
ATOM   4427  O   TYR A 512     -23.474   6.585  20.760  1.00 10.00      A   
ATOM   4428  N   LEU A 513     -23.605   8.479  19.541  1.00 10.00      A   
ATOM   4429  HN  LEU A 513     -23.103   9.148  19.023  1.00 10.00      A   
ATOM   4430  CA  LEU A 513     -25.038   8.662  19.710  1.00 10.00      A   
ATOM   4431  CB  LEU A 513     -25.319   9.453  20.994  1.00 10.00      A   
ATOM   4432  CG  LEU A 513     -26.786   9.774  21.296  1.00 10.00      A   
ATOM   4433  CD1 LEU A 513     -27.561   8.510  21.637  1.00 10.00      A   
ATOM   4434  CD2 LEU A 513     -26.889  10.789  22.423  1.00 10.00      A   
ATOM   4435  C   LEU A 513     -25.601   9.410  18.503  1.00 10.00      A   
ATOM   4436  O   LEU A 513     -25.213  10.550  18.236  1.00 10.00      A   
ATOM   4437  N   GLN A 514     -26.487   8.761  17.761  1.00 10.00      A   
ATOM   4438  HN  GLN A 514     -26.742   7.844  18.006  1.00 10.00      A   
ATOM   4439  CA  GLN A 514     -27.095   9.370  16.586  1.00 10.00      A   
ATOM   4440  CB  GLN A 514     -26.533   8.737  15.308  1.00 10.00      A   
ATOM   4441  CG  GLN A 514     -26.904   9.471  14.028  1.00 10.00      A   
ATOM   4442  CD  GLN A 514     -26.270   8.860  12.792  1.00 10.00      A   
ATOM   4443  OE1 GLN A 514     -25.144   9.198  12.428  1.00 10.00      A   
ATOM   4444  NE2 GLN A 514     -26.984   7.957  12.136  1.00 10.00      A   
ATOM   4445 HE21 GLN A 514     -27.876   7.729  12.479  1.00 10.00      A   
ATOM   4446 HE22 GLN A 514     -26.600   7.560  11.325  1.00 10.00      A   
ATOM   4447  C   GLN A 514     -28.612   9.215  16.630  1.00 10.00      A   
ATOM   4448  O   GLN A 514     -29.126   8.175  17.042  1.00 10.00      A   
ATOM   4449  N   ASN A 515     -29.323  10.251  16.212  1.00 10.00      A   
ATOM   4450  HN  ASN A 515     -28.859  11.053  15.889  1.00 10.00      A   
ATOM   4451  CA  ASN A 515     -30.781  10.226  16.207  1.00 10.00      A   
ATOM   4452  CB  ASN A 515     -31.336  10.927  17.453  1.00 10.00      A   
ATOM   4453  CG  ASN A 515     -32.852  11.026  17.451  1.00 10.00      A   
ATOM   4454  OD1 ASN A 515     -33.547  10.116  17.005  1.00 10.00      A   
ATOM   4455  ND2 ASN A 515     -33.373  12.137  17.954  1.00 10.00      A   
ATOM   4456 HD21 ASN A 515     -32.760  12.825  18.294  1.00 10.00      A   
ATOM   4457 HD22 ASN A 515     -34.354  12.225  17.968  1.00 10.00      A   
ATOM   4458  C   ASN A 515     -31.325  10.897  14.955  1.00 10.00      A   
ATOM   4459  O   ASN A 515     -31.061  12.071  14.709  1.00 10.00      A   
ATOM   4460  N   SER A 516     -32.063  10.144  14.158  1.00 10.00      A   
ATOM   4461  HN  SER A 516     -32.223   9.204  14.397  1.00 10.00      A   
ATOM   4462  CA  SER A 516     -32.651  10.677  12.940  1.00 10.00      A   
ATOM   4463  CB  SER A 516     -32.545   9.657  11.803  1.00 10.00      A   
ATOM   4464  OG  SER A 516     -32.775  10.263  10.539  1.00 10.00      A   
ATOM   4465  HG  SER A 516     -32.052  10.880  10.339  1.00 10.00      A   
ATOM   4466  C   SER A 516     -34.111  11.033  13.196  1.00 10.00      A   
ATOM   4467  O   SER A 516     -34.920  10.165  13.505  1.00 10.00      A   
ATOM   4468  N   MET A 517     -34.444  12.305  13.075  1.00 10.00      A   
ATOM   4469  HN  MET A 517     -33.759  12.960  12.805  1.00 10.00      A   
ATOM   4470  CA  MET A 517     -35.809  12.752  13.310  1.00 10.00      A   
ATOM   4471  CB  MET A 517     -35.885  13.770  14.454  1.00 10.00      A   
ATOM   4472  CG  MET A 517     -34.636  14.614  14.641  1.00 10.00      A   
ATOM   4473  SD  MET A 517     -34.761  15.719  16.062  1.00 10.00      A   
ATOM   4474  CE  MET A 517     -33.041  16.148  16.316  1.00 10.00      A   
ATOM   4475  C   MET A 517     -36.457  13.299  12.044  1.00 10.00      A   
ATOM   4476  O   MET A 517     -36.083  14.364  11.544  1.00 10.00      A   
ATOM   4477  N   SER A 518     -37.424  12.555  11.527  1.00 10.00      A   
ATOM   4478  HN  SER A 518     -37.660  11.708  11.968  1.00 10.00      A   
ATOM   4479  CA  SER A 518     -38.141  12.949  10.326  1.00 10.00      A   
ATOM   4480  CB  SER A 518     -38.524  11.711   9.512  1.00 10.00      A   
ATOM   4481  OG  SER A 518     -37.378  10.938   9.190  1.00 10.00      A   
ATOM   4482  HG  SER A 518     -37.138  11.099   8.269  1.00 10.00      A   
ATOM   4483  C   SER A 518     -39.386  13.761  10.680  1.00 10.00      A   
ATOM   4484  O   SER A 518     -40.149  13.385  11.572  1.00 10.00      A   
ATOM   4485  N   TYR A 519     -39.572  14.877   9.984  1.00 10.00      A   
ATOM   4486  HN  TYR A 519     -38.911  15.125   9.299  1.00 10.00      A   
ATOM   4487  CA  TYR A 519     -40.713  15.761  10.214  1.00 10.00      A   
ATOM   4488  CB  TYR A 519     -40.189  17.191  10.437  1.00 10.00      A   
ATOM   4489  CG  TYR A 519     -41.232  18.226  10.810  1.00 10.00      A   
ATOM   4490  CD1 TYR A 519     -41.924  18.152  12.013  1.00 10.00      A   
ATOM   4491  CD2 TYR A 519     -41.515  19.285   9.959  1.00 10.00      A   
ATOM   4492  CE1 TYR A 519     -42.867  19.104  12.354  1.00 10.00      A   
ATOM   4493  CE2 TYR A 519     -42.456  20.239  10.291  1.00 10.00      A   
ATOM   4494  CZ  TYR A 519     -43.129  20.145  11.490  1.00 10.00      A   
ATOM   4495  OH  TYR A 519     -44.067  21.095  11.822  1.00 10.00      A   
ATOM   4496  HH  TYR A 519     -44.898  20.892  11.375  1.00 10.00      A   
ATOM   4497  C   TYR A 519     -41.664  15.724   9.018  1.00 10.00      A   
ATOM   4498  O   TYR A 519     -42.663  16.449   8.972  1.00 10.00      A   
ATOM   4499  N   GLY A 520     -41.369  14.852   8.067  1.00 10.00      A   
ATOM   4500  HN  GLY A 520     -40.596  14.259   8.179  1.00 10.00      A   
ATOM   4501  CA  GLY A 520     -42.180  14.762   6.873  1.00 10.00      A   
ATOM   4502  C   GLY A 520     -41.600  15.657   5.808  1.00 10.00      A   
ATOM   4503  O   GLY A 520     -41.733  16.877   5.891  1.00 10.00      A   
ATOM   4504  N   ARG A 521     -40.924  15.045   4.833  1.00 10.00      A   
ATOM   4505  HN  ARG A 521     -40.870  14.065   4.850  1.00 10.00      A   
ATOM   4506  CA  ARG A 521     -40.256  15.760   3.734  1.00 10.00      A   
ATOM   4507  CB  ARG A 521     -41.118  16.875   3.122  1.00 10.00      A   
ATOM   4508  CG  ARG A 521     -42.482  16.431   2.616  1.00 10.00      A   
ATOM   4509  CD  ARG A 521     -43.580  17.341   3.146  1.00 10.00      A   
ATOM   4510  NE  ARG A 521     -43.413  18.729   2.715  1.00 10.00      A   
ATOM   4511  HE  ARG A 521     -43.575  18.921   1.763  1.00 10.00      A   
ATOM   4512  CZ  ARG A 521     -43.076  19.733   3.531  1.00 10.00      A   
ATOM   4513  NH1 ARG A 521     -42.867  19.507   4.822  1.00 10.00      A   
ATOM   4514 HH11 ARG A 521     -42.960  18.580   5.193  1.00 10.00      A   
ATOM   4515 HH12 ARG A 521     -42.614  20.263   5.436  1.00 10.00      A   
ATOM   4516  NH2 ARG A 521     -42.950  20.965   3.056  1.00 10.00      A   
ATOM   4517 HH21 ARG A 521     -42.697  21.718   3.667  1.00 10.00      A   
ATOM   4518 HH22 ARG A 521     -43.107  21.150   2.082  1.00 10.00      A   
ATOM   4519  C   ARG A 521     -38.909  16.316   4.200  1.00 10.00      A   
ATOM   4520  O   ARG A 521     -37.971  16.446   3.419  1.00 10.00      A   
ATOM   4521  N   LEU A 522     -38.833  16.643   5.485  1.00 10.00      A   
ATOM   4522  HN  LEU A 522     -39.627  16.532   6.046  1.00 10.00      A   
ATOM   4523  CA  LEU A 522     -37.617  17.166   6.091  1.00 10.00      A   
ATOM   4524  CB  LEU A 522     -37.938  18.409   6.928  1.00 10.00      A   
ATOM   4525  CG  LEU A 522     -36.762  19.044   7.677  1.00 10.00      A   
ATOM   4526  CD1 LEU A 522     -35.775  19.669   6.702  1.00 10.00      A   
ATOM   4527  CD2 LEU A 522     -37.254  20.072   8.687  1.00 10.00      A   
ATOM   4528  C   LEU A 522     -36.976  16.093   6.972  1.00 10.00      A   
ATOM   4529  O   LEU A 522     -37.647  15.487   7.816  1.00 10.00      A   
ATOM   4530  N   GLU A 523     -35.687  15.863   6.769  1.00 10.00      A   
ATOM   4531  HN  GLU A 523     -35.210  16.390   6.087  1.00 10.00      A   
ATOM   4532  CA  GLU A 523     -34.950  14.863   7.524  1.00 10.00      A   
ATOM   4533  CB  GLU A 523     -34.462  13.759   6.586  1.00 10.00      A   
ATOM   4534  CG  GLU A 523     -33.806  12.579   7.283  1.00 10.00      A   
ATOM   4535  CD  GLU A 523     -33.322  11.538   6.299  1.00 10.00      A   
ATOM   4536  OE1 GLU A 523     -32.091  11.396   6.129  1.00 10.00      A   
ATOM   4537  OE2 GLU A 523     -34.174  10.868   5.672  1.00 10.00      A   
ATOM   4538  C   GLU A 523     -33.766  15.492   8.251  1.00 10.00      A   
ATOM   4539  O   GLU A 523     -32.857  16.042   7.627  1.00 10.00      A   
ATOM   4540  N   VAL A 524     -33.790  15.405   9.572  1.00 10.00      A   
ATOM   4541  HN  VAL A 524     -34.541  14.947  10.004  1.00 10.00      A   
ATOM   4542  CA  VAL A 524     -32.728  15.954  10.403  1.00 10.00      A   
ATOM   4543  CB  VAL A 524     -33.294  16.960  11.433  1.00 10.00      A   
ATOM   4544  CG1 VAL A 524     -32.197  17.477  12.351  1.00 10.00      A   
ATOM   4545  CG2 VAL A 524     -33.994  18.114  10.728  1.00 10.00      A   
ATOM   4546  C   VAL A 524     -32.024  14.820  11.139  1.00 10.00      A   
ATOM   4547  O   VAL A 524     -32.649  14.106  11.926  1.00 10.00      A   
ATOM   4548  N   THR A 525     -30.734  14.647  10.884  1.00 10.00      A   
ATOM   4549  HN  THR A 525     -30.277  15.252  10.255  1.00 10.00      A   
ATOM   4550  CA  THR A 525     -29.980  13.577  11.522  1.00 10.00      A   
ATOM   4551  CB  THR A 525     -29.690  12.430  10.533  1.00 10.00      A   
ATOM   4552  OG1 THR A 525     -30.886  12.113   9.806  1.00 10.00      A   
ATOM   4553  HG1 THR A 525     -31.077  12.826   9.185  1.00 10.00      A   
ATOM   4554  CG2 THR A 525     -29.208  11.191  11.274  1.00 10.00      A   
ATOM   4555  C   THR A 525     -28.664  14.059  12.138  1.00 10.00      A   
ATOM   4556  O   THR A 525     -27.615  14.013  11.495  1.00 10.00      A   
ATOM   4557  N   PRO A 526     -28.708  14.564  13.378  1.00 10.00      A   
ATOM   4558  CA  PRO A 526     -27.523  15.010  14.096  1.00 10.00      A   
ATOM   4559  CB  PRO A 526     -28.065  16.134  14.993  1.00 10.00      A   
ATOM   4560  CG  PRO A 526     -29.565  16.039  14.936  1.00 10.00      A   
ATOM   4561  CD  PRO A 526     -29.913  14.790  14.171  1.00 10.00      A   
ATOM   4562  C   PRO A 526     -26.955  13.877  14.958  1.00 10.00      A   
ATOM   4563  O   PRO A 526     -27.703  13.155  15.624  1.00 10.00      A   
ATOM   4564  N   GLY A 527     -25.639  13.718  14.943  1.00 10.00      A   
ATOM   4565  HN  GLY A 527     -25.085  14.327  14.402  1.00 10.00      A   
ATOM   4566  CA  GLY A 527     -25.009  12.668  15.719  1.00 10.00      A   
ATOM   4567  C   GLY A 527     -23.675  13.097  16.293  1.00 10.00      A   
ATOM   4568  O   GLY A 527     -23.038  14.012  15.774  1.00 10.00      A   
ATOM   4569  N   VAL A 528     -23.256  12.447  17.370  1.00 10.00      A   
ATOM   4570  HN  VAL A 528     -23.815  11.733  17.747  1.00 10.00      A   
ATOM   4571  CA  VAL A 528     -21.989  12.768  18.016  1.00 10.00      A   
ATOM   4572  CB  VAL A 528     -22.212  13.537  19.342  1.00 10.00      A   
ATOM   4573  CG1 VAL A 528     -20.886  13.895  19.998  1.00 10.00      A   
ATOM   4574  CG2 VAL A 528     -23.051  14.786  19.121  1.00 10.00      A   
ATOM   4575  C   VAL A 528     -21.204  11.492  18.313  1.00 10.00      A   
ATOM   4576  O   VAL A 528     -21.763  10.518  18.824  1.00 10.00      A   
ATOM   4577  N   ARG A 529     -19.922  11.491  17.963  1.00 10.00      A   
ATOM   4578  HN  ARG A 529     -19.546  12.282  17.516  1.00 10.00      A   
ATOM   4579  CA  ARG A 529     -19.056  10.348  18.218  1.00 10.00      A   
ATOM   4580  CB  ARG A 529     -18.605   9.693  16.910  1.00 10.00      A   
ATOM   4581  CG  ARG A 529     -17.669   8.508  17.117  1.00 10.00      A   
ATOM   4582  CD  ARG A 529     -17.366   7.793  15.809  1.00 10.00      A   
ATOM   4583  NE  ARG A 529     -16.509   6.626  16.016  1.00 10.00      A   
ATOM   4584  HE  ARG A 529     -15.536   6.766  15.954  1.00 10.00      A   
ATOM   4585  CZ  ARG A 529     -16.958   5.399  16.284  1.00 10.00      A   
ATOM   4586  NH1 ARG A 529     -18.264   5.168  16.371  1.00 10.00      A   
ATOM   4587 HH11 ARG A 529     -18.921   5.917  16.235  1.00 10.00      A   
ATOM   4588 HH12 ARG A 529     -18.602   4.242  16.570  1.00 10.00      A   
ATOM   4589  NH2 ARG A 529     -16.095   4.402  16.448  1.00 10.00      A   
ATOM   4590 HH21 ARG A 529     -15.106   4.570  16.369  1.00 10.00      A   
ATOM   4591 HH22 ARG A 529     -16.421   3.467  16.655  1.00 10.00      A   
ATOM   4592  C   ARG A 529     -17.840  10.784  19.026  1.00 10.00      A   
ATOM   4593  O   ARG A 529     -17.040  11.597  18.567  1.00 10.00      A   
ATOM   4594  N   VAL A 530     -17.702  10.244  20.224  1.00 10.00      A   
ATOM   4595  HN  VAL A 530     -18.363   9.584  20.533  1.00 10.00      A   
ATOM   4596  CA  VAL A 530     -16.584  10.587  21.092  1.00 10.00      A   
ATOM   4597  CB  VAL A 530     -17.051  10.864  22.534  1.00 10.00      A   
ATOM   4598  CG1 VAL A 530     -15.942  11.525  23.337  1.00 10.00      A   
ATOM   4599  CG2 VAL A 530     -18.305  11.722  22.540  1.00 10.00      A   
ATOM   4600  C   VAL A 530     -15.557   9.460  21.107  1.00 10.00      A   
ATOM   4601  O   VAL A 530     -15.878   8.321  21.452  1.00 10.00      A   
ATOM   4602  N   SER A 531     -14.331   9.778  20.724  1.00 10.00      A   
ATOM   4603  HN  SER A 531     -14.134  10.708  20.467  1.00 10.00      A   
ATOM   4604  CA  SER A 531     -13.258   8.798  20.688  1.00 10.00      A   
ATOM   4605  CB  SER A 531     -12.749   8.646  19.251  1.00 10.00      A   
ATOM   4606  OG  SER A 531     -13.835   8.597  18.339  1.00 10.00      A   
ATOM   4607  HG  SER A 531     -14.654   8.756  18.821  1.00 10.00      A   
ATOM   4608  C   SER A 531     -12.113   9.205  21.612  1.00 10.00      A   
ATOM   4609  O   SER A 531     -11.768  10.383  21.707  1.00 10.00      A   
ATOM   4610  N   TYR A 532     -11.542   8.229  22.299  1.00 10.00      A   
ATOM   4611  HN  TYR A 532     -11.875   7.307  22.188  1.00 10.00      A   
ATOM   4612  CA  TYR A 532     -10.430   8.469  23.204  1.00 10.00      A   
ATOM   4613  CB  TYR A 532     -10.848   8.220  24.658  1.00 10.00      A   
ATOM   4614  CG  TYR A 532      -9.730   8.415  25.662  1.00 10.00      A   
ATOM   4615  CD1 TYR A 532      -9.174   9.671  25.875  1.00 10.00      A   
ATOM   4616  CD2 TYR A 532      -9.229   7.346  26.397  1.00 10.00      A   
ATOM   4617  CE1 TYR A 532      -8.153   9.856  26.788  1.00 10.00      A   
ATOM   4618  CE2 TYR A 532      -8.208   7.522  27.313  1.00 10.00      A   
ATOM   4619  CZ  TYR A 532      -7.673   8.780  27.504  1.00 10.00      A   
ATOM   4620  OH  TYR A 532      -6.658   8.966  28.417  1.00 10.00      A   
ATOM   4621  HH  TYR A 532      -6.839   9.756  28.943  1.00 10.00      A   
ATOM   4622  C   TYR A 532      -9.262   7.565  22.837  1.00 10.00      A   
ATOM   4623  O   TYR A 532      -9.410   6.342  22.771  1.00 10.00      A   
ATOM   4624  N   ASP A 533      -8.117   8.170  22.573  1.00 10.00      A   
ATOM   4625  HN  ASP A 533      -8.070   9.148  22.623  1.00 10.00      A   
ATOM   4626  CA  ASP A 533      -6.920   7.423  22.215  1.00 10.00      A   
ATOM   4627  CB  ASP A 533      -6.226   8.061  21.001  1.00 10.00      A   
ATOM   4628  CG  ASP A 533      -4.852   8.621  21.299  1.00 10.00      A   
ATOM   4629  OD1 ASP A 533      -4.761   9.752  21.816  1.00 10.00      A   
ATOM   4630  OD2 ASP A 533      -3.853   7.931  21.009  1.00 10.00      A   
ATOM   4631  C   ASP A 533      -5.988   7.317  23.422  1.00 10.00      A   
ATOM   4632  O   ASP A 533      -5.914   8.237  24.239  1.00 10.00      A   
ATOM   4633  N   ASP A 534      -5.290   6.194  23.538  1.00 10.00      A   
ATOM   4634  HN  ASP A 534      -5.388   5.493  22.854  1.00 10.00      A   
ATOM   4635  CA  ASP A 534      -4.395   5.971  24.672  1.00 10.00      A   
ATOM   4636  CB  ASP A 534      -4.588   4.551  25.217  1.00 10.00      A   
ATOM   4637  CG  ASP A 534      -4.032   4.358  26.615  1.00 10.00      A   
ATOM   4638  OD1 ASP A 534      -3.380   3.318  26.864  1.00 10.00      A   
ATOM   4639  OD2 ASP A 534      -4.244   5.235  27.480  1.00 10.00      A   
ATOM   4640  C   ASP A 534      -2.928   6.217  24.323  1.00 10.00      A   
ATOM   4641  O   ASP A 534      -2.043   6.053  25.162  1.00 10.00      A   
ATOM   4642  N   PHE A 535      -2.665   6.623  23.093  1.00 10.00      A   
ATOM   4643  HN  PHE A 535      -3.406   6.770  22.458  1.00 10.00      A   
ATOM   4644  CA  PHE A 535      -1.298   6.883  22.665  1.00 10.00      A   
ATOM   4645  CB  PHE A 535      -1.091   6.444  21.211  1.00 10.00      A   
ATOM   4646  CG  PHE A 535       0.319   6.597  20.722  1.00 10.00      A   
ATOM   4647  CD1 PHE A 535       1.350   5.882  21.310  1.00 10.00      A   
ATOM   4648  CD2 PHE A 535       0.615   7.458  19.676  1.00 10.00      A   
ATOM   4649  CE1 PHE A 535       2.649   6.022  20.866  1.00 10.00      A   
ATOM   4650  CE2 PHE A 535       1.913   7.602  19.226  1.00 10.00      A   
ATOM   4651  CZ  PHE A 535       2.931   6.883  19.822  1.00 10.00      A   
ATOM   4652  C   PHE A 535      -0.944   8.355  22.848  1.00 10.00      A   
ATOM   4653  O   PHE A 535       0.115   8.690  23.382  1.00 10.00      A   
ATOM   4654  N   LEU A 536      -1.834   9.231  22.408  1.00 10.00      A   
ATOM   4655  HN  LEU A 536      -2.666   8.904  21.981  1.00 10.00      A   
ATOM   4656  CA  LEU A 536      -1.618  10.663  22.534  1.00 10.00      A   
ATOM   4657  CB  LEU A 536      -1.953  11.377  21.219  1.00 10.00      A   
ATOM   4658  CG  LEU A 536      -1.118  10.978  19.999  1.00 10.00      A   
ATOM   4659  CD1 LEU A 536      -1.707  11.580  18.732  1.00 10.00      A   
ATOM   4660  CD2 LEU A 536       0.330  11.413  20.175  1.00 10.00      A   
ATOM   4661  C   LEU A 536      -2.465  11.226  23.667  1.00 10.00      A   
ATOM   4662  O   LEU A 536      -2.273  12.372  24.082  1.00 10.00      A   
ATOM   4663  N   GLU A 537      -3.395  10.402  24.159  1.00 10.00      A   
ATOM   4664  HN  GLU A 537      -3.487   9.511  23.763  1.00 10.00      A   
ATOM   4665  CA  GLU A 537      -4.302  10.781  25.241  1.00 10.00      A   
ATOM   4666  CB  GLU A 537      -3.539  11.211  26.494  1.00 10.00      A   
ATOM   4667  CG  GLU A 537      -2.947  10.069  27.297  1.00 10.00      A   
ATOM   4668  CD  GLU A 537      -2.264  10.560  28.552  1.00 10.00      A   
ATOM   4669  OE1 GLU A 537      -2.956  11.115  29.432  1.00 10.00      A   
ATOM   4670  OE2 GLU A 537      -1.030  10.402  28.665  1.00 10.00      A   
ATOM   4671  C   GLU A 537      -5.239  11.891  24.786  1.00 10.00      A   
ATOM   4672  O   GLU A 537      -5.603  12.774  25.565  1.00 10.00      A   
ATOM   4673  N   ASN A 538      -5.638  11.838  23.524  1.00 10.00      A   
ATOM   4674  HN  ASN A 538      -5.337  11.088  22.952  1.00 10.00      A   
ATOM   4675  CA  ASN A 538      -6.514  12.856  22.967  1.00 10.00      A   
ATOM   4676  CB  ASN A 538      -6.022  13.287  21.582  1.00 10.00      A   
ATOM   4677  CG  ASN A 538      -6.343  14.737  21.258  1.00 10.00      A   
ATOM   4678  OD1 ASN A 538      -7.301  15.312  21.777  1.00 10.00      A   
ATOM   4679  ND2 ASN A 538      -5.540  15.339  20.394  1.00 10.00      A   
ATOM   4680 HD21 ASN A 538      -4.797  14.823  20.019  1.00 10.00      A   
ATOM   4681 HD22 ASN A 538      -5.725  16.275  20.161  1.00 10.00      A   
ATOM   4682  C   ASN A 538      -7.960  12.384  22.887  1.00 10.00      A   
ATOM   4683  O   ASN A 538      -8.255  11.315  22.342  1.00 10.00      A   
ATOM   4684  N   LEU A 539      -8.856  13.185  23.451  1.00 10.00      A   
ATOM   4685  HN  LEU A 539      -8.550  14.006  23.889  1.00 10.00      A   
ATOM   4686  CA  LEU A 539     -10.279  12.892  23.429  1.00 10.00      A   
ATOM   4687  CB  LEU A 539     -10.921  13.251  24.773  1.00 10.00      A   
ATOM   4688  CG  LEU A 539     -12.410  12.923  24.919  1.00 10.00      A   
ATOM   4689  CD1 LEU A 539     -12.623  11.421  25.002  1.00 10.00      A   
ATOM   4690  CD2 LEU A 539     -12.999  13.616  26.138  1.00 10.00      A   
ATOM   4691  C   LEU A 539     -10.910  13.713  22.317  1.00 10.00      A   
ATOM   4692  O   LEU A 539     -11.076  14.925  22.452  1.00 10.00      A   
ATOM   4693  N   ASN A 540     -11.248  13.063  21.220  1.00 10.00      A   
ATOM   4694  HN  ASN A 540     -11.129  12.086  21.183  1.00 10.00      A   
ATOM   4695  CA  ASN A 540     -11.818  13.759  20.078  1.00 10.00      A   
ATOM   4696  CB  ASN A 540     -11.144  13.327  18.774  1.00 10.00      A   
ATOM   4697  CG  ASN A 540      -9.674  13.687  18.726  1.00 10.00      A   
ATOM   4698  OD1 ASN A 540      -8.812  12.861  19.025  1.00 10.00      A   
ATOM   4699  ND2 ASN A 540      -9.379  14.924  18.355  1.00 10.00      A   
ATOM   4700 HD21 ASN A 540     -10.118  15.531  18.135  1.00 10.00      A   
ATOM   4701 HD22 ASN A 540      -8.432  15.187  18.324  1.00 10.00      A   
ATOM   4702  C   ASN A 540     -13.318  13.574  19.974  1.00 10.00      A   
ATOM   4703  O   ASN A 540     -13.832  12.456  20.044  1.00 10.00      A   
ATOM   4704  N   ILE A 541     -14.014  14.685  19.814  1.00 10.00      A   
ATOM   4705  HN  ILE A 541     -13.542  15.544  19.789  1.00 10.00      A   
ATOM   4706  CA  ILE A 541     -15.456  14.673  19.666  1.00 10.00      A   
ATOM   4707  CB  ILE A 541     -16.126  15.739  20.557  1.00 10.00      A   
ATOM   4708  CG1 ILE A 541     -15.687  15.566  22.015  1.00 10.00      A   
ATOM   4709  CG2 ILE A 541     -17.642  15.656  20.441  1.00 10.00      A   
ATOM   4710  CD1 ILE A 541     -16.098  16.708  22.919  1.00 10.00      A   
ATOM   4711  C   ILE A 541     -15.788  14.951  18.207  1.00 10.00      A   
ATOM   4712  O   ILE A 541     -15.630  16.074  17.730  1.00 10.00      A   
ATOM   4713  N   ALA A 542     -16.217  13.919  17.502  1.00 10.00      A   
ATOM   4714  HN  ALA A 542     -16.328  13.049  17.948  1.00 10.00      A   
ATOM   4715  CA  ALA A 542     -16.548  14.037  16.090  1.00 10.00      A   
ATOM   4716  CB  ALA A 542     -16.081  12.801  15.335  1.00 10.00      A   
ATOM   4717  C   ALA A 542     -18.042  14.249  15.882  1.00 10.00      A   
ATOM   4718  O   ALA A 542     -18.841  13.332  16.078  1.00 10.00      A   
ATOM   4719  N   PRO A 543     -18.442  15.469  15.504  1.00 10.00      A   
ATOM   4720  CA  PRO A 543     -19.842  15.792  15.252  1.00 10.00      A   
ATOM   4721  CB  PRO A 543     -19.870  17.318  15.367  1.00 10.00      A   
ATOM   4722  CG  PRO A 543     -18.502  17.757  14.965  1.00 10.00      A   
ATOM   4723  CD  PRO A 543     -17.561  16.634  15.313  1.00 10.00      A   
ATOM   4724  C   PRO A 543     -20.275  15.356  13.853  1.00 10.00      A   
ATOM   4725  O   PRO A 543     -19.484  15.381  12.904  1.00 10.00      A   
ATOM   4726  N   ARG A 544     -21.521  14.924  13.738  1.00 10.00      A   
ATOM   4727  HN  ARG A 544     -22.094  14.895  14.541  1.00 10.00      A   
ATOM   4728  CA  ARG A 544     -22.078  14.492  12.467  1.00 10.00      A   
ATOM   4729  CB  ARG A 544     -22.297  12.973  12.462  1.00 10.00      A   
ATOM   4730  CG  ARG A 544     -21.056  12.155  12.796  1.00 10.00      A   
ATOM   4731  CD  ARG A 544     -20.016  12.220  11.685  1.00 10.00      A   
ATOM   4732  NE  ARG A 544     -18.706  11.742  12.134  1.00 10.00      A   
ATOM   4733  HE  ARG A 544     -18.140  12.383  12.620  1.00 10.00      A   
ATOM   4734  CZ  ARG A 544     -18.245  10.506  11.922  1.00 10.00      A   
ATOM   4735  NH1 ARG A 544     -18.980   9.616  11.266  1.00 10.00      A   
ATOM   4736 HH11 ARG A 544     -19.891   9.867  10.914  1.00 10.00      A   
ATOM   4737 HH12 ARG A 544     -18.632   8.684  11.117  1.00 10.00      A   
ATOM   4738  NH2 ARG A 544     -17.040  10.156  12.363  1.00 10.00      A   
ATOM   4739 HH21 ARG A 544     -16.697   9.225  12.204  1.00 10.00      A   
ATOM   4740 HH22 ARG A 544     -16.467  10.817  12.852  1.00 10.00      A   
ATOM   4741  C   ARG A 544     -23.400  15.212  12.233  1.00 10.00      A   
ATOM   4742  O   ARG A 544     -24.234  15.298  13.136  1.00 10.00      A   
ATOM   4743  N   PHE A 545     -23.587  15.737  11.035  1.00 10.00      A   
ATOM   4744  HN  PHE A 545     -22.891  15.630  10.348  1.00 10.00      A   
ATOM   4745  CA  PHE A 545     -24.804  16.462  10.707  1.00 10.00      A   
ATOM   4746  CB  PHE A 545     -24.572  17.970  10.853  1.00 10.00      A   
ATOM   4747  CG  PHE A 545     -25.828  18.792  10.892  1.00 10.00      A   
ATOM   4748  CD1 PHE A 545     -26.184  19.588   9.818  1.00 10.00      A   
ATOM   4749  CD2 PHE A 545     -26.648  18.774  12.008  1.00 10.00      A   
ATOM   4750  CE1 PHE A 545     -27.335  20.351   9.851  1.00 10.00      A   
ATOM   4751  CE2 PHE A 545     -27.802  19.533  12.051  1.00 10.00      A   
ATOM   4752  CZ  PHE A 545     -28.145  20.324  10.970  1.00 10.00      A   
ATOM   4753  C   PHE A 545     -25.270  16.131   9.294  1.00 10.00      A   
ATOM   4754  O   PHE A 545     -24.643  16.532   8.310  1.00 10.00      A   
ATOM   4755  N   SER A 546     -26.361  15.386   9.204  1.00 10.00      A   
ATOM   4756  HN  SER A 546     -26.796  15.076  10.030  1.00 10.00      A   
ATOM   4757  CA  SER A 546     -26.930  14.998   7.922  1.00 10.00      A   
ATOM   4758  CB  SER A 546     -27.053  13.474   7.859  1.00 10.00      A   
ATOM   4759  OG  SER A 546     -25.835  12.855   8.237  1.00 10.00      A   
ATOM   4760  HG  SER A 546     -25.096  13.335   7.832  1.00 10.00      A   
ATOM   4761  C   SER A 546     -28.302  15.645   7.740  1.00 10.00      A   
ATOM   4762  O   SER A 546     -29.189  15.480   8.580  1.00 10.00      A   
ATOM   4763  N   ALA A 547     -28.476  16.383   6.648  1.00 10.00      A   
ATOM   4764  HN  ALA A 547     -27.737  16.478   6.005  1.00 10.00      A   
ATOM   4765  CA  ALA A 547     -29.742  17.056   6.379  1.00 10.00      A   
ATOM   4766  CB  ALA A 547     -29.579  18.562   6.517  1.00 10.00      A   
ATOM   4767  C   ALA A 547     -30.292  16.707   4.999  1.00 10.00      A   
ATOM   4768  O   ALA A 547     -29.541  16.597   4.027  1.00 10.00      A   
ATOM   4769  N   SER A 548     -31.605  16.541   4.927  1.00 10.00      A   
ATOM   4770  HN  SER A 548     -32.142  16.637   5.746  1.00 10.00      A   
ATOM   4771  CA  SER A 548     -32.284  16.216   3.679  1.00 10.00      A   
ATOM   4772  CB  SER A 548     -32.457  14.696   3.557  1.00 10.00      A   
ATOM   4773  OG  SER A 548     -33.275  14.338   2.454  1.00 10.00      A   
ATOM   4774  HG  SER A 548     -34.018  13.808   2.770  1.00 10.00      A   
ATOM   4775  C   SER A 548     -33.643  16.908   3.643  1.00 10.00      A   
ATOM   4776  O   SER A 548     -34.322  17.003   4.669  1.00 10.00      A   
ATOM   4777  N   TYR A 549     -34.034  17.398   2.474  1.00 10.00      A   
ATOM   4778  HN  TYR A 549     -33.449  17.296   1.689  1.00 10.00      A   
ATOM   4779  CA  TYR A 549     -35.311  18.080   2.329  1.00 10.00      A   
ATOM   4780  CB  TYR A 549     -35.164  19.575   2.631  1.00 10.00      A   
ATOM   4781  CG  TYR A 549     -36.459  20.358   2.574  1.00 10.00      A   
ATOM   4782  CD1 TYR A 549     -37.617  19.878   3.175  1.00 10.00      A   
ATOM   4783  CD2 TYR A 549     -36.521  21.579   1.918  1.00 10.00      A   
ATOM   4784  CE1 TYR A 549     -38.798  20.590   3.120  1.00 10.00      A   
ATOM   4785  CE2 TYR A 549     -37.697  22.299   1.860  1.00 10.00      A   
ATOM   4786  CZ  TYR A 549     -38.832  21.801   2.461  1.00 10.00      A   
ATOM   4787  OH  TYR A 549     -40.006  22.515   2.398  1.00 10.00      A   
ATOM   4788  HH  TYR A 549     -40.098  22.897   1.517  1.00 10.00      A   
ATOM   4789  C   TYR A 549     -35.904  17.869   0.938  1.00 10.00      A   
ATOM   4790  O   TYR A 549     -35.258  18.149  -0.076  1.00 10.00      A   
ATOM   4791  N   ASP A 550     -37.130  17.362   0.906  1.00 10.00      A   
ATOM   4792  HN  ASP A 550     -37.574  17.145   1.756  1.00 10.00      A   
ATOM   4793  CA  ASP A 550     -37.841  17.112  -0.342  1.00 10.00      A   
ATOM   4794  CB  ASP A 550     -38.976  16.107  -0.102  1.00 10.00      A   
ATOM   4795  CG  ASP A 550     -39.314  15.273  -1.324  1.00 10.00      A   
ATOM   4796  OD1 ASP A 550     -39.932  15.812  -2.268  1.00 10.00      A   
ATOM   4797  OD2 ASP A 550     -38.979  14.066  -1.333  1.00 10.00      A   
ATOM   4798  C   ASP A 550     -38.407  18.421  -0.892  1.00 10.00      A   
ATOM   4799  O   ASP A 550     -38.321  19.467  -0.239  1.00 10.00      A   
ATOM   4800  N   VAL A 551     -38.979  18.375  -2.085  1.00 10.00      A   
ATOM   4801  HN  VAL A 551     -39.033  17.512  -2.558  1.00 10.00      A   
ATOM   4802  CA  VAL A 551     -39.544  19.569  -2.698  1.00 10.00      A   
ATOM   4803  CB  VAL A 551     -39.109  19.744  -4.170  1.00 10.00      A   
ATOM   4804  CG1 VAL A 551     -39.693  21.021  -4.757  1.00 10.00      A   
ATOM   4805  CG2 VAL A 551     -37.590  19.772  -4.273  1.00 10.00      A   
ATOM   4806  C   VAL A 551     -41.069  19.591  -2.580  1.00 10.00      A   
ATOM   4807  O   VAL A 551     -41.637  20.481  -1.944  1.00 10.00      A   
ATOM   4808  N   PHE A 552     -41.729  18.612  -3.183  1.00 10.00      A   
ATOM   4809  HN  PHE A 552     -41.229  17.923  -3.674  1.00 10.00      A   
ATOM   4810  CA  PHE A 552     -43.186  18.538  -3.133  1.00 10.00      A   
ATOM   4811  CB  PHE A 552     -43.818  19.183  -4.376  1.00 10.00      A   
ATOM   4812  CG  PHE A 552     -43.306  18.657  -5.693  1.00 10.00      A   
ATOM   4813  CD1 PHE A 552     -43.808  17.482  -6.234  1.00 10.00      A   
ATOM   4814  CD2 PHE A 552     -42.325  19.342  -6.391  1.00 10.00      A   
ATOM   4815  CE1 PHE A 552     -43.341  17.001  -7.441  1.00 10.00      A   
ATOM   4816  CE2 PHE A 552     -41.852  18.867  -7.600  1.00 10.00      A   
ATOM   4817  CZ  PHE A 552     -42.361  17.695  -8.125  1.00 10.00      A   
ATOM   4818  C   PHE A 552     -43.669  17.104  -2.971  1.00 10.00      A   
ATOM   4819  O   PHE A 552     -44.856  16.815  -3.144  1.00 10.00      A   
ATOM   4820  N   GLY A 553     -42.751  16.210  -2.628  1.00 10.00      A   
ATOM   4821  HN  GLY A 553     -41.821  16.497  -2.489  1.00 10.00      A   
ATOM   4822  CA  GLY A 553     -43.103  14.818  -2.460  1.00 10.00      A   
ATOM   4823  C   GLY A 553     -42.897  14.037  -3.740  1.00 10.00      A   
ATOM   4824  O   GLY A 553     -42.286  14.544  -4.684  1.00 10.00      A   
ATOM   4825  N   ASP A 554     -43.383  12.795  -3.760  1.00 10.00      A   
ATOM   4826  HN  ASP A 554     -43.825  12.451  -2.952  1.00 10.00      A   
ATOM   4827  CA  ASP A 554     -43.276  11.917  -4.933  1.00 10.00      A   
ATOM   4828  CB  ASP A 554     -43.790  12.614  -6.199  1.00 10.00      A   
ATOM   4829  CG  ASP A 554     -44.783  11.784  -6.983  1.00 10.00      A   
ATOM   4830  OD1 ASP A 554     -44.365  10.825  -7.665  1.00 10.00      A   
ATOM   4831  OD2 ASP A 554     -45.992  12.105  -6.935  1.00 10.00      A   
ATOM   4832  C   ASP A 554     -41.846  11.425  -5.151  1.00 10.00      A   
ATOM   4833  O   ASP A 554     -41.583  10.662  -6.081  1.00 10.00      A   
ATOM   4834  N   ARG A 555     -40.930  11.870  -4.287  1.00 10.00      A   
ATOM   4835  HN  ARG A 555     -41.217  12.473  -3.566  1.00 10.00      A   
ATOM   4836  CA  ARG A 555     -39.515  11.495  -4.366  1.00 10.00      A   
ATOM   4837  CB  ARG A 555     -39.317  10.003  -4.060  1.00 10.00      A   
ATOM   4838  CG  ARG A 555     -39.712   9.585  -2.649  1.00 10.00      A   
ATOM   4839  CD  ARG A 555     -38.881  10.308  -1.601  1.00 10.00      A   
ATOM   4840  NE  ARG A 555     -39.038   9.731  -0.265  1.00 10.00      A   
ATOM   4841  HE  ARG A 555     -39.168   8.754  -0.211  1.00 10.00      A   
ATOM   4842  CZ  ARG A 555     -39.019  10.439   0.862  1.00 10.00      A   
ATOM   4843  NH1 ARG A 555     -38.853  11.761   0.826  1.00 10.00      A   
ATOM   4844 HH11 ARG A 555     -38.746  12.234  -0.056  1.00 10.00      A   
ATOM   4845 HH12 ARG A 555     -38.838  12.292   1.676  1.00 10.00      A   
ATOM   4846  NH2 ARG A 555     -39.159   9.825   2.031  1.00 10.00      A   
ATOM   4847 HH21 ARG A 555     -39.142  10.353   2.885  1.00 10.00      A   
ATOM   4848 HH22 ARG A 555     -39.283   8.830   2.065  1.00 10.00      A   
ATOM   4849  C   ARG A 555     -38.910  11.849  -5.727  1.00 10.00      A   
ATOM   4850  O   ARG A 555     -37.927  11.243  -6.157  1.00 10.00      A   
ATOM   4851  N   SER A 556     -39.494  12.838  -6.393  1.00 10.00      A   
ATOM   4852  HN  SER A 556     -40.265  13.290  -5.993  1.00 10.00      A   
ATOM   4853  CA  SER A 556     -39.027  13.260  -7.706  1.00 10.00      A   
ATOM   4854  CB  SER A 556     -40.180  13.882  -8.492  1.00 10.00      A   
ATOM   4855  OG  SER A 556     -41.339  13.067  -8.404  1.00 10.00      A   
ATOM   4856  HG  SER A 556     -41.110  12.232  -7.981  1.00 10.00      A   
ATOM   4857  C   SER A 556     -37.857  14.236  -7.610  1.00 10.00      A   
ATOM   4858  O   SER A 556     -36.894  14.143  -8.377  1.00 10.00      A   
ATOM   4859  N   THR A 557     -37.936  15.166  -6.668  1.00 10.00      A   
ATOM   4860  HN  THR A 557     -38.721  15.192  -6.080  1.00 10.00      A   
ATOM   4861  CA  THR A 557     -36.884  16.154  -6.483  1.00 10.00      A   
ATOM   4862  CB  THR A 557     -37.301  17.518  -7.069  1.00 10.00      A   
ATOM   4863  OG1 THR A 557     -38.117  17.311  -8.230  1.00 10.00      A   
ATOM   4864  HG1 THR A 557     -37.605  16.842  -8.899  1.00 10.00      A   
ATOM   4865  CG2 THR A 557     -36.073  18.329  -7.461  1.00 10.00      A   
ATOM   4866  C   THR A 557     -36.576  16.322  -4.999  1.00 10.00      A   
ATOM   4867  O   THR A 557     -37.487  16.394  -4.174  1.00 10.00      A   
ATOM   4868  N   ARG A 558     -35.295  16.365  -4.654  1.00 10.00      A   
ATOM   4869  HN  ARG A 558     -34.603  16.289  -5.349  1.00 10.00      A   
ATOM   4870  CA  ARG A 558     -34.897  16.527  -3.263  1.00 10.00      A   
ATOM   4871  CB  ARG A 558     -34.981  15.202  -2.493  1.00 10.00      A   
ATOM   4872  CG  ARG A 558     -33.959  14.151  -2.903  1.00 10.00      A   
ATOM   4873  CD  ARG A 558     -34.497  13.248  -4.001  1.00 10.00      A   
ATOM   4874  NE  ARG A 558     -33.627  12.099  -4.242  1.00 10.00      A   
ATOM   4875  HE  ARG A 558     -32.726  12.285  -4.599  1.00 10.00      A   
ATOM   4876  CZ  ARG A 558     -33.979  10.835  -4.001  1.00 10.00      A   
ATOM   4877  NH1 ARG A 558     -35.178  10.558  -3.500  1.00 10.00      A   
ATOM   4878 HH11 ARG A 558     -35.827  11.300  -3.300  1.00 10.00      A   
ATOM   4879 HH12 ARG A 558     -35.441   9.606  -3.317  1.00 10.00      A   
ATOM   4880  NH2 ARG A 558     -33.131   9.848  -4.265  1.00 10.00      A   
ATOM   4881 HH21 ARG A 558     -33.392   8.894  -4.085  1.00 10.00      A   
ATOM   4882 HH22 ARG A 558     -32.224  10.048  -4.647  1.00 10.00      A   
ATOM   4883  C   ARG A 558     -33.503  17.122  -3.140  1.00 10.00      A   
ATOM   4884  O   ARG A 558     -32.662  16.959  -4.031  1.00 10.00      A   
ATOM   4885  N   LEU A 559     -33.274  17.819  -2.039  1.00 10.00      A   
ATOM   4886  HN  LEU A 559     -33.995  17.911  -1.373  1.00 10.00      A   
ATOM   4887  CA  LEU A 559     -31.988  18.438  -1.767  1.00 10.00      A   
ATOM   4888  CB  LEU A 559     -32.169  19.936  -1.494  1.00 10.00      A   
ATOM   4889  CG  LEU A 559     -32.917  20.744  -2.557  1.00 10.00      A   
ATOM   4890  CD1 LEU A 559     -33.127  22.173  -2.083  1.00 10.00      A   
ATOM   4891  CD2 LEU A 559     -32.163  20.726  -3.877  1.00 10.00      A   
ATOM   4892  C   LEU A 559     -31.370  17.774  -0.546  1.00 10.00      A   
ATOM   4893  O   LEU A 559     -32.089  17.230   0.297  1.00 10.00      A   
ATOM   4894  N   PHE A 560     -30.051  17.802  -0.450  1.00 10.00      A   
ATOM   4895  HN  PHE A 560     -29.524  18.247  -1.150  1.00 10.00      A   
ATOM   4896  CA  PHE A 560     -29.362  17.196   0.680  1.00 10.00      A   
ATOM   4897  CB  PHE A 560     -29.095  15.700   0.444  1.00 10.00      A   
ATOM   4898  CG  PHE A 560     -28.345  15.377  -0.822  1.00 10.00      A   
ATOM   4899  CD1 PHE A 560     -29.024  15.147  -2.008  1.00 10.00      A   
ATOM   4900  CD2 PHE A 560     -26.962  15.291  -0.823  1.00 10.00      A   
ATOM   4901  CE1 PHE A 560     -28.339  14.837  -3.168  1.00 10.00      A   
ATOM   4902  CE2 PHE A 560     -26.271  14.984  -1.979  1.00 10.00      A   
ATOM   4903  CZ  PHE A 560     -26.960  14.756  -3.154  1.00 10.00      A   
ATOM   4904  C   PHE A 560     -28.071  17.934   1.000  1.00 10.00      A   
ATOM   4905  O   PHE A 560     -27.459  18.543   0.119  1.00 10.00      A   
ATOM   4906  N   GLY A 561     -27.672  17.886   2.261  1.00 10.00      A   
ATOM   4907  HN  GLY A 561     -28.212  17.391   2.917  1.00 10.00      A   
ATOM   4908  CA  GLY A 561     -26.458  18.547   2.687  1.00 10.00      A   
ATOM   4909  C   GLY A 561     -25.809  17.823   3.848  1.00 10.00      A   
ATOM   4910  O   GLY A 561     -26.460  17.028   4.535  1.00 10.00      A   
ATOM   4911  N   GLY A 562     -24.535  18.091   4.077  1.00 10.00      A   
ATOM   4912  HN  GLY A 562     -24.063  18.738   3.504  1.00 10.00      A   
ATOM   4913  CA  GLY A 562     -23.835  17.441   5.158  1.00 10.00      A   
ATOM   4914  C   GLY A 562     -22.752  18.308   5.761  1.00 10.00      A   
ATOM   4915  O   GLY A 562     -22.131  19.119   5.070  1.00 10.00      A   
ATOM   4916  N   ALA A 563     -22.561  18.155   7.061  1.00 10.00      A   
ATOM   4917  HN  ALA A 563     -23.133  17.520   7.550  1.00 10.00      A   
ATOM   4918  CA  ALA A 563     -21.542  18.886   7.801  1.00 10.00      A   
ATOM   4919  CB  ALA A 563     -22.133  20.131   8.449  1.00 10.00      A   
ATOM   4920  C   ALA A 563     -20.962  17.953   8.855  1.00 10.00      A   
ATOM   4921  O   ALA A 563     -21.461  17.874   9.976  1.00 10.00      A   
ATOM   4922  N   ASN A 564     -19.914  17.237   8.485  1.00 10.00      A   
ATOM   4923  HN  ASN A 564     -19.528  17.374   7.593  1.00 10.00      A   
ATOM   4924  CA  ASN A 564     -19.310  16.270   9.388  1.00 10.00      A   
ATOM   4925  CB  ASN A 564     -19.446  14.853   8.819  1.00 10.00      A   
ATOM   4926  CG  ASN A 564     -20.881  14.472   8.513  1.00 10.00      A   
ATOM   4927  OD1 ASN A 564     -21.718  14.393   9.409  1.00 10.00      A   
ATOM   4928  ND2 ASN A 564     -21.175  14.229   7.247  1.00 10.00      A   
ATOM   4929 HD21 ASN A 564     -20.455  14.304   6.575  1.00 10.00      A   
ATOM   4930 HD22 ASN A 564     -22.100  13.985   7.027  1.00 10.00      A   
ATOM   4931  C   ASN A 564     -17.848  16.572   9.672  1.00 10.00      A   
ATOM   4932  O   ASN A 564     -17.243  17.452   9.055  1.00 10.00      A   
ATOM   4933  N   ARG A 565     -17.302  15.835  10.625  1.00 10.00      A   
ATOM   4934  HN  ARG A 565     -17.862  15.175  11.088  1.00 10.00      A   
ATOM   4935  CA  ARG A 565     -15.912  15.968  11.023  1.00 10.00      A   
ATOM   4936  CB  ARG A 565     -15.815  16.824  12.286  1.00 10.00      A   
ATOM   4937  CG  ARG A 565     -14.399  17.065  12.778  1.00 10.00      A   
ATOM   4938  CD  ARG A 565     -13.899  18.442  12.376  1.00 10.00      A   
ATOM   4939  NE  ARG A 565     -13.181  19.096  13.471  1.00 10.00      A   
ATOM   4940  HE  ARG A 565     -13.035  18.570  14.295  1.00 10.00      A   
ATOM   4941  CZ  ARG A 565     -12.723  20.348  13.418  1.00 10.00      A   
ATOM   4942  NH1 ARG A 565     -12.903  21.082  12.324  1.00 10.00      A   
ATOM   4943 HH11 ARG A 565     -12.559  22.024  12.286  1.00 10.00      A   
ATOM   4944 HH12 ARG A 565     -13.385  20.694  11.523  1.00 10.00      A   
ATOM   4945  NH2 ARG A 565     -12.089  20.872  14.463  1.00 10.00      A   
ATOM   4946 HH21 ARG A 565     -11.739  21.813  14.423  1.00 10.00      A   
ATOM   4947 HH22 ARG A 565     -11.957  20.328  15.301  1.00 10.00      A   
ATOM   4948  C   ARG A 565     -15.356  14.574  11.291  1.00 10.00      A   
ATOM   4949  O   ARG A 565     -15.843  13.867  12.174  1.00 10.00      A   
ATOM   4950  N   TYR A 566     -14.361  14.171  10.518  1.00 10.00      A   
ATOM   4951  HN  TYR A 566     -14.010  14.776   9.826  1.00 10.00      A   
ATOM   4952  CA  TYR A 566     -13.775  12.845  10.671  1.00 10.00      A   
ATOM   4953  CB  TYR A 566     -13.752  12.129   9.320  1.00 10.00      A   
ATOM   4954  CG  TYR A 566     -15.099  12.101   8.642  1.00 10.00      A   
ATOM   4955  CD1 TYR A 566     -16.079  11.214   9.056  1.00 10.00      A   
ATOM   4956  CD2 TYR A 566     -15.396  12.970   7.600  1.00 10.00      A   
ATOM   4957  CE1 TYR A 566     -17.318  11.190   8.454  1.00 10.00      A   
ATOM   4958  CE2 TYR A 566     -16.634  12.950   6.989  1.00 10.00      A   
ATOM   4959  CZ  TYR A 566     -17.591  12.058   7.421  1.00 10.00      A   
ATOM   4960  OH  TYR A 566     -18.832  12.038   6.825  1.00 10.00      A   
ATOM   4961  HH  TYR A 566     -18.851  12.679   6.090  1.00 10.00      A   
ATOM   4962  C   TYR A 566     -12.373  12.918  11.254  1.00 10.00      A   
ATOM   4963  O   TYR A 566     -11.555  13.714  10.805  1.00 10.00      A   
ATOM   4964  N   TYR A 567     -12.115  12.091  12.261  1.00 10.00      A   
ATOM   4965  HN  TYR A 567     -12.822  11.487  12.573  1.00 10.00      A   
ATOM   4966  CA  TYR A 567     -10.810  12.042  12.913  1.00 10.00      A   
ATOM   4967  CB  TYR A 567     -10.949  12.252  14.426  1.00 10.00      A   
ATOM   4968  CG  TYR A 567     -11.388  13.644  14.813  1.00 10.00      A   
ATOM   4969  CD1 TYR A 567     -12.727  13.937  15.026  1.00 10.00      A   
ATOM   4970  CD2 TYR A 567     -10.463  14.670  14.956  1.00 10.00      A   
ATOM   4971  CE1 TYR A 567     -13.134  15.210  15.367  1.00 10.00      A   
ATOM   4972  CE2 TYR A 567     -10.861  15.948  15.301  1.00 10.00      A   
ATOM   4973  CZ  TYR A 567     -12.199  16.213  15.505  1.00 10.00      A   
ATOM   4974  OH  TYR A 567     -12.603  17.486  15.837  1.00 10.00      A   
ATOM   4975  HH  TYR A 567     -12.860  17.505  16.769  1.00 10.00      A   
ATOM   4976  C   TYR A 567     -10.126  10.708  12.627  1.00 10.00      A   
ATOM   4977  O   TYR A 567     -10.778   9.659  12.603  1.00 10.00      A   
ATOM   4978  N   ALA A 568      -8.820  10.758  12.403  1.00 10.00      A   
ATOM   4979  HN  ALA A 568      -8.364  11.630  12.433  1.00 10.00      A   
ATOM   4980  CA  ALA A 568      -8.039   9.562  12.109  1.00 10.00      A   
ATOM   4981  CB  ALA A 568      -6.823   9.930  11.273  1.00 10.00      A   
ATOM   4982  C   ALA A 568      -7.608   8.841  13.385  1.00 10.00      A   
ATOM   4983  O   ALA A 568      -7.956   9.254  14.494  1.00 10.00      A   
ATOM   4984  N   GLY A 569      -6.854   7.761  13.217  1.00 10.00      A   
ATOM   4985  HN  GLY A 569      -6.614   7.481  12.306  1.00 10.00      A   
ATOM   4986  CA  GLY A 569      -6.382   6.991  14.352  1.00 10.00      A   
ATOM   4987  C   GLY A 569      -4.907   7.208  14.628  1.00 10.00      A   
ATOM   4988  O   GLY A 569      -4.393   8.316  14.459  1.00 10.00      A   
ATOM   4989  N   ASN A 570      -4.221   6.150  15.045  1.00 10.00      A   
ATOM   4990  HN  ASN A 570      -4.685   5.289  15.144  1.00 10.00      A   
ATOM   4991  CA  ASN A 570      -2.798   6.228  15.354  1.00 10.00      A   
ATOM   4992  CB  ASN A 570      -2.481   5.521  16.682  1.00 10.00      A   
ATOM   4993  CG  ASN A 570      -3.351   5.975  17.844  1.00 10.00      A   
ATOM   4994  OD1 ASN A 570      -4.341   5.325  18.183  1.00 10.00      A   
ATOM   4995  ND2 ASN A 570      -2.983   7.087  18.467  1.00 10.00      A   
ATOM   4996 HD21 ASN A 570      -2.187   7.554  18.151  1.00 10.00      A   
ATOM   4997 HD22 ASN A 570      -3.529   7.397  19.232  1.00 10.00      A   
ATOM   4998  C   ASN A 570      -1.965   5.615  14.234  1.00 10.00      A   
ATOM   4999  O   ASN A 570      -2.470   4.837  13.425  1.00 10.00      A   
ATOM   5000  N   ILE A 571      -0.685   5.968  14.190  1.00 10.00      A   
ATOM   5001  HN  ILE A 571      -0.337   6.591  14.861  1.00 10.00      A   
ATOM   5002  CA  ILE A 571       0.216   5.445  13.167  1.00 10.00      A   
ATOM   5003  CB  ILE A 571       1.000   6.571  12.455  1.00 10.00      A   
ATOM   5004  CG1 ILE A 571       0.044   7.646  11.921  1.00 10.00      A   
ATOM   5005  CG2 ILE A 571       1.850   6.005  11.326  1.00 10.00      A   
ATOM   5006  CD1 ILE A 571      -0.935   7.144  10.877  1.00 10.00      A   
ATOM   5007  C   ILE A 571       1.197   4.444  13.779  1.00 10.00      A   
ATOM   5008  O   ILE A 571       1.364   3.339  13.270  1.00 10.00      A   
ATOM   5009  N   LEU A 572       1.854   4.860  14.865  1.00 10.00      A   
ATOM   5010  HN  LEU A 572       1.690   5.769  15.192  1.00 10.00      A   
ATOM   5011  CA  LEU A 572       2.810   4.015  15.596  1.00 10.00      A   
ATOM   5012  CB  LEU A 572       2.153   2.710  16.064  1.00 10.00      A   
ATOM   5013  CG  LEU A 572       2.610   2.171  17.420  1.00 10.00      A   
ATOM   5014  CD1 LEU A 572       2.112   3.063  18.547  1.00 10.00      A   
ATOM   5015  CD2 LEU A 572       2.135   0.740  17.615  1.00 10.00      A   
ATOM   5016  C   LEU A 572       4.104   3.727  14.821  1.00 10.00      A   
ATOM   5017  O   LEU A 572       5.001   3.049  15.330  1.00 10.00      A   
ATOM   5018  N   ALA A 573       4.221   4.279  13.616  1.00 10.00      A   
ATOM   5019  HN  ALA A 573       3.489   4.832  13.277  1.00 10.00      A   
ATOM   5020  CA  ALA A 573       5.397   4.066  12.770  1.00 10.00      A   
ATOM   5021  CB  ALA A 573       5.171   4.644  11.380  1.00 10.00      A   
ATOM   5022  C   ALA A 573       6.673   4.642  13.383  1.00 10.00      A   
ATOM   5023  O   ALA A 573       7.781   4.268  12.992  1.00 10.00      A   
ATOM   5024  N   TYR A 574       6.521   5.553  14.334  1.00 10.00      A   
ATOM   5025  HN  TYR A 574       5.616   5.813  14.613  1.00 10.00      A   
ATOM   5026  CA  TYR A 574       7.671   6.171  14.977  1.00 10.00      A   
ATOM   5027  CB  TYR A 574       7.423   7.658  15.231  1.00 10.00      A   
ATOM   5028  CG  TYR A 574       7.624   8.529  14.011  1.00 10.00      A   
ATOM   5029  CD1 TYR A 574       7.160   8.132  12.763  1.00 10.00      A   
ATOM   5030  CD2 TYR A 574       8.278   9.750  14.108  1.00 10.00      A   
ATOM   5031  CE1 TYR A 574       7.341   8.924  11.648  1.00 10.00      A   
ATOM   5032  CE2 TYR A 574       8.463  10.548  12.997  1.00 10.00      A   
ATOM   5033  CZ  TYR A 574       7.993  10.130  11.771  1.00 10.00      A   
ATOM   5034  OH  TYR A 574       8.167  10.921  10.665  1.00 10.00      A   
ATOM   5035  HH  TYR A 574       7.332  10.983  10.177  1.00 10.00      A   
ATOM   5036  C   TYR A 574       8.037   5.455  16.269  1.00 10.00      A   
ATOM   5037  O   TYR A 574       9.169   5.541  16.735  1.00 10.00      A   
ATOM   5038  N   LYS A 575       7.077   4.733  16.832  1.00 10.00      A   
ATOM   5039  HN  LYS A 575       6.196   4.686  16.401  1.00 10.00      A   
ATOM   5040  CA  LYS A 575       7.306   3.997  18.067  1.00 10.00      A   
ATOM   5041  CB  LYS A 575       5.978   3.650  18.746  1.00 10.00      A   
ATOM   5042  CG  LYS A 575       5.738   4.379  20.060  1.00 10.00      A   
ATOM   5043  CD  LYS A 575       6.725   3.941  21.130  1.00 10.00      A   
ATOM   5044  CE  LYS A 575       6.541   4.739  22.412  1.00 10.00      A   
ATOM   5045  NZ  LYS A 575       7.591   4.428  23.417  1.00 10.00      A   
ATOM   5046  HZ1 LYS A 575       8.533   4.442  22.968  1.00 10.00      A   
ATOM   5047  HZ2 LYS A 575       7.432   3.486  23.827  1.00 10.00      A   
ATOM   5048  HZ3 LYS A 575       7.577   5.134  24.182  1.00 10.00      A   
ATOM   5049  C   LYS A 575       8.100   2.727  17.789  1.00 10.00      A   
ATOM   5050  O   LYS A 575       9.034   2.393  18.513  1.00 10.00      A   
ATOM   5051  N   MET A 576       7.741   2.046  16.708  1.00 10.00      A   
ATOM   5052  HN  MET A 576       6.999   2.380  16.158  1.00 10.00      A   
ATOM   5053  CA  MET A 576       8.407   0.807  16.321  1.00 10.00      A   
ATOM   5054  CB  MET A 576       7.613   0.094  15.224  1.00 10.00      A   
ATOM   5055  CG  MET A 576       6.231  -0.366  15.651  1.00 10.00      A   
ATOM   5056  SD  MET A 576       6.263  -1.332  17.173  1.00 10.00      A   
ATOM   5057  CE  MET A 576       4.696  -2.184  17.054  1.00 10.00      A   
ATOM   5058  C   MET A 576       9.831   1.061  15.839  1.00 10.00      A   
ATOM   5059  O   MET A 576      10.623   0.133  15.695  1.00 10.00      A   
ATOM   5060  N   ARG A 577      10.156   2.321  15.595  1.00 10.00      A   
ATOM   5061  HN  ARG A 577       9.492   3.026  15.752  1.00 10.00      A   
ATOM   5062  CA  ARG A 577      11.482   2.679  15.117  1.00 10.00      A   
ATOM   5063  CB  ARG A 577      11.397   3.361  13.747  1.00 10.00      A   
ATOM   5064  CG  ARG A 577      10.974   2.428  12.621  1.00 10.00      A   
ATOM   5065  CD  ARG A 577      11.023   3.114  11.264  1.00 10.00      A   
ATOM   5066  NE  ARG A 577      10.026   4.179  11.140  1.00 10.00      A   
ATOM   5067  HE  ARG A 577       9.316   4.214  11.823  1.00 10.00      A   
ATOM   5068  CZ  ARG A 577      10.020   5.084  10.157  1.00 10.00      A   
ATOM   5069  NH1 ARG A 577      10.949   5.046   9.205  1.00 10.00      A   
ATOM   5070 HH11 ARG A 577      11.662   4.336   9.217  1.00 10.00      A   
ATOM   5071 HH12 ARG A 577      10.945   5.729   8.466  1.00 10.00      A   
ATOM   5072  NH2 ARG A 577       9.084   6.025  10.133  1.00 10.00      A   
ATOM   5073 HH21 ARG A 577       9.075   6.720   9.389  1.00 10.00      A   
ATOM   5074 HH22 ARG A 577       8.385   6.059  10.844  1.00 10.00      A   
ATOM   5075  C   ARG A 577      12.222   3.564  16.115  1.00 10.00      A   
ATOM   5076  O   ARG A 577      13.259   4.136  15.792  1.00 10.00      A   
ATOM   5077  N   GLN A 578      11.700   3.647  17.335  1.00 10.00      A   
ATOM   5078  HN  GLN A 578      10.881   3.147  17.541  1.00 10.00      A   
ATOM   5079  CA  GLN A 578      12.310   4.470  18.377  1.00 10.00      A   
ATOM   5080  CB  GLN A 578      11.434   4.498  19.631  1.00 10.00      A   
ATOM   5081  CG  GLN A 578      11.022   5.895  20.076  1.00 10.00      A   
ATOM   5082  CD  GLN A 578      10.334   5.894  21.426  1.00 10.00      A   
ATOM   5083  OE1 GLN A 578       9.733   4.901  21.825  1.00 10.00      A   
ATOM   5084  NE2 GLN A 578      10.406   7.008  22.137  1.00 10.00      A   
ATOM   5085 HE21 GLN A 578      10.895   7.775  21.759  1.00 10.00      A   
ATOM   5086 HE22 GLN A 578       9.975   7.022  23.017  1.00 10.00      A   
ATOM   5087  C   GLN A 578      13.715   3.986  18.729  1.00 10.00      A   
ATOM   5088  O   GLN A 578      14.583   4.780  19.082  1.00 10.00      A   
ATOM   5089  N   GLY A 579      13.933   2.683  18.634  1.00 10.00      A   
ATOM   5090  HN  GLY A 579      13.204   2.093  18.358  1.00 10.00      A   
ATOM   5091  CA  GLY A 579      15.235   2.130  18.944  1.00 10.00      A   
ATOM   5092  C   GLY A 579      15.796   1.322  17.794  1.00 10.00      A   
ATOM   5093  O   GLY A 579      16.628   0.439  17.994  1.00 10.00      A   
ATOM   5094  N   ILE A 580      15.347   1.631  16.585  1.00 10.00      A   
ATOM   5095  HN  ILE A 580      14.722   2.379  16.485  1.00 10.00      A   
ATOM   5096  CA  ILE A 580      15.798   0.913  15.400  1.00 10.00      A   
ATOM   5097  CB  ILE A 580      14.773   1.023  14.246  1.00 10.00      A   
ATOM   5098  CG1 ILE A 580      14.777  -0.248  13.390  1.00 10.00      A   
ATOM   5099  CG2 ILE A 580      15.023   2.259  13.392  1.00 10.00      A   
ATOM   5100  CD1 ILE A 580      13.548  -0.403  12.518  1.00 10.00      A   
ATOM   5101  C   ILE A 580      17.175   1.408  14.954  1.00 10.00      A   
ATOM   5102  O   ILE A 580      17.605   2.492  15.342  1.00 10.00      A   
ATOM   5103  N   GLY A 581      17.869   0.604  14.162  1.00 10.00      A   
ATOM   5104  HN  GLY A 581      17.487  -0.255  13.892  1.00 10.00      A   
ATOM   5105  CA  GLY A 581      19.185   0.990  13.689  1.00 10.00      A   
ATOM   5106  C   GLY A 581      20.274   0.619  14.674  1.00 10.00      A   
ATOM   5107  O   GLY A 581      21.440   0.961  14.480  1.00 10.00      A   
ATOM   5108  N   SER A 582      19.881  -0.084  15.730  1.00 10.00      A   
ATOM   5109  HN  SER A 582      18.933  -0.317  15.821  1.00 10.00      A   
ATOM   5110  CA  SER A 582      20.805  -0.521  16.764  1.00 10.00      A   
ATOM   5111  CB  SER A 582      20.009  -1.199  17.880  1.00 10.00      A   
ATOM   5112  OG  SER A 582      18.642  -1.329  17.505  1.00 10.00      A   
ATOM   5113  HG  SER A 582      18.117  -0.643  17.945  1.00 10.00      A   
ATOM   5114  C   SER A 582      21.846  -1.479  16.190  1.00 10.00      A   
ATOM   5115  O   SER A 582      21.550  -2.640  15.906  1.00 10.00      A   
ATOM   5116  N   ASN A 583      23.062  -0.984  16.014  1.00 10.00      A   
ATOM   5117  HN  ASN A 583      23.245  -0.051  16.273  1.00 10.00      A   
ATOM   5118  CA  ASN A 583      24.138  -1.788  15.458  1.00 10.00      A   
ATOM   5119  CB  ASN A 583      24.486  -1.325  14.036  1.00 10.00      A   
ATOM   5120  CG  ASN A 583      25.114   0.054  13.977  1.00 10.00      A   
ATOM   5121  OD1 ASN A 583      26.334   0.197  14.031  1.00 10.00      A   
ATOM   5122  ND2 ASN A 583      24.286   1.083  13.865  1.00 10.00      A   
ATOM   5123 HD21 ASN A 583      23.318   0.903  13.830  1.00 10.00      A   
ATOM   5124 HD22 ASN A 583      24.671   1.981  13.819  1.00 10.00      A   
ATOM   5125  C   ASN A 583      25.369  -1.770  16.358  1.00 10.00      A   
ATOM   5126  O   ASN A 583      25.642  -0.780  17.039  1.00 10.00      A   
ATOM   5127  N   ILE A 584      26.089  -2.880  16.377  1.00 10.00      A   
ATOM   5128  HN  ILE A 584      25.814  -3.637  15.818  1.00 10.00      A   
ATOM   5129  CA  ILE A 584      27.290  -3.007  17.190  1.00 10.00      A   
ATOM   5130  CB  ILE A 584      27.139  -4.095  18.280  1.00 10.00      A   
ATOM   5131  CG1 ILE A 584      25.902  -3.834  19.145  1.00 10.00      A   
ATOM   5132  CG2 ILE A 584      28.390  -4.160  19.147  1.00 10.00      A   
ATOM   5133  CD1 ILE A 584      25.594  -4.946  20.127  1.00 10.00      A   
ATOM   5134  C   ILE A 584      28.475  -3.354  16.300  1.00 10.00      A   
ATOM   5135  O   ILE A 584      28.528  -4.438  15.717  1.00 10.00      A   
ATOM   5136  N   GLN A 585      29.412  -2.429  16.191  1.00 10.00      A   
ATOM   5137  HN  GLN A 585      29.314  -1.588  16.689  1.00 10.00      A   
ATOM   5138  CA  GLN A 585      30.590  -2.633  15.366  1.00 10.00      A   
ATOM   5139  CB  GLN A 585      30.986  -1.340  14.653  1.00 10.00      A   
ATOM   5140  CG  GLN A 585      30.113  -1.027  13.450  1.00 10.00      A   
ATOM   5141  CD  GLN A 585      30.551  -1.759  12.193  1.00 10.00      A   
ATOM   5142  OE1 GLN A 585      31.245  -2.776  12.255  1.00 10.00      A   
ATOM   5143  NE2 GLN A 585      30.135  -1.252  11.044  1.00 10.00      A   
ATOM   5144 HE21 GLN A 585      29.567  -0.436  11.070  1.00 10.00      A   
ATOM   5145 HE22 GLN A 585      30.386  -1.707  10.218  1.00 10.00      A   
ATOM   5146  C   GLN A 585      31.751  -3.172  16.185  1.00 10.00      A   
ATOM   5147  O   GLN A 585      32.390  -2.436  16.940  1.00 10.00      A   
ATOM   5148  N   GLU A 586      32.000  -4.464  16.038  1.00 10.00      A   
ATOM   5149  HN  GLU A 586      31.431  -4.989  15.426  1.00 10.00      A   
ATOM   5150  CA  GLU A 586      33.082  -5.132  16.744  1.00 10.00      A   
ATOM   5151  CB  GLU A 586      32.627  -6.516  17.209  1.00 10.00      A   
ATOM   5152  CG  GLU A 586      31.349  -6.499  18.031  1.00 10.00      A   
ATOM   5153  CD  GLU A 586      30.656  -7.842  18.050  1.00 10.00      A   
ATOM   5154  OE1 GLU A 586      30.279  -8.335  16.969  1.00 10.00      A   
ATOM   5155  OE2 GLU A 586      30.483  -8.418  19.150  1.00 10.00      A   
ATOM   5156  C   GLU A 586      34.293  -5.256  15.826  1.00 10.00      A   
ATOM   5157  O   GLU A 586      34.141  -5.441  14.620  1.00 10.00      A   
ATOM   5158  N   SER A 587      35.491  -5.137  16.384  1.00 10.00      A   
ATOM   5159  HN  SER A 587      35.562  -4.989  17.349  1.00 10.00      A   
ATOM   5160  CA  SER A 587      36.706  -5.231  15.584  1.00 10.00      A   
ATOM   5161  CB  SER A 587      37.308  -3.838  15.392  1.00 10.00      A   
ATOM   5162  OG  SER A 587      36.340  -2.832  15.655  1.00 10.00      A   
ATOM   5163  HG  SER A 587      35.494  -3.250  15.857  1.00 10.00      A   
ATOM   5164  C   SER A 587      37.732  -6.155  16.234  1.00 10.00      A   
ATOM   5165  O   SER A 587      37.685  -6.394  17.442  1.00 10.00      A   
ATOM   5166  N   ARG A 588      38.644  -6.677  15.420  1.00 10.00      A   
ATOM   5167  HN  ARG A 588      38.608  -6.460  14.463  1.00 10.00      A
[truncated: 279,977 more chars]
