# Supplementary material for: Structure of the bacterial plant-ferredoxin receptor FusA
Source: Nat Commun. 2016 Oct 31;7:13308. doi: 10.1038/ncomms13308 (PMC5095587; doi:10.1038/ncomms13308)
Supplement: Supplementary Data 2 — : Structural coordinates representing the HADDOCK generated docking solutions between FusA and Arabidopsis Ferredoxin docking, cluster 4. [file ncomms13308-s4.txt]

REMARK FILENAME="complex_299w.pdb0"
REMARK ===============================================================
REMARK HADDOCK run for complex
REMARK initial structure: complex_299.pdb
REMARK final NOE weights: unambig 50 amb: 50
REMARK ===============================================================
REMARK            total,bonds,angles,improper,dihe,vdw,elec,air,cdih,coup,rdcs,vean,dani,xpcs,rg
REMARK energies: -568.939, 0, 0, 0, 0, -96.1835, -532.181, 59.4254, 0, 0, 0, 0, 0, 0, 0
REMARK ===============================================================
REMARK            bonds,angles,impropers,dihe,air,cdih,coup,rdcs,vean,dani,xpcs
REMARK rms-dev.: 0,0,0,0,0.748474,0,0, 0, 0, 0, 0
REMARK ===============================================================
REMARK               air,cdih,coup,rdcs,vean,dani,xpcs
REMARK               >0.3,>5,>1,>0,>5,>0.2,>0.2
REMARK violations.: 2, 0, 0, 0, 0, 0, 0
REMARK ===============================================================
REMARK                        CVpartition#,violations,rms
REMARK AIRs cross-validation: 1, 2, 0.450897
REMARK ===============================================================
REMARK NCS energy: 0
REMARK ===============================================================
REMARK Symmetry energy: 0
REMARK ===============================================================
REMARK Desolvation energy: 36.0059
REMARK Internal energy free molecules: 4942.57
REMARK Internal energy complex: -36312.6
REMARK Binding energy: -41847.5
REMARK ===============================================================
REMARK buried surface area: 2993.67
REMARK ===============================================================
REMARK water - chain1: 0 0 0
REMARK water - chain2: 0 0 0
REMARK water - chain3: 0 0 0
REMARK water - chain4: 0 0 0
REMARK water - chain5: 0 0 0
REMARK water - chain6: 0 0 0
REMARK ===============================================================
REMARK water - water: 0 0 0
REMARK ===============================================================
REMARK DATE:30-Apr-2015  01:32:02       created by user: enmr
REMARK VERSION:1.3U
ATOM      1  CB  SER A  59     -35.002   3.388   7.205  1.00 10.00      A   
ATOM      2  OG  SER A  59     -35.943   2.393   7.580  1.00 10.00      A   
ATOM      3  HG  SER A  59     -35.646   1.534   7.255  1.00 10.00      A   
ATOM      4  C   SER A  59     -32.725   4.359   7.643  1.00 10.00      A   
ATOM      5  O   SER A  59     -32.547   5.350   8.351  1.00 10.00      A   
ATOM      6  N   SER A  59     -34.055   3.391   9.483  1.00 10.00      A   
ATOM      7  HT1 SER A  59     -33.235   3.117  10.060  1.00 10.00      A   
ATOM      8  HT2 SER A  59     -34.856   2.772   9.716  1.00 10.00      A   
ATOM      9  HT3 SER A  59     -34.314   4.368   9.713  1.00 10.00      A   
ATOM     10  CA  SER A  59     -33.728   3.282   8.047  1.00 10.00      A   
ATOM     11  N   THR A  60     -32.067   4.159   6.510  1.00 10.00      A   
ATOM     12  HN  THR A  60     -32.244   3.347   5.987  1.00 10.00      A   
ATOM     13  CA  THR A  60     -31.083   5.107   6.019  1.00 10.00      A   
ATOM     14  CB  THR A  60     -30.137   4.420   5.017  1.00 10.00      A   
ATOM     15  OG1 THR A  60     -30.798   3.278   4.449  1.00 10.00      A   
ATOM     16  HG1 THR A  60     -30.380   2.470   4.777  1.00 10.00      A   
ATOM     17  CG2 THR A  60     -28.860   3.971   5.709  1.00 10.00      A   
ATOM     18  C   THR A  60     -31.749   6.303   5.339  1.00 10.00      A   
ATOM     19  O   THR A  60     -32.720   6.145   4.596  1.00 10.00      A   
ATOM     20  N   PRO A  61     -31.260   7.521   5.614  1.00 10.00      A   
ATOM     21  CA  PRO A  61     -31.792   8.746   5.009  1.00 10.00      A   
ATOM     22  CB  PRO A  61     -31.094   9.873   5.788  1.00 10.00      A   
ATOM     23  CG  PRO A  61     -30.479   9.211   6.976  1.00 10.00      A   
ATOM     24  CD  PRO A  61     -30.168   7.809   6.549  1.00 10.00      A   
ATOM     25  C   PRO A  61     -31.418   8.824   3.531  1.00 10.00      A   
ATOM     26  O   PRO A  61     -30.327   8.406   3.140  1.00 10.00      A   
ATOM     27  N   THR A  62     -32.317   9.365   2.718  1.00 10.00      A   
ATOM     28  HN  THR A  62     -33.158   9.708   3.098  1.00 10.00      A   
ATOM     29  CA  THR A  62     -32.085   9.485   1.284  1.00 10.00      A   
ATOM     30  CB  THR A  62     -33.313  10.069   0.563  1.00 10.00      A   
ATOM     31  OG1 THR A  62     -34.076  10.874   1.474  1.00 10.00      A   
ATOM     32  HG1 THR A  62     -33.483  11.263   2.142  1.00 10.00      A   
ATOM     33  CG2 THR A  62     -34.195   8.956   0.015  1.00 10.00      A   
ATOM     34  C   THR A  62     -30.858  10.341   0.980  1.00 10.00      A   
ATOM     35  O   THR A  62     -30.120  10.073   0.027  1.00 10.00      A   
ATOM     36  N   SER A  63     -30.639  11.357   1.806  1.00 10.00      A   
ATOM     37  HN  SER A  63     -31.271  11.515   2.547  1.00 10.00      A   
ATOM     38  CA  SER A  63     -29.508  12.258   1.646  1.00 10.00      A   
ATOM     39  CB  SER A  63     -29.602  13.392   2.670  1.00 10.00      A   
ATOM     40  OG  SER A  63     -30.200  12.942   3.877  1.00 10.00      A   
ATOM     41  HG  SER A  63     -31.153  12.801   3.735  1.00 10.00      A   
ATOM     42  C   SER A  63     -28.179  11.521   1.802  1.00 10.00      A   
ATOM     43  O   SER A  63     -27.170  11.897   1.201  1.00 10.00      A   
ATOM     44  N   GLN A  64     -28.189  10.461   2.600  1.00 10.00      A   
ATOM     45  HN  GLN A  64     -29.030  10.195   3.030  1.00 10.00      A   
ATOM     46  CA  GLN A  64     -26.984   9.686   2.846  1.00 10.00      A   
ATOM     47  CB  GLN A  64     -26.900   9.280   4.320  1.00 10.00      A   
ATOM     48  CG  GLN A  64     -27.053  10.453   5.279  1.00 10.00      A   
ATOM     49  CD  GLN A  64     -26.772  10.088   6.724  1.00 10.00      A   
ATOM     50  OE1 GLN A  64     -26.950   8.943   7.137  1.00 10.00      A   
ATOM     51  NE2 GLN A  64     -26.340  11.067   7.507  1.00 10.00      A   
ATOM     52 HE21 GLN A  64     -26.225  11.963   7.112  1.00 10.00      A   
ATOM     53 HE22 GLN A  64     -26.160  10.861   8.450  1.00 10.00      A   
ATOM     54  C   GLN A  64     -26.894   8.465   1.933  1.00 10.00      A   
ATOM     55  O   GLN A  64     -25.803   8.085   1.509  1.00 10.00      A   
ATOM     56  N   SER A  65     -28.040   7.878   1.593  1.00 10.00      A   
ATOM     57  HN  SER A  65     -28.888   8.242   1.934  1.00 10.00      A   
ATOM     58  CA  SER A  65     -28.067   6.691   0.737  1.00 10.00      A   
ATOM     59  CB  SER A  65     -29.449   6.028   0.740  1.00 10.00      A   
ATOM     60  OG  SER A  65     -30.481   6.977   0.519  1.00 10.00      A   
ATOM     61  HG  SER A  65     -30.485   7.237  -0.413  1.00 10.00      A   
ATOM     62  C   SER A  65     -27.604   6.980  -0.691  1.00 10.00      A   
ATOM     63  O   SER A  65     -27.334   6.061  -1.464  1.00 10.00      A   
ATOM     64  N   MET A  66     -27.517   8.256  -1.045  1.00 10.00      A   
ATOM     65  HN  MET A  66     -27.761   8.951  -0.399  1.00 10.00      A   
ATOM     66  CA  MET A  66     -27.077   8.644  -2.377  1.00 10.00      A   
ATOM     67  CB  MET A  66     -27.616  10.028  -2.747  1.00 10.00      A   
ATOM     68  CG  MET A  66     -27.348  10.430  -4.190  1.00 10.00      A   
ATOM     69  SD  MET A  66     -28.063   9.278  -5.382  1.00 10.00      A   
ATOM     70  CE  MET A  66     -29.812   9.562  -5.124  1.00 10.00      A   
ATOM     71  C   MET A  66     -25.553   8.624  -2.473  1.00 10.00      A   
ATOM     72  O   MET A  66     -24.987   8.545  -3.566  1.00 10.00      A   
ATOM     73  N   GLY A  67     -24.894   8.677  -1.323  1.00 10.00      A   
ATOM     74  HN  GLY A  67     -25.393   8.708  -0.479  1.00 10.00      A   
ATOM     75  CA  GLY A  67     -23.445   8.672  -1.299  1.00 10.00      A   
ATOM     76  C   GLY A  67     -22.881   7.378  -0.750  1.00 10.00      A   
ATOM     77  O   GLY A  67     -21.800   7.365  -0.163  1.00 10.00      A   
ATOM     78  N   MET A  68     -23.614   6.290  -0.936  1.00 10.00      A   
ATOM     79  HN  MET A  68     -24.466   6.362  -1.415  1.00 10.00      A   
ATOM     80  CA  MET A  68     -23.175   4.989  -0.456  1.00 10.00      A   
ATOM     81  CB  MET A  68     -23.637   4.743   0.985  1.00 10.00      A   
ATOM     82  CG  MET A  68     -25.136   4.871   1.204  1.00 10.00      A   
ATOM     83  SD  MET A  68     -25.623   4.559   2.914  1.00 10.00      A   
ATOM     84  CE  MET A  68     -25.447   2.779   2.997  1.00 10.00      A   
ATOM     85  C   MET A  68     -23.663   3.870  -1.364  1.00 10.00      A   
ATOM     86  O   MET A  68     -24.829   3.838  -1.757  1.00 10.00      A   
ATOM     87  N   GLN A  69     -22.763   2.961  -1.697  1.00 10.00      A   
ATOM     88  HN  GLN A  69     -21.845   3.051  -1.348  1.00 10.00      A   
ATOM     89  CA  GLN A  69     -23.087   1.826  -2.550  1.00 10.00      A   
ATOM     90  CB  GLN A  69     -22.223   1.818  -3.813  1.00 10.00      A   
ATOM     91  CG  GLN A  69     -22.693   2.774  -4.898  1.00 10.00      A   
ATOM     92  CD  GLN A  69     -22.093   2.452  -6.254  1.00 10.00      A   
ATOM     93  OE1 GLN A  69     -20.978   1.941  -6.350  1.00 10.00      A   
ATOM     94  NE2 GLN A  69     -22.829   2.750  -7.312  1.00 10.00      A   
ATOM     95 HE21 GLN A  69     -23.708   3.158  -7.163  1.00 10.00      A   
ATOM     96 HE22 GLN A  69     -22.471   2.543  -8.204  1.00 10.00      A   
ATOM     97  C   GLN A  69     -22.908   0.523  -1.786  1.00 10.00      A   
ATOM     98  O   GLN A  69     -21.892   0.320  -1.122  1.00 10.00      A   
ATOM     99  N   ILE A  70     -23.900  -0.349  -1.868  1.00 10.00      A   
ATOM    100  HN  ILE A  70     -24.691  -0.129  -2.408  1.00 10.00      A   
ATOM    101  CA  ILE A  70     -23.842  -1.631  -1.182  1.00 10.00      A   
ATOM    102  CB  ILE A  70     -25.015  -1.812  -0.192  1.00 10.00      A   
ATOM    103  CG1 ILE A  70     -25.062  -0.649   0.807  1.00 10.00      A   
ATOM    104  CG2 ILE A  70     -24.889  -3.142   0.546  1.00 10.00      A   
ATOM    105  CD1 ILE A  70     -26.274  -0.672   1.714  1.00 10.00      A   
ATOM    106  C   ILE A  70     -23.859  -2.771  -2.190  1.00 10.00      A   
ATOM    107  O   ILE A  70     -24.837  -2.959  -2.916  1.00 10.00      A   
ATOM    108  N   ILE A  71     -22.771  -3.521  -2.237  1.00 10.00      A   
ATOM    109  HN  ILE A  71     -22.024  -3.317  -1.632  1.00 10.00      A   
ATOM    110  CA  ILE A  71     -22.656  -4.643  -3.153  1.00 10.00      A   
ATOM    111  CB  ILE A  71     -21.309  -4.619  -3.909  1.00 10.00      A   
ATOM    112  CG1 ILE A  71     -21.131  -3.287  -4.646  1.00 10.00      A   
ATOM    113  CG2 ILE A  71     -21.222  -5.783  -4.885  1.00 10.00      A   
ATOM    114  CD1 ILE A  71     -19.794  -3.151  -5.343  1.00 10.00      A   
ATOM    115  C   ILE A  71     -22.783  -5.957  -2.389  1.00 10.00      A   
ATOM    116  O   ILE A  71     -22.099  -6.168  -1.387  1.00 10.00      A   
ATOM    117  N   ASN A  72     -23.674  -6.822  -2.851  1.00 10.00      A   
ATOM    118  HN  ASN A  72     -24.201  -6.592  -3.647  1.00 10.00      A   
ATOM    119  CA  ASN A  72     -23.885  -8.116  -2.212  1.00 10.00      A   
ATOM    120  CB  ASN A  72     -25.380  -8.457  -2.123  1.00 10.00      A   
ATOM    121  CG  ASN A  72     -26.037  -8.685  -3.474  1.00 10.00      A   
ATOM    122  OD1 ASN A  72     -25.621  -8.126  -4.491  1.00 10.00      A   
ATOM    123  ND2 ASN A  72     -27.074  -9.509  -3.492  1.00 10.00      A   
ATOM    124 HD21 ASN A  72     -27.354  -9.921  -2.646  1.00 10.00      A   
ATOM    125 HD22 ASN A  72     -27.527  -9.665  -4.349  1.00 10.00      A   
ATOM    126  C   ASN A  72     -23.119  -9.210  -2.950  1.00 10.00      A   
ATOM    127  O   ASN A  72     -22.660  -8.999  -4.075  1.00 10.00      A   
ATOM    128  N   ALA A  73     -22.991 -10.373  -2.315  1.00 10.00      A   
ATOM    129  HN  ALA A  73     -23.381 -10.470  -1.417  1.00 10.00      A   
ATOM    130  CA  ALA A  73     -22.269 -11.508  -2.892  1.00 10.00      A   
ATOM    131  CB  ALA A  73     -22.351 -12.719  -1.980  1.00 10.00      A   
ATOM    132  C   ALA A  73     -22.742 -11.858  -4.304  1.00 10.00      A   
ATOM    133  O   ALA A  73     -21.947 -12.302  -5.136  1.00 10.00      A   
ATOM    134  N   GLU A  74     -24.031 -11.657  -4.568  1.00 10.00      A   
ATOM    135  HN  GLU A  74     -24.615 -11.323  -3.857  1.00 10.00      A   
ATOM    136  CA  GLU A  74     -24.601 -11.942  -5.882  1.00 10.00      A   
ATOM    137  CB  GLU A  74     -26.115 -11.715  -5.867  1.00 10.00      A   
ATOM    138  CG  GLU A  74     -26.812 -12.074  -7.171  1.00 10.00      A   
ATOM    139  CD  GLU A  74     -28.051 -11.237  -7.424  1.00 10.00      A   
ATOM    140  OE1 GLU A  74     -28.054 -10.448  -8.392  1.00 10.00      A   
ATOM    141  OE2 GLU A  74     -29.030 -11.359  -6.657  1.00 10.00      A   
ATOM    142  C   GLU A  74     -23.959 -11.066  -6.956  1.00 10.00      A   
ATOM    143  O   GLU A  74     -23.514 -11.559  -7.993  1.00 10.00      A   
ATOM    144  N   GLN A  75     -23.895  -9.768  -6.689  1.00 10.00      A   
ATOM    145  HN  GLN A  75     -24.239  -9.442  -5.831  1.00 10.00      A   
ATOM    146  CA  GLN A  75     -23.319  -8.820  -7.632  1.00 10.00      A   
ATOM    147  CB  GLN A  75     -23.669  -7.385  -7.244  1.00 10.00      A   
ATOM    148  CG  GLN A  75     -25.073  -6.969  -7.642  1.00 10.00      A   
ATOM    149  CD  GLN A  75     -25.449  -5.601  -7.111  1.00 10.00      A   
ATOM    150  OE1 GLN A  75     -25.201  -4.581  -7.756  1.00 10.00      A   
ATOM    151  NE2 GLN A  75     -26.044  -5.569  -5.930  1.00 10.00      A   
ATOM    152 HE21 GLN A  75     -26.205  -6.422  -5.467  1.00 10.00      A   
ATOM    153 HE22 GLN A  75     -26.313  -4.696  -5.569  1.00 10.00      A   
ATOM    154  C   GLN A  75     -21.811  -8.990  -7.757  1.00 10.00      A   
ATOM    155  O   GLN A  75     -21.225  -8.624  -8.774  1.00 10.00      A   
ATOM    156  N   ILE A  76     -21.192  -9.545  -6.722  1.00 10.00      A   
ATOM    157  HN  ILE A  76     -21.717  -9.802  -5.935  1.00 10.00      A   
ATOM    158  CA  ILE A  76     -19.750  -9.774  -6.722  1.00 10.00      A   
ATOM    159  CB  ILE A  76     -19.240 -10.215  -5.330  1.00 10.00      A   
ATOM    160  CG1 ILE A  76     -19.513  -9.117  -4.295  1.00 10.00      A   
ATOM    161  CG2 ILE A  76     -17.754 -10.549  -5.372  1.00 10.00      A   
ATOM    162  CD1 ILE A  76     -19.214  -9.523  -2.868  1.00 10.00      A   
ATOM    163  C   ILE A  76     -19.375 -10.820  -7.774  1.00 10.00      A   
ATOM    164  O   ILE A  76     -18.310 -10.753  -8.385  1.00 10.00      A   
ATOM    165  N   LYS A  77     -20.265 -11.778  -7.996  1.00 10.00      A   
ATOM    166  HN  LYS A  77     -21.101 -11.788  -7.484  1.00 10.00      A   
ATOM    167  CA  LYS A  77     -20.021 -12.819  -8.983  1.00 10.00      A   
ATOM    168  CB  LYS A  77     -20.930 -14.030  -8.731  1.00 10.00      A   
ATOM    169  CG  LYS A  77     -20.465 -15.319  -9.397  1.00 10.00      A   
ATOM    170  CD  LYS A  77     -21.250 -15.614 -10.666  1.00 10.00      A   
ATOM    171  CE  LYS A  77     -20.668 -16.801 -11.421  1.00 10.00      A   
ATOM    172  NZ  LYS A  77     -20.759 -18.066 -10.639  1.00 10.00      A   
ATOM    173  HZ1 LYS A  77     -20.228 -17.976  -9.747  1.00 10.00      A   
ATOM    174  HZ2 LYS A  77     -20.354 -18.857 -11.188  1.00 10.00      A   
ATOM    175  HZ3 LYS A  77     -21.752 -18.283 -10.420  1.00 10.00      A   
ATOM    176  C   LYS A  77     -20.238 -12.272 -10.391  1.00 10.00      A   
ATOM    177  O   LYS A  77     -19.623 -12.735 -11.352  1.00 10.00      A   
ATOM    178  N   LYS A  78     -21.089 -11.259 -10.493  1.00 10.00      A   
ATOM    179  HN  LYS A  78     -21.506 -10.908  -9.678  1.00 10.00      A   
ATOM    180  CA  LYS A  78     -21.416 -10.643 -11.773  1.00 10.00      A   
ATOM    181  CB  LYS A  78     -22.857 -10.129 -11.746  1.00 10.00      A   
ATOM    182  CG  LYS A  78     -23.916 -11.198 -11.549  1.00 10.00      A   
ATOM    183  CD  LYS A  78     -25.252 -10.552 -11.228  1.00 10.00      A   
ATOM    184  CE  LYS A  78     -26.385 -11.561 -11.250  1.00 10.00      A   
ATOM    185  NZ  LYS A  78     -27.695 -10.917 -10.962  1.00 10.00      A   
ATOM    186  HZ1 LYS A  78     -28.470 -11.569 -11.190  1.00 10.00      A   
ATOM    187  HZ2 LYS A  78     -27.803 -10.054 -11.528  1.00 10.00      A   
ATOM    188  HZ3 LYS A  78     -27.760 -10.662  -9.947  1.00 10.00      A   
ATOM    189  C   LYS A  78     -20.480  -9.482 -12.101  1.00 10.00      A   
ATOM    190  O   LYS A  78     -20.939  -8.383 -12.426  1.00 10.00      A   
ATOM    191  N   MET A  79     -19.177  -9.711 -12.005  1.00 10.00      A   
ATOM    192  HN  MET A  79     -18.862 -10.597 -11.718  1.00 10.00      A   
ATOM    193  CA  MET A  79     -18.202  -8.669 -12.312  1.00 10.00      A   
ATOM    194  CB  MET A  79     -18.116  -7.624 -11.189  1.00 10.00      A   
ATOM    195  CG  MET A  79     -17.619  -8.168  -9.860  1.00 10.00      A   
ATOM    196  SD  MET A  79     -17.351  -6.878  -8.629  1.00 10.00      A   
ATOM    197  CE  MET A  79     -19.009  -6.223  -8.449  1.00 10.00      A   
ATOM    198  C   MET A  79     -16.824  -9.256 -12.604  1.00 10.00      A   
ATOM    199  O   MET A  79     -16.335 -10.115 -11.867  1.00 10.00      A   
ATOM    200  N   PRO A  80     -16.192  -8.818 -13.706  1.00 10.00      A   
ATOM    201  CA  PRO A  80     -14.856  -9.283 -14.089  1.00 10.00      A   
ATOM    202  CB  PRO A  80     -14.570  -8.543 -15.403  1.00 10.00      A   
ATOM    203  CG  PRO A  80     -15.909  -8.122 -15.901  1.00 10.00      A   
ATOM    204  CD  PRO A  80     -16.735  -7.855 -14.676  1.00 10.00      A   
ATOM    205  C   PRO A  80     -13.825  -8.903 -13.033  1.00 10.00      A   
ATOM    206  O   PRO A  80     -13.542  -7.719 -12.812  1.00 10.00      A   
ATOM    207  N   THR A  81     -13.290  -9.907 -12.365  1.00 10.00      A   
ATOM    208  HN  THR A  81     -13.556 -10.826 -12.582  1.00 10.00      A   
ATOM    209  CA  THR A  81     -12.305  -9.694 -11.326  1.00 10.00      A   
ATOM    210  CB  THR A  81     -12.903 -10.006  -9.943  1.00 10.00      A   
ATOM    211  OG1 THR A  81     -14.077 -10.817 -10.105  1.00 10.00      A   
ATOM    212  HG1 THR A  81     -14.714 -10.349 -10.661  1.00 10.00      A   
ATOM    213  CG2 THR A  81     -13.278  -8.721  -9.220  1.00 10.00      A   
ATOM    214  C   THR A  81     -11.104 -10.593 -11.566  1.00 10.00      A   
ATOM    215  O   THR A  81     -11.264 -11.768 -11.893  1.00 10.00      A   
ATOM    216  N   GLY A  82      -9.909 -10.041 -11.414  1.00 10.00      A   
ATOM    217  HN  GLY A  82      -9.841  -9.096 -11.134  1.00 10.00      A   
ATOM    218  CA  GLY A  82      -8.708 -10.819 -11.621  1.00 10.00      A   
ATOM    219  C   GLY A  82      -8.206 -11.412 -10.325  1.00 10.00      A   
ATOM    220  O   GLY A  82      -8.188 -12.632 -10.151  1.00 10.00      A   
ATOM    221  N   ASN A  83      -7.824 -10.548  -9.401  1.00 10.00      A   
ATOM    222  HN  ASN A  83      -7.907  -9.579  -9.581  1.00 10.00      A   
ATOM    223  CA  ASN A  83      -7.320 -10.986  -8.111  1.00 10.00      A   
ATOM    224  CB  ASN A  83      -5.975 -10.319  -7.799  1.00 10.00      A   
ATOM    225  CG  ASN A  83      -5.283 -10.914  -6.584  1.00 10.00      A   
ATOM    226  OD1 ASN A  83      -4.565 -11.911  -6.690  1.00 10.00      A   
ATOM    227  ND2 ASN A  83      -5.478 -10.299  -5.426  1.00 10.00      A   
ATOM    228 HD21 ASN A  83      -6.052  -9.500  -5.414  1.00 10.00      A   
ATOM    229 HD22 ASN A  83      -5.038 -10.660  -4.627  1.00 10.00      A   
ATOM    230  C   ASN A  83      -8.336 -10.663  -7.028  1.00 10.00      A   
ATOM    231  O   ASN A  83      -8.871  -9.556  -6.987  1.00 10.00      A   
ATOM    232  N   GLY A  84      -8.609 -11.634  -6.167  1.00 10.00      A   
ATOM    233  HN  GLY A  84      -8.156 -12.496  -6.256  1.00 10.00      A   
ATOM    234  CA  GLY A  84      -9.572 -11.434  -5.101  1.00 10.00      A   
ATOM    235  C   GLY A  84      -9.134 -10.378  -4.107  1.00 10.00      A   
ATOM    236  O   GLY A  84      -8.374 -10.662  -3.179  1.00 10.00      A   
ATOM    237  N   SER A  85      -9.597  -9.156  -4.311  1.00 10.00      A   
ATOM    238  HN  SER A  85     -10.181  -8.991  -5.085  1.00 10.00      A   
ATOM    239  CA  SER A  85      -9.268  -8.046  -3.436  1.00 10.00      A   
ATOM    240  CB  SER A  85      -8.022  -7.316  -3.945  1.00 10.00      A   
ATOM    241  OG  SER A  85      -6.937  -8.216  -4.110  1.00 10.00      A   
ATOM    242  HG  SER A  85      -7.165  -9.061  -3.705  1.00 10.00      A   
ATOM    243  C   SER A  85     -10.446  -7.083  -3.356  1.00 10.00      A   
ATOM    244  O   SER A  85     -11.208  -6.946  -4.315  1.00 10.00      A   
ATOM    245  N   VAL A  86     -10.587  -6.422  -2.217  1.00 10.00      A   
ATOM    246  HN  VAL A  86      -9.934  -6.566  -1.496  1.00 10.00      A   
ATOM    247  CA  VAL A  86     -11.678  -5.475  -2.006  1.00 10.00      A   
ATOM    248  CB  VAL A  86     -11.746  -5.012  -0.532  1.00 10.00      A   
ATOM    249  CG1 VAL A  86     -12.987  -4.169  -0.281  1.00 10.00      A   
ATOM    250  CG2 VAL A  86     -11.708  -6.201   0.416  1.00 10.00      A   
ATOM    251  C   VAL A  86     -11.505  -4.255  -2.907  1.00 10.00      A   
ATOM    252  O   VAL A  86     -12.482  -3.667  -3.373  1.00 10.00      A   
ATOM    253  N   THR A  87     -10.256  -3.905  -3.169  1.00 10.00      A   
ATOM    254  HN  THR A  87      -9.521  -4.433  -2.788  1.00 10.00      A   
ATOM    255  CA  THR A  87      -9.930  -2.761  -4.003  1.00 10.00      A   
ATOM    256  CB  THR A  87      -8.422  -2.484  -3.943  1.00 10.00      A   
ATOM    257  OG1 THR A  87      -7.743  -3.710  -3.626  1.00 10.00      A   
ATOM    258  HG1 THR A  87      -7.200  -3.980  -4.390  1.00 10.00      A   
ATOM    259  CG2 THR A  87      -8.130  -1.461  -2.857  1.00 10.00      A   
ATOM    260  C   THR A  87     -10.370  -2.968  -5.453  1.00 10.00      A   
ATOM    261  O   THR A  87     -10.854  -2.037  -6.100  1.00 10.00      A   
ATOM    262  N   GLU A  88     -10.240  -4.199  -5.942  1.00 10.00      A   
ATOM    263  HN  GLU A  88      -9.871  -4.901  -5.368  1.00 10.00      A   
ATOM    264  CA  GLU A  88     -10.621  -4.527  -7.314  1.00 10.00      A   
ATOM    265  CB  GLU A  88     -10.147  -5.933  -7.698  1.00 10.00      A   
ATOM    266  CG  GLU A  88      -9.158  -5.954  -8.856  1.00 10.00      A   
ATOM    267  CD  GLU A  88      -9.392  -7.104  -9.819  1.00 10.00      A   
ATOM    268  OE1 GLU A  88      -8.462  -7.916 -10.024  1.00 10.00      A   
ATOM    269  OE2 GLU A  88     -10.505  -7.194 -10.388  1.00 10.00      A   
ATOM    270  C   GLU A  88     -12.131  -4.407  -7.511  1.00 10.00      A   
ATOM    271  O   GLU A  88     -12.618  -4.326  -8.637  1.00 10.00      A   
ATOM    272  N   LEU A  89     -12.868  -4.379  -6.408  1.00 10.00      A   
ATOM    273  HN  LEU A  89     -12.423  -4.427  -5.534  1.00 10.00      A   
ATOM    274  CA  LEU A  89     -14.321  -4.271  -6.460  1.00 10.00      A   
ATOM    275  CB  LEU A  89     -14.955  -4.928  -5.229  1.00 10.00      A   
ATOM    276  CG  LEU A  89     -14.526  -6.367  -4.920  1.00 10.00      A   
ATOM    277  CD1 LEU A  89     -15.183  -6.853  -3.637  1.00 10.00      A   
ATOM    278  CD2 LEU A  89     -14.865  -7.292  -6.077  1.00 10.00      A   
ATOM    279  C   LEU A  89     -14.762  -2.812  -6.545  1.00 10.00      A   
ATOM    280  O   LEU A  89     -15.939  -2.521  -6.761  1.00 10.00      A   
ATOM    281  N   LEU A  90     -13.812  -1.897  -6.397  1.00 10.00      A   
ATOM    282  HN  LEU A  90     -12.883  -2.190  -6.255  1.00 10.00      A   
ATOM    283  CA  LEU A  90     -14.106  -0.469  -6.437  1.00 10.00      A   
ATOM    284  CB  LEU A  90     -13.176   0.290  -5.483  1.00 10.00      A   
ATOM    285  CG  LEU A  90     -13.261  -0.091  -4.002  1.00 10.00      A   
ATOM    286  CD1 LEU A  90     -12.083   0.490  -3.238  1.00 10.00      A   
ATOM    287  CD2 LEU A  90     -14.571   0.392  -3.401  1.00 10.00      A   
ATOM    288  C   LEU A  90     -13.971   0.094  -7.850  1.00 10.00      A   
ATOM    289  O   LEU A  90     -14.040   1.306  -8.051  1.00 10.00      A   
ATOM    290  N   LYS A  91     -13.813  -0.790  -8.832  1.00 10.00      A   
ATOM    291  HN  LYS A  91     -13.803  -1.746  -8.614  1.00 10.00      A   
ATOM    292  CA  LYS A  91     -13.653  -0.374 -10.224  1.00 10.00      A   
ATOM    293  CB  LYS A  91     -12.981  -1.474 -11.056  1.00 10.00      A   
ATOM    294  CG  LYS A  91     -13.847  -2.699 -11.309  1.00 10.00      A   
ATOM    295  CD  LYS A  91     -13.248  -3.587 -12.390  1.00 10.00      A   
ATOM    296  CE  LYS A  91     -12.090  -4.425 -11.865  1.00 10.00      A   
ATOM    297  NZ  LYS A  91     -12.558  -5.618 -11.108  1.00 10.00      A   
ATOM    298  HZ1 LYS A  91     -13.157  -6.218 -11.715  1.00 10.00      A   
ATOM    299  HZ2 LYS A  91     -13.112  -5.321 -10.277  1.00 10.00      A   
ATOM    300  HZ3 LYS A  91     -11.737  -6.183 -10.782  1.00 10.00      A   
ATOM    301  C   LYS A  91     -14.972   0.068 -10.867  1.00 10.00      A   
ATOM    302  O   LYS A  91     -15.023   0.365 -12.063  1.00 10.00      A   
ATOM    303  N   ASN A  92     -16.036   0.113 -10.078  1.00 10.00      A   
ATOM    304  HN  ASN A  92     -15.948  -0.132  -9.133  1.00 10.00      A   
ATOM    305  CA  ASN A  92     -17.338   0.527 -10.589  1.00 10.00      A   
ATOM    306  CB  ASN A  92     -18.412  -0.521 -10.284  1.00 10.00      A   
ATOM    307  CG  ASN A  92     -19.509  -0.554 -11.330  1.00 10.00      A   
ATOM    308  OD1 ASN A  92     -19.262  -0.328 -12.515  1.00 10.00      A   
ATOM    309  ND2 ASN A  92     -20.731  -0.835 -10.905  1.00 10.00      A   
ATOM    310 HD21 ASN A  92     -20.865  -1.004  -9.946  1.00 10.00      A   
ATOM    311 HD22 ASN A  92     -21.453  -0.862 -11.565  1.00 10.00      A   
ATOM    312  C   ASN A  92     -17.737   1.881 -10.014  1.00 10.00      A   
ATOM    313  O   ASN A  92     -18.831   2.383 -10.273  1.00 10.00      A   
ATOM    314  N   ASN A  93     -16.841   2.469  -9.231  1.00 10.00      A   
ATOM    315  HN  ASN A  93     -15.984   2.020  -9.058  1.00 10.00      A   
ATOM    316  CA  ASN A  93     -17.098   3.769  -8.623  1.00 10.00      A   
ATOM    317  CB  ASN A  93     -16.796   3.744  -7.121  1.00 10.00      A   
ATOM    318  CG  ASN A  93     -17.430   4.903  -6.367  1.00 10.00      A   
ATOM    319  OD1 ASN A  93     -17.291   6.066  -6.747  1.00 10.00      A   
ATOM    320  ND2 ASN A  93     -18.133   4.591  -5.292  1.00 10.00      A   
ATOM    321 HD21 ASN A  93     -18.204   3.643  -5.043  1.00 10.00      A   
ATOM    322 HD22 ASN A  93     -18.567   5.315  -4.792  1.00 10.00      A   
ATOM    323  C   ASN A  93     -16.288   4.853  -9.331  1.00 10.00      A   
ATOM    324  O   ASN A  93     -15.062   4.771  -9.421  1.00 10.00      A   
ATOM    325  N   PRO A  94     -16.978   5.876  -9.852  1.00 10.00      A   
ATOM    326  CA  PRO A  94     -16.341   6.982 -10.579  1.00 10.00      A   
ATOM    327  CB  PRO A  94     -17.531   7.718 -11.199  1.00 10.00      A   
ATOM    328  CG  PRO A  94     -18.672   7.424 -10.290  1.00 10.00      A   
ATOM    329  CD  PRO A  94     -18.443   6.031  -9.782  1.00 10.00      A   
ATOM    330  C   PRO A  94     -15.538   7.926  -9.676  1.00 10.00      A   
ATOM    331  O   PRO A  94     -14.656   8.644 -10.149  1.00 10.00      A   
ATOM    332  N   ASN A  95     -15.832   7.912  -8.381  1.00 10.00      A   
ATOM    333  HN  ASN A  95     -16.525   7.297  -8.050  1.00 10.00      A   
ATOM    334  CA  ASN A  95     -15.135   8.782  -7.433  1.00 10.00      A   
ATOM    335  CB  ASN A  95     -16.076   9.256  -6.320  1.00 10.00      A   
ATOM    336  CG  ASN A  95     -17.162  10.197  -6.823  1.00 10.00      A   
ATOM    337  OD1 ASN A  95     -17.032  10.813  -7.883  1.00 10.00      A   
ATOM    338  ND2 ASN A  95     -18.240  10.326  -6.067  1.00 10.00      A   
ATOM    339 HD21 ASN A  95     -18.291   9.814  -5.225  1.00 10.00      A   
ATOM    340 HD22 ASN A  95     -18.941  10.936  -6.367  1.00 10.00      A   
ATOM    341  C   ASN A  95     -13.911   8.087  -6.845  1.00 10.00      A   
ATOM    342  O   ASN A  95     -13.252   8.604  -5.936  1.00 10.00      A   
ATOM    343  N   VAL A  96     -13.606   6.914  -7.378  1.00 10.00      A   
ATOM    344  HN  VAL A  96     -14.160   6.565  -8.107  1.00 10.00      A   
ATOM    345  CA  VAL A  96     -12.466   6.134  -6.926  1.00 10.00      A   
ATOM    346  CB  VAL A  96     -12.798   4.624  -6.880  1.00 10.00      A   
ATOM    347  CG1 VAL A  96     -11.535   3.777  -6.831  1.00 10.00      A   
ATOM    348  CG2 VAL A  96     -13.680   4.316  -5.683  1.00 10.00      A   
ATOM    349  C   VAL A  96     -11.261   6.377  -7.830  1.00 10.00      A   
ATOM    350  O   VAL A  96     -11.301   6.097  -9.028  1.00 10.00      A   
ATOM    351  N   GLN A  97     -10.201   6.919  -7.254  1.00 10.00      A   
ATOM    352  HN  GLN A  97     -10.235   7.143  -6.298  1.00 10.00      A   
ATOM    353  CA  GLN A  97      -8.984   7.193  -8.005  1.00 10.00      A   
ATOM    354  CB  GLN A  97      -8.380   8.539  -7.589  1.00 10.00      A   
ATOM    355  CG  GLN A  97      -9.355   9.703  -7.654  1.00 10.00      A   
ATOM    356  CD  GLN A  97      -9.927   9.907  -9.042  1.00 10.00      A   
ATOM    357  OE1 GLN A  97      -9.241   9.710 -10.048  1.00 10.00      A   
ATOM    358  NE2 GLN A  97     -11.190  10.292  -9.109  1.00 10.00      A   
ATOM    359 HE21 GLN A  97     -11.681  10.423  -8.269  1.00 10.00      A   
ATOM    360 HE22 GLN A  97     -11.588  10.430  -9.994  1.00 10.00      A   
ATOM    361  C   GLN A  97      -7.971   6.077  -7.790  1.00 10.00      A   
ATOM    362  O   GLN A  97      -7.572   5.801  -6.657  1.00 10.00      A   
ATOM    363  N   PHE A  98      -7.576   5.431  -8.875  1.00 10.00      A   
ATOM    364  HN  PHE A  98      -7.934   5.698  -9.748  1.00 10.00      A   
ATOM    365  CA  PHE A  98      -6.608   4.350  -8.810  1.00 10.00      A   
ATOM    366  CB  PHE A  98      -6.923   3.277  -9.856  1.00 10.00      A   
ATOM    367  CG  PHE A  98      -8.155   2.470  -9.566  1.00 10.00      A   
ATOM    368  CD1 PHE A  98      -9.335   2.710 -10.251  1.00 10.00      A   
ATOM    369  CD2 PHE A  98      -8.132   1.466  -8.612  1.00 10.00      A   
ATOM    370  CE1 PHE A  98     -10.468   1.963  -9.991  1.00 10.00      A   
ATOM    371  CE2 PHE A  98      -9.262   0.715  -8.347  1.00 10.00      A   
ATOM    372  CZ  PHE A  98     -10.432   0.965  -9.037  1.00 10.00      A   
ATOM    373  C   PHE A  98      -5.209   4.892  -9.048  1.00 10.00      A   
ATOM    374  O   PHE A  98      -5.032   5.861  -9.795  1.00 10.00      A   
ATOM    375  N   SER A  99      -4.225   4.280  -8.406  1.00 10.00      A   
ATOM    376  HN  SER A  99      -4.435   3.533  -7.807  1.00 10.00      A   
ATOM    377  CA  SER A  99      -2.840   4.696  -8.564  1.00 10.00      A   
ATOM    378  CB  SER A  99      -1.943   3.993  -7.537  1.00 10.00      A   
ATOM    379  OG  SER A  99      -0.614   4.493  -7.577  1.00 10.00      A   
ATOM    380  HG  SER A  99      -0.135   4.189  -6.792  1.00 10.00      A   
ATOM    381  C   SER A  99      -2.363   4.391  -9.979  1.00 10.00      A   
ATOM    382  O   SER A  99      -2.826   3.438 -10.608  1.00 10.00      A   
ATOM    383  N   ASN A 100      -1.438   5.200 -10.474  1.00 10.00      A   
ATOM    384  HN  ASN A 100      -1.107   5.942  -9.921  1.00 10.00      A   
ATOM    385  CA  ASN A 100      -0.903   5.018 -11.817  1.00 10.00      A   
ATOM    386  CB  ASN A 100      -0.123   6.255 -12.275  1.00 10.00      A   
ATOM    387  CG  ASN A 100      -1.032   7.386 -12.726  1.00 10.00      A   
ATOM    388  OD1 ASN A 100      -2.167   7.158 -13.156  1.00 10.00      A   
ATOM    389  ND2 ASN A 100      -0.542   8.615 -12.635  1.00 10.00      A   
ATOM    390 HD21 ASN A 100       0.370   8.725 -12.286  1.00 10.00      A   
ATOM    391 HD22 ASN A 100      -1.105   9.365 -12.929  1.00 10.00      A   
ATOM    392  C   ASN A 100      -0.039   3.766 -11.913  1.00 10.00      A   
ATOM    393  O   ASN A 100       0.294   3.318 -13.006  1.00 10.00      A   
ATOM    394  N   THR A 101       0.321   3.206 -10.768  1.00 10.00      A   
ATOM    395  HN  THR A 101       0.047   3.621  -9.924  1.00 10.00      A   
ATOM    396  CA  THR A 101       1.134   1.999 -10.733  1.00 10.00      A   
ATOM    397  CB  THR A 101       2.472   2.263 -10.024  1.00 10.00      A   
ATOM    398  OG1 THR A 101       2.631   3.677  -9.826  1.00 10.00      A   
ATOM    399  HG1 THR A 101       2.588   3.872  -8.872  1.00 10.00      A   
ATOM    400  CG2 THR A 101       3.627   1.743 -10.867  1.00 10.00      A   
ATOM    401  C   THR A 101       0.393   0.871 -10.017  1.00 10.00      A   
ATOM    402  O   THR A 101       1.006  -0.067  -9.510  1.00 10.00      A   
ATOM    403  N   ALA A 102      -0.932   0.971  -9.989  1.00 10.00      A   
ATOM    404  HN  ALA A 102      -1.361   1.733 -10.429  1.00 10.00      A   
ATOM    405  CA  ALA A 102      -1.763  -0.031  -9.332  1.00 10.00      A   
ATOM    406  CB  ALA A 102      -3.119   0.556  -8.971  1.00 10.00      A   
ATOM    407  C   ALA A 102      -1.935  -1.266 -10.210  1.00 10.00      A   
ATOM    408  O   ALA A 102      -1.963  -2.394  -9.717  1.00 10.00      A   
ATOM    409  N   SER A 103      -2.073  -1.046 -11.507  1.00 10.00      A   
ATOM    410  HN  SER A 103      -2.067  -0.123 -11.839  1.00 10.00      A   
ATOM    411  CA  SER A 103      -2.235  -2.134 -12.455  1.00 10.00      A   
ATOM    412  CB  SER A 103      -3.665  -2.160 -12.995  1.00 10.00      A   
ATOM    413  OG  SER A 103      -4.598  -2.252 -11.932  1.00 10.00      A   
ATOM    414  HG  SER A 103      -4.131  -2.488 -11.124  1.00 10.00      A   
ATOM    415  C   SER A 103      -1.230  -2.003 -13.594  1.00 10.00      A   
ATOM    416  O   SER A 103      -1.300  -1.073 -14.398  1.00 10.00      A   
ATOM    417  N   SER A 104      -0.283  -2.924 -13.649  1.00 10.00      A   
ATOM    418  HN  SER A 104      -0.272  -3.641 -12.976  1.00 10.00      A   
ATOM    419  CA  SER A 104       0.740  -2.909 -14.687  1.00 10.00      A   
ATOM    420  CB  SER A 104       1.941  -2.077 -14.233  1.00 10.00      A   
ATOM    421  OG  SER A 104       1.531  -0.795 -13.791  1.00 10.00      A   
ATOM    422  HG  SER A 104       0.580  -0.702 -13.926  1.00 10.00      A   
ATOM    423  C   SER A 104       1.180  -4.330 -15.027  1.00 10.00      A   
ATOM    424  O   SER A 104       0.978  -5.254 -14.238  1.00 10.00      A   
ATOM    425  N   SER A 105       1.782  -4.501 -16.197  1.00 10.00      A   
ATOM    426  HN  SER A 105       1.925  -3.724 -16.787  1.00 10.00      A   
ATOM    427  CA  SER A 105       2.238  -5.816 -16.631  1.00 10.00      A   
ATOM    428  CB  SER A 105       2.107  -5.960 -18.151  1.00 10.00      A   
ATOM    429  OG  SER A 105       2.249  -4.707 -18.803  1.00 10.00      A   
ATOM    430  HG  SER A 105       1.371  -4.351 -19.008  1.00 10.00      A   
ATOM    431  C   SER A 105       3.672  -6.087 -16.183  1.00 10.00      A   
ATOM    432  O   SER A 105       4.323  -7.007 -16.674  1.00 10.00      A   
ATOM    433  N   ASN A 106       4.157  -5.279 -15.250  1.00 10.00      A   
ATOM    434  HN  ASN A 106       3.593  -4.560 -14.899  1.00 10.00      A   
ATOM    435  CA  ASN A 106       5.511  -5.435 -14.733  1.00 10.00      A   
ATOM    436  CB  ASN A 106       6.219  -4.076 -14.610  1.00 10.00      A   
ATOM    437  CG  ASN A 106       5.671  -3.208 -13.485  1.00 10.00      A   
ATOM    438  OD1 ASN A 106       4.487  -3.259 -13.164  1.00 10.00      A   
ATOM    439  ND2 ASN A 106       6.530  -2.397 -12.882  1.00 10.00      A   
ATOM    440 HD21 ASN A 106       7.461  -2.397 -13.185  1.00 10.00      A   
ATOM    441 HD22 ASN A 106       6.196  -1.830 -12.157  1.00 10.00      A   
ATOM    442  C   ASN A 106       5.499  -6.146 -13.386  1.00 10.00      A   
ATOM    443  O   ASN A 106       6.547  -6.516 -12.867  1.00 10.00      A   
ATOM    444  N   ILE A 107       4.306  -6.331 -12.825  1.00 10.00      A   
ATOM    445  HN  ILE A 107       3.506  -6.013 -13.291  1.00 10.00      A   
ATOM    446  CA  ILE A 107       4.159  -6.997 -11.532  1.00 10.00      A   
ATOM    447  CB  ILE A 107       3.812  -6.001 -10.402  1.00 10.00      A   
ATOM    448  CG1 ILE A 107       2.785  -4.963 -10.878  1.00 10.00      A   
ATOM    449  CG2 ILE A 107       5.068  -5.319  -9.882  1.00 10.00      A   
ATOM    450  CD1 ILE A 107       2.215  -4.106  -9.768  1.00 10.00      A   
ATOM    451  C   ILE A 107       3.102  -8.105 -11.583  1.00 10.00      A   
ATOM    452  O   ILE A 107       2.001  -7.960 -11.043  1.00 10.00      A   
ATOM    453  N   PRO A 108       3.417  -9.229 -12.242  1.00 10.00      A   
ATOM    454  CA  PRO A 108       2.519 -10.364 -12.366  1.00 10.00      A   
ATOM    455  CB  PRO A 108       2.903 -10.949 -13.734  1.00 10.00      A   
ATOM    456  CG  PRO A 108       4.199 -10.294 -14.121  1.00 10.00      A   
ATOM    457  CD  PRO A 108       4.672  -9.499 -12.936  1.00 10.00      A   
ATOM    458  C   PRO A 108       2.769 -11.392 -11.267  1.00 10.00      A   
ATOM    459  O   PRO A 108       3.666 -12.229 -11.371  1.00 10.00      A   
ATOM    460  N   GLY A 109       1.967 -11.329 -10.219  1.00 10.00      A   
ATOM    461  HN  GLY A 109       1.254 -10.655 -10.198  1.00 10.00      A   
ATOM    462  CA  GLY A 109       2.128 -12.246  -9.110  1.00 10.00      A   
ATOM    463  C   GLY A 109       2.095 -11.528  -7.777  1.00 10.00      A   
ATOM    464  O   GLY A 109       2.357 -12.127  -6.733  1.00 10.00      A   
ATOM    465  N   GLU A 110       1.772 -10.241  -7.818  1.00 10.00      A   
ATOM    466  HN  GLU A 110       1.579  -9.826  -8.682  1.00 10.00      A   
ATOM    467  CA  GLU A 110       1.692  -9.429  -6.615  1.00 10.00      A   
ATOM    468  CB  GLU A 110       1.656  -7.941  -6.995  1.00 10.00      A   
ATOM    469  CG  GLU A 110       1.791  -6.964  -5.833  1.00 10.00      A   
ATOM    470  CD  GLU A 110       2.826  -7.388  -4.809  1.00 10.00      A   
ATOM    471  OE1 GLU A 110       2.430  -7.926  -3.753  1.00 10.00      A   
ATOM    472  OE2 GLU A 110       4.038  -7.192  -5.045  1.00 10.00      A   
ATOM    473  C   GLU A 110       0.460  -9.826  -5.803  1.00 10.00      A   
ATOM    474  O   GLU A 110      -0.565 -10.223  -6.364  1.00 10.00      A   
ATOM    475  N   LEU A 111       0.568  -9.732  -4.489  1.00 10.00      A   
ATOM    476  HN  LEU A 111       1.403  -9.387  -4.101  1.00 10.00      A   
ATOM    477  CA  LEU A 111      -0.526 -10.097  -3.604  1.00 10.00      A   
ATOM    478  CB  LEU A 111      -0.057 -11.156  -2.602  1.00 10.00      A   
ATOM    479  CG  LEU A 111      -1.147 -12.007  -1.950  1.00 10.00      A   
ATOM    480  CD1 LEU A 111      -1.936 -12.763  -3.007  1.00 10.00      A   
ATOM    481  CD2 LEU A 111      -0.541 -12.966  -0.937  1.00 10.00      A   
ATOM    482  C   LEU A 111      -1.057  -8.873  -2.870  1.00 10.00      A   
ATOM    483  O   LEU A 111      -2.172  -8.888  -2.343  1.00 10.00      A   
ATOM    484  N   ALA A 112      -0.250  -7.817  -2.838  1.00 10.00      A   
ATOM    485  HN  ALA A 112       0.628  -7.870  -3.277  1.00 10.00      A   
ATOM    486  CA  ALA A 112      -0.631  -6.582  -2.174  1.00 10.00      A   
ATOM    487  CB  ALA A 112       0.579  -5.675  -2.005  1.00 10.00      A   
ATOM    488  C   ALA A 112      -1.729  -5.867  -2.953  1.00 10.00      A   
ATOM    489  O   ALA A 112      -1.645  -5.733  -4.177  1.00 10.00      A   
ATOM    490  N   PRO A 113      -2.777  -5.415  -2.253  1.00 10.00      A   
ATOM    491  CA  PRO A 113      -3.901  -4.709  -2.872  1.00 10.00      A   
ATOM    492  CB  PRO A 113      -4.899  -4.524  -1.720  1.00 10.00      A   
ATOM    493  CG  PRO A 113      -4.444  -5.460  -0.650  1.00 10.00      A   
ATOM    494  CD  PRO A 113      -2.956  -5.563  -0.802  1.00 10.00      A   
ATOM    495  C   PRO A 113      -3.485  -3.354  -3.440  1.00 10.00      A   
ATOM    496  O   PRO A 113      -2.509  -2.748  -2.990  1.00 10.00      A   
ATOM    497  N   GLU A 114      -4.232  -2.888  -4.429  1.00 10.00      A   
ATOM    498  HN  GLU A 114      -5.002  -3.422  -4.738  1.00 10.00      A   
ATOM    499  CA  GLU A 114      -3.953  -1.614  -5.079  1.00 10.00      A   
ATOM    500  CB  GLU A 114      -4.764  -1.473  -6.374  1.00 10.00      A   
ATOM    501  CG  GLU A 114      -5.042  -2.778  -7.106  1.00 10.00      A   
ATOM    502  CD  GLU A 114      -6.292  -3.469  -6.599  1.00 10.00      A   
ATOM    503  OE1 GLU A 114      -7.383  -3.189  -7.131  1.00 10.00      A   
ATOM    504  OE2 GLU A 114      -6.182  -4.284  -5.652  1.00 10.00      A   
ATOM    505  C   GLU A 114      -4.264  -0.443  -4.154  1.00 10.00      A   
ATOM    506  O   GLU A 114      -4.993  -0.588  -3.172  1.00 10.00      A   
ATOM    507  N   ASN A 115      -3.703   0.717  -4.466  1.00 10.00      A   
ATOM    508  HN  ASN A 115      -3.112   0.769  -5.248  1.00 10.00      A   
ATOM    509  CA  ASN A 115      -3.939   1.915  -3.672  1.00 10.00      A   
ATOM    510  CB  ASN A 115      -2.675   2.771  -3.586  1.00 10.00      A   
ATOM    511  CG  ASN A 115      -1.604   2.131  -2.726  1.00 10.00      A   
ATOM    512  OD1 ASN A 115      -1.873   1.669  -1.616  1.00 10.00      A   
ATOM    513  ND2 ASN A 115      -0.386   2.093  -3.238  1.00 10.00      A   
ATOM    514 HD21 ASN A 115      -0.245   2.481  -4.132  1.00 10.00      A   
ATOM    515 HD22 ASN A 115       0.326   1.664  -2.717  1.00 10.00      A   
ATOM    516  C   ASN A 115      -5.087   2.712  -4.270  1.00 10.00      A   
ATOM    517  O   ASN A 115      -5.083   3.018  -5.464  1.00 10.00      A   
ATOM    518  N   VAL A 116      -6.073   3.030  -3.444  1.00 10.00      A   
ATOM    519  HN  VAL A 116      -6.013   2.767  -2.502  1.00 10.00      A   
ATOM    520  CA  VAL A 116      -7.242   3.769  -3.893  1.00 10.00      A   
ATOM    521  CB  VAL A 116      -8.522   2.915  -3.733  1.00 10.00      A   
ATOM    522  CG1 VAL A 116      -9.776   3.769  -3.845  1.00 10.00      A   
ATOM    523  CG2 VAL A 116      -8.548   1.796  -4.763  1.00 10.00      A   
ATOM    524  C   VAL A 116      -7.402   5.080  -3.126  1.00 10.00      A   
ATOM    525  O   VAL A 116      -7.305   5.109  -1.901  1.00 10.00      A   
ATOM    526  N   SER A 117      -7.635   6.156  -3.861  1.00 10.00      A   
ATOM    527  HN  SER A 117      -7.669   6.065  -4.843  1.00 10.00      A   
ATOM    528  CA  SER A 117      -7.839   7.467  -3.265  1.00 10.00      A   
ATOM    529  CB  SER A 117      -6.857   8.485  -3.847  1.00 10.00      A   
ATOM    530  OG  SER A 117      -5.604   8.424  -3.188  1.00 10.00      A   
ATOM    531  HG  SER A 117      -5.610   9.047  -2.447  1.00 10.00      A   
ATOM    532  C   SER A 117      -9.272   7.932  -3.502  1.00 10.00      A   
ATOM    533  O   SER A 117      -9.722   8.022  -4.645  1.00 10.00      A   
ATOM    534  N   PHE A 118      -9.991   8.215  -2.424  1.00 10.00      A   
ATOM    535  HN  PHE A 118      -9.584   8.130  -1.536  1.00 10.00      A   
ATOM    536  CA  PHE A 118     -11.370   8.667  -2.533  1.00 10.00      A   
ATOM    537  CB  PHE A 118     -12.187   8.217  -1.323  1.00 10.00      A   
ATOM    538  CG  PHE A 118     -13.005   6.985  -1.574  1.00 10.00      A   
ATOM    539  CD1 PHE A 118     -12.493   5.729  -1.302  1.00 10.00      A   
ATOM    540  CD2 PHE A 118     -14.288   7.086  -2.087  1.00 10.00      A   
ATOM    541  CE1 PHE A 118     -13.245   4.594  -1.534  1.00 10.00      A   
ATOM    542  CE2 PHE A 118     -15.046   5.956  -2.322  1.00 10.00      A   
ATOM    543  CZ  PHE A 118     -14.522   4.708  -2.045  1.00 10.00      A   
ATOM    544  C   PHE A 118     -11.426  10.178  -2.675  1.00 10.00      A   
ATOM    545  O   PHE A 118     -10.959  10.904  -1.798  1.00 10.00      A   
ATOM    546  N   HIS A 119     -11.970  10.640  -3.798  1.00 10.00      A   
ATOM    547  HN  HIS A 119     -12.304   9.997  -4.462  1.00 10.00      A   
ATOM    548  CA  HIS A 119     -12.101  12.072  -4.079  1.00 10.00      A   
ATOM    549  CB  HIS A 119     -13.002  12.761  -3.053  1.00 10.00      A   
ATOM    550  CG  HIS A 119     -14.460  12.479  -3.233  1.00 10.00      A   
ATOM    551  ND1 HIS A 119     -15.173  13.033  -4.269  1.00 10.00      A   
ATOM    552  CD2 HIS A 119     -15.288  11.712  -2.481  1.00 10.00      A   
ATOM    553  CE1 HIS A 119     -16.412  12.597  -4.127  1.00 10.00      A   
ATOM    554  NE2 HIS A 119     -16.527  11.800  -3.059  1.00 10.00      A   
ATOM    555  HE2 HIS A 119     -17.355  11.381  -2.728  1.00 10.00      A   
ATOM    556  C   HIS A 119     -10.742  12.771  -4.156  1.00 10.00      A   
ATOM    557  O   HIS A 119     -10.648  13.986  -3.995  1.00 10.00      A   
ATOM    558  N   GLY A 120      -9.694  11.995  -4.403  1.00 10.00      A   
ATOM    559  HN  GLY A 120      -9.828  11.033  -4.518  1.00 10.00      A   
ATOM    560  CA  GLY A 120      -8.362  12.558  -4.502  1.00 10.00      A   
ATOM    561  C   GLY A 120      -7.669  12.680  -3.158  1.00 10.00      A   
ATOM    562  O   GLY A 120      -6.551  13.194  -3.075  1.00 10.00      A   
ATOM    563  N   GLU A 121      -8.327  12.204  -2.105  1.00 10.00      A   
ATOM    564  HN  GLU A 121      -9.214  11.807  -2.236  1.00 10.00      A   
ATOM    565  CA  GLU A 121      -7.765  12.260  -0.759  1.00 10.00      A   
ATOM    566  CB  GLU A 121      -8.854  12.038   0.292  1.00 10.00      A   
ATOM    567  CG  GLU A 121      -9.242  13.293   1.055  1.00 10.00      A   
ATOM    568  CD  GLU A 121      -8.058  13.941   1.742  1.00 10.00      A   
ATOM    569  OE1 GLU A 121      -7.898  15.175   1.618  1.00 10.00      A   
ATOM    570  OE2 GLU A 121      -7.279  13.215   2.405  1.00 10.00      A   
ATOM    571  C   GLU A 121      -6.647  11.237  -0.584  1.00 10.00      A   
ATOM    572  O   GLU A 121      -6.377  10.438  -1.481  1.00 10.00      A   
ATOM    573  N   LYS A 122      -6.003  11.266   0.573  1.00 10.00      A   
ATOM    574  HN  LYS A 122      -6.280  11.919   1.259  1.00 10.00      A   
ATOM    575  CA  LYS A 122      -4.909  10.348   0.864  1.00 10.00      A   
ATOM    576  CB  LYS A 122      -4.239  10.709   2.188  1.00 10.00      A   
ATOM    577  CG  LYS A 122      -2.823  11.228   2.037  1.00 10.00      A   
ATOM    578  CD  LYS A 122      -2.588  12.449   2.905  1.00 10.00      A   
ATOM    579  CE  LYS A 122      -1.202  13.029   2.677  1.00 10.00      A   
ATOM    580  NZ  LYS A 122      -0.980  13.404   1.256  1.00 10.00      A   
ATOM    581  HZ1 LYS A 122      -0.534  12.614   0.739  1.00 10.00      A   
ATOM    582  HZ2 LYS A 122      -0.358  14.233   1.199  1.00 10.00      A   
ATOM    583  HZ3 LYS A 122      -1.884  13.631   0.800  1.00 10.00      A   
ATOM    584  C   LYS A 122      -5.391   8.901   0.892  1.00 10.00      A   
ATOM    585  O   LYS A 122      -6.354   8.571   1.586  1.00 10.00      A   
ATOM    586  N   PHE A 123      -4.710   8.044   0.138  1.00 10.00      A   
ATOM    587  HN  PHE A 123      -3.951   8.375  -0.390  1.00 10.00      A   
ATOM    588  CA  PHE A 123      -5.065   6.628   0.061  1.00 10.00      A   
ATOM    589  CB  PHE A 123      -4.181   5.889  -0.954  1.00 10.00      A   
ATOM    590  CG  PHE A 123      -2.720   5.810  -0.594  1.00 10.00      A   
ATOM    591  CD1 PHE A 123      -2.198   4.664  -0.016  1.00 10.00      A   
ATOM    592  CD2 PHE A 123      -1.870   6.876  -0.841  1.00 10.00      A   
ATOM    593  CE1 PHE A 123      -0.858   4.583   0.310  1.00 10.00      A   
ATOM    594  CE2 PHE A 123      -0.529   6.802  -0.517  1.00 10.00      A   
ATOM    595  CZ  PHE A 123      -0.022   5.654   0.059  1.00 10.00      A   
ATOM    596  C   PHE A 123      -5.010   5.948   1.428  1.00 10.00      A   
ATOM    597  O   PHE A 123      -5.822   5.075   1.732  1.00 10.00      A   
ATOM    598  N   TYR A 124      -4.059   6.365   2.258  1.00 10.00      A   
ATOM    599  HN  TYR A 124      -3.447   7.070   1.967  1.00 10.00      A   
ATOM    600  CA  TYR A 124      -3.905   5.790   3.587  1.00 10.00      A   
ATOM    601  CB  TYR A 124      -2.428   5.758   4.017  1.00 10.00      A   
ATOM    602  CG  TYR A 124      -1.757   7.110   4.175  1.00 10.00      A   
ATOM    603  CD1 TYR A 124      -1.023   7.675   3.138  1.00 10.00      A   
ATOM    604  CD2 TYR A 124      -1.842   7.814   5.371  1.00 10.00      A   
ATOM    605  CE1 TYR A 124      -0.397   8.899   3.289  1.00 10.00      A   
ATOM    606  CE2 TYR A 124      -1.222   9.040   5.528  1.00 10.00      A   
ATOM    607  CZ  TYR A 124      -0.501   9.578   4.484  1.00 10.00      A   
ATOM    608  OH  TYR A 124       0.122  10.797   4.636  1.00 10.00      A   
ATOM    609  HH  TYR A 124      -0.269  11.268   5.383  1.00 10.00      A   
ATOM    610  C   TYR A 124      -4.773   6.515   4.614  1.00 10.00      A   
ATOM    611  O   TYR A 124      -4.764   6.180   5.798  1.00 10.00      A   
ATOM    612  N   ASN A 125      -5.532   7.501   4.146  1.00 10.00      A   
ATOM    613  HN  ASN A 125      -5.512   7.708   3.187  1.00 10.00      A   
ATOM    614  CA  ASN A 125      -6.407   8.277   5.016  1.00 10.00      A   
ATOM    615  CB  ASN A 125      -6.307   9.770   4.704  1.00 10.00      A   
ATOM    616  CG  ASN A 125      -5.343  10.509   5.613  1.00 10.00      A   
ATOM    617  OD1 ASN A 125      -4.300   9.984   5.994  1.00 10.00      A   
ATOM    618  ND2 ASN A 125      -5.690  11.736   5.968  1.00 10.00      A   
ATOM    619 HD21 ASN A 125      -6.544  12.094   5.624  1.00 10.00      A   
ATOM    620 HD22 ASN A 125      -5.091  12.235   6.557  1.00 10.00      A   
ATOM    621  C   ASN A 125      -7.851   7.819   4.886  1.00 10.00      A   
ATOM    622  O   ASN A 125      -8.768   8.467   5.394  1.00 10.00      A   
ATOM    623  N   ASN A 126      -8.050   6.710   4.191  1.00 10.00      A   
ATOM    624  HN  ASN A 126      -7.280   6.248   3.799  1.00 10.00      A   
ATOM    625  CA  ASN A 126      -9.380   6.149   4.010  1.00 10.00      A   
ATOM    626  CB  ASN A 126      -9.455   5.354   2.703  1.00 10.00      A   
ATOM    627  CG  ASN A 126      -9.449   6.231   1.467  1.00 10.00      A   
ATOM    628  OD1 ASN A 126     -10.071   7.293   1.434  1.00 10.00      A   
ATOM    629  ND2 ASN A 126      -8.744   5.790   0.440  1.00 10.00      A   
ATOM    630 HD21 ASN A 126      -8.273   4.935   0.534  1.00 10.00      A   
ATOM    631 HD22 ASN A 126      -8.713   6.335  -0.369  1.00 10.00      A   
ATOM    632  C   ASN A 126      -9.686   5.226   5.179  1.00 10.00      A   
ATOM    633  O   ASN A 126      -8.785   4.862   5.932  1.00 10.00      A   
ATOM    634  N   ASN A 127     -10.944   4.856   5.340  1.00 10.00      A   
ATOM    635  HN  ASN A 127     -11.628   5.180   4.712  1.00 10.00      A   
ATOM    636  CA  ASN A 127     -11.330   3.965   6.425  1.00 10.00      A   
ATOM    637  CB  ASN A 127     -12.462   4.562   7.276  1.00 10.00      A   
ATOM    638  CG  ASN A 127     -12.757   3.759   8.542  1.00 10.00      A   
ATOM    639  OD1 ASN A 127     -12.719   2.531   8.546  1.00 10.00      A   
ATOM    640  ND2 ASN A 127     -13.045   4.451   9.634  1.00 10.00      A   
ATOM    641 HD21 ASN A 127     -13.055   5.433   9.577  1.00 10.00      A   
ATOM    642 HD22 ASN A 127     -13.230   3.957  10.457  1.00 10.00      A   
ATOM    643  C   ASN A 127     -11.723   2.598   5.888  1.00 10.00      A   
ATOM    644  O   ASN A 127     -12.788   2.432   5.290  1.00 10.00      A   
ATOM    645  N   PHE A 128     -10.838   1.636   6.071  1.00 10.00      A   
ATOM    646  HN  PHE A 128      -9.986   1.846   6.514  1.00 10.00      A   
ATOM    647  CA  PHE A 128     -11.090   0.274   5.645  1.00 10.00      A   
ATOM    648  CB  PHE A 128      -9.802  -0.396   5.159  1.00 10.00      A   
ATOM    649  CG  PHE A 128      -9.251   0.181   3.886  1.00 10.00      A   
ATOM    650  CD1 PHE A 128      -9.755  -0.211   2.656  1.00 10.00      A   
ATOM    651  CD2 PHE A 128      -8.224   1.112   3.921  1.00 10.00      A   
ATOM    652  CE1 PHE A 128      -9.246   0.313   1.485  1.00 10.00      A   
ATOM    653  CE2 PHE A 128      -7.711   1.641   2.752  1.00 10.00      A   
ATOM    654  CZ  PHE A 128      -8.223   1.240   1.533  1.00 10.00      A   
ATOM    655  C   PHE A 128     -11.670  -0.501   6.816  1.00 10.00      A   
ATOM    656  O   PHE A 128     -11.006  -0.694   7.835  1.00 10.00      A   
ATOM    657  N   MET A 129     -12.912  -0.918   6.682  1.00 10.00      A   
ATOM    658  HN  MET A 129     -13.397  -0.732   5.847  1.00 10.00      A   
ATOM    659  CA  MET A 129     -13.574  -1.658   7.737  1.00 10.00      A   
ATOM    660  CB  MET A 129     -14.801  -0.901   8.250  1.00 10.00      A   
ATOM    661  CG  MET A 129     -14.503   0.066   9.382  1.00 10.00      A   
ATOM    662  SD  MET A 129     -15.996   0.781  10.096  1.00 10.00      A   
ATOM    663  CE  MET A 129     -15.304   1.739  11.442  1.00 10.00      A   
ATOM    664  C   MET A 129     -13.967  -3.047   7.264  1.00 10.00      A   
ATOM    665  O   MET A 129     -14.205  -3.272   6.078  1.00 10.00      A   
ATOM    666  N   VAL A 130     -13.996  -3.978   8.197  1.00 10.00      A   
ATOM    667  HN  VAL A 130     -13.755  -3.733   9.120  1.00 10.00      A   
ATOM    668  CA  VAL A 130     -14.371  -5.350   7.913  1.00 10.00      A   
ATOM    669  CB  VAL A 130     -13.147  -6.289   7.819  1.00 10.00      A   
ATOM    670  CG1 VAL A 130     -12.489  -6.167   6.454  1.00 10.00      A   
ATOM    671  CG2 VAL A 130     -12.141  -5.992   8.920  1.00 10.00      A   
ATOM    672  C   VAL A 130     -15.340  -5.848   8.977  1.00 10.00      A   
ATOM    673  O   VAL A 130     -14.948  -6.105  10.118  1.00 10.00      A   
ATOM    674  N   ASP A 131     -16.611  -5.932   8.597  1.00 10.00      A   
ATOM    675  HN  ASP A 131     -16.845  -5.665   7.681  1.00 10.00      A   
ATOM    676  CA  ASP A 131     -17.681  -6.377   9.493  1.00 10.00      A   
ATOM    677  CB  ASP A 131     -17.355  -7.712  10.174  1.00 10.00      A   
ATOM    678  CG  ASP A 131     -17.596  -8.904   9.272  1.00 10.00      A   
ATOM    679  OD1 ASP A 131     -18.747  -9.105   8.839  1.00 10.00      A   
ATOM    680  OD2 ASP A 131     -16.636  -9.653   8.991  1.00 10.00      A   
ATOM    681  C   ASP A 131     -17.994  -5.299  10.524  1.00 10.00      A   
ATOM    682  O   ASP A 131     -18.452  -5.588  11.632  1.00 10.00      A   
ATOM    683  N   GLY A 132     -17.765  -4.049  10.138  1.00 10.00      A   
ATOM    684  HN  GLY A 132     -17.436  -3.877   9.222  1.00 10.00      A   
ATOM    685  CA  GLY A 132     -18.010  -2.937  11.033  1.00 10.00      A   
ATOM    686  C   GLY A 132     -16.877  -2.754  12.021  1.00 10.00      A   
ATOM    687  O   GLY A 132     -17.048  -2.131  13.069  1.00 10.00      A   
ATOM    688  N   LEU A 133     -15.720  -3.312  11.685  1.00 10.00      A   
ATOM    689  HN  LEU A 133     -15.658  -3.803  10.839  1.00 10.00      A   
ATOM    690  CA  LEU A 133     -14.543  -3.224  12.534  1.00 10.00      A   
ATOM    691  CB  LEU A 133     -14.192  -4.604  13.087  1.00 10.00      A   
ATOM    692  CG  LEU A 133     -15.273  -5.259  13.944  1.00 10.00      A   
ATOM    693  CD1 LEU A 133     -14.980  -6.734  14.153  1.00 10.00      A   
ATOM    694  CD2 LEU A 133     -15.402  -4.539  15.275  1.00 10.00      A   
ATOM    695  C   LEU A 133     -13.369  -2.645  11.758  1.00 10.00      A   
ATOM    696  O   LEU A 133     -13.212  -2.916  10.568  1.00 10.00      A   
ATOM    697  N   SER A 134     -12.554  -1.852  12.435  1.00 10.00      A   
ATOM    698  HN  SER A 134     -12.731  -1.691  13.387  1.00 10.00      A   
ATOM    699  CA  SER A 134     -11.403  -1.212  11.815  1.00 10.00      A   
ATOM    700  CB  SER A 134     -10.747  -0.236  12.795  1.00 10.00      A   
ATOM    701  OG  SER A 134      -9.813   0.609  12.140  1.00 10.00      A   
ATOM    702  HG  SER A 134      -9.285   1.076  12.800  1.00 10.00      A   
ATOM    703  C   SER A 134     -10.374  -2.220  11.298  1.00 10.00      A   
ATOM    704  O   SER A 134     -10.003  -3.168  11.994  1.00 10.00      A   
ATOM    705  N   ASN A 135      -9.936  -2.001  10.065  1.00 10.00      A   
ATOM    706  HN  ASN A 135     -10.310  -1.245   9.559  1.00 10.00      A   
ATOM    707  CA  ASN A 135      -8.934  -2.845   9.418  1.00 10.00      A   
ATOM    708  CB  ASN A 135      -9.558  -3.518   8.181  1.00 10.00      A   
ATOM    709  CG  ASN A 135      -8.617  -4.446   7.428  1.00 10.00      A   
ATOM    710  OD1 ASN A 135      -7.723  -5.062   8.009  1.00 10.00      A   
ATOM    711  ND2 ASN A 135      -8.822  -4.560   6.122  1.00 10.00      A   
ATOM    712 HD21 ASN A 135      -9.560  -4.048   5.724  1.00 10.00      A   
ATOM    713 HD22 ASN A 135      -8.230  -5.150   5.606  1.00 10.00      A   
ATOM    714  C   ASN A 135      -7.747  -1.973   9.005  1.00 10.00      A   
ATOM    715  O   ASN A 135      -6.764  -2.444   8.425  1.00 10.00      A   
ATOM    716  N   ASN A 136      -7.847  -0.693   9.340  1.00 10.00      A   
ATOM    717  HN  ASN A 136      -8.635  -0.396   9.840  1.00 10.00      A   
ATOM    718  CA  ASN A 136      -6.816   0.285   9.005  1.00 10.00      A   
ATOM    719  CB  ASN A 136      -7.292   1.702   9.337  1.00 10.00      A   
ATOM    720  CG  ASN A 136      -7.820   2.440   8.125  1.00 10.00      A   
ATOM    721  OD1 ASN A 136      -8.366   1.835   7.204  1.00 10.00      A   
ATOM    722  ND2 ASN A 136      -7.664   3.755   8.117  1.00 10.00      A   
ATOM    723 HD21 ASN A 136      -7.223   4.174   8.883  1.00 10.00      A   
ATOM    724 HD22 ASN A 136      -7.996   4.257   7.334  1.00 10.00      A   
ATOM    725  C   ASN A 136      -5.509   0.006   9.726  1.00 10.00      A   
ATOM    726  O   ASN A 136      -5.495  -0.568  10.815  1.00 10.00      A   
ATOM    727  N   ASN A 137      -4.414   0.418   9.114  1.00 10.00      A   
ATOM    728  HN  ASN A 137      -4.493   0.874   8.245  1.00 10.00      A   
ATOM    729  CA  ASN A 137      -3.093   0.225   9.692  1.00 10.00      A   
ATOM    730  CB  ASN A 137      -2.233  -0.654   8.779  1.00 10.00      A   
ATOM    731  CG  ASN A 137      -0.880  -0.991   9.375  1.00 10.00      A   
ATOM    732  OD1 ASN A 137      -0.744  -1.160  10.586  1.00 10.00      A   
ATOM    733  ND2 ASN A 137       0.130  -1.092   8.521  1.00 10.00      A   
ATOM    734 HD21 ASN A 137      -0.055  -0.947   7.562  1.00 10.00      A   
ATOM    735 HD22 ASN A 137       1.023  -1.303   8.877  1.00 10.00      A   
ATOM    736  C   ASN A 137      -2.434   1.581   9.910  1.00 10.00      A   
ATOM    737  O   ASN A 137      -1.589   2.014   9.121  1.00 10.00      A   
ATOM    738  N   ASN A 138      -2.831   2.247  10.987  1.00 10.00      A   
ATOM    739  HN  ASN A 138      -3.485   1.830  11.589  1.00 10.00      A   
ATOM    740  CA  ASN A 138      -2.313   3.571  11.311  1.00 10.00      A   
ATOM    741  CB  ASN A 138      -3.287   4.355  12.197  1.00 10.00      A   
ATOM    742  CG  ASN A 138      -4.429   4.976  11.413  1.00 10.00      A   
ATOM    743  OD1 ASN A 138      -4.335   5.178  10.200  1.00 10.00      A   
ATOM    744  ND2 ASN A 138      -5.518   5.294  12.100  1.00 10.00      A   
ATOM    745 HD21 ASN A 138      -5.529   5.112  13.066  1.00 10.00      A   
ATOM    746 HD22 ASN A 138      -6.267   5.702  11.617  1.00 10.00      A   
ATOM    747  C   ASN A 138      -0.923   3.519  11.937  1.00 10.00      A   
ATOM    748  O   ASN A 138      -0.734   3.890  13.097  1.00 10.00      A   
ATOM    749  N   ILE A 139       0.035   3.028  11.160  1.00 10.00      A   
ATOM    750  HN  ILE A 139      -0.204   2.719  10.259  1.00 10.00      A   
ATOM    751  CA  ILE A 139       1.425   2.931  11.588  1.00 10.00      A   
ATOM    752  CB  ILE A 139       1.807   1.489  12.004  1.00 10.00      A   
ATOM    753  CG1 ILE A 139       0.901   0.986  13.133  1.00 10.00      A   
ATOM    754  CG2 ILE A 139       3.268   1.425  12.428  1.00 10.00      A   
ATOM    755  CD1 ILE A 139       1.110  -0.473  13.473  1.00 10.00      A   
ATOM    756  C   ILE A 139       2.322   3.367  10.435  1.00 10.00      A   
ATOM    757  O   ILE A 139       2.971   4.410  10.490  1.00 10.00      A   
ATOM    758  N   ASN A 140       2.333   2.564   9.380  1.00 10.00      A   
ATOM    759  HN  ASN A 140       1.794   1.746   9.400  1.00 10.00      A   
ATOM    760  CA  ASN A 140       3.125   2.853   8.190  1.00 10.00      A   
ATOM    761  CB  ASN A 140       4.464   2.104   8.261  1.00 10.00      A   
ATOM    762  CG  ASN A 140       5.496   2.612   7.271  1.00 10.00      A   
ATOM    763  OD1 ASN A 140       5.455   3.765   6.841  1.00 10.00      A   
ATOM    764  ND2 ASN A 140       6.443   1.756   6.912  1.00 10.00      A   
ATOM    765 HD21 ASN A 140       6.426   0.854   7.299  1.00 10.00      A   
ATOM    766 HD22 ASN A 140       7.124   2.058   6.272  1.00 10.00      A   
ATOM    767  C   ASN A 140       2.333   2.437   6.949  1.00 10.00      A   
ATOM    768  O   ASN A 140       2.726   1.522   6.222  1.00 10.00      A   
ATOM    769  N   PRO A 141       1.185   3.098   6.693  1.00 10.00      A   
ATOM    770  CA  PRO A 141       0.314   2.773   5.566  1.00 10.00      A   
ATOM    771  CB  PRO A 141      -1.052   3.203   6.097  1.00 10.00      A   
ATOM    772  CG  PRO A 141      -0.763   4.391   6.957  1.00 10.00      A   
ATOM    773  CD  PRO A 141       0.637   4.218   7.490  1.00 10.00      A   
ATOM    774  C   PRO A 141       0.653   3.542   4.289  1.00 10.00      A   
ATOM    775  O   PRO A 141       0.054   3.310   3.238  1.00 10.00      A   
ATOM    776  N   GLY A 142       1.616   4.445   4.374  1.00 10.00      A   
ATOM    777  HN  GLY A 142       2.084   4.574   5.232  1.00 10.00      A   
ATOM    778  CA  GLY A 142       2.001   5.226   3.218  1.00 10.00      A   
ATOM    779  C   GLY A 142       3.456   5.021   2.867  1.00 10.00      A   
ATOM    780  O   GLY A 142       4.083   5.884   2.252  1.00 10.00      A   
ATOM    781  N   ALA A 143       3.990   3.872   3.264  1.00 10.00      A   
ATOM    782  HN  ALA A 143       3.428   3.230   3.748  1.00 10.00      A   
ATOM    783  CA  ALA A 143       5.381   3.534   3.005  1.00 10.00      A   
ATOM    784  CB  ALA A 143       5.700   2.152   3.554  1.00 10.00      A   
ATOM    785  C   ALA A 143       5.696   3.595   1.517  1.00 10.00      A   
ATOM    786  O   ALA A 143       4.999   2.986   0.698  1.00 10.00      A   
ATOM    787  N   ASN A 144       6.730   4.363   1.178  1.00 10.00      A   
ATOM    788  HN  ASN A 144       7.208   4.846   1.887  1.00 10.00      A   
ATOM    789  CA  ASN A 144       7.180   4.521  -0.207  1.00 10.00      A   
ATOM    790  CB  ASN A 144       7.639   3.182  -0.805  1.00 10.00      A   
ATOM    791  CG  ASN A 144       8.766   2.532  -0.022  1.00 10.00      A   
ATOM    792  OD1 ASN A 144       9.937   2.855  -0.213  1.00 10.00      A   
ATOM    793  ND2 ASN A 144       8.420   1.600   0.855  1.00 10.00      A   
ATOM    794 HD21 ASN A 144       7.469   1.383   0.947  1.00 10.00      A   
ATOM    795 HD22 ASN A 144       9.133   1.162   1.383  1.00 10.00      A   
ATOM    796  C   ASN A 144       6.104   5.163  -1.084  1.00 10.00      A   
ATOM    797  O   ASN A 144       6.106   4.988  -2.303  1.00 10.00      A   
ATOM    798  N   ASN A 145       5.184   5.901  -0.452  1.00 10.00      A   
ATOM    799  HN  ASN A 145       5.233   5.981   0.526  1.00 10.00      A   
ATOM    800  CA  ASN A 145       4.090   6.579  -1.162  1.00 10.00      A   
ATOM    801  CB  ASN A 145       4.632   7.581  -2.199  1.00 10.00      A   
ATOM    802  CG  ASN A 145       3.579   8.544  -2.734  1.00 10.00      A   
ATOM    803  OD1 ASN A 145       2.601   8.863  -2.056  1.00 10.00      A   
ATOM    804  ND2 ASN A 145       3.776   9.020  -3.956  1.00 10.00      A   
ATOM    805 HD21 ASN A 145       4.578   8.732  -4.440  1.00 10.00      A   
ATOM    806 HD22 ASN A 145       3.111   9.639  -4.329  1.00 10.00      A   
ATOM    807  C   ASN A 145       3.159   5.558  -1.813  1.00 10.00      A   
ATOM    808  O   ASN A 145       2.416   5.868  -2.745  1.00 10.00      A   
ATOM    809  N   GLY A 146       3.207   4.329  -1.313  1.00 10.00      A   
ATOM    810  HN  GLY A 146       3.823   4.133  -0.571  1.00 10.00      A   
ATOM    811  CA  GLY A 146       2.375   3.274  -1.851  1.00 10.00      A   
ATOM    812  C   GLY A 146       2.974   2.667  -3.102  1.00 10.00      A   
ATOM    813  O   GLY A 146       2.480   1.662  -3.611  1.00 10.00      A   
ATOM    814  N   GLU A 147       4.047   3.275  -3.590  1.00 10.00      A   
ATOM    815  HN  GLU A 147       4.408   4.056  -3.120  1.00 10.00      A   
ATOM    816  CA  GLU A 147       4.719   2.803  -4.787  1.00 10.00      A   
ATOM    817  CB  GLU A 147       5.484   3.950  -5.452  1.00 10.00      A   
ATOM    818  CG  GLU A 147       5.062   4.237  -6.884  1.00 10.00      A   
ATOM    819  CD  GLU A 147       3.635   4.739  -6.985  1.00 10.00      A   
ATOM    820  OE1 GLU A 147       2.717   3.905  -7.131  1.00 10.00      A   
ATOM    821  OE2 GLU A 147       3.423   5.965  -6.924  1.00 10.00      A   
ATOM    822  C   GLU A 147       5.678   1.675  -4.443  1.00 10.00      A   
ATOM    823  O   GLU A 147       6.027   1.479  -3.277  1.00 10.00      A   
ATOM    824  N   LEU A 148       6.095   0.940  -5.459  1.00 10.00      A   
ATOM    825  HN  LEU A 148       5.780   1.151  -6.361  1.00 10.00      A   
ATOM    826  CA  LEU A 148       7.018  -0.168  -5.272  1.00 10.00      A   
ATOM    827  CB  LEU A 148       6.968  -1.110  -6.477  1.00 10.00      A   
ATOM    828  CG  LEU A 148       5.570  -1.514  -6.954  1.00 10.00      A   
ATOM    829  CD1 LEU A 148       5.331  -1.049  -8.382  1.00 10.00      A   
ATOM    830  CD2 LEU A 148       5.371  -3.016  -6.833  1.00 10.00      A   
ATOM    831  C   LEU A 148       8.433   0.362  -5.075  1.00 10.00      A   
ATOM    832  O   LEU A 148       8.757   1.467  -5.525  1.00 10.00      A   
ATOM    833  N   ASN A 149       9.268  -0.417  -4.405  1.00 10.00      A   
ATOM    834  HN  ASN A 149       8.959  -1.291  -4.086  1.00 10.00      A   
ATOM    835  CA  ASN A 149      10.644  -0.016  -4.142  1.00 10.00      A   
ATOM    836  CB  ASN A 149      10.796   0.413  -2.677  1.00 10.00      A   
ATOM    837  CG  ASN A 149      12.016   1.285  -2.442  1.00 10.00      A   
ATOM    838  OD1 ASN A 149      12.403   2.078  -3.302  1.00 10.00      A   
ATOM    839  ND2 ASN A 149      12.641   1.133  -1.282  1.00 10.00      A   
ATOM    840 HD21 ASN A 149      12.289   0.467  -0.647  1.00 10.00      A   
ATOM    841 HD22 ASN A 149      13.426   1.694  -1.099  1.00 10.00      A   
ATOM    842  C   ASN A 149      11.594  -1.168  -4.438  1.00 10.00      A   
ATOM    843  O   ASN A 149      11.261  -2.323  -4.178  1.00 10.00      A   
ATOM    844  N   GLN A 150      12.767  -0.857  -4.994  1.00 10.00      A   
ATOM    845  HN  GLN A 150      12.963   0.082  -5.199  1.00 10.00      A   
ATOM    846  CA  GLN A 150      13.765  -1.879  -5.309  1.00 10.00      A   
ATOM    847  CB  GLN A 150      15.020  -1.246  -5.916  1.00 10.00      A   
ATOM    848  CG  GLN A 150      14.957  -1.058  -7.423  1.00 10.00      A   
ATOM    849  CD  GLN A 150      14.697  -2.359  -8.157  1.00 10.00      A   
ATOM    850  OE1 GLN A 150      13.562  -2.665  -8.530  1.00 10.00      A   
ATOM    851  NE2 GLN A 150      15.743  -3.147  -8.348  1.00 10.00      A   
ATOM    852 HE21 GLN A 150      16.616  -2.851  -8.008  1.00 10.00      A   
ATOM    853 HE22 GLN A 150      15.604  -3.999  -8.812  1.00 10.00      A   
ATOM    854  C   GLN A 150      14.117  -2.669  -4.056  1.00 10.00      A   
ATOM    855  O   GLN A 150      14.242  -3.894  -4.089  1.00 10.00      A   
ATOM    856  N   GLN A 151      14.290  -1.951  -2.954  1.00 10.00      A   
ATOM    857  HN  GLN A 151      14.225  -0.974  -3.007  1.00 10.00      A   
ATOM    858  CA  GLN A 151      14.581  -2.567  -1.674  1.00 10.00      A   
ATOM    859  CB  GLN A 151      15.701  -1.813  -0.952  1.00 10.00      A   
ATOM    860  CG  GLN A 151      17.034  -1.803  -1.682  1.00 10.00      A   
ATOM    861  CD  GLN A 151      18.164  -1.277  -0.817  1.00 10.00      A   
ATOM    862  OE1 GLN A 151      17.946  -0.470   0.092  1.00 10.00      A   
ATOM    863  NE2 GLN A 151      19.380  -1.725  -1.094  1.00 10.00      A   
ATOM    864 HE21 GLN A 151      19.485  -2.367  -1.836  1.00 10.00      A   
ATOM    865 HE22 GLN A 151      20.128  -1.404  -0.547  1.00 10.00      A   
ATOM    866  C   GLN A 151      13.315  -2.536  -0.824  1.00 10.00      A   
ATOM    867  O   GLN A 151      12.944  -1.484  -0.299  1.00 10.00      A   
ATOM    868  N   PRO A 152      12.614  -3.673  -0.709  1.00 10.00      A   
ATOM    869  CA  PRO A 152      11.383  -3.756   0.081  1.00 10.00      A   
ATOM    870  CB  PRO A 152      10.963  -5.224  -0.055  1.00 10.00      A   
ATOM    871  CG  PRO A 152      11.671  -5.716  -1.270  1.00 10.00      A   
ATOM    872  CD  PRO A 152      12.964  -4.961  -1.326  1.00 10.00      A   
ATOM    873  C   PRO A 152      11.647  -3.421   1.544  1.00 10.00      A   
ATOM    874  O   PRO A 152      12.724  -3.723   2.066  1.00 10.00      A   
ATOM    875  N   ASP A 153      10.670  -2.786   2.191  1.00 10.00      A   
ATOM    876  HN  ASP A 153       9.848  -2.562   1.711  1.00 10.00      A   
ATOM    877  CA  ASP A 153      10.794  -2.411   3.596  1.00 10.00      A   
ATOM    878  CB  ASP A 153       9.520  -1.725   4.106  1.00 10.00      A   
ATOM    879  CG  ASP A 153       9.532  -0.218   3.892  1.00 10.00      A   
ATOM    880  OD1 ASP A 153       9.961   0.236   2.807  1.00 10.00      A   
ATOM    881  OD2 ASP A 153       9.110   0.521   4.805  1.00 10.00      A   
ATOM    882  C   ASP A 153      11.133  -3.631   4.438  1.00 10.00      A   
ATOM    883  O   ASP A 153      10.317  -4.546   4.593  1.00 10.00      A   
ATOM    884  N   GLY A 154      12.350  -3.642   4.956  1.00 10.00      A   
ATOM    885  HN  GLY A 154      12.942  -2.869   4.799  1.00 10.00      A   
ATOM    886  CA  GLY A 154      12.826  -4.751   5.752  1.00 10.00      A   
ATOM    887  C   GLY A 154      14.196  -5.191   5.279  1.00 10.00      A   
ATOM    888  O   GLY A 154      14.848  -6.030   5.905  1.00 10.00      A   
ATOM    889  N   TYR A 155      14.618  -4.620   4.157  1.00 10.00      A   
ATOM    890  HN  TYR A 155      14.026  -3.982   3.703  1.00 10.00      A   
ATOM    891  CA  TYR A 155      15.918  -4.914   3.567  1.00 10.00      A   
ATOM    892  CB  TYR A 155      15.996  -4.285   2.169  1.00 10.00      A   
ATOM    893  CG  TYR A 155      16.876  -5.021   1.177  1.00 10.00      A   
ATOM    894  CD1 TYR A 155      18.228  -4.722   1.055  1.00 10.00      A   
ATOM    895  CD2 TYR A 155      16.350  -6.007   0.352  1.00 10.00      A   
ATOM    896  CE1 TYR A 155      19.028  -5.382   0.138  1.00 10.00      A   
ATOM    897  CE2 TYR A 155      17.140  -6.673  -0.565  1.00 10.00      A   
ATOM    898  CZ  TYR A 155      18.480  -6.358  -0.668  1.00 10.00      A   
ATOM    899  OH  TYR A 155      19.274  -7.022  -1.579  1.00 10.00      A   
ATOM    900  HH  TYR A 155      20.103  -6.537  -1.693  1.00 10.00      A   
ATOM    901  C   TYR A 155      17.029  -4.344   4.445  1.00 10.00      A   
ATOM    902  O   TYR A 155      18.127  -4.897   4.522  1.00 10.00      A   
ATOM    903  N   SER A 156      16.726  -3.239   5.113  1.00 10.00      A   
ATOM    904  HN  SER A 156      15.825  -2.855   5.023  1.00 10.00      A   
ATOM    905  CA  SER A 156      17.684  -2.585   5.986  1.00 10.00      A   
ATOM    906  CB  SER A 156      17.500  -1.067   5.906  1.00 10.00      A   
ATOM    907  OG  SER A 156      16.825  -0.698   4.711  1.00 10.00      A   
ATOM    908  HG  SER A 156      15.887  -0.950   4.787  1.00 10.00      A   
ATOM    909  C   SER A 156      17.512  -3.064   7.427  1.00 10.00      A   
ATOM    910  O   SER A 156      16.402  -3.396   7.846  1.00 10.00      A   
ATOM    911  N   PRO A 157      18.608  -3.117   8.205  1.00 10.00      A   
ATOM    912  CA  PRO A 157      18.570  -3.558   9.605  1.00 10.00      A   
ATOM    913  CB  PRO A 157      20.039  -3.506  10.050  1.00 10.00      A   
ATOM    914  CG  PRO A 157      20.712  -2.605   9.070  1.00 10.00      A   
ATOM    915  CD  PRO A 157      19.974  -2.767   7.773  1.00 10.00      A   
ATOM    916  C   PRO A 157      17.716  -2.646  10.485  1.00 10.00      A   
ATOM    917  O   PRO A 157      17.095  -3.097  11.450  1.00 10.00      A   
ATOM    918  N   ALA A 158      17.690  -1.363  10.151  1.00 10.00      A   
ATOM    919  HN  ALA A 158      18.209  -1.061   9.373  1.00 10.00      A   
ATOM    920  CA  ALA A 158      16.912  -0.390  10.901  1.00 10.00      A   
ATOM    921  CB  ALA A 158      17.780   0.807  11.258  1.00 10.00      A   
ATOM    922  C   ALA A 158      15.690   0.046  10.098  1.00 10.00      A   
ATOM    923  O   ALA A 158      15.325   1.224  10.080  1.00 10.00      A   
ATOM    924  N   ASP A 159      15.059  -0.908   9.430  1.00 10.00      A   
ATOM    925  HN  ASP A 159      15.392  -1.830   9.482  1.00 10.00      A   
ATOM    926  CA  ASP A 159      13.877  -0.625   8.626  1.00 10.00      A   
ATOM    927  CB  ASP A 159      13.745  -1.642   7.489  1.00 10.00      A   
ATOM    928  CG  ASP A 159      13.720  -1.007   6.112  1.00 10.00      A   
ATOM    929  OD1 ASP A 159      13.075   0.052   5.951  1.00 10.00      A   
ATOM    930  OD2 ASP A 159      14.339  -1.573   5.182  1.00 10.00      A   
ATOM    931  C   ASP A 159      12.617  -0.653   9.486  1.00 10.00      A   
ATOM    932  O   ASP A 159      12.663  -1.015  10.666  1.00 10.00      A   
ATOM    933  N   LEU A 160      11.501  -0.263   8.895  1.00 10.00      A   
ATOM    934  HN  LEU A 160      11.534   0.025   7.957  1.00 10.00      A   
ATOM    935  CA  LEU A 160      10.224  -0.251   9.586  1.00 10.00      A   
ATOM    936  CB  LEU A 160       9.739   1.190   9.787  1.00 10.00      A   
ATOM    937  CG  LEU A 160       8.514   1.376  10.690  1.00 10.00      A   
ATOM    938  CD1 LEU A 160       8.873   1.132  12.149  1.00 10.00      A   
ATOM    939  CD2 LEU A 160       7.921   2.764  10.507  1.00 10.00      A   
ATOM    940  C   LEU A 160       9.207  -1.036   8.771  1.00 10.00      A   
ATOM    941  O   LEU A 160       9.099  -0.839   7.562  1.00 10.00      A   
ATOM    942  N   PRO A 161       8.490  -1.974   9.406  1.00 10.00      A   
ATOM    943  CA  PRO A 161       7.478  -2.793   8.728  1.00 10.00      A   
ATOM    944  CB  PRO A 161       6.802  -3.536   9.881  1.00 10.00      A   
ATOM    945  CG  PRO A 161       7.860  -3.624  10.921  1.00 10.00      A   
ATOM    946  CD  PRO A 161       8.623  -2.333  10.829  1.00 10.00      A   
ATOM    947  C   PRO A 161       6.461  -1.945   7.972  1.00 10.00      A   
ATOM    948  O   PRO A 161       5.907  -0.989   8.515  1.00 10.00      A   
ATOM    949  N   ALA A 162       6.243  -2.287   6.710  1.00 10.00      A   
ATOM    950  HN  ALA A 162       6.735  -3.044   6.330  1.00 10.00      A   
ATOM    951  CA  ALA A 162       5.295  -1.566   5.877  1.00 10.00      A   
ATOM    952  CB  ALA A 162       5.785  -1.498   4.438  1.00 10.00      A   
ATOM    953  C   ALA A 162       3.913  -2.210   5.950  1.00 10.00      A   
ATOM    954  O   ALA A 162       3.059  -1.779   6.724  1.00 10.00      A   
ATOM    955  N   GLY A 163       3.697  -3.241   5.142  1.00 10.00      A   
ATOM    956  HN  GLY A 163       4.410  -3.536   4.533  1.00 10.00      A   
ATOM    957  CA  GLY A 163       2.417  -3.923   5.136  1.00 10.00      A   
ATOM    958  C   GLY A 163       1.398  -3.209   4.270  1.00 10.00      A   
ATOM    959  O   GLY A 163       0.825  -3.805   3.358  1.00 10.00      A   
ATOM    960  N   GLY A 164       1.186  -1.929   4.551  1.00 10.00      A   
ATOM    961  HN  GLY A 164       1.675  -1.514   5.295  1.00 10.00      A   
ATOM    962  CA  GLY A 164       0.237  -1.141   3.791  1.00 10.00      A   
ATOM    963  C   GLY A 164      -0.859  -0.578   4.671  1.00 10.00      A   
ATOM    964  O   GLY A 164      -0.773  -0.668   5.898  1.00 10.00      A   
ATOM    965  N   PRO A 165      -1.902   0.026   4.081  1.00 10.00      A   
ATOM    966  CA  PRO A 165      -3.018   0.597   4.840  1.00 10.00      A   
ATOM    967  CB  PRO A 165      -3.649   1.564   3.838  1.00 10.00      A   
ATOM    968  CG  PRO A 165      -3.373   0.955   2.505  1.00 10.00      A   
ATOM    969  CD  PRO A 165      -2.061   0.221   2.626  1.00 10.00      A   
ATOM    970  C   PRO A 165      -4.029  -0.467   5.266  1.00 10.00      A   
ATOM    971  O   PRO A 165      -4.827  -0.250   6.180  1.00 10.00      A   
ATOM    972  N   GLN A 166      -3.980  -1.620   4.609  1.00 10.00      A   
ATOM    973  HN  GLN A 166      -3.299  -1.741   3.911  1.00 10.00      A   
ATOM    974  CA  GLN A 166      -4.888  -2.716   4.906  1.00 10.00      A   
ATOM    975  CB  GLN A 166      -5.439  -3.311   3.606  1.00 10.00      A   
ATOM    976  CG  GLN A 166      -6.429  -2.412   2.881  1.00 10.00      A   
ATOM    977  CD  GLN A 166      -6.678  -2.844   1.449  1.00 10.00      A   
ATOM    978  OE1 GLN A 166      -7.519  -3.702   1.181  1.00 10.00      A   
ATOM    979  NE2 GLN A 166      -5.960  -2.243   0.514  1.00 10.00      A   
ATOM    980 HE21 GLN A 166      -5.313  -1.560   0.793  1.00 10.00      A   
ATOM    981 HE22 GLN A 166      -6.105  -2.501  -0.420  1.00 10.00      A   
ATOM    982  C   GLN A 166      -4.174  -3.790   5.716  1.00 10.00      A   
ATOM    983  O   GLN A 166      -3.208  -4.388   5.246  1.00 10.00      A   
ATOM    984  N   SER A 167      -4.643  -4.022   6.937  1.00 10.00      A   
ATOM    985  HN  SER A 167      -5.410  -3.501   7.266  1.00 10.00      A   
ATOM    986  CA  SER A 167      -4.038  -5.022   7.807  1.00 10.00      A   
ATOM    987  CB  SER A 167      -4.473  -4.801   9.258  1.00 10.00      A   
ATOM    988  OG  SER A 167      -4.319  -3.440   9.639  1.00 10.00      A   
ATOM    989  HG  SER A 167      -5.084  -2.935   9.338  1.00 10.00      A   
ATOM    990  C   SER A 167      -4.389  -6.440   7.354  1.00 10.00      A   
ATOM    991  O   SER A 167      -3.543  -7.334   7.358  1.00 10.00      A   
ATOM    992  N   PHE A 168      -5.644  -6.637   6.970  1.00 10.00      A   
ATOM    993  HN  PHE A 168      -6.274  -5.885   6.996  1.00 10.00      A   
ATOM    994  CA  PHE A 168      -6.114  -7.937   6.510  1.00 10.00      A   
ATOM    995  CB  PHE A 168      -7.394  -8.353   7.247  1.00 10.00      A   
ATOM    996  CG  PHE A 168      -7.183  -8.835   8.656  1.00 10.00      A   
ATOM    997  CD1 PHE A 168      -5.926  -9.214   9.097  1.00 10.00      A   
ATOM    998  CD2 PHE A 168      -8.248  -8.915   9.538  1.00 10.00      A   
ATOM    999  CE1 PHE A 168      -5.736  -9.662  10.390  1.00 10.00      A   
ATOM   1000  CE2 PHE A 168      -8.066  -9.363  10.833  1.00 10.00      A   
ATOM   1001  CZ  PHE A 168      -6.807  -9.738  11.259  1.00 10.00      A   
ATOM   1002  C   PHE A 168      -6.373  -7.914   5.010  1.00 10.00      A   
ATOM   1003  O   PHE A 168      -7.044  -7.015   4.498  1.00 10.00      A   
ATOM   1004  N   TRP A 169      -5.843  -8.904   4.313  1.00 10.00      A   
ATOM   1005  HN  TRP A 169      -5.326  -9.595   4.782  1.00 10.00      A   
ATOM   1006  CA  TRP A 169      -6.017  -9.006   2.873  1.00 10.00      A   
ATOM   1007  CB  TRP A 169      -4.694  -9.367   2.184  1.00 10.00      A   
ATOM   1008  CG  TRP A 169      -3.620  -8.325   2.330  1.00 10.00      A   
ATOM   1009  CD1 TRP A 169      -3.741  -7.086   2.897  1.00 10.00      A   
ATOM   1010  CD2 TRP A 169      -2.259  -8.433   1.896  1.00 10.00      A   
ATOM   1011  NE1 TRP A 169      -2.541  -6.421   2.846  1.00 10.00      A   
ATOM   1012  HE1 TRP A 169      -2.376  -5.515   3.198  1.00 10.00      A   
ATOM   1013  CE2 TRP A 169      -1.616  -7.223   2.229  1.00 10.00      A   
ATOM   1014  CE3 TRP A 169      -1.526  -9.429   1.245  1.00 10.00      A   
ATOM   1015  CZ2 TRP A 169      -0.269  -6.993   1.955  1.00 10.00      A   
ATOM   1016  CZ3 TRP A 169      -0.190  -9.197   0.973  1.00 10.00      A   
ATOM   1017  CH2 TRP A 169       0.423  -7.986   1.318  1.00 10.00      A   
ATOM   1018  C   TRP A 169      -7.098 -10.033   2.549  1.00 10.00      A   
ATOM   1019  O   TRP A 169      -6.812 -11.198   2.260  1.00 10.00      A   
ATOM   1020  N   ILE A 170      -8.345  -9.595   2.613  1.00 10.00      A   
ATOM   1021  HN  ILE A 170      -8.509  -8.657   2.842  1.00 10.00      A   
ATOM   1022  CA  ILE A 170      -9.480 -10.472   2.351  1.00 10.00      A   
ATOM   1023  CB  ILE A 170     -10.748 -10.003   3.097  1.00 10.00      A   
ATOM   1024  CG1 ILE A 170     -10.447  -9.853   4.594  1.00 10.00      A   
ATOM   1025  CG2 ILE A 170     -11.900 -10.978   2.879  1.00 10.00      A   
ATOM   1026  CD1 ILE A 170     -11.646  -9.465   5.435  1.00 10.00      A   
ATOM   1027  C   ILE A 170      -9.760 -10.616   0.855  1.00 10.00      A   
ATOM   1028  O   ILE A 170      -9.644  -9.657   0.090  1.00 10.00      A   
ATOM   1029  N   ASN A 171     -10.102 -11.835   0.452  1.00 10.00      A   
ATOM   1030  HN  ASN A 171     -10.145 -12.556   1.119  1.00 10.00      A   
ATOM   1031  CA  ASN A 171     -10.414 -12.148  -0.936  1.00 10.00      A   
ATOM   1032  CB  ASN A 171     -10.318 -13.666  -1.136  1.00 10.00      A   
ATOM   1033  CG  ASN A 171      -9.901 -14.067  -2.537  1.00 10.00      A   
ATOM   1034  OD1 ASN A 171     -10.666 -13.930  -3.491  1.00 10.00      A   
ATOM   1035  ND2 ASN A 171      -8.695 -14.591  -2.668  1.00 10.00      A   
ATOM   1036 HD21 ASN A 171      -8.141 -14.692  -1.858  1.00 10.00      A   
ATOM   1037 HD22 ASN A 171      -8.404 -14.863  -3.560  1.00 10.00      A   
ATOM   1038  C   ASN A 171     -11.833 -11.681  -1.269  1.00 10.00      A   
ATOM   1039  O   ASN A 171     -12.494 -11.052  -0.443  1.00 10.00      A   
ATOM   1040  N   SER A 172     -12.305 -11.993  -2.470  1.00 10.00      A   
ATOM   1041  HN  SER A 172     -11.739 -12.498  -3.094  1.00 10.00      A   
ATOM   1042  CA  SER A 172     -13.649 -11.610  -2.887  1.00 10.00      A   
ATOM   1043  CB  SER A 172     -13.683 -11.350  -4.391  1.00 10.00      A   
ATOM   1044  OG  SER A 172     -12.656 -10.444  -4.761  1.00 10.00      A   
ATOM   1045  HG  SER A 172     -12.817  -9.594  -4.334  1.00 10.00      A   
ATOM   1046  C   SER A 172     -14.656 -12.688  -2.490  1.00 10.00      A   
ATOM   1047  O   SER A 172     -15.812 -12.684  -2.919  1.00 10.00      A   
ATOM   1048  N   GLU A 173     -14.192 -13.609  -1.662  1.00 10.00      A   
ATOM   1049  HN  GLU A 173     -13.266 -13.540  -1.355  1.00 10.00      A   
ATOM   1050  CA  GLU A 173     -15.012 -14.694  -1.163  1.00 10.00      A   
ATOM   1051  CB  GLU A 173     -14.307 -16.034  -1.386  1.00 10.00      A   
ATOM   1052  CG  GLU A 173     -14.574 -16.664  -2.744  1.00 10.00      A   
ATOM   1053  CD  GLU A 173     -15.983 -17.205  -2.860  1.00 10.00      A   
ATOM   1054  OE1 GLU A 173     -16.299 -18.202  -2.176  1.00 10.00      A   
ATOM   1055  OE2 GLU A 173     -16.783 -16.639  -3.635  1.00 10.00      A   
ATOM   1056  C   GLU A 173     -15.237 -14.472   0.321  1.00 10.00      A   
ATOM   1057  O   GLU A 173     -14.543 -13.652   0.926  1.00 10.00      A   
ATOM   1058  N   LEU A 174     -16.216 -15.177   0.890  1.00 10.00      A   
ATOM   1059  HN  LEU A 174     -16.747 -15.780   0.326  1.00 10.00      A   
ATOM   1060  CA  LEU A 174     -16.553 -15.075   2.318  1.00 10.00      A   
ATOM   1061  CB  LEU A 174     -15.321 -15.211   3.230  1.00 10.00      A   
ATOM   1062  CG  LEU A 174     -14.332 -16.334   2.890  1.00 10.00      A   
ATOM   1063  CD1 LEU A 174     -13.198 -16.382   3.907  1.00 10.00      A   
ATOM   1064  CD2 LEU A 174     -15.040 -17.677   2.806  1.00 10.00      A   
ATOM   1065  C   LEU A 174     -17.333 -13.796   2.632  1.00 10.00      A   
ATOM   1066  O   LEU A 174     -18.114 -13.753   3.585  1.00 10.00      A   
ATOM   1067  N   ILE A 175     -17.108 -12.761   1.833  1.00 10.00      A   
ATOM   1068  HN  ILE A 175     -16.457 -12.859   1.107  1.00 10.00      A   
ATOM   1069  CA  ILE A 175     -17.790 -11.483   2.000  1.00 10.00      A   
ATOM   1070  CB  ILE A 175     -17.062 -10.357   1.222  1.00 10.00      A   
ATOM   1071  CG1 ILE A 175     -17.804  -9.019   1.343  1.00 10.00      A   
ATOM   1072  CG2 ILE A 175     -16.853 -10.743  -0.238  1.00 10.00      A   
ATOM   1073  CD1 ILE A 175     -17.122  -7.870   0.633  1.00 10.00      A   
ATOM   1074  C   ILE A 175     -19.242 -11.598   1.530  1.00 10.00      A   
ATOM   1075  O   ILE A 175     -19.539 -12.328   0.582  1.00 10.00      A   
ATOM   1076  N   GLU A 176     -20.142 -10.899   2.212  1.00 10.00      A   
ATOM   1077  HN  GLU A 176     -19.845 -10.341   2.968  1.00 10.00      A   
ATOM   1078  CA  GLU A 176     -21.556 -10.932   1.868  1.00 10.00      A   
ATOM   1079  CB  GLU A 176     -22.377 -11.470   3.044  1.00 10.00      A   
ATOM   1080  CG  GLU A 176     -23.875 -11.535   2.791  1.00 10.00      A   
ATOM   1081  CD  GLU A 176     -24.255 -12.577   1.758  1.00 10.00      A   
ATOM   1082  OE1 GLU A 176     -24.244 -13.782   2.095  1.00 10.00      A   
ATOM   1083  OE2 GLU A 176     -24.589 -12.195   0.614  1.00 10.00      A   
ATOM   1084  C   GLU A 176     -22.064  -9.550   1.468  1.00 10.00      A   
ATOM   1085  O   GLU A 176     -22.791  -9.407   0.487  1.00 10.00      A   
ATOM   1086  N   SER A 177     -21.685  -8.533   2.229  1.00 10.00      A   
ATOM   1087  HN  SER A 177     -21.086  -8.693   2.991  1.00 10.00      A   
ATOM   1088  CA  SER A 177     -22.135  -7.180   1.946  1.00 10.00      A   
ATOM   1089  CB  SER A 177     -23.256  -6.787   2.910  1.00 10.00      A   
ATOM   1090  OG  SER A 177     -24.224  -7.818   3.011  1.00 10.00      A   
ATOM   1091  HG  SER A 177     -24.163  -8.390   2.235  1.00 10.00      A   
ATOM   1092  C   SER A 177     -20.998  -6.168   2.026  1.00 10.00      A   
ATOM   1093  O   SER A 177     -20.322  -6.051   3.048  1.00 10.00      A   
ATOM   1094  N   LEU A 178     -20.790  -5.445   0.937  1.00 10.00      A   
ATOM   1095  HN  LEU A 178     -21.348  -5.606   0.143  1.00 10.00      A   
ATOM   1096  CA  LEU A 178     -19.759  -4.425   0.875  1.00 10.00      A   
ATOM   1097  CB  LEU A 178     -18.920  -4.600  -0.394  1.00 10.00      A   
ATOM   1098  CG  LEU A 178     -17.793  -3.586  -0.605  1.00 10.00      A   
ATOM   1099  CD1 LEU A 178     -16.728  -3.733   0.470  1.00 10.00      A   
ATOM   1100  CD2 LEU A 178     -17.186  -3.738  -1.990  1.00 10.00      A   
ATOM   1101  C   LEU A 178     -20.407  -3.045   0.884  1.00 10.00      A   
ATOM   1102  O   LEU A 178     -21.059  -2.654  -0.085  1.00 10.00      A   
ATOM   1103  N   GLU A 179     -20.242  -2.325   1.982  1.00 10.00      A   
ATOM   1104  HN  GLU A 179     -19.700  -2.691   2.719  1.00 10.00      A   
ATOM   1105  CA  GLU A 179     -20.819  -0.997   2.121  1.00 10.00      A   
ATOM   1106  CB  GLU A 179     -21.475  -0.835   3.497  1.00 10.00      A   
ATOM   1107  CG  GLU A 179     -22.495  -1.913   3.827  1.00 10.00      A   
ATOM   1108  CD  GLU A 179     -23.225  -1.655   5.129  1.00 10.00      A   
ATOM   1109  OE1 GLU A 179     -24.477  -1.624   5.123  1.00 10.00      A   
ATOM   1110  OE2 GLU A 179     -22.558  -1.485   6.170  1.00 10.00      A   
ATOM   1111  C   GLU A 179     -19.755   0.077   1.908  1.00 10.00      A   
ATOM   1112  O   GLU A 179     -18.888   0.290   2.757  1.00 10.00      A   
ATOM   1113  N   VAL A 180     -19.820   0.740   0.763  1.00 10.00      A   
ATOM   1114  HN  VAL A 180     -20.536   0.522   0.123  1.00 10.00      A   
ATOM   1115  CA  VAL A 180     -18.865   1.787   0.425  1.00 10.00      A   
ATOM   1116  CB  VAL A 180     -18.287   1.578  -0.990  1.00 10.00      A   
ATOM   1117  CG1 VAL A 180     -17.239   2.633  -1.309  1.00 10.00      A   
ATOM   1118  CG2 VAL A 180     -17.697   0.183  -1.129  1.00 10.00      A   
ATOM   1119  C   VAL A 180     -19.528   3.159   0.493  1.00 10.00      A   
ATOM   1120  O   VAL A 180     -20.604   3.361  -0.061  1.00 10.00      A   
ATOM   1121  N   PHE A 181     -18.879   4.089   1.176  1.00 10.00      A   
ATOM   1122  HN  PHE A 181     -18.021   3.858   1.598  1.00 10.00      A   
ATOM   1123  CA  PHE A 181     -19.392   5.447   1.320  1.00 10.00      A   
ATOM   1124  CB  PHE A 181     -19.525   5.804   2.805  1.00 10.00      A   
ATOM   1125  CG  PHE A 181     -20.267   4.783   3.625  1.00 10.00      A   
ATOM   1126  CD1 PHE A 181     -19.587   3.757   4.262  1.00 10.00      A   
ATOM   1127  CD2 PHE A 181     -21.643   4.850   3.758  1.00 10.00      A   
ATOM   1128  CE1 PHE A 181     -20.264   2.818   5.013  1.00 10.00      A   
ATOM   1129  CE2 PHE A 181     -22.328   3.913   4.509  1.00 10.00      A   
ATOM   1130  CZ  PHE A 181     -21.637   2.895   5.137  1.00 10.00      A   
ATOM   1131  C   PHE A 181     -18.445   6.428   0.638  1.00 10.00      A   
ATOM   1132  O   PHE A 181     -17.258   6.489   0.979  1.00 10.00      A   
ATOM   1133  N   ASP A 182     -18.966   7.197  -0.310  1.00 10.00      A   
ATOM   1134  HN  ASP A 182     -19.926   7.123  -0.516  1.00 10.00      A   
ATOM   1135  CA  ASP A 182     -18.145   8.157  -1.043  1.00 10.00      A   
ATOM   1136  CB  ASP A 182     -18.320   8.023  -2.565  1.00 10.00      A   
ATOM   1137  CG  ASP A 182     -19.607   8.625  -3.103  1.00 10.00      A   
ATOM   1138  OD1 ASP A 182     -20.684   8.029  -2.899  1.00 10.00      A   
ATOM   1139  OD2 ASP A 182     -19.545   9.685  -3.758  1.00 10.00      A   
ATOM   1140  C   ASP A 182     -18.355   9.596  -0.581  1.00 10.00      A   
ATOM   1141  O   ASP A 182     -17.389  10.339  -0.407  1.00 10.00      A   
ATOM   1142  N   SER A 183     -19.603   9.988  -0.364  1.00 10.00      A   
ATOM   1143  HN  SER A 183     -20.338   9.355  -0.495  1.00 10.00      A   
ATOM   1144  CA  SER A 183     -19.902  11.345   0.068  1.00 10.00      A   
ATOM   1145  CB  SER A 183     -20.162  12.249  -1.137  1.00 10.00      A   
ATOM   1146  OG  SER A 183     -18.942  12.692  -1.703  1.00 10.00      A   
ATOM   1147  HG  SER A 183     -18.404  13.104  -1.007  1.00 10.00      A   
ATOM   1148  C   SER A 183     -21.080  11.390   1.031  1.00 10.00      A   
ATOM   1149  O   SER A 183     -21.965  10.534   0.981  1.00 10.00      A   
ATOM   1150  N   ASN A 184     -21.074  12.403   1.898  1.00 10.00      A   
ATOM   1151  HN  ASN A 184     -20.326  13.047   1.868  1.00 10.00      A   
ATOM   1152  CA  ASN A 184     -22.122  12.596   2.897  1.00 10.00      A   
ATOM   1153  CB  ASN A 184     -23.468  12.944   2.253  1.00 10.00      A   
ATOM   1154  CG  ASN A 184     -24.419  13.604   3.233  1.00 10.00      A   
ATOM   1155  OD1 ASN A 184     -24.456  14.828   3.350  1.00 10.00      A   
ATOM   1156  ND2 ASN A 184     -25.186  12.800   3.947  1.00 10.00      A   
ATOM   1157 HD21 ASN A 184     -25.101  11.832   3.801  1.00 10.00      A   
ATOM   1158 HD22 ASN A 184     -25.797  13.200   4.604  1.00 10.00      A   
ATOM   1159  C   ASN A 184     -22.234  11.376   3.802  1.00 10.00      A   
ATOM   1160  O   ASN A 184     -23.273  10.715   3.871  1.00 10.00      A   
ATOM   1161  N   ILE A 185     -21.144  11.088   4.489  1.00 10.00      A   
ATOM   1162  HN  ILE A 185     -20.355  11.671   4.396  1.00 10.00      A   
ATOM   1163  CA  ILE A 185     -21.075   9.946   5.382  1.00 10.00      A   
ATOM   1164  CB  ILE A 185     -19.631   9.405   5.459  1.00 10.00      A   
ATOM   1165  CG1 ILE A 185     -19.100   9.183   4.037  1.00 10.00      A   
ATOM   1166  CG2 ILE A 185     -19.575   8.110   6.258  1.00 10.00      A   
ATOM   1167  CD1 ILE A 185     -17.626   8.855   3.961  1.00 10.00      A   
ATOM   1168  C   ILE A 185     -21.592  10.307   6.770  1.00 10.00      A   
ATOM   1169  O   ILE A 185     -21.297  11.385   7.299  1.00 10.00      A   
ATOM   1170  N   SER A 186     -22.372   9.403   7.343  1.00 10.00      A   
ATOM   1171  HN  SER A 186     -22.556   8.568   6.864  1.00 10.00      A   
ATOM   1172  CA  SER A 186     -22.958   9.590   8.659  1.00 10.00      A   
ATOM   1173  CB  SER A 186     -23.867   8.398   8.985  1.00 10.00      A   
ATOM   1174  OG  SER A 186     -24.301   8.425  10.334  1.00 10.00      A   
ATOM   1175  HG  SER A 186     -24.994   9.094  10.434  1.00 10.00      A   
ATOM   1176  C   SER A 186     -21.880   9.734   9.729  1.00 10.00      A   
ATOM   1177  O   SER A 186     -20.773   9.203   9.588  1.00 10.00      A   
ATOM   1178  N   ALA A 187     -22.218  10.451  10.805  1.00 10.00      A   
ATOM   1179  HN  ALA A 187     -23.113  10.855  10.840  1.00 10.00      A   
ATOM   1180  CA  ALA A 187     -21.304  10.670  11.926  1.00 10.00      A   
ATOM   1181  CB  ALA A 187     -21.911  11.648  12.920  1.00 10.00      A   
ATOM   1182  C   ALA A 187     -20.962   9.351  12.613  1.00 10.00      A   
ATOM   1183  O   ALA A 187     -20.093   9.294  13.487  1.00 10.00      A   
ATOM   1184  N   LYS A 188     -21.661   8.299  12.203  1.00 10.00      A   
ATOM   1185  HN  LYS A 188     -22.354   8.434  11.518  1.00 10.00      A   
ATOM   1186  CA  LYS A 188     -21.457   6.960  12.726  1.00 10.00      A   
ATOM   1187  CB  LYS A 188     -22.498   6.022  12.114  1.00 10.00      A   
ATOM   1188  CG  LYS A 188     -22.759   4.757  12.908  1.00 10.00      A   
ATOM   1189  CD  LYS A 188     -23.909   3.971  12.302  1.00 10.00      A   
ATOM   1190  CE  LYS A 188     -24.480   2.957  13.282  1.00 10.00      A   
ATOM   1191  NZ  LYS A 188     -25.062   3.599  14.492  1.00 10.00      A   
ATOM   1192  HZ1 LYS A 188     -24.318   4.090  15.034  1.00 10.00      A   
ATOM   1193  HZ2 LYS A 188     -25.495   2.878  15.103  1.00 10.00      A   
ATOM   1194  HZ3 LYS A 188     -25.795   4.294  14.222  1.00 10.00      A   
ATOM   1195  C   LYS A 188     -20.054   6.467  12.379  1.00 10.00      A   
ATOM   1196  O   LYS A 188     -19.509   5.594  13.051  1.00 10.00      A   
ATOM   1197  N   TYR A 189     -19.477   7.036  11.325  1.00 10.00      A   
ATOM   1198  HN  TYR A 189     -19.963   7.730  10.829  1.00 10.00      A   
ATOM   1199  CA  TYR A 189     -18.139   6.661  10.888  1.00 10.00      A   
ATOM   1200  CB  TYR A 189     -18.168   6.173   9.438  1.00 10.00      A   
ATOM   1201  CG  TYR A 189     -18.943   4.892   9.227  1.00 10.00      A   
ATOM   1202  CD1 TYR A 189     -18.361   3.657   9.478  1.00 10.00      A   
ATOM   1203  CD2 TYR A 189     -20.255   4.917   8.772  1.00 10.00      A   
ATOM   1204  CE1 TYR A 189     -19.064   2.484   9.284  1.00 10.00      A   
ATOM   1205  CE2 TYR A 189     -20.967   3.749   8.576  1.00 10.00      A   
ATOM   1206  CZ  TYR A 189     -20.366   2.535   8.833  1.00 10.00      A   
ATOM   1207  OH  TYR A 189     -21.067   1.367   8.639  1.00 10.00      A   
ATOM   1208  HH  TYR A 189     -21.534   1.410   7.795  1.00 10.00      A   
ATOM   1209  C   TYR A 189     -17.175   7.836  11.016  1.00 10.00      A   
ATOM   1210  O   TYR A 189     -17.538   8.985  10.744  1.00 10.00      A   
ATOM   1211  N   GLY A 190     -15.953   7.545  11.436  1.00 10.00      A   
ATOM   1212  HN  GLY A 190     -15.729   6.610  11.654  1.00 10.00      A   
ATOM   1213  CA  GLY A 190     -14.945   8.576  11.585  1.00 10.00      A   
ATOM   1214  C   GLY A 190     -13.548   8.015  11.404  1.00 10.00      A   
ATOM   1215  O   GLY A 190     -13.394   6.919  10.866  1.00 10.00      A   
ATOM   1216  N   ASP A 191     -12.537   8.771  11.837  1.00 10.00      A   
ATOM   1217  HN  ASP A 191     -12.736   9.645  12.235  1.00 10.00      A   
ATOM   1218  CA  ASP A 191     -11.134   8.344  11.741  1.00 10.00      A   
ATOM   1219  CB  ASP A 191     -10.896   7.031  12.511  1.00 10.00      A   
ATOM   1220  CG  ASP A 191     -11.204   7.132  13.995  1.00 10.00      A   
ATOM   1221  OD1 ASP A 191     -12.382   6.955  14.383  1.00 10.00      A   
ATOM   1222  OD2 ASP A 191     -10.270   7.382  14.784  1.00 10.00      A   
ATOM   1223  C   ASP A 191     -10.683   8.189  10.286  1.00 10.00      A   
ATOM   1224  O   ASP A 191     -10.076   7.181   9.922  1.00 10.00      A   
ATOM   1225  N   PHE A 192     -10.958   9.200   9.464  1.00 10.00      A   
ATOM   1226  HN  PHE A 192     -11.401  10.004   9.824  1.00 10.00      A   
ATOM   1227  CA  PHE A 192     -10.595   9.167   8.048  1.00 10.00      A   
ATOM   1228  CB  PHE A 192     -11.416   8.089   7.323  1.00 10.00      A   
ATOM   1229  CG  PHE A 192     -12.850   8.483   7.080  1.00 10.00      A   
ATOM   1230  CD1 PHE A 192     -13.774   8.464   8.112  1.00 10.00      A   
ATOM   1231  CD2 PHE A 192     -13.270   8.881   5.822  1.00 10.00      A   
ATOM   1232  CE1 PHE A 192     -15.085   8.840   7.899  1.00 10.00      A   
ATOM   1233  CE2 PHE A 192     -14.579   9.257   5.600  1.00 10.00      A   
ATOM   1234  CZ  PHE A 192     -15.489   9.234   6.639  1.00 10.00      A   
ATOM   1235  C   PHE A 192     -10.881  10.514   7.391  1.00 10.00      A   
ATOM   1236  O   PHE A 192     -11.613  11.332   7.945  1.00 10.00      A   
ATOM   1237  N   THR A 193     -10.302  10.741   6.218  1.00 10.00      A   
ATOM   1238  HN  THR A 193      -9.685  10.073   5.850  1.00 10.00      A   
ATOM   1239  CA  THR A 193     -10.545  11.974   5.476  1.00 10.00      A   
ATOM   1240  CB  THR A 193      -9.290  12.870   5.355  1.00 10.00      A   
ATOM   1241  OG1 THR A 193      -8.196  12.131   4.799  1.00 10.00      A   
ATOM   1242  HG1 THR A 193      -7.960  12.508   3.931  1.00 10.00      A   
ATOM   1243  CG2 THR A 193      -8.892  13.435   6.707  1.00 10.00      A   
ATOM   1244  C   THR A 193     -11.090  11.667   4.083  1.00 10.00      A   
ATOM   1245  O   THR A 193     -11.731  12.510   3.458  1.00 10.00      A   
ATOM   1246  N   GLY A 194     -10.846  10.449   3.608  1.00 10.00      A   
ATOM   1247  HN  GLY A 194     -10.343   9.811   4.157  1.00 10.00      A   
ATOM   1248  CA  GLY A 194     -11.312  10.056   2.292  1.00 10.00      A   
ATOM   1249  C   GLY A 194     -12.699   9.444   2.316  1.00 10.00      A   
ATOM   1250  O   GLY A 194     -13.699  10.159   2.410  1.00 10.00      A   
ATOM   1251  N   GLY A 195     -12.759   8.123   2.228  1.00 10.00      A   
ATOM   1252  HN  GLY A 195     -11.924   7.609   2.155  1.00 10.00      A   
ATOM   1253  CA  GLY A 195     -14.032   7.427   2.239  1.00 10.00      A   
ATOM   1254  C   GLY A 195     -14.011   6.222   3.157  1.00 10.00      A   
ATOM   1255  O   GLY A 195     -12.969   5.890   3.724  1.00 10.00      A   
ATOM   1256  N   VAL A 196     -15.155   5.567   3.302  1.00 10.00      A   
ATOM   1257  HN  VAL A 196     -15.947   5.871   2.809  1.00 10.00      A   
ATOM   1258  CA  VAL A 196     -15.266   4.394   4.162  1.00 10.00      A   
ATOM   1259  CB  VAL A 196     -16.303   4.609   5.290  1.00 10.00      A   
ATOM   1260  CG1 VAL A 196     -16.387   3.388   6.199  1.00 10.00      A   
ATOM   1261  CG2 VAL A 196     -15.970   5.849   6.098  1.00 10.00      A   
ATOM   1262  C   VAL A 196     -15.675   3.176   3.345  1.00 10.00      A   
ATOM   1263  O   VAL A 196     -16.608   3.242   2.544  1.00 10.00      A   
ATOM   1264  N   VAL A 197     -14.964   2.077   3.537  1.00 10.00      A   
ATOM   1265  HN  VAL A 197     -14.218   2.097   4.183  1.00 10.00      A   
ATOM   1266  CA  VAL A 197     -15.256   0.839   2.830  1.00 10.00      A   
ATOM   1267  CB  VAL A 197     -14.175   0.509   1.774  1.00 10.00      A   
ATOM   1268  CG1 VAL A 197     -14.555  -0.734   0.983  1.00 10.00      A   
ATOM   1269  CG2 VAL A 197     -13.945   1.687   0.837  1.00 10.00      A   
ATOM   1270  C   VAL A 197     -15.352  -0.313   3.827  1.00 10.00      A   
ATOM   1271  O   VAL A 197     -14.331  -0.847   4.265  1.00 10.00      A   
ATOM   1272  N   ASP A 198     -16.573  -0.684   4.190  1.00 10.00      A   
ATOM   1273  HN  ASP A 198     -17.352  -0.226   3.800  1.00 10.00      A   
ATOM   1274  CA  ASP A 198     -16.793  -1.769   5.139  1.00 10.00      A   
ATOM   1275  CB  ASP A 198     -17.834  -1.382   6.194  1.00 10.00      A   
ATOM   1276  CG  ASP A 198     -18.118  -2.497   7.188  1.00 10.00      A   
ATOM   1277  OD1 ASP A 198     -17.182  -3.252   7.540  1.00 10.00      A   
ATOM   1278  OD2 ASP A 198     -19.278  -2.614   7.633  1.00 10.00      A   
ATOM   1279  C   ASP A 198     -17.213  -3.041   4.418  1.00 10.00      A   
ATOM   1280  O   ASP A 198     -18.163  -3.045   3.633  1.00 10.00      A   
ATOM   1281  N   ALA A 199     -16.495  -4.117   4.682  1.00 10.00      A   
ATOM   1282  HN  ALA A 199     -15.754  -4.048   5.325  1.00 10.00      A   
ATOM   1283  CA  ALA A 199     -16.779  -5.396   4.058  1.00 10.00      A   
ATOM   1284  CB  ALA A 199     -15.537  -5.915   3.351  1.00 10.00      A   
ATOM   1285  C   ALA A 199     -17.266  -6.405   5.089  1.00 10.00      A   
ATOM   1286  O   ALA A 199     -16.475  -6.941   5.867  1.00 10.00      A   
ATOM   1287  N   LYS A 200     -18.564  -6.661   5.095  1.00 10.00      A   
ATOM   1288  HN  LYS A 200     -19.146  -6.206   4.444  1.00 10.00      A   
ATOM   1289  CA  LYS A 200     -19.155  -7.609   6.027  1.00 10.00      A   
ATOM   1290  CB  LYS A 200     -20.583  -7.190   6.394  1.00 10.00      A   
ATOM   1291  CG  LYS A 200     -20.656  -6.285   7.617  1.00 10.00      A   
ATOM   1292  CD  LYS A 200     -21.614  -5.120   7.415  1.00 10.00      A   
ATOM   1293  CE  LYS A 200     -21.635  -4.223   8.642  1.00 10.00      A   
ATOM   1294  NZ  LYS A 200     -22.308  -2.922   8.387  1.00 10.00      A   
ATOM   1295  HZ1 LYS A 200     -21.984  -2.511   7.481  1.00 10.00      A   
ATOM   1296  HZ2 LYS A 200     -22.084  -2.255   9.152  1.00 10.00      A   
ATOM   1297  HZ3 LYS A 200     -23.338  -3.049   8.347  1.00 10.00      A   
ATOM   1298  C   LYS A 200     -19.129  -9.018   5.445  1.00 10.00      A   
ATOM   1299  O   LYS A 200     -19.418  -9.219   4.261  1.00 10.00      A   
ATOM   1300  N   THR A 201     -18.785  -9.986   6.279  1.00 10.00      A   
ATOM   1301  HN  THR A 201     -18.597  -9.761   7.223  1.00 10.00      A   
ATOM   1302  CA  THR A 201     -18.701 -11.373   5.852  1.00 10.00      A   
ATOM   1303  CB  THR A 201     -17.640 -12.148   6.656  1.00 10.00      A   
ATOM   1304  OG1 THR A 201     -17.786 -11.869   8.057  1.00 10.00      A   
ATOM   1305  HG1 THR A 201     -17.408 -10.992   8.254  1.00 10.00      A   
ATOM   1306  CG2 THR A 201     -16.240 -11.778   6.199  1.00 10.00      A   
ATOM   1307  C   THR A 201     -20.043 -12.078   5.994  1.00 10.00      A   
ATOM   1308  O   THR A 201     -20.960 -11.563   6.631  1.00 10.00      A   
ATOM   1309  N   MET A 202     -20.151 -13.255   5.386  1.00 10.00      A   
ATOM   1310  HN  MET A 202     -19.388 -13.594   4.866  1.00 10.00      A   
ATOM   1311  CA  MET A 202     -21.373 -14.049   5.450  1.00 10.00      A   
ATOM   1312  CB  MET A 202     -21.252 -15.301   4.578  1.00 10.00      A   
ATOM   1313  CG  MET A 202     -21.184 -15.016   3.085  1.00 10.00      A   
ATOM   1314  SD  MET A 202     -21.055 -16.515   2.090  1.00 10.00      A   
ATOM   1315  CE  MET A 202     -19.490 -17.169   2.659  1.00 10.00      A   
ATOM   1316  C   MET A 202     -21.695 -14.437   6.890  1.00 10.00      A   
ATOM   1317  O   MET A 202     -20.794 -14.610   7.718  1.00 10.00      A   
ATOM   1318  N   ASP A 203     -22.978 -14.558   7.189  1.00 10.00      A   
ATOM   1319  HN  ASP A 203     -23.647 -14.414   6.486  1.00 10.00      A   
ATOM   1320  CA  ASP A 203     -23.423 -14.915   8.528  1.00 10.00      A   
ATOM   1321  CB  ASP A 203     -24.492 -13.934   9.017  1.00 10.00      A   
ATOM   1322  CG  ASP A 203     -24.137 -13.316  10.354  1.00 10.00      A   
ATOM   1323  OD1 ASP A 203     -24.788 -13.658  11.365  1.00 10.00      A   
ATOM   1324  OD2 ASP A 203     -23.195 -12.493  10.402  1.00 10.00      A   
ATOM   1325  C   ASP A 203     -23.964 -16.339   8.550  1.00 10.00      A   
ATOM   1326  O   ASP A 203     -24.457 -16.831   7.535  1.00 10.00      A   
ATOM   1327  N   PRO A 204     -23.849 -17.031   9.697  1.00 10.00      A   
ATOM   1328  CA  PRO A 204     -24.330 -18.410   9.849  1.00 10.00      A   
ATOM   1329  CB  PRO A 204     -24.080 -18.721  11.329  1.00 10.00      A   
ATOM   1330  CG  PRO A 204     -22.997 -17.785  11.732  1.00 10.00      A   
ATOM   1331  CD  PRO A 204     -23.224 -16.533  10.935  1.00 10.00      A   
ATOM   1332  C   PRO A 204     -25.816 -18.547   9.535  1.00 10.00      A   
ATOM   1333  O   PRO A 204     -26.657 -17.831  10.094  1.00 10.00      A   
ATOM   1334  N   LYS A 205     -26.129 -19.465   8.633  1.00 10.00      A   
ATOM   1335  HN  LYS A 205     -25.411 -20.000   8.228  1.00 10.00      A   
ATOM   1336  CA  LYS A 205     -27.504 -19.719   8.242  1.00 10.00      A   
ATOM   1337  CB  LYS A 205     -27.604 -19.997   6.739  1.00 10.00      A   
ATOM   1338  CG  LYS A 205     -27.342 -18.786   5.857  1.00 10.00      A   
ATOM   1339  CD  LYS A 205     -27.719 -19.070   4.409  1.00 10.00      A   
ATOM   1340  CE  LYS A 205     -27.610 -17.822   3.545  1.00 10.00      A   
ATOM   1341  NZ  LYS A 205     -26.360 -17.800   2.739  1.00 10.00      A   
ATOM   1342  HZ1 LYS A 205     -25.528 -17.786   3.362  1.00 10.00      A   
ATOM   1343  HZ2 LYS A 205     -26.335 -16.954   2.136  1.00 10.00      A   
ATOM   1344  HZ3 LYS A 205     -26.307 -18.643   2.134  1.00 10.00      A   
ATOM   1345  C   LYS A 205     -28.045 -20.904   9.026  1.00 10.00      A   
ATOM   1346  O   LYS A 205     -27.404 -21.951   9.101  1.00 10.00      A   
ATOM   1347  N   LEU A 206     -29.216 -20.740   9.614  1.00 10.00      A   
ATOM   1348  HN  LEU A 206     -29.686 -19.884   9.514  1.00 10.00      A   
ATOM   1349  CA  LEU A 206     -29.830 -21.800  10.402  1.00 10.00      A   
ATOM   1350  CB  LEU A 206     -30.609 -21.202  11.577  1.00 10.00      A   
ATOM   1351  CG  LEU A 206     -29.866 -20.151  12.409  1.00 10.00      A   
ATOM   1352  CD1 LEU A 206     -30.764 -19.594  13.502  1.00 10.00      A   
ATOM   1353  CD2 LEU A 206     -28.590 -20.729  13.001  1.00 10.00      A   
ATOM   1354  C   LEU A 206     -30.749 -22.653   9.533  1.00 10.00      A   
ATOM   1355  O   LEU A 206     -31.415 -23.574  10.018  1.00 10.00      A   
ATOM   1356  N   ASP A 207     -30.769 -22.343   8.243  1.00 10.00      A   
ATOM   1357  HN  ASP A 207     -30.203 -21.613   7.923  1.00 10.00      A   
ATOM   1358  CA  ASP A 207     -31.605 -23.065   7.294  1.00 10.00      A   
ATOM   1359  CB  ASP A 207     -32.253 -22.125   6.257  1.00 10.00      A   
ATOM   1360  CG  ASP A 207     -31.326 -21.045   5.724  1.00 10.00      A   
ATOM   1361  OD1 ASP A 207     -31.510 -19.863   6.091  1.00 10.00      A   
ATOM   1362  OD2 ASP A 207     -30.417 -21.368   4.931  1.00 10.00      A   
ATOM   1363  C   ASP A 207     -30.864 -24.217   6.615  1.00 10.00      A   
ATOM   1364  O   ASP A 207     -31.009 -25.377   7.009  1.00 10.00      A   
ATOM   1365  N   LYS A 208     -30.061 -23.900   5.611  1.00 10.00      A   
ATOM   1366  HN  LYS A 208     -29.961 -22.950   5.356  1.00 10.00      A   
ATOM   1367  CA  LYS A 208     -29.326 -24.913   4.867  1.00 10.00      A   
ATOM   1368  CB  LYS A 208     -29.327 -24.575   3.376  1.00 10.00      A   
ATOM   1369  CG  LYS A 208     -30.693 -24.660   2.710  1.00 10.00      A   
ATOM   1370  CD  LYS A 208     -30.672 -24.045   1.317  1.00 10.00      A   
ATOM   1371  CE  LYS A 208     -29.689 -24.758   0.401  1.00 10.00      A   
ATOM   1372  NZ  LYS A 208     -30.121 -26.145   0.092  1.00 10.00      A   
ATOM   1373  HZ1 LYS A 208     -29.414 -26.613  -0.514  1.00 10.00      A   
ATOM   1374  HZ2 LYS A 208     -31.034 -26.133  -0.409  1.00 10.00      A   
ATOM   1375  HZ3 LYS A 208     -30.224 -26.692   0.967  1.00 10.00      A   
ATOM   1376  C   LYS A 208     -27.887 -25.080   5.354  1.00 10.00      A   
ATOM   1377  O   LYS A 208     -27.168 -24.103   5.564  1.00 10.00      A   
ATOM   1378  N   SER A 209     -27.476 -26.331   5.524  1.00 10.00      A   
ATOM   1379  HN  SER A 209     -28.106 -27.067   5.369  1.00 10.00      A   
ATOM   1380  CA  SER A 209     -26.122 -26.650   5.948  1.00 10.00      A   
ATOM   1381  CB  SER A 209     -26.151 -27.876   6.861  1.00 10.00      A   
ATOM   1382  OG  SER A 209     -27.347 -28.620   6.666  1.00 10.00      A   
ATOM   1383  HG  SER A 209     -27.812 -28.693   7.510  1.00 10.00      A   
ATOM   1384  C   SER A 209     -25.254 -26.929   4.724  1.00 10.00      A   
ATOM   1385  O   SER A 209     -24.515 -27.915   4.679  1.00 10.00      A   
ATOM   1386  N   SER A 210     -25.367 -26.056   3.728  1.00 10.00      A   
ATOM   1387  HN  SER A 210     -25.972 -25.290   3.833  1.00 10.00      A   
ATOM   1388  CA  SER A 210     -24.625 -26.188   2.487  1.00 10.00      A   
ATOM   1389  CB  SER A 210     -25.278 -25.309   1.417  1.00 10.00      A   
ATOM   1390  OG  SER A 210     -26.120 -24.334   2.019  1.00 10.00      A   
ATOM   1391  HG  SER A 210     -26.564 -23.827   1.326  1.00 10.00      A   
ATOM   1392  C   SER A 210     -23.152 -25.812   2.652  1.00 10.00      A   
ATOM   1393  O   SER A 210     -22.777 -25.091   3.587  1.00 10.00      A   
ATOM   1394  N   GLY A 211     -22.328 -26.305   1.736  1.00 10.00      A   
ATOM   1395  HN  GLY A 211     -22.692 -26.864   1.017  1.00 10.00      A   
ATOM   1396  CA  GLY A 211     -20.909 -26.023   1.764  1.00 10.00      A   
ATOM   1397  C   GLY A 211     -20.416 -25.567   0.407  1.00 10.00      A   
ATOM   1398  O   GLY A 211     -21.048 -25.852  -0.612  1.00 10.00      A   
ATOM   1399  N   LYS A 212     -19.291 -24.871   0.385  1.00 10.00      A   
ATOM   1400  HN  LYS A 212     -18.816 -24.694   1.231  1.00 10.00      A   
ATOM   1401  CA  LYS A 212     -18.740 -24.367  -0.863  1.00 10.00      A   
ATOM   1402  CB  LYS A 212     -19.066 -22.875  -1.009  1.00 10.00      A   
ATOM   1403  CG  LYS A 212     -18.624 -22.247  -2.321  1.00 10.00      A   
ATOM   1404  CD  LYS A 212     -18.814 -20.739  -2.287  1.00 10.00      A   
ATOM   1405  CE  LYS A 212     -18.567 -20.109  -3.648  1.00 10.00      A   
ATOM   1406  NZ  LYS A 212     -18.775 -18.639  -3.616  1.00 10.00      A   
ATOM   1407  HZ1 LYS A 212     -17.938 -18.165  -3.203  1.00 10.00      A   
ATOM   1408  HZ2 LYS A 212     -19.609 -18.411  -3.037  1.00 10.00      A   
ATOM   1409  HZ3 LYS A 212     -18.927 -18.277  -4.577  1.00 10.00      A   
ATOM   1410  C   LYS A 212     -17.232 -24.579  -0.929  1.00 10.00      A   
ATOM   1411  O   LYS A 212     -16.510 -24.249   0.013  1.00 10.00      A   
ATOM   1412  N   ILE A 213     -16.772 -25.157  -2.033  1.00 10.00      A   
ATOM   1413  HN  ILE A 213     -17.411 -25.429  -2.728  1.00 10.00      A   
ATOM   1414  CA  ILE A 213     -15.350 -25.398  -2.255  1.00 10.00      A   
ATOM   1415  CB  ILE A 213     -14.959 -26.879  -2.029  1.00 10.00      A   
ATOM   1416  CG1 ILE A 213     -15.144 -27.268  -0.557  1.00 10.00      A   
ATOM   1417  CG2 ILE A 213     -13.520 -27.132  -2.468  1.00 10.00      A   
ATOM   1418  CD1 ILE A 213     -14.758 -28.700  -0.240  1.00 10.00      A   
ATOM   1419  C   ILE A 213     -14.994 -24.987  -3.680  1.00 10.00      A   
ATOM   1420  O   ILE A 213     -15.534 -25.534  -4.645  1.00 10.00      A   
ATOM   1421  N   SER A 214     -14.102 -24.018  -3.812  1.00 10.00      A   
ATOM   1422  HN  SER A 214     -13.697 -23.623  -3.009  1.00 10.00      A   
ATOM   1423  CA  SER A 214     -13.703 -23.530  -5.123  1.00 10.00      A   
ATOM   1424  CB  SER A 214     -14.229 -22.109  -5.332  1.00 10.00      A   
ATOM   1425  OG  SER A 214     -15.619 -22.032  -5.063  1.00 10.00      A   
ATOM   1426  HG  SER A 214     -15.972 -21.221  -5.448  1.00 10.00      A   
ATOM   1427  C   SER A 214     -12.187 -23.557  -5.302  1.00 10.00      A   
ATOM   1428  O   SER A 214     -11.429 -23.530  -4.326  1.00 10.00      A   
ATOM   1429  N   TYR A 215     -11.759 -23.624  -6.557  1.00 10.00      A   
ATOM   1430  HN  TYR A 215     -12.423 -23.673  -7.285  1.00 10.00      A   
ATOM   1431  CA  TYR A 215     -10.349 -23.639  -6.900  1.00 10.00      A   
ATOM   1432  CB  TYR A 215      -9.907 -25.059  -7.261  1.00 10.00      A   
ATOM   1433  CG  TYR A 215      -8.418 -25.209  -7.490  1.00 10.00      A   
ATOM   1434  CD1 TYR A 215      -7.515 -25.019  -6.452  1.00 10.00      A   
ATOM   1435  CD2 TYR A 215      -7.916 -25.550  -8.741  1.00 10.00      A   
ATOM   1436  CE1 TYR A 215      -6.156 -25.164  -6.652  1.00 10.00      A   
ATOM   1437  CE2 TYR A 215      -6.555 -25.694  -8.949  1.00 10.00      A   
ATOM   1438  CZ  TYR A 215      -5.681 -25.501  -7.899  1.00 10.00      A   
ATOM   1439  OH  TYR A 215      -4.327 -25.654  -8.093  1.00 10.00      A   
ATOM   1440  HH  TYR A 215      -3.967 -24.852  -8.495  1.00 10.00      A   
ATOM   1441  C   TYR A 215     -10.100 -22.703  -8.077  1.00 10.00      A   
ATOM   1442  O   TYR A 215     -10.765 -22.798  -9.106  1.00 10.00      A   
ATOM   1443  N   ARG A 216      -9.156 -21.791  -7.917  1.00 10.00      A   
ATOM   1444  HN  ARG A 216      -8.660 -21.756  -7.071  1.00 10.00      A   
ATOM   1445  CA  ARG A 216      -8.832 -20.843  -8.974  1.00 10.00      A   
ATOM   1446  CB  ARG A 216      -9.251 -19.431  -8.561  1.00 10.00      A   
ATOM   1447  CG  ARG A 216      -9.121 -18.390  -9.659  1.00 10.00      A   
ATOM   1448  CD  ARG A 216      -9.789 -17.086  -9.261  1.00 10.00      A   
ATOM   1449  NE  ARG A 216      -9.651 -16.067 -10.296  1.00 10.00      A   
ATOM   1450  HE  ARG A 216      -8.771 -15.978 -10.722  1.00 10.00      A   
ATOM   1451  CZ  ARG A 216     -10.638 -15.264 -10.687  1.00 10.00      A   
ATOM   1452  NH1 ARG A 216     -11.841 -15.359 -10.129  1.00 10.00      A   
ATOM   1453 HH11 ARG A 216     -12.583 -14.751 -10.423  1.00 10.00      A   
ATOM   1454 HH12 ARG A 216     -12.013 -16.039  -9.412  1.00 10.00      A   
ATOM   1455  NH2 ARG A 216     -10.423 -14.361 -11.633  1.00 10.00      A   
ATOM   1456 HH21 ARG A 216      -9.521 -14.279 -12.055  1.00 10.00      A   
ATOM   1457 HH22 ARG A 216     -11.168 -13.752 -11.931  1.00 10.00      A   
ATOM   1458  C   ARG A 216      -7.341 -20.891  -9.276  1.00 10.00      A   
ATOM   1459  O   ARG A 216      -6.524 -20.983  -8.359  1.00 10.00      A   
ATOM   1460  N   THR A 217      -6.978 -20.834 -10.549  1.00 10.00      A   
ATOM   1461  HN  THR A 217      -7.666 -20.755 -11.250  1.00 10.00      A   
ATOM   1462  CA  THR A 217      -5.578 -20.894 -10.929  1.00 10.00      A   
ATOM   1463  CB  THR A 217      -5.114 -22.360 -11.107  1.00 10.00      A   
ATOM   1464  OG1 THR A 217      -3.694 -22.416 -11.301  1.00 10.00      A   
ATOM   1465  HG1 THR A 217      -3.260 -22.463 -10.437  1.00 10.00      A   
ATOM   1466  CG2 THR A 217      -5.821 -23.026 -12.278  1.00 10.00      A   
ATOM   1467  C   THR A 217      -5.282 -20.089 -12.197  1.00 10.00      A   
ATOM   1468  O   THR A 217      -6.176 -19.803 -13.002  1.00 10.00      A   
ATOM   1469  N   THR A 218      -4.019 -19.714 -12.343  1.00 10.00      A   
ATOM   1470  HN  THR A 218      -3.373 -19.959 -11.644  1.00 10.00      A   
ATOM   1471  CA  THR A 218      -3.543 -18.965 -13.492  1.00 10.00      A   
ATOM   1472  CB  THR A 218      -3.997 -17.486 -13.465  1.00 10.00      A   
ATOM   1473  OG1 THR A 218      -3.729 -16.877 -14.737  1.00 10.00      A   
ATOM   1474  HG1 THR A 218      -4.558 -16.758 -15.222  1.00 10.00      A   
ATOM   1475  CG2 THR A 218      -3.271 -16.710 -12.373  1.00 10.00      A   
ATOM   1476  C   THR A 218      -2.017 -19.050 -13.534  1.00 10.00      A   
ATOM   1477  O   THR A 218      -1.403 -19.611 -12.620  1.00 10.00      A   
ATOM   1478  N   ARG A 219      -1.412 -18.495 -14.577  1.00 10.00      A   
ATOM   1479  HN  ARG A 219      -1.951 -18.022 -15.249  1.00 10.00      A   
ATOM   1480  CA  ARG A 219       0.037 -18.534 -14.725  1.00 10.00      A   
ATOM   1481  CB  ARG A 219       0.514 -19.967 -14.988  1.00 10.00      A   
ATOM   1482  CG  ARG A 219      -0.209 -20.668 -16.126  1.00 10.00      A   
ATOM   1483  CD  ARG A 219      -0.290 -22.167 -15.885  1.00 10.00      A   
ATOM   1484  NE  ARG A 219      -1.156 -22.498 -14.752  1.00 10.00      A   
ATOM   1485  HE  ARG A 219      -1.053 -21.961 -13.932  1.00 10.00      A   
ATOM   1486  CZ  ARG A 219      -2.065 -23.474 -14.774  1.00 10.00      A   
ATOM   1487  NH1 ARG A 219      -2.220 -24.219 -15.864  1.00 10.00      A   
ATOM   1488 HH11 ARG A 219      -2.904 -24.954 -15.878  1.00 10.00      A   
ATOM   1489 HH12 ARG A 219      -1.661 -24.046 -16.681  1.00 10.00      A   
ATOM   1490  NH2 ARG A 219      -2.828 -23.702 -13.713  1.00 10.00      A   
ATOM   1491 HH21 ARG A 219      -3.507 -24.442 -13.732  1.00 10.00      A   
ATOM   1492 HH22 ARG A 219      -2.736 -23.136 -12.886  1.00 10.00      A   
ATOM   1493  C   ARG A 219       0.498 -17.613 -15.846  1.00 10.00      A   
ATOM   1494  O   ARG A 219      -0.316 -16.980 -16.523  1.00 10.00      A   
ATOM   1495  N   ASP A 220       1.809 -17.553 -16.039  1.00 10.00      A   
ATOM   1496  HN  ASP A 220       2.398 -18.085 -15.462  1.00 10.00      A   
ATOM   1497  CA  ASP A 220       2.403 -16.710 -17.076  1.00 10.00      A   
ATOM   1498  CB  ASP A 220       3.931 -16.686 -16.963  1.00 10.00      A   
ATOM   1499  CG  ASP A 220       4.606 -17.874 -17.620  1.00 10.00      A   
ATOM   1500  OD1 ASP A 220       4.701 -18.938 -16.977  1.00 10.00      A   
ATOM   1501  OD2 ASP A 220       5.052 -17.743 -18.781  1.00 10.00      A   
ATOM   1502  C   ASP A 220       1.976 -17.155 -18.471  1.00 10.00      A   
ATOM   1503  O   ASP A 220       1.909 -16.347 -19.395  1.00 10.00      A   
ATOM   1504  N   SER A 221       1.676 -18.439 -18.617  1.00 10.00      A   
ATOM   1505  HN  SER A 221       1.766 -19.043 -17.848  1.00 10.00      A   
ATOM   1506  CA  SER A 221       1.245 -18.989 -19.894  1.00 10.00      A   
ATOM   1507  CB  SER A 221       1.081 -20.502 -19.762  1.00 10.00      A   
ATOM   1508  OG  SER A 221       1.870 -20.997 -18.692  1.00 10.00      A   
ATOM   1509  HG  SER A 221       1.998 -21.947 -18.805  1.00 10.00      A   
ATOM   1510  C   SER A 221      -0.071 -18.357 -20.346  1.00 10.00      A   
ATOM   1511  O   SER A 221      -0.401 -18.352 -21.534  1.00 10.00      A   
ATOM   1512  N   TRP A 222      -0.810 -17.812 -19.392  1.00 10.00      A   
ATOM   1513  HN  TRP A 222      -0.480 -17.829 -18.466  1.00 10.00      A   
ATOM   1514  CA  TRP A 222      -2.086 -17.177 -19.679  1.00 10.00      A   
ATOM   1515  CB  TRP A 222      -3.189 -17.789 -18.810  1.00 10.00      A   
ATOM   1516  CG  TRP A 222      -3.474 -19.233 -19.099  1.00 10.00      A   
ATOM   1517  CD1 TRP A 222      -3.293 -19.884 -20.284  1.00 10.00      A   
ATOM   1518  CD2 TRP A 222      -4.002 -20.203 -18.186  1.00 10.00      A   
ATOM   1519  NE1 TRP A 222      -3.667 -21.199 -20.164  1.00 10.00      A   
ATOM   1520  HE1 TRP A 222      -3.626 -21.869 -20.881  1.00 10.00      A   
ATOM   1521  CE2 TRP A 222      -4.108 -21.421 -18.887  1.00 10.00      A   
ATOM   1522  CE3 TRP A 222      -4.394 -20.162 -16.844  1.00 10.00      A   
ATOM   1523  CZ2 TRP A 222      -4.589 -22.586 -18.293  1.00 10.00      A   
ATOM   1524  CZ3 TRP A 222      -4.870 -21.318 -16.256  1.00 10.00      A   
ATOM   1525  CH2 TRP A 222      -4.965 -22.513 -16.981  1.00 10.00      A   
ATOM   1526  C   TRP A 222      -2.009 -15.675 -19.427  1.00 10.00      A   
ATOM   1527  O   TRP A 222      -3.034 -15.008 -19.274  1.00 10.00      A   
ATOM   1528  N   THR A 223      -0.798 -15.142 -19.394  1.00 10.00      A   
ATOM   1529  HN  THR A 223      -0.014 -15.712 -19.552  1.00 10.00      A   
ATOM   1530  CA  THR A 223      -0.602 -13.724 -19.143  1.00 10.00      A   
ATOM   1531  CB  THR A 223       0.043 -13.497 -17.760  1.00 10.00      A   
ATOM   1532  OG1 THR A 223      -0.765 -14.121 -16.750  1.00 10.00      A   
ATOM   1533  HG1 THR A 223      -0.670 -15.080 -16.810  1.00 10.00      A   
ATOM   1534  CG2 THR A 223       0.168 -12.010 -17.458  1.00 10.00      A   
ATOM   1535  C   THR A 223       0.261 -13.072 -20.224  1.00 10.00      A   
ATOM   1536  O   THR A 223       1.421 -13.442 -20.416  1.00 10.00      A   
ATOM   1537  N   LYS A 224      -0.316 -12.109 -20.940  1.00 10.00      A   
ATOM   1538  HN  LYS A 224      -1.253 -11.874 -20.763  1.00 10.00      A   
ATOM   1539  CA  LYS A 224       0.403 -11.390 -21.982  1.00 10.00      A   
ATOM   1540  CB  LYS A 224      -0.535 -11.000 -23.127  1.00 10.00      A   
ATOM   1541  CG  LYS A 224      -0.564 -11.997 -24.276  1.00 10.00      A   
ATOM   1542  CD  LYS A 224       0.809 -12.143 -24.915  1.00 10.00      A   
ATOM   1543  CE  LYS A 224       0.719 -12.745 -26.310  1.00 10.00      A   
ATOM   1544  NZ  LYS A 224       0.226 -14.149 -26.291  1.00 10.00      A   
ATOM   1545  HZ1 LYS A 224      -0.029 -14.454 -27.253  1.00 10.00      A   
ATOM   1546  HZ2 LYS A 224      -0.614 -14.228 -25.682  1.00 10.00      A   
ATOM   1547  HZ3 LYS A 224       0.962 -14.782 -25.924  1.00 10.00      A   
ATOM   1548  C   LYS A 224       1.072 -10.152 -21.392  1.00 10.00      A   
ATOM   1549  O   LYS A 224       0.416  -9.329 -20.745  1.00 10.00      A   
ATOM   1550  N   TYR A 225       2.373 -10.025 -21.609  1.00 10.00      A   
ATOM   1551  HN  TYR A 225       2.839 -10.698 -22.152  1.00 10.00      A   
ATOM   1552  CA  TYR A 225       3.127  -8.901 -21.079  1.00 10.00      A   
ATOM   1553  CB  TYR A 225       4.457  -9.381 -20.498  1.00 10.00      A   
ATOM   1554  CG  TYR A 225       4.310 -10.491 -19.491  1.00 10.00      A   
ATOM   1555  CD1 TYR A 225       4.708 -11.784 -19.795  1.00 10.00      A   
ATOM   1556  CD2 TYR A 225       3.771 -10.246 -18.238  1.00 10.00      A   
ATOM   1557  CE1 TYR A 225       4.570 -12.804 -18.881  1.00 10.00      A   
ATOM   1558  CE2 TYR A 225       3.629 -11.262 -17.316  1.00 10.00      A   
ATOM   1559  CZ  TYR A 225       4.033 -12.536 -17.641  1.00 10.00      A   
ATOM   1560  OH  TYR A 225       3.895 -13.549 -16.726  1.00 10.00      A   
ATOM   1561  HH  TYR A 225       4.765 -13.911 -16.528  1.00 10.00      A   
ATOM   1562  C   TYR A 225       3.380  -7.852 -22.146  1.00 10.00      A   
ATOM   1563  O   TYR A 225       3.384  -8.151 -23.336  1.00 10.00      A   
ATOM   1564  N   HIS A 226       3.592  -6.620 -21.711  1.00 10.00      A   
ATOM   1565  HN  HIS A 226       3.582  -6.446 -20.746  1.00 10.00      A   
ATOM   1566  CA  HIS A 226       3.858  -5.521 -22.623  1.00 10.00      A   
ATOM   1567  CB  HIS A 226       2.637  -4.604 -22.751  1.00 10.00      A   
ATOM   1568  CG  HIS A 226       1.516  -5.195 -23.553  1.00 10.00      A   
ATOM   1569  ND1 HIS A 226       1.360  -4.975 -24.903  1.00 10.00      A   
ATOM   1570  HD1 HIS A 226       1.954  -4.431 -25.470  1.00 10.00      A   
ATOM   1571  CD2 HIS A 226       0.493  -6.008 -23.185  1.00 10.00      A   
ATOM   1572  CE1 HIS A 226       0.290  -5.622 -25.331  1.00 10.00      A   
ATOM   1573  NE2 HIS A 226      -0.249  -6.256 -24.311  1.00 10.00      A   
ATOM   1574  HE2 HIS A 226      -1.054  -6.838 -24.358  1.00 10.00      A   
ATOM   1575  C   HIS A 226       5.076  -4.742 -22.149  1.00 10.00      A   
ATOM   1576  O   HIS A 226       4.969  -3.848 -21.310  1.00 10.00      A   
ATOM   1577  N   ILE A 227       6.235  -5.115 -22.670  1.00 10.00      A   
ATOM   1578  HN  ILE A 227       6.247  -5.841 -23.331  1.00 10.00      A   
ATOM   1579  CA  ILE A 227       7.487  -4.471 -22.300  1.00 10.00      A   
ATOM   1580  CB  ILE A 227       8.644  -5.489 -22.161  1.00 10.00      A   
ATOM   1581  CG1 ILE A 227       8.250  -6.642 -21.233  1.00 10.00      A   
ATOM   1582  CG2 ILE A 227       9.906  -4.806 -21.650  1.00 10.00      A   
ATOM   1583  CD1 ILE A 227       7.834  -7.904 -21.960  1.00 10.00      A   
ATOM   1584  C   ILE A 227       7.874  -3.405 -23.320  1.00 10.00      A   
ATOM   1585  O   ILE A 227       8.025  -3.690 -24.507  1.00 10.00      A   
ATOM   1586  N   SER A 228       8.041  -2.180 -22.841  1.00 10.00      A   
ATOM   1587  HN  SER A 228       7.892  -2.018 -21.887  1.00 10.00      A   
ATOM   1588  CA  SER A 228       8.410  -1.051 -23.687  1.00 10.00      A   
ATOM   1589  CB  SER A 228       7.888   0.231 -23.035  1.00 10.00      A   
ATOM   1590  OG  SER A 228       7.009  -0.088 -21.965  1.00 10.00      A   
ATOM   1591  HG  SER A 228       7.116   0.563 -21.255  1.00 10.00      A   
ATOM   1592  C   SER A 228       9.928  -0.959 -23.860  1.00 10.00      A   
ATOM   1593  O   SER A 228      10.482   0.137 -23.980  1.00 10.00      A   
ATOM   1594  N   GLU A 229      10.586  -2.120 -23.891  1.00 10.00      A   
ATOM   1595  HN  GLU A 229      10.074  -2.950 -23.826  1.00 10.00      A   
ATOM   1596  CA  GLU A 229      12.039  -2.196 -24.031  1.00 10.00      A   
ATOM   1597  CB  GLU A 229      12.517  -1.537 -25.330  1.00 10.00      A   
ATOM   1598  CG  GLU A 229      12.735  -2.504 -26.482  1.00 10.00      A   
ATOM   1599  CD  GLU A 229      11.485  -3.276 -26.854  1.00 10.00      A   
ATOM   1600  OE1 GLU A 229      10.661  -2.752 -27.640  1.00 10.00      A   
ATOM   1601  OE2 GLU A 229      11.325  -4.417 -26.377  1.00 10.00      A   
ATOM   1602  C   GLU A 229      12.743  -1.593 -22.815  1.00 10.00      A   
ATOM   1603  O   GLU A 229      12.109  -1.366 -21.785  1.00 10.00      A   
ATOM   1604  N   VAL A 230      14.054  -1.366 -22.947  1.00 10.00      A   
ATOM   1605  HN  VAL A 230      14.478  -1.598 -23.801  1.00 10.00      A   
ATOM   1606  CA  VAL A 230      14.907  -0.788 -21.889  1.00 10.00      A   
ATOM   1607  CB  VAL A 230      14.650   0.711 -21.559  1.00 10.00      A   
ATOM   1608  CG1 VAL A 230      14.412   1.528 -22.822  1.00 10.00      A   
ATOM   1609  CG2 VAL A 230      13.536   0.919 -20.542  1.00 10.00      A   
ATOM   1610  C   VAL A 230      15.053  -1.659 -20.631  1.00 10.00      A   
ATOM   1611  O   VAL A 230      16.162  -1.862 -20.137  1.00 10.00      A   
ATOM   1612  N   ILE A 231      13.944  -2.173 -20.125  1.00 10.00      A   
ATOM   1613  HN  ILE A 231      13.082  -1.966 -20.558  1.00 10.00      A   
ATOM   1614  CA  ILE A 231      13.958  -3.027 -18.942  1.00 10.00      A   
ATOM   1615  CB  ILE A 231      12.889  -2.594 -17.918  1.00 10.00      A   
ATOM   1616  CG1 ILE A 231      11.519  -2.464 -18.594  1.00 10.00      A   
ATOM   1617  CG2 ILE A 231      13.292  -1.287 -17.248  1.00 10.00      A   
ATOM   1618  CD1 ILE A 231      10.378  -2.230 -17.630  1.00 10.00      A   
ATOM   1619  C   ILE A 231      13.712  -4.476 -19.338  1.00 10.00      A   
ATOM   1620  O   ILE A 231      13.462  -5.336 -18.493  1.00 10.00      A   
ATOM   1621  N   SER A 232      13.798  -4.733 -20.636  1.00 10.00      A   
ATOM   1622  HN  SER A 232      14.021  -4.001 -21.253  1.00 10.00      A   
ATOM   1623  CA  SER A 232      13.577  -6.060 -21.185  1.00 10.00      A   
ATOM   1624  CB  SER A 232      13.682  -5.987 -22.706  1.00 10.00      A   
ATOM   1625  OG  SER A 232      14.043  -4.673 -23.111  1.00 10.00      A   
ATOM   1626  HG  SER A 232      14.571  -4.721 -23.917  1.00 10.00      A   
ATOM   1627  C   SER A 232      14.578  -7.072 -20.634  1.00 10.00      A   
ATOM   1628  O   SER A 232      14.201  -8.179 -20.255  1.00 10.00      A   
ATOM   1629  N   GLU A 233      15.844  -6.673 -20.562  1.00 10.00      A   
ATOM   1630  HN  GLU A 233      16.073  -5.759 -20.835  1.00 10.00      A   
ATOM   1631  CA  GLU A 233      16.897  -7.554 -20.071  1.00 10.00      A   
ATOM   1632  CB  GLU A 233      18.266  -6.876 -20.179  1.00 10.00      A   
ATOM   1633  CG  GLU A 233      19.434  -7.848 -20.244  1.00 10.00      A   
ATOM   1634  CD  GLU A 233      19.414  -8.679 -21.508  1.00 10.00      A   
ATOM   1635  OE1 GLU A 233      19.996  -8.240 -22.521  1.00 10.00      A   
ATOM   1636  OE2 GLU A 233      18.809  -9.772 -21.500  1.00 10.00      A   
ATOM   1637  C   GLU A 233      16.631  -7.983 -18.631  1.00 10.00      A   
ATOM   1638  O   GLU A 233      16.708  -9.168 -18.303  1.00 10.00      A   
ATOM   1639  N   GLU A 234      16.306  -7.015 -17.782  1.00 10.00      A   
ATOM   1640  HN  GLU A 234      16.259  -6.090 -18.108  1.00 10.00      A   
ATOM   1641  CA  GLU A 234      16.025  -7.290 -16.377  1.00 10.00      A   
ATOM   1642  CB  GLU A 234      15.854  -5.988 -15.597  1.00 10.00      A   
ATOM   1643  CG  GLU A 234      17.116  -5.147 -15.523  1.00 10.00      A   
ATOM   1644  CD  GLU A 234      17.138  -4.248 -14.307  1.00 10.00      A   
ATOM   1645  OE1 GLU A 234      16.931  -4.764 -13.185  1.00 10.00      A   
ATOM   1646  OE2 GLU A 234      17.376  -3.026 -14.465  1.00 10.00      A   
ATOM   1647  C   GLU A 234      14.790  -8.168 -16.218  1.00 10.00      A   
ATOM   1648  O   GLU A 234      14.760  -9.069 -15.378  1.00 10.00      A   
ATOM   1649  N   PHE A 235      13.782  -7.910 -17.042  1.00 10.00      A   
ATOM   1650  HN  PHE A 235      13.872  -7.178 -17.691  1.00 10.00      A   
ATOM   1651  CA  PHE A 235      12.542  -8.671 -17.001  1.00 10.00      A   
ATOM   1652  CB  PHE A 235      11.493  -8.013 -17.903  1.00 10.00      A   
ATOM   1653  CG  PHE A 235      10.080  -8.442 -17.623  1.00 10.00      A   
ATOM   1654  CD1 PHE A 235       9.469  -9.422 -18.391  1.00 10.00      A   
ATOM   1655  CD2 PHE A 235       9.358  -7.860 -16.594  1.00 10.00      A   
ATOM   1656  CE1 PHE A 235       8.168  -9.813 -18.136  1.00 10.00      A   
ATOM   1657  CE2 PHE A 235       8.058  -8.246 -16.333  1.00 10.00      A   
ATOM   1658  CZ  PHE A 235       7.461  -9.223 -17.106  1.00 10.00      A   
ATOM   1659  C   PHE A 235      12.768 -10.121 -17.428  1.00 10.00      A   
ATOM   1660  O   PHE A 235      12.268 -11.045 -16.792  1.00 10.00      A   
ATOM   1661  N   TYR A 236      13.540 -10.317 -18.493  1.00 10.00      A   
ATOM   1662  HN  TYR A 236      13.931  -9.540 -18.952  1.00 10.00      A   
ATOM   1663  CA  TYR A 236      13.812 -11.656 -19.006  1.00 10.00      A   
ATOM   1664  CB  TYR A 236      14.297 -11.601 -20.456  1.00 10.00      A   
ATOM   1665  CG  TYR A 236      13.238 -11.178 -21.447  1.00 10.00      A   
ATOM   1666  CD1 TYR A 236      11.967 -11.740 -21.423  1.00 10.00      A   
ATOM   1667  CD2 TYR A 236      13.511 -10.219 -22.412  1.00 10.00      A   
ATOM   1668  CE1 TYR A 236      11.002 -11.358 -22.334  1.00 10.00      A   
ATOM   1669  CE2 TYR A 236      12.554  -9.829 -23.321  1.00 10.00      A   
ATOM   1670  CZ  TYR A 236      11.301 -10.401 -23.279  1.00 10.00      A   
ATOM   1671  OH  TYR A 236      10.349 -10.017 -24.194  1.00 10.00      A   
ATOM   1672  HH  TYR A 236       9.475 -10.052 -23.785  1.00 10.00      A   
ATOM   1673  C   TYR A 236      14.802 -12.438 -18.145  1.00 10.00      A   
ATOM   1674  O   TYR A 236      14.735 -13.665 -18.081  1.00 10.00      A   
ATOM   1675  N   SER A 237      15.726 -11.745 -17.494  1.00 10.00      A   
ATOM   1676  HN  SER A 237      15.754 -10.767 -17.581  1.00 10.00      A   
ATOM   1677  CA  SER A 237      16.707 -12.421 -16.655  1.00 10.00      A   
ATOM   1678  CB  SER A 237      17.947 -11.549 -16.444  1.00 10.00      A   
ATOM   1679  OG  SER A 237      17.590 -10.252 -15.998  1.00 10.00      A   
ATOM   1680  HG  SER A 237      17.412  -9.691 -16.765  1.00 10.00      A   
ATOM   1681  C   SER A 237      16.098 -12.825 -15.316  1.00 10.00      A   
ATOM   1682  O   SER A 237      16.531 -13.795 -14.695  1.00 10.00      A   
ATOM   1683  N   GLY A 238      15.081 -12.081 -14.889  1.00 10.00      A   
ATOM   1684  HN  GLY A 238      14.771 -11.329 -15.437  1.00 10.00      A   
ATOM   1685  CA  GLY A 238      14.434 -12.366 -13.625  1.00 10.00      A   
ATOM   1686  C   GLY A 238      15.346 -12.037 -12.463  1.00 10.00      A   
ATOM   1687  O   GLY A 238      15.349 -12.729 -11.444  1.00 10.00      A   
ATOM   1688  N   THR A 239      16.126 -10.977 -12.627  1.00 10.00      A   
ATOM   1689  HN  THR A 239      16.071 -10.470 -13.467  1.00 10.00      A   
ATOM   1690  CA  THR A 239      17.065 -10.542 -11.603  1.00 10.00      A   
ATOM   1691  CB  THR A 239      18.354  -9.996 -12.243  1.00 10.00      A   
ATOM   1692  OG1 THR A 239      18.014  -9.211 -13.398  1.00 10.00      A   
ATOM   1693  HG1 THR A 239      18.071  -9.758 -14.193  1.00 10.00      A   
ATOM   1694  CG2 THR A 239      19.266 -11.138 -12.663  1.00 10.00      A   
ATOM   1695  C   THR A 239      16.438  -9.463 -10.723  1.00 10.00      A   
ATOM   1696  O   THR A 239      17.088  -8.899  -9.838  1.00 10.00      A   
ATOM   1697  N   ASN A 240      15.166  -9.194 -10.970  1.00 10.00      A   
ATOM   1698  HN  ASN A 240      14.700  -9.700 -11.666  1.00 10.00      A   
ATOM   1699  CA  ASN A 240      14.433  -8.188 -10.220  1.00 10.00      A   
ATOM   1700  CB  ASN A 240      13.789  -7.184 -11.181  1.00 10.00      A   
ATOM   1701  CG  ASN A 240      13.331  -5.911 -10.496  1.00 10.00      A   
ATOM   1702  OD1 ASN A 240      12.216  -5.837  -9.975  1.00 10.00      A   
ATOM   1703  ND2 ASN A 240      14.176  -4.891 -10.515  1.00 10.00      A   
ATOM   1704 HD21 ASN A 240      15.040  -5.011 -10.972  1.00 10.00      A   
ATOM   1705 HD22 ASN A 240      13.908  -4.057 -10.069  1.00 10.00      A   
ATOM   1706  C   ASN A 240      13.368  -8.863  -9.365  1.00 10.00      A   
ATOM   1707  O   ASN A 240      12.791  -9.873  -9.767  1.00 10.00      A   
ATOM   1708  N   LEU A 241      13.116  -8.312  -8.187  1.00 10.00      A   
ATOM   1709  HN  LEU A 241      13.604  -7.502  -7.923  1.00 10.00      A   
ATOM   1710  CA  LEU A 241      12.133  -8.877  -7.272  1.00 10.00      A   
ATOM   1711  CB  LEU A 241      12.329  -8.317  -5.861  1.00 10.00      A   
ATOM   1712  CG  LEU A 241      13.647  -8.674  -5.170  1.00 10.00      A   
ATOM   1713  CD1 LEU A 241      13.792  -7.900  -3.870  1.00 10.00      A   
ATOM   1714  CD2 LEU A 241      13.735 -10.172  -4.914  1.00 10.00      A   
ATOM   1715  C   LEU A 241      10.704  -8.636  -7.745  1.00 10.00      A   
ATOM   1716  O   LEU A 241       9.803  -9.427  -7.453  1.00 10.00      A   
ATOM   1717  N   TYR A 242      10.497  -7.549  -8.478  1.00 10.00      A   
ATOM   1718  HN  TYR A 242      11.256  -6.963  -8.694  1.00 10.00      A   
ATOM   1719  CA  TYR A 242       9.170  -7.216  -8.978  1.00 10.00      A   
ATOM   1720  CB  TYR A 242       8.850  -5.737  -8.767  1.00 10.00      A   
ATOM   1721  CG  TYR A 242       8.586  -5.378  -7.322  1.00 10.00      A   
ATOM   1722  CD1 TYR A 242       7.590  -6.022  -6.596  1.00 10.00      A   
ATOM   1723  CD2 TYR A 242       9.327  -4.395  -6.683  1.00 10.00      A   
ATOM   1724  CE1 TYR A 242       7.343  -5.695  -5.277  1.00 10.00      A   
ATOM   1725  CE2 TYR A 242       9.089  -4.063  -5.366  1.00 10.00      A   
ATOM   1726  CZ  TYR A 242       8.097  -4.714  -4.667  1.00 10.00      A   
ATOM   1727  OH  TYR A 242       7.856  -4.380  -3.356  1.00 10.00      A   
ATOM   1728  HH  TYR A 242       7.757  -5.184  -2.830  1.00 10.00      A   
ATOM   1729  C   TYR A 242       8.985  -7.622 -10.435  1.00 10.00      A   
ATOM   1730  O   TYR A 242       7.903  -8.054 -10.825  1.00 10.00      A   
ATOM   1731  N   TYR A 243      10.039  -7.485 -11.237  1.00 10.00      A   
ATOM   1732  HN  TYR A 243      10.877  -7.136 -10.869  1.00 10.00      A   
ATOM   1733  CA  TYR A 243       9.973  -7.858 -12.649  1.00 10.00      A   
ATOM   1734  CB  TYR A 243      11.119  -7.234 -13.455  1.00 10.00      A   
ATOM   1735  CG  TYR A 243      11.047  -5.728 -13.590  1.00 10.00      A   
ATOM   1736  CD1 TYR A 243       9.825  -5.069 -13.627  1.00 10.00      A   
ATOM   1737  CD2 TYR A 243      12.204  -4.964 -13.685  1.00 10.00      A   
ATOM   1738  CE1 TYR A 243       9.757  -3.694 -13.752  1.00 10.00      A   
ATOM   1739  CE2 TYR A 243      12.146  -3.589 -13.810  1.00 10.00      A   
ATOM   1740  CZ  TYR A 243      10.920  -2.959 -13.842  1.00 10.00      A   
ATOM   1741  OH  TYR A 243      10.853  -1.589 -13.963  1.00 10.00      A   
ATOM   1742  HH  TYR A 243      10.236  -1.242 -13.307  1.00 10.00      A   
ATOM   1743  C   TYR A 243       9.987  -9.375 -12.790  1.00 10.00      A   
ATOM   1744  O   TYR A 243      11.040  -9.987 -12.970  1.00 10.00      A   
ATOM   1745  N   GLN A 244       8.810  -9.968 -12.685  1.00 10.00      A   
ATOM   1746  HN  GLN A 244       8.013  -9.415 -12.535  1.00 10.00      A   
ATOM   1747  CA  GLN A 244       8.656 -11.411 -12.773  1.00 10.00      A   
ATOM   1748  CB  GLN A 244       7.712 -11.882 -11.665  1.00 10.00      A   
ATOM   1749  CG  GLN A 244       8.062 -11.324 -10.293  1.00 10.00      A   
ATOM   1750  CD  GLN A 244       6.845 -11.087  -9.418  1.00 10.00      A   
ATOM   1751  OE1 GLN A 244       5.755 -10.801  -9.906  1.00 10.00      A   
ATOM   1752  NE2 GLN A 244       7.028 -11.194  -8.111  1.00 10.00      A   
ATOM   1753 HE21 GLN A 244       7.926 -11.411  -7.787  1.00 10.00      A   
ATOM   1754 HE22 GLN A 244       6.257 -11.053  -7.529  1.00 10.00      A   
ATOM   1755  C   GLN A 244       8.119 -11.822 -14.140  1.00 10.00      A   
ATOM   1756  O   GLN A 244       6.984 -11.511 -14.489  1.00 10.00      A   
ATOM   1757  N   PRO A 245       8.935 -12.523 -14.942  1.00 10.00      A   
ATOM   1758  CA  PRO A 245       8.530 -12.970 -16.277  1.00 10.00      A   
ATOM   1759  CB  PRO A 245       9.856 -13.375 -16.926  1.00 10.00      A   
ATOM   1760  CG  PRO A 245      10.730 -13.771 -15.785  1.00 10.00      A   
ATOM   1761  CD  PRO A 245      10.321 -12.914 -14.617  1.00 10.00      A   
ATOM   1762  C   PRO A 245       7.574 -14.163 -16.235  1.00 10.00      A   
ATOM   1763  O   PRO A 245       6.720 -14.322 -17.109  1.00 10.00      A   
ATOM   1764  N   LYS A 246       7.714 -14.999 -15.219  1.00 10.00      A   
ATOM   1765  HN  LYS A 246       8.388 -14.808 -14.533  1.00 10.00      A   
ATOM   1766  CA  LYS A 246       6.871 -16.175 -15.076  1.00 10.00      A   
ATOM   1767  CB  LYS A 246       7.646 -17.447 -15.446  1.00 10.00      A   
ATOM   1768  CG  LYS A 246       8.278 -17.412 -16.831  1.00 10.00      A   
ATOM   1769  CD  LYS A 246       8.954 -18.731 -17.176  1.00 10.00      A   
ATOM   1770  CE  LYS A 246       7.954 -19.767 -17.668  1.00 10.00      A   
ATOM   1771  NZ  LYS A 246       7.245 -19.321 -18.898  1.00 10.00      A   
ATOM   1772  HZ1 LYS A 246       6.434 -18.710 -18.649  1.00 10.00      A   
ATOM   1773  HZ2 LYS A 246       6.892 -20.142 -19.427  1.00 10.00      A   
ATOM   1774  HZ3 LYS A 246       7.891 -18.786 -19.512  1.00 10.00      A   
ATOM   1775  C   LYS A 246       6.348 -16.273 -13.654  1.00 10.00      A   
ATOM   1776  O   LYS A 246       7.041 -15.892 -12.712  1.00 10.00      A   
ATOM   1777  N   PHE A 247       5.130 -16.776 -13.505  1.00 10.00      A   
ATOM   1778  HN  PHE A 247       4.631 -17.064 -14.296  1.00 10.00      A   
ATOM   1779  CA  PHE A 247       4.516 -16.916 -12.193  1.00 10.00      A   
ATOM   1780  CB  PHE A 247       3.994 -15.562 -11.688  1.00 10.00      A   
ATOM   1781  CG  PHE A 247       2.692 -15.122 -12.308  1.00 10.00      A   
ATOM   1782  CD1 PHE A 247       1.510 -15.178 -11.585  1.00 10.00      A   
ATOM   1783  CD2 PHE A 247       2.651 -14.652 -13.611  1.00 10.00      A   
ATOM   1784  CE1 PHE A 247       0.315 -14.778 -12.148  1.00 10.00      A   
ATOM   1785  CE2 PHE A 247       1.459 -14.251 -14.180  1.00 10.00      A   
ATOM   1786  CZ  PHE A 247       0.289 -14.312 -13.448  1.00 10.00      A   
ATOM   1787  C   PHE A 247       3.378 -17.929 -12.226  1.00 10.00      A   
ATOM   1788  O   PHE A 247       2.869 -18.275 -13.296  1.00 10.00      A   
ATOM   1789  N   LYS A 248       3.001 -18.405 -11.048  1.00 10.00      A   
ATOM   1790  HN  LYS A 248       3.479 -18.105 -10.242  1.00 10.00      A   
ATOM   1791  CA  LYS A 248       1.914 -19.364 -10.899  1.00 10.00      A   
ATOM   1792  CB  LYS A 248       2.474 -20.774 -10.682  1.00 10.00      A   
ATOM   1793  CG  LYS A 248       3.468 -21.224 -11.742  1.00 10.00      A   
ATOM   1794  CD  LYS A 248       4.508 -22.167 -11.159  1.00 10.00      A   
ATOM   1795  CE  LYS A 248       5.690 -22.333 -12.100  1.00 10.00      A   
ATOM   1796  NZ  LYS A 248       6.743 -23.205 -11.518  1.00 10.00      A   
ATOM   1797  HZ1 LYS A 248       6.373 -24.166 -11.368  1.00 10.00      A   
ATOM   1798  HZ2 LYS A 248       7.065 -22.821 -10.607  1.00 10.00      A   
ATOM   1799  HZ3 LYS A 248       7.560 -23.257 -12.159  1.00 10.00      A   
ATOM   1800  C   LYS A 248       1.067 -18.962  -9.695  1.00 10.00      A   
ATOM   1801  O   LYS A 248       1.595 -18.776  -8.600  1.00 10.00      A   
ATOM   1802  N   LYS A 249      -0.235 -18.820  -9.886  1.00 10.00      A   
ATOM   1803  HN  LYS A 249      -0.620 -18.998 -10.772  1.00 10.00      A   
ATOM   1804  CA  LYS A 249      -1.109 -18.426  -8.790  1.00 10.00      A   
ATOM   1805  CB  LYS A 249      -1.691 -17.030  -9.027  1.00 10.00      A   
ATOM   1806  CG  LYS A 249      -1.174 -15.967  -8.069  1.00 10.00      A   
ATOM   1807  CD  LYS A 249      -1.844 -14.624  -8.315  1.00 10.00      A   
ATOM   1808  CE  LYS A 249      -1.332 -13.565  -7.348  1.00 10.00      A   
ATOM   1809  NZ  LYS A 249      -1.953 -12.233  -7.588  1.00 10.00      A   
ATOM   1810  HZ1 LYS A 249      -2.951 -12.237  -7.284  1.00 10.00      A   
ATOM   1811  HZ2 LYS A 249      -1.914 -11.996  -8.599  1.00 10.00      A   
ATOM   1812  HZ3 LYS A 249      -1.442 -11.494  -7.054  1.00 10.00      A   
ATOM   1813  C   LYS A 249      -2.225 -19.438  -8.572  1.00 10.00      A   
ATOM   1814  O   LYS A 249      -2.932 -19.809  -9.510  1.00 10.00      A   
ATOM   1815  N   HIS A 250      -2.377 -19.877  -7.328  1.00 10.00      A   
ATOM   1816  HN  HIS A 250      -1.777 -19.535  -6.623  1.00 10.00      A   
ATOM   1817  CA  HIS A 250      -3.411 -20.842  -6.964  1.00 10.00      A   
ATOM   1818  CB  HIS A 250      -2.799 -22.198  -6.587  1.00 10.00      A   
ATOM   1819  CG  HIS A 250      -2.004 -22.852  -7.680  1.00 10.00      A   
ATOM   1820  ND1 HIS A 250      -2.617 -23.491  -8.733  1.00 10.00      A   
ATOM   1821  CD2 HIS A 250      -0.659 -22.950  -7.821  1.00 10.00      A   
ATOM   1822  CE1 HIS A 250      -1.637 -23.963  -9.486  1.00 10.00      A   
ATOM   1823  NE2 HIS A 250      -0.442 -23.661  -8.973  1.00 10.00      A   
ATOM   1824  HE2 HIS A 250       0.432 -23.906  -9.346  1.00 10.00      A   
ATOM   1825  C   HIS A 250      -4.225 -20.310  -5.790  1.00 10.00      A   
ATOM   1826  O   HIS A 250      -3.666 -19.863  -4.786  1.00 10.00      A   
ATOM   1827  N   PHE A 251      -5.540 -20.361  -5.914  1.00 10.00      A   
ATOM   1828  HN  PHE A 251      -5.934 -20.748  -6.730  1.00 10.00      A   
ATOM   1829  CA  PHE A 251      -6.424 -19.877  -4.864  1.00 10.00      A   
ATOM   1830  CB  PHE A 251      -7.333 -18.757  -5.388  1.00 10.00      A   
ATOM   1831  CG  PHE A 251      -6.617 -17.485  -5.757  1.00 10.00      A   
ATOM   1832  CD1 PHE A 251      -5.441 -17.119  -5.124  1.00 10.00      A   
ATOM   1833  CD2 PHE A 251      -7.127 -16.653  -6.740  1.00 10.00      A   
ATOM   1834  CE1 PHE A 251      -4.788 -15.949  -5.465  1.00 10.00      A   
ATOM   1835  CE2 PHE A 251      -6.480 -15.482  -7.085  1.00 10.00      A   
ATOM   1836  CZ  PHE A 251      -5.309 -15.130  -6.447  1.00 10.00      A   
ATOM   1837  C   PHE A 251      -7.275 -21.010  -4.307  1.00 10.00      A   
ATOM   1838  O   PHE A 251      -7.856 -21.790  -5.063  1.00 10.00      A   
ATOM   1839  N   TYR A 252      -7.329 -21.100  -2.985  1.00 10.00      A   
ATOM   1840  HN  TYR A 252      -6.835 -20.450  -2.443  1.00 10.00      A   
ATOM   1841  CA  TYR A 252      -8.114 -22.124  -2.308  1.00 10.00      A   
ATOM   1842  CB  TYR A 252      -7.227 -22.977  -1.392  1.00 10.00      A   
ATOM   1843  CG  TYR A 252      -6.392 -24.007  -2.118  1.00 10.00      A   
ATOM   1844  CD1 TYR A 252      -6.955 -25.197  -2.559  1.00 10.00      A   
ATOM   1845  CD2 TYR A 252      -5.042 -23.794  -2.355  1.00 10.00      A   
ATOM   1846  CE1 TYR A 252      -6.197 -26.145  -3.217  1.00 10.00      A   
ATOM   1847  CE2 TYR A 252      -4.275 -24.735  -3.014  1.00 10.00      A   
ATOM   1848  CZ  TYR A 252      -4.857 -25.909  -3.442  1.00 10.00      A   
ATOM   1849  OH  TYR A 252      -4.097 -26.850  -4.101  1.00 10.00      A   
ATOM   1850  HH  TYR A 252      -3.296 -27.027  -3.592  1.00 10.00      A   
ATOM   1851  C   TYR A 252      -9.216 -21.461  -1.490  1.00 10.00      A   
ATOM   1852  O   TYR A 252      -8.938 -20.670  -0.588  1.00 10.00      A   
ATOM   1853  N   SER A 253     -10.459 -21.770  -1.815  1.00 10.00      A   
ATOM   1854  HN  SER A 253     -10.622 -22.404  -2.546  1.00 10.00      A   
ATOM   1855  CA  SER A 253     -11.594 -21.192  -1.112  1.00 10.00      A   
ATOM   1856  CB  SER A 253     -12.344 -20.239  -2.046  1.00 10.00      A   
ATOM   1857  OG  SER A 253     -11.446 -19.336  -2.679  1.00 10.00      A   
ATOM   1858  HG  SER A 253     -10.551 -19.490  -2.348  1.00 10.00      A   
ATOM   1859  C   SER A 253     -12.532 -22.280  -0.589  1.00 10.00      A   
ATOM   1860  O   SER A 253     -13.035 -23.102  -1.358  1.00 10.00      A   
ATOM   1861  N   ALA A 254     -12.748 -22.289   0.723  1.00 10.00      A   
ATOM   1862  HN  ALA A 254     -12.301 -21.619   1.287  1.00 10.00      A   
ATOM   1863  CA  ALA A 254     -13.625 -23.267   1.355  1.00 10.00      A   
ATOM   1864  CB  ALA A 254     -12.807 -24.367   2.015  1.00 10.00      A   
ATOM   1865  C   ALA A 254     -14.545 -22.595   2.373  1.00 10.00      A   
ATOM   1866  O   ALA A 254     -14.121 -21.717   3.129  1.00 10.00      A   
ATOM   1867  N   THR A 255     -15.807 -22.989   2.372  1.00 10.00      A   
ATOM   1868  HN  THR A 255     -16.096 -23.670   1.723  1.00 10.00      A   
ATOM   1869  CA  THR A 255     -16.788 -22.434   3.292  1.00 10.00      A   
ATOM   1870  CB  THR A 255     -17.575 -21.287   2.625  1.00 10.00      A   
ATOM   1871  OG1 THR A 255     -16.672 -20.452   1.879  1.00 10.00      A   
ATOM   1872  HG1 THR A 255     -15.773 -20.590   2.206  1.00 10.00      A   
ATOM   1873  CG2 THR A 255     -18.280 -20.446   3.679  1.00 10.00      A   
ATOM   1874  C   THR A 255     -17.765 -23.518   3.741  1.00 10.00      A   
ATOM   1875  O   THR A 255     -18.343 -24.220   2.912  1.00 10.00      A   
ATOM   1876  N   PHE A 256     -17.936 -23.665   5.051  1.00 10.00      A   
ATOM   1877  HN  PHE A 256     -17.440 -23.082   5.672  1.00 10.00      A   
ATOM   1878  CA  PHE A 256     -18.843 -24.670   5.595  1.00 10.00      A   
ATOM   1879  CB  PHE A 256     -18.052 -25.831   6.212  1.00 10.00      A   
ATOM   1880  CG  PHE A 256     -17.089 -26.497   5.268  1.00 10.00      A   
ATOM   1881  CD1 PHE A 256     -15.729 -26.240   5.350  1.00 10.00      A   
ATOM   1882  CD2 PHE A 256     -17.542 -27.381   4.302  1.00 10.00      A   
ATOM   1883  CE1 PHE A 256     -14.839 -26.851   4.486  1.00 10.00      A   
ATOM   1884  CE2 PHE A 256     -16.657 -27.994   3.436  1.00 10.00      A   
ATOM   1885  CZ  PHE A 256     -15.305 -27.730   3.528  1.00 10.00      A   
ATOM   1886  C   PHE A 256     -19.764 -24.066   6.652  1.00 10.00      A   
ATOM   1887  O   PHE A 256     -19.299 -23.512   7.648  1.00 10.00      A   
ATOM   1888  N   ASN A 257     -21.068 -24.161   6.425  1.00 10.00      A   
ATOM   1889  HN  ASN A 257     -21.382 -24.597   5.604  1.00 10.00      A   
ATOM   1890  CA  ASN A 257     -22.051 -23.642   7.370  1.00 10.00      A   
ATOM   1891  CB  ASN A 257     -23.076 -22.754   6.659  1.00 10.00      A   
ATOM   1892  CG  ASN A 257     -24.163 -22.253   7.591  1.00 10.00      A   
ATOM   1893  OD1 ASN A 257     -23.944 -21.345   8.391  1.00 10.00      A   
ATOM   1894  ND2 ASN A 257     -25.351 -22.822   7.478  1.00 10.00      A   
ATOM   1895 HD21 ASN A 257     -25.469 -23.526   6.805  1.00 10.00      A   
ATOM   1896 HD22 ASN A 257     -26.071 -22.518   8.078  1.00 10.00      A   
ATOM   1897  C   ASN A 257     -22.750 -24.802   8.066  1.00 10.00      A   
ATOM   1898  O   ASN A 257     -23.161 -25.763   7.412  1.00 10.00      A   
ATOM   1899  N   GLN A 258     -22.873 -24.728   9.385  1.00 10.00      A   
ATOM   1900  HN  GLN A 258     -22.529 -23.939   9.863  1.00 10.00      A   
ATOM   1901  CA  GLN A 258     -23.511 -25.797  10.138  1.00 10.00      A   
ATOM   1902  CB  GLN A 258     -22.459 -26.762  10.697  1.00 10.00      A   
ATOM   1903  CG  GLN A 258     -23.041 -27.972  11.411  1.00 10.00      A   
ATOM   1904  CD  GLN A 258     -23.844 -28.869  10.489  1.00 10.00      A   
ATOM   1905  OE1 GLN A 258     -23.512 -29.037   9.313  1.00 10.00      A   
ATOM   1906  NE2 GLN A 258     -24.921 -29.438  11.012  1.00 10.00      A   
ATOM   1907 HE21 GLN A 258     -25.138 -29.246  11.952  1.00 10.00      A   
ATOM   1908 HE22 GLN A 258     -25.460 -30.029  10.443  1.00 10.00      A   
ATOM   1909  C   GLN A 258     -24.393 -25.267  11.268  1.00 10.00      A   
ATOM   1910  O   GLN A 258     -23.907 -24.646  12.216  1.00 10.00      A   
ATOM   1911  N   PRO A 259     -25.709 -25.488  11.163  1.00 10.00      A   
ATOM   1912  CA  PRO A 259     -26.667 -25.076  12.181  1.00 10.00      A   
ATOM   1913  CB  PRO A 259     -28.010 -25.045  11.427  1.00 10.00      A   
ATOM   1914  CG  PRO A 259     -27.703 -25.431  10.013  1.00 10.00      A   
ATOM   1915  CD  PRO A 259     -26.379 -26.134  10.035  1.00 10.00      A   
ATOM   1916  C   PRO A 259     -26.725 -26.105  13.312  1.00 10.00      A   
ATOM   1917  O   PRO A 259     -26.620 -27.309  13.075  1.00 10.00      A   
ATOM   1918  N   LEU A 260     -26.888 -25.630  14.535  1.00 10.00      A   
ATOM   1919  HN  LEU A 260     -26.973 -24.660  14.668  1.00 10.00      A   
ATOM   1920  CA  LEU A 260     -26.956 -26.514  15.691  1.00 10.00      A   
ATOM   1921  CB  LEU A 260     -26.083 -25.973  16.825  1.00 10.00      A   
ATOM   1922  CG  LEU A 260     -24.584 -25.866  16.533  1.00 10.00      A   
ATOM   1923  CD1 LEU A 260     -23.874 -25.126  17.656  1.00 10.00      A   
ATOM   1924  CD2 LEU A 260     -23.975 -27.245  16.329  1.00 10.00      A   
ATOM   1925  C   LEU A 260     -28.395 -26.661  16.164  1.00 10.00      A   
ATOM   1926  O   LEU A 260     -28.836 -27.747  16.536  1.00 10.00      A   
ATOM   1927  N   SER A 261     -29.116 -25.557  16.147  1.00 10.00      A   
ATOM   1928  HN  SER A 261     -28.700 -24.724  15.831  1.00 10.00      A   
ATOM   1929  CA  SER A 261     -30.506 -25.527  16.566  1.00 10.00      A   
ATOM   1930  CB  SER A 261     -30.599 -25.155  18.050  1.00 10.00      A   
ATOM   1931  OG  SER A 261     -29.589 -25.803  18.808  1.00 10.00      A   
ATOM   1932  HG  SER A 261     -29.494 -26.716  18.502  1.00 10.00      A   
ATOM   1933  C   SER A 261     -31.258 -24.499  15.732  1.00 10.00      A   
ATOM   1934  O   SER A 261     -30.662 -23.833  14.884  1.00 10.00      A   
ATOM   1935  N   ASP A 262     -32.552 -24.356  15.983  1.00 10.00      A   
ATOM   1936  HN  ASP A 262     -32.973 -24.916  16.674  1.00 10.00      A   
ATOM   1937  CA  ASP A 262     -33.376 -23.397  15.252  1.00 10.00      A   
ATOM   1938  CB  ASP A 262     -34.861 -23.608  15.561  1.00 10.00      A   
ATOM   1939  CG  ASP A 262     -35.242 -23.131  16.951  1.00 10.00      A   
ATOM   1940  OD1 ASP A 262     -34.921 -23.836  17.932  1.00 10.00      A   
ATOM   1941  OD2 ASP A 262     -35.867 -22.055  17.072  1.00 10.00      A   
ATOM   1942  C   ASP A 262     -32.982 -21.964  15.594  1.00 10.00      A   
ATOM   1943  O   ASP A 262     -33.337 -21.027  14.885  1.00 10.00      A   
ATOM   1944  N   LYS A 263     -32.254 -21.799  16.689  1.00 10.00      A   
ATOM   1945  HN  LYS A 263     -32.016 -22.582  17.226  1.00 10.00      A   
ATOM   1946  CA  LYS A 263     -31.816 -20.481  17.118  1.00 10.00      A   
ATOM   1947  CB  LYS A 263     -32.686 -19.988  18.280  1.00 10.00      A   
ATOM   1948  CG  LYS A 263     -32.597 -20.829  19.544  1.00 10.00      A   
ATOM   1949  CD  LYS A 263     -33.760 -20.538  20.476  1.00 10.00      A   
ATOM   1950  CE  LYS A 263     -33.484 -21.030  21.887  1.00 10.00      A   
ATOM   1951  NZ  LYS A 263     -32.818 -19.996  22.726  1.00 10.00      A   
ATOM   1952  HZ1 LYS A 263     -32.682 -19.119  22.180  1.00 10.00      A   
ATOM   1953  HZ2 LYS A 263     -31.889 -20.337  23.055  1.00 10.00      A   
ATOM   1954  HZ3 LYS A 263     -33.408 -19.782  23.562  1.00 10.00      A   
ATOM   1955  C   LYS A 263     -30.341 -20.499  17.511  1.00 10.00      A   
ATOM   1956  O   LYS A 263     -29.891 -19.689  18.323  1.00 10.00      A   
ATOM   1957  N   ALA A 264     -29.586 -21.420  16.922  1.00 10.00      A   
ATOM   1958  HN  ALA A 264     -29.992 -22.022  16.260  1.00 10.00      A   
ATOM   1959  CA  ALA A 264     -28.162 -21.544  17.216  1.00 10.00      A   
ATOM   1960  CB  ALA A 264     -27.948 -22.382  18.468  1.00 10.00      A   
ATOM   1961  C   ALA A 264     -27.418 -22.168  16.044  1.00 10.00      A   
ATOM   1962  O   ALA A 264     -27.847 -23.186  15.498  1.00 10.00      A   
ATOM   1963  N   GLY A 265     -26.314 -21.556  15.653  1.00 10.00      A   
ATOM   1964  HN  GLY A 265     -26.022 -20.738  16.117  1.00 10.00      A   
ATOM   1965  CA  GLY A 265     -25.536 -22.078  14.547  1.00 10.00      A   
ATOM   1966  C   GLY A 265     -24.189 -21.405  14.426  1.00 10.00      A   
ATOM   1967  O   GLY A 265     -23.946 -20.374  15.060  1.00 10.00      A   
ATOM   1968  N   PHE A 266     -23.311 -21.985  13.622  1.00 10.00      A   
ATOM   1969  HN  PHE A 266     -23.561 -22.810  13.145  1.00 10.00      A   
ATOM   1970  CA  PHE A 266     -21.984 -21.433  13.422  1.00 10.00      A   
ATOM   1971  CB  PHE A 266     -20.983 -22.031  14.426  1.00 10.00      A   
ATOM   1972  CG  PHE A 266     -20.624 -23.473  14.181  1.00 10.00      A   
ATOM   1973  CD1 PHE A 266     -19.431 -23.803  13.558  1.00 10.00      A   
ATOM   1974  CD2 PHE A 266     -21.473 -24.495  14.573  1.00 10.00      A   
ATOM   1975  CE1 PHE A 266     -19.091 -25.121  13.330  1.00 10.00      A   
ATOM   1976  CE2 PHE A 266     -21.139 -25.817  14.348  1.00 10.00      A   
ATOM   1977  CZ  PHE A 266     -19.946 -26.130  13.725  1.00 10.00      A   
ATOM   1978  C   PHE A 266     -21.517 -21.662  11.992  1.00 10.00      A   
ATOM   1979  O   PHE A 266     -21.978 -22.585  11.317  1.00 10.00      A   
ATOM   1980  N   ILE A 267     -20.611 -20.818  11.531  1.00 10.00      A   
ATOM   1981  HN  ILE A 267     -20.289 -20.093  12.113  1.00 10.00      A   
ATOM   1982  CA  ILE A 267     -20.076 -20.939  10.187  1.00 10.00      A   
ATOM   1983  CB  ILE A 267     -20.625 -19.849   9.231  1.00 10.00      A   
ATOM   1984  CG1 ILE A 267     -20.252 -20.159   7.777  1.00 10.00      A   
ATOM   1985  CG2 ILE A 267     -20.138 -18.461   9.626  1.00 10.00      A   
ATOM   1986  CD1 ILE A 267     -20.933 -19.259   6.766  1.00 10.00      A   
ATOM   1987  C   ILE A 267     -18.551 -20.913  10.211  1.00 10.00      A   
ATOM   1988  O   ILE A 267     -17.941 -20.110  10.925  1.00 10.00      A   
ATOM   1989  N   PHE A 268     -17.947 -21.815   9.457  1.00 10.00      A   
ATOM   1990  HN  PHE A 268     -18.492 -22.445   8.930  1.00 10.00      A   
ATOM   1991  CA  PHE A 268     -16.499 -21.899   9.375  1.00 10.00      A   
ATOM   1992  CB  PHE A 268     -16.015 -23.280   9.829  1.00 10.00      A   
ATOM   1993  CG  PHE A 268     -14.517 -23.416   9.873  1.00 10.00      A   
ATOM   1994  CD1 PHE A 268     -13.777 -22.746  10.832  1.00 10.00      A   
ATOM   1995  CD2 PHE A 268     -13.852 -24.210   8.956  1.00 10.00      A   
ATOM   1996  CE1 PHE A 268     -12.401 -22.865  10.877  1.00 10.00      A   
ATOM   1997  CE2 PHE A 268     -12.475 -24.335   8.995  1.00 10.00      A   
ATOM   1998  CZ  PHE A 268     -11.748 -23.661   9.956  1.00 10.00      A   
ATOM   1999  C   PHE A 268     -16.061 -21.629   7.948  1.00 10.00      A   
ATOM   2000  O   PHE A 268     -16.574 -22.238   7.007  1.00 10.00      A   
ATOM   2001  N   ALA A 269     -15.128 -20.711   7.781  1.00 10.00      A   
ATOM   2002  HN  ALA A 269     -14.751 -20.257   8.570  1.00 10.00      A   
ATOM   2003  CA  ALA A 269     -14.644 -20.358   6.460  1.00 10.00      A   
ATOM   2004  CB  ALA A 269     -15.229 -19.023   6.032  1.00 10.00      A   
ATOM   2005  C   ALA A 269     -13.124 -20.308   6.428  1.00 10.00      A   
ATOM   2006  O   ALA A 269     -12.484 -19.945   7.417  1.00 10.00      A   
ATOM   2007  N   TYR A 270     -12.555 -20.686   5.293  1.00 10.00      A   
ATOM   2008  HN  TYR A 270     -13.123 -20.983   4.545  1.00 10.00      A   
ATOM   2009  CA  TYR A 270     -11.112 -20.673   5.123  1.00 10.00      A   
ATOM   2010  CB  TYR A 270     -10.493 -22.025   5.499  1.00 10.00      A   
ATOM   2011  CG  TYR A 270      -9.009 -22.118   5.206  1.00 10.00      A   
ATOM   2012  CD1 TYR A 270      -8.108 -21.241   5.795  1.00 10.00      A   
ATOM   2013  CD2 TYR A 270      -8.514 -23.076   4.332  1.00 10.00      A   
ATOM   2014  CE1 TYR A 270      -6.756 -21.315   5.520  1.00 10.00      A   
ATOM   2015  CE2 TYR A 270      -7.164 -23.160   4.053  1.00 10.00      A   
ATOM   2016  CZ  TYR A 270      -6.290 -22.275   4.650  1.00 10.00      A   
ATOM   2017  OH  TYR A 270      -4.944 -22.354   4.378  1.00 10.00      A   
ATOM   2018  HH  TYR A 270      -4.440 -22.033   5.149  1.00 10.00      A   
ATOM   2019  C   TYR A 270     -10.738 -20.297   3.696  1.00 10.00      A   
ATOM   2020  O   TYR A 270     -11.213 -20.905   2.737  1.00 10.00      A   
ATOM   2021  N   ASN A 271      -9.904 -19.285   3.567  1.00 10.00      A   
ATOM   2022  HN  ASN A 271      -9.578 -18.827   4.374  1.00 10.00      A   
ATOM   2023  CA  ASN A 271      -9.443 -18.834   2.266  1.00 10.00      A   
ATOM   2024  CB  ASN A 271     -10.017 -17.455   1.943  1.00 10.00      A   
ATOM   2025  CG  ASN A 271     -10.289 -17.270   0.464  1.00 10.00      A   
ATOM   2026  OD1 ASN A 271      -9.434 -16.802  -0.284  1.00 10.00      A   
ATOM   2027  ND2 ASN A 271     -11.484 -17.639   0.031  1.00 10.00      A   
ATOM   2028 HD21 ASN A 271     -12.120 -18.006   0.681  1.00 10.00      A   
ATOM   2029 HD22 ASN A 271     -11.683 -17.537  -0.923  1.00 10.00      A   
ATOM   2030  C   ASN A 271      -7.923 -18.787   2.275  1.00 10.00      A   
ATOM   2031  O   ASN A 271      -7.318 -18.547   3.323  1.00 10.00      A   
ATOM   2032  N   ARG A 272      -7.301 -19.042   1.132  1.00 10.00      A   
ATOM   2033  HN  ARG A 272      -7.829 -19.248   0.328  1.00 10.00      A   
ATOM   2034  CA  ARG A 272      -5.848 -19.029   1.051  1.00 10.00      A   
ATOM   2035  CB  ARG A 272      -5.282 -20.425   1.329  1.00 10.00      A   
ATOM   2036  CG  ARG A 272      -3.764 -20.486   1.307  1.00 10.00      A   
ATOM   2037  CD  ARG A 272      -3.266 -21.889   1.011  1.00 10.00      A   
ATOM   2038  NE  ARG A 272      -1.812 -21.913   0.859  1.00 10.00      A   
ATOM   2039  HE  ARG A 272      -1.440 -21.512   0.045  1.00 10.00      A   
ATOM   2040  CZ  ARG A 272      -0.981 -22.442   1.752  1.00 10.00      A   
ATOM   2041  NH1 ARG A 272      -1.458 -23.001   2.854  1.00 10.00      A   
ATOM   2042 HH11 ARG A 272      -0.831 -23.394   3.531  1.00 10.00      A   
ATOM   2043 HH12 ARG A 272      -2.448 -23.039   3.015  1.00 10.00      A   
ATOM   2044  NH2 ARG A 272       0.329 -22.413   1.535  1.00 10.00      A   
ATOM   2045 HH21 ARG A 272       0.693 -21.993   0.698  1.00 10.00      A   
ATOM   2046 HH22 ARG A 272       0.963 -22.811   2.206  1.00 10.00      A   
ATOM   2047  C   ARG A 272      -5.359 -18.544  -0.309  1.00 10.00      A   
ATOM   2048  O   ARG A 272      -5.889 -18.940  -1.352  1.00 10.00      A   
ATOM   2049  N   GLN A 273      -4.346 -17.690  -0.288  1.00 10.00      A   
ATOM   2050  HN  GLN A 273      -3.982 -17.406   0.584  1.00 10.00      A   
ATOM   2051  CA  GLN A 273      -3.746 -17.162  -1.505  1.00 10.00      A   
ATOM   2052  CB  GLN A 273      -3.710 -15.630  -1.475  1.00 10.00      A   
ATOM   2053  CG  GLN A 273      -4.913 -14.960  -2.118  1.00 10.00      A   
ATOM   2054  CD  GLN A 273      -5.913 -14.456  -1.102  1.00 10.00      A   
ATOM   2055  OE1 GLN A 273      -6.766 -15.205  -0.635  1.00 10.00      A   
ATOM   2056  NE2 GLN A 273      -5.839 -13.174  -0.776  1.00 10.00      A   
ATOM   2057 HE21 GLN A 273      -5.148 -12.621  -1.208  1.00 10.00      A   
ATOM   2058 HE22 GLN A 273      -6.478 -12.826  -0.116  1.00 10.00      A   
ATOM   2059  C   GLN A 273      -2.329 -17.703  -1.641  1.00 10.00      A   
ATOM   2060  O   GLN A 273      -1.520 -17.569  -0.722  1.00 10.00      A   
ATOM   2061  N   GLN A 274      -2.037 -18.326  -2.774  1.00 10.00      A   
ATOM   2062  HN  GLN A 274      -2.726 -18.414  -3.467  1.00 10.00      A   
ATOM   2063  CA  GLN A 274      -0.715 -18.892  -3.017  1.00 10.00      A   
ATOM   2064  CB  GLN A 274      -0.792 -20.424  -3.041  1.00 10.00      A   
ATOM   2065  CG  GLN A 274       0.525 -21.119  -3.365  1.00 10.00      A   
ATOM   2066  CD  GLN A 274       1.555 -20.975  -2.263  1.00 10.00      A   
ATOM   2067  OE1 GLN A 274       1.216 -20.929  -1.077  1.00 10.00      A   
ATOM   2068  NE2 GLN A 274       2.822 -20.902  -2.648  1.00 10.00      A   
ATOM   2069 HE21 GLN A 274       3.020 -20.942  -3.613  1.00 10.00      A   
ATOM   2070 HE22 GLN A 274       3.519 -20.823  -1.955  1.00 10.00      A   
ATOM   2071  C   GLN A 274      -0.131 -18.375  -4.329  1.00 10.00      A   
ATOM   2072  O   GLN A 274      -0.710 -18.572  -5.399  1.00 10.00      A   
ATOM   2073  N   SER A 275       1.006 -17.703  -4.241  1.00 10.00      A   
ATOM   2074  HN  SER A 275       1.414 -17.559  -3.357  1.00 10.00      A   
ATOM   2075  CA  SER A 275       1.668 -17.170  -5.420  1.00 10.00      A   
ATOM   2076  CB  SER A 275       1.664 -15.641  -5.380  1.00 10.00      A   
ATOM   2077  OG  SER A 275       0.439 -15.159  -4.850  1.00 10.00      A   
ATOM   2078  HG  SER A 275       0.271 -15.586  -4.003  1.00 10.00      A   
ATOM   2079  C   SER A 275       3.095 -17.705  -5.518  1.00 10.00      A   
ATOM   2080  O   SER A 275       3.923 -17.451  -4.639  1.00 10.00      A   
ATOM   2081  N   ASP A 276       3.367 -18.446  -6.584  1.00 10.00      A   
ATOM   2082  HN  ASP A 276       2.661 -18.588  -7.254  1.00 10.00      A   
ATOM   2083  CA  ASP A 276       4.677 -19.041  -6.812  1.00 10.00      A   
ATOM   2084  CB  ASP A 276       4.510 -20.486  -7.300  1.00 10.00      A   
ATOM   2085  CG  ASP A 276       4.787 -21.528  -6.234  1.00 10.00      A   
ATOM   2086  OD1 ASP A 276       4.020 -21.610  -5.250  1.00 10.00      A   
ATOM   2087  OD2 ASP A 276       5.763 -22.297  -6.391  1.00 10.00      A   
ATOM   2088  C   ASP A 276       5.442 -18.242  -7.860  1.00 10.00      A   
ATOM   2089  O   ASP A 276       5.034 -18.184  -9.022  1.00 10.00      A   
ATOM   2090  N   ILE A 277       6.540 -17.619  -7.450  1.00 10.00      A   
ATOM   2091  HN  ILE A 277       6.809 -17.696  -6.508  1.00 10.00      A   
ATOM   2092  CA  ILE A 277       7.357 -16.819  -8.361  1.00 10.00      A   
ATOM   2093  CB  ILE A 277       7.249 -15.306  -8.039  1.00 10.00      A   
ATOM   2094  CG1 ILE A 277       5.840 -14.781  -8.323  1.00 10.00      A   
ATOM   2095  CG2 ILE A 277       8.280 -14.504  -8.819  1.00 10.00      A   
ATOM   2096  CD1 ILE A 277       4.972 -14.653  -7.089  1.00 10.00      A   
ATOM   2097  C   ILE A 277       8.828 -17.239  -8.302  1.00 10.00      A   
ATOM   2098  O   ILE A 277       9.416 -17.309  -7.228  1.00 10.00      A   
ATOM   2099  N   PRO A 278       9.435 -17.555  -9.453  1.00 10.00      A   
ATOM   2100  CA  PRO A 278      10.844 -17.948  -9.522  1.00 10.00      A   
ATOM   2101  CB  PRO A 278      10.895 -18.771 -10.809  1.00 10.00      A   
ATOM   2102  CG  PRO A 278       9.840 -18.176 -11.685  1.00 10.00      A   
ATOM   2103  CD  PRO A 278       8.789 -17.585 -10.777  1.00 10.00      A   
ATOM   2104  C   PRO A 278      11.776 -16.733  -9.624  1.00 10.00      A   
ATOM   2105  O   PRO A 278      11.432 -15.720 -10.238  1.00 10.00      A   
ATOM   2106  N   TYR A 279      12.953 -16.835  -9.019  1.00 10.00      A   
ATOM   2107  HN  TYR A 279      13.176 -17.665  -8.536  1.00 10.00      A   
ATOM   2108  CA  TYR A 279      13.930 -15.752  -9.045  1.00 10.00      A   
ATOM   2109  CB  TYR A 279      13.871 -14.967  -7.728  1.00 10.00      A   
ATOM   2110  CG  TYR A 279      14.815 -13.788  -7.654  1.00 10.00      A   
ATOM   2111  CD1 TYR A 279      14.529 -12.601  -8.314  1.00 10.00      A   
ATOM   2112  CD2 TYR A 279      15.992 -13.861  -6.919  1.00 10.00      A   
ATOM   2113  CE1 TYR A 279      15.391 -11.524  -8.244  1.00 10.00      A   
ATOM   2114  CE2 TYR A 279      16.858 -12.787  -6.845  1.00 10.00      A   
ATOM   2115  CZ  TYR A 279      16.553 -11.620  -7.511  1.00 10.00      A   
ATOM   2116  OH  TYR A 279      17.411 -10.543  -7.442  1.00 10.00      A   
ATOM   2117  HH  TYR A 279      16.923  -9.732  -7.622  1.00 10.00      A   
ATOM   2118  C   TYR A 279      15.332 -16.320  -9.256  1.00 10.00      A   
ATOM   2119  O   TYR A 279      15.627 -17.428  -8.809  1.00 10.00      A   
ATOM   2120  N   TYR A 280      16.189 -15.572  -9.938  1.00 10.00      A   
ATOM   2121  HN  TYR A 280      15.906 -14.691 -10.271  1.00 10.00      A   
ATOM   2122  CA  TYR A 280      17.551 -16.024 -10.191  1.00 10.00      A   
ATOM   2123  CB  TYR A 280      17.759 -16.338 -11.677  1.00 10.00      A   
ATOM   2124  CG  TYR A 280      19.175 -16.755 -12.019  1.00 10.00      A   
ATOM   2125  CD1 TYR A 280      19.701 -17.948 -11.542  1.00 10.00      A   
ATOM   2126  CD2 TYR A 280      19.988 -15.954 -12.813  1.00 10.00      A   
ATOM   2127  CE1 TYR A 280      20.991 -18.333 -11.843  1.00 10.00      A   
ATOM   2128  CE2 TYR A 280      21.283 -16.334 -13.121  1.00 10.00      A   
ATOM   2129  CZ  TYR A 280      21.778 -17.524 -12.632  1.00 10.00      A   
ATOM   2130  OH  TYR A 280      23.066 -17.909 -12.934  1.00 10.00      A   
ATOM   2131  HH  TYR A 280      23.110 -18.875 -12.967  1.00 10.00      A   
ATOM   2132  C   TYR A 280      18.572 -14.992  -9.726  1.00 10.00      A   
ATOM   2133  O   TYR A 280      18.429 -13.798  -9.996  1.00 10.00      A   
ATOM   2134  N   HIS A 281      19.591 -15.456  -9.016  1.00 10.00      A   
ATOM   2135  HN  HIS A 281      19.631 -16.420  -8.813  1.00 10.00      A   
ATOM   2136  CA  HIS A 281      20.649 -14.580  -8.524  1.00 10.00      A   
ATOM   2137  CB  HIS A 281      21.133 -15.031  -7.141  1.00 10.00      A   
ATOM   2138  CG  HIS A 281      20.102 -15.022  -6.056  1.00 10.00      A   
ATOM   2139  ND1 HIS A 281      19.836 -13.886  -5.329  1.00 10.00      A   
ATOM   2140  CD2 HIS A 281      19.347 -16.044  -5.585  1.00 10.00      A   
ATOM   2141  CE1 HIS A 281      18.934 -14.240  -4.430  1.00 10.00      A   
ATOM   2142  NE2 HIS A 281      18.609 -15.534  -4.549  1.00 10.00      A   
ATOM   2143  HE2 HIS A 281      17.973 -16.037  -3.980  1.00 10.00      A   
ATOM   2144  C   HIS A 281      21.839 -14.610  -9.474  1.00 10.00      A   
ATOM   2145  O   HIS A 281      22.411 -15.678  -9.724  1.00 10.00      A   
ATOM   2146  N   GLU A 282      22.215 -13.451  -9.998  1.00 10.00      A   
ATOM   2147  HN  GLU A 282      21.727 -12.634  -9.758  1.00 10.00      A   
ATOM   2148  CA  GLU A 282      23.353 -13.362 -10.903  1.00 10.00      A   
ATOM   2149  CB  GLU A 282      23.319 -12.045 -11.693  1.00 10.00      A   
ATOM   2150  CG  GLU A 282      24.398 -11.901 -12.764  1.00 10.00      A   
ATOM   2151  CD  GLU A 282      24.470 -13.080 -13.719  1.00 10.00      A   
ATOM   2152  OE1 GLU A 282      23.881 -13.004 -14.820  1.00 10.00      A   
ATOM   2153  OE2 GLU A 282      25.136 -14.085 -13.383  1.00 10.00      A   
ATOM   2154  C   GLU A 282      24.649 -13.500 -10.100  1.00 10.00      A   
ATOM   2155  O   GLU A 282      24.677 -13.183  -8.910  1.00 10.00      A   
ATOM   2156  N   TYR A 283      25.704 -13.991 -10.755  1.00 10.00      A   
ATOM   2157  HN  TYR A 283      25.599 -14.206 -11.713  1.00 10.00      A   
ATOM   2158  CA  TYR A 283      27.015 -14.212 -10.127  1.00 10.00      A   
ATOM   2159  CB  TYR A 283      27.573 -12.961  -9.436  1.00 10.00      A   
ATOM   2160  CG  TYR A 283      27.325 -11.654 -10.158  1.00 10.00      A   
ATOM   2161  CD1 TYR A 283      27.855 -11.408 -11.419  1.00 10.00      A   
ATOM   2162  CD2 TYR A 283      26.567 -10.659  -9.561  1.00 10.00      A   
ATOM   2163  CE1 TYR A 283      27.634 -10.200 -12.061  1.00 10.00      A   
ATOM   2164  CE2 TYR A 283      26.338  -9.459 -10.194  1.00 10.00      A   
ATOM   2165  CZ  TYR A 283      26.872  -9.231 -11.441  1.00 10.00      A   
ATOM   2166  OH  TYR A 283      26.657  -8.020 -12.056  1.00 10.00      A   
ATOM   2167  HH  TYR A 283      26.795  -7.313 -11.401  1.00 10.00      A   
ATOM   2168  C   TYR A 283      26.971 -15.390  -9.150  1.00 10.00      A   
ATOM   2169  O   TYR A 283      27.803 -16.296  -9.216  1.00 10.00      A   
ATOM   2170  N   LEU A 284      25.993 -15.364  -8.249  1.00 10.00      A   
ATOM   2171  HN  LEU A 284      25.375 -14.596  -8.244  1.00 10.00      A   
ATOM   2172  CA  LEU A 284      25.806 -16.420  -7.263  1.00 10.00      A   
ATOM   2173  CB  LEU A 284      24.716 -16.013  -6.264  1.00 10.00      A   
ATOM   2174  CG  LEU A 284      24.384 -17.027  -5.164  1.00 10.00      A   
ATOM   2175  CD1 LEU A 284      25.584 -17.260  -4.261  1.00 10.00      A   
ATOM   2176  CD2 LEU A 284      23.177 -16.575  -4.356  1.00 10.00      A   
ATOM   2177  C   LEU A 284      25.431 -17.729  -7.953  1.00 10.00      A   
ATOM   2178  O   LEU A 284      25.752 -18.813  -7.465  1.00 10.00      A   
ATOM   2179  N   GLN A 285      24.739 -17.605  -9.088  1.00 10.00      A   
ATOM   2180  HN  GLN A 285      24.491 -16.707  -9.393  1.00 10.00      A   
ATOM   2181  CA  GLN A 285      24.325 -18.757  -9.885  1.00 10.00      A   
ATOM   2182  CB  GLN A 285      25.544 -19.563 -10.346  1.00 10.00      A   
ATOM   2183  CG  GLN A 285      26.447 -18.844 -11.334  1.00 10.00      A   
ATOM   2184  CD  GLN A 285      27.719 -19.622 -11.611  1.00 10.00      A   
ATOM   2185  OE1 GLN A 285      27.751 -20.847 -11.497  1.00 10.00      A   
ATOM   2186  NE2 GLN A 285      28.779 -18.921 -11.978  1.00 10.00      A   
ATOM   2187 HE21 GLN A 285      28.691 -17.947 -12.051  1.00 10.00      A   
ATOM   2188 HE22 GLN A 285      29.610 -19.405 -12.163  1.00 10.00      A   
ATOM   2189  C   GLN A 285      23.355 -19.656  -9.127  1.00 10.00      A   
ATOM   2190  O   GLN A 285      23.479 -20.882  -9.157  1.00 10.00      A   
ATOM   2191  N   GLN A 286      22.384 -19.051  -8.459  1.00 10.00      A   
ATOM   2192  HN  GLN A 286      22.313 -18.072  -8.488  1.00 10.00      A   
ATOM   2193  CA  GLN A 286      21.408 -19.817  -7.695  1.00 10.00      A   
ATOM   2194  CB  GLN A 286      21.677 -19.709  -6.194  1.00 10.00      A   
ATOM   2195  CG  GLN A 286      22.758 -20.645  -5.684  1.00 10.00      A   
ATOM   2196  CD  GLN A 286      22.839 -20.668  -4.172  1.00 10.00      A   
ATOM   2197  OE1 GLN A 286      21.844 -20.462  -3.479  1.00 10.00      A   
ATOM   2198  NE2 GLN A 286      24.026 -20.909  -3.649  1.00 10.00      A   
ATOM   2199 HE21 GLN A 286      24.782 -21.055  -4.259  1.00 10.00      A   
ATOM   2200 HE22 GLN A 286      24.103 -20.942  -2.674  1.00 10.00      A   
ATOM   2201  C   GLN A 286      19.984 -19.378  -7.994  1.00 10.00      A   
ATOM   2202  O   GLN A 286      19.727 -18.204  -8.263  1.00 10.00      A   
ATOM   2203  N   TRP A 287      19.067 -20.334  -7.953  1.00 10.00      A   
ATOM   2204  HN  TRP A 287      19.345 -21.251  -7.744  1.00 10.00      A   
ATOM   2205  CA  TRP A 287      17.659 -20.067  -8.195  1.00 10.00      A   
ATOM   2206  CB  TRP A 287      17.062 -21.137  -9.112  1.00 10.00      A   
ATOM   2207  CG  TRP A 287      17.247 -20.857 -10.571  1.00 10.00      A   
ATOM   2208  CD1 TRP A 287      18.331 -21.173 -11.335  1.00 10.00      A   
ATOM   2209  CD2 TRP A 287      16.313 -20.212 -11.444  1.00 10.00      A   
ATOM   2210  NE1 TRP A 287      18.136 -20.755 -12.627  1.00 10.00      A   
ATOM   2211  HE1 TRP A 287      18.777 -20.864 -13.365  1.00 10.00      A   
ATOM   2212  CE2 TRP A 287      16.905 -20.165 -12.722  1.00 10.00      A   
ATOM   2213  CE3 TRP A 287      15.038 -19.667 -11.270  1.00 10.00      A   
ATOM   2214  CZ2 TRP A 287      16.263 -19.597 -13.821  1.00 10.00      A   
ATOM   2215  CZ3 TRP A 287      14.403 -19.105 -12.360  1.00 10.00      A   
ATOM   2216  CH2 TRP A 287      15.015 -19.072 -13.619  1.00 10.00      A   
ATOM   2217  C   TRP A 287      16.909 -20.058  -6.871  1.00 10.00      A   
ATOM   2218  O   TRP A 287      17.136 -20.919  -6.021  1.00 10.00      A   
ATOM   2219  N   ASP A 288      16.021 -19.094  -6.696  1.00 10.00      A   
ATOM   2220  HN  ASP A 288      15.869 -18.442  -7.421  1.00 10.00      A   
ATOM   2221  CA  ASP A 288      15.250 -18.986  -5.464  1.00 10.00      A   
ATOM   2222  CB  ASP A 288      15.639 -17.733  -4.682  1.00 10.00      A   
ATOM   2223  CG  ASP A 288      16.353 -18.060  -3.389  1.00 10.00      A   
ATOM   2224  OD1 ASP A 288      16.008 -19.081  -2.751  1.00 10.00      A   
ATOM   2225  OD2 ASP A 288      17.264 -17.299  -3.003  1.00 10.00      A   
ATOM   2226  C   ASP A 288      13.759 -18.980  -5.748  1.00 10.00      A   
ATOM   2227  O   ASP A 288      13.334 -18.668  -6.862  1.00 10.00      A   
ATOM   2228  N   ASP A 289      12.967 -19.316  -4.741  1.00 10.00      A   
ATOM   2229  HN  ASP A 289      13.365 -19.537  -3.872  1.00 10.00      A   
ATOM   2230  CA  ASP A 289      11.519 -19.359  -4.894  1.00 10.00      A   
ATOM   2231  CB  ASP A 289      10.968 -20.740  -4.517  1.00 10.00      A   
ATOM   2232  CG  ASP A 289      11.312 -21.822  -5.519  1.00 10.00      A   
ATOM   2233  OD1 ASP A 289      10.902 -21.710  -6.695  1.00 10.00      A   
ATOM   2234  OD2 ASP A 289      11.987 -22.805  -5.135  1.00 10.00      A   
ATOM   2235  C   ASP A 289      10.835 -18.293  -4.048  1.00 10.00      A   
ATOM   2236  O   ASP A 289      10.839 -18.364  -2.819  1.00 10.00      A   
ATOM   2237  N   GLN A 290      10.254 -17.305  -4.711  1.00 10.00      A   
ATOM   2238  HN  GLN A 290      10.286 -17.305  -5.694  1.00 10.00      A   
ATOM   2239  CA  GLN A 290       9.540 -16.237  -4.027  1.00 10.00      A   
ATOM   2240  CB  GLN A 290       9.514 -14.966  -4.881  1.00 10.00      A   
ATOM   2241  CG  GLN A 290      10.821 -14.191  -4.923  1.00 10.00      A   
ATOM   2242  CD  GLN A 290      10.652 -12.823  -5.562  1.00 10.00      A   
ATOM   2243  OE1 GLN A 290      10.346 -11.843  -4.886  1.00 10.00      A   
ATOM   2244  NE2 GLN A 290      10.844 -12.746  -6.870  1.00 10.00      A   
ATOM   2245 HE21 GLN A 290      11.081 -13.564  -7.355  1.00 10.00      A   
ATOM   2246 HE22 GLN A 290      10.742 -11.870  -7.301  1.00 10.00      A   
ATOM   2247  C   GLN A 290       8.112 -16.694  -3.767  1.00 10.00      A   
ATOM   2248  O   GLN A 290       7.365 -16.979  -4.706  1.00 10.00      A   
ATOM   2249  N   GLU A 291       7.732 -16.769  -2.504  1.00 10.00      A   
ATOM   2250  HN  GLU A 291       8.359 -16.515  -1.798  1.00 10.00      A   
ATOM   2251  CA  GLU A 291       6.397 -17.215  -2.149  1.00 10.00      A   
ATOM   2252  CB  GLU A 291       6.455 -18.432  -1.230  1.00 10.00      A   
ATOM   2253  CG  GLU A 291       6.886 -19.711  -1.920  1.00 10.00      A   
ATOM   2254  CD  GLU A 291       6.423 -20.941  -1.176  1.00 10.00      A   
ATOM   2255  OE1 GLU A 291       5.249 -21.332  -1.342  1.00 10.00      A   
ATOM   2256  OE2 GLU A 291       7.231 -21.530  -0.426  1.00 10.00      A   
ATOM   2257  C   GLU A 291       5.575 -16.119  -1.501  1.00 10.00      A   
ATOM   2258  O   GLU A 291       5.985 -15.513  -0.513  1.00 10.00      A   
ATOM   2259  N   ARG A 292       4.425 -15.850  -2.081  1.00 10.00      A   
ATOM   2260  HN  ARG A 292       4.177 -16.340  -2.898  1.00 10.00      A   
ATOM   2261  CA  ARG A 292       3.514 -14.856  -1.545  1.00 10.00      A   
ATOM   2262  CB  ARG A 292       3.061 -13.889  -2.645  1.00 10.00      A   
ATOM   2263  CG  ARG A 292       4.178 -13.369  -3.542  1.00 10.00      A   
ATOM   2264  CD  ARG A 292       5.128 -12.440  -2.796  1.00 10.00      A   
ATOM   2265  NE  ARG A 292       5.677 -11.410  -3.679  1.00 10.00      A   
ATOM   2266  HE  ARG A 292       6.509 -11.620  -4.156  1.00 10.00      A   
ATOM   2267  CZ  ARG A 292       5.106 -10.219  -3.865  1.00 10.00      A   
ATOM   2268  NH1 ARG A 292       3.990  -9.922  -3.219  1.00 10.00      A   
ATOM   2269 HH11 ARG A 292       3.548  -9.020  -3.356  1.00 10.00      A   
ATOM   2270 HH12 ARG A 292       3.577 -10.584  -2.590  1.00 10.00      A   
ATOM   2271  NH2 ARG A 292       5.644  -9.331  -4.692  1.00 10.00      A   
ATOM   2272 HH21 ARG A 292       6.487  -9.541  -5.186  1.00 10.00      A   
ATOM   2273 HH22 ARG A 292       5.193  -8.431  -4.831  1.00 10.00      A   
ATOM   2274  C   ARG A 292       2.318 -15.600  -0.961  1.00 10.00      A   
ATOM   2275  O   ARG A 292       1.382 -15.947  -1.683  1.00 10.00      A   
ATOM   2276  N   ILE A 293       2.370 -15.878   0.336  1.00 10.00      A   
ATOM   2277  HN  ILE A 293       3.137 -15.564   0.867  1.00 10.00      A   
ATOM   2278  CA  ILE A 293       1.309 -16.630   0.999  1.00 10.00      A   
ATOM   2279  CB  ILE A 293       1.895 -17.758   1.882  1.00 10.00      A   
ATOM   2280  CG1 ILE A 293       3.062 -18.447   1.166  1.00 10.00      A   
ATOM   2281  CG2 ILE A 293       0.819 -18.777   2.238  1.00 10.00      A   
ATOM   2282  CD1 ILE A 293       3.857 -19.386   2.048  1.00 10.00      A   
ATOM   2283  C   ILE A 293       0.414 -15.737   1.855  1.00 10.00      A   
ATOM   2284  O   ILE A 293       0.864 -14.741   2.426  1.00 10.00      A   
ATOM   2285  N   ASN A 294      -0.859 -16.104   1.917  1.00 10.00      A   
ATOM   2286  HN  ASN A 294      -1.148 -16.890   1.404  1.00 10.00      A   
ATOM   2287  CA  ASN A 294      -1.851 -15.388   2.708  1.00 10.00      A   
ATOM   2288  CB  ASN A 294      -2.449 -14.232   1.900  1.00 10.00      A   
ATOM   2289  CG  ASN A 294      -3.480 -13.438   2.678  1.00 10.00      A   
ATOM   2290  OD1 ASN A 294      -3.382 -13.290   3.894  1.00 10.00      A   
ATOM   2291  ND2 ASN A 294      -4.479 -12.923   1.978  1.00 10.00      A   
ATOM   2292 HD21 ASN A 294      -4.496 -13.081   1.011  1.00 10.00      A   
ATOM   2293 HD22 ASN A 294      -5.162 -12.401   2.456  1.00 10.00      A   
ATOM   2294  C   ASN A 294      -2.953 -16.362   3.108  1.00 10.00      A   
ATOM   2295  O   ASN A 294      -3.483 -17.074   2.255  1.00 10.00      A   
ATOM   2296  N   GLU A 295      -3.278 -16.417   4.392  1.00 10.00      A   
ATOM   2297  HN  GLU A 295      -2.820 -15.826   5.035  1.00 10.00      A   
ATOM   2298  CA  GLU A 295      -4.316 -17.321   4.874  1.00 10.00      A   
ATOM   2299  CB  GLU A 295      -3.724 -18.411   5.773  1.00 10.00      A   
ATOM   2300  CG  GLU A 295      -2.891 -19.446   5.033  1.00 10.00      A   
ATOM   2301  CD  GLU A 295      -2.457 -20.598   5.917  1.00 10.00      A   
ATOM   2302  OE1 GLU A 295      -3.312 -21.440   6.272  1.00 10.00      A   
ATOM   2303  OE2 GLU A 295      -1.255 -20.678   6.251  1.00 10.00      A   
ATOM   2304  C   GLU A 295      -5.400 -16.555   5.618  1.00 10.00      A   
ATOM   2305  O   GLU A 295      -5.131 -15.529   6.237  1.00 10.00      A   
ATOM   2306  N   THR A 296      -6.627 -17.044   5.539  1.00 10.00      A   
ATOM   2307  HN  THR A 296      -6.789 -17.851   5.000  1.00 10.00      A   
ATOM   2308  CA  THR A 296      -7.744 -16.404   6.211  1.00 10.00      A   
ATOM   2309  CB  THR A 296      -8.576 -15.563   5.225  1.00 10.00      A   
ATOM   2310  OG1 THR A 296      -7.699 -14.750   4.434  1.00 10.00      A   
ATOM   2311  HG1 THR A 296      -6.895 -15.251   4.240  1.00 10.00      A   
ATOM   2312  CG2 THR A 296      -9.546 -14.667   5.976  1.00 10.00      A   
ATOM   2313  C   THR A 296      -8.652 -17.430   6.891  1.00 10.00      A   
ATOM   2314  O   THR A 296      -9.311 -18.231   6.224  1.00 10.00      A   
ATOM   2315  N   TYR A 297      -8.659 -17.409   8.218  1.00 10.00      A   
ATOM   2316  HN  TYR A 297      -8.086 -16.759   8.688  1.00 10.00      A   
ATOM   2317  CA  TYR A 297      -9.487 -18.308   9.009  1.00 10.00      A   
ATOM   2318  CB  TYR A 297      -8.659 -18.942  10.134  1.00 10.00      A   
ATOM   2319  CG  TYR A 297      -7.559 -19.873   9.669  1.00 10.00      A   
ATOM   2320  CD1 TYR A 297      -6.323 -19.380   9.263  1.00 10.00      A   
ATOM   2321  CD2 TYR A 297      -7.753 -21.248   9.647  1.00 10.00      A   
ATOM   2322  CE1 TYR A 297      -5.315 -20.229   8.848  1.00 10.00      A   
ATOM   2323  CE2 TYR A 297      -6.749 -22.103   9.234  1.00 10.00      A   
ATOM   2324  CZ  TYR A 297      -5.534 -21.590   8.837  1.00 10.00      A   
ATOM   2325  OH  TYR A 297      -4.535 -22.442   8.424  1.00 10.00      A   
ATOM   2326  HH  TYR A 297      -3.984 -21.994   7.756  1.00 10.00      A   
ATOM   2327  C   TYR A 297     -10.640 -17.516   9.614  1.00 10.00      A   
ATOM   2328  O   TYR A 297     -10.420 -16.516  10.304  1.00 10.00      A   
ATOM   2329  N   LEU A 298     -11.862 -17.952   9.355  1.00 10.00      A   
ATOM   2330  HN  LEU A 298     -11.983 -18.758   8.802  1.00 10.00      A   
ATOM   2331  CA  LEU A 298     -13.029 -17.259   9.871  1.00 10.00      A   
ATOM   2332  CB  LEU A 298     -13.775 -16.550   8.740  1.00 10.00      A   
ATOM   2333  CG  LEU A 298     -15.007 -15.742   9.152  1.00 10.00      A   
ATOM   2334  CD1 LEU A 298     -14.613 -14.583  10.055  1.00 10.00      A   
ATOM   2335  CD2 LEU A 298     -15.761 -15.244   7.929  1.00 10.00      A   
ATOM   2336  C   LEU A 298     -13.969 -18.203  10.607  1.00 10.00      A   
ATOM   2337  O   LEU A 298     -14.299 -19.281  10.112  1.00 10.00      A   
ATOM   2338  N   LEU A 299     -14.379 -17.792  11.799  1.00 10.00      A   
ATOM   2339  HN  LEU A 299     -14.048 -16.934  12.148  1.00 10.00      A   
ATOM   2340  CA  LEU A 299     -15.297 -18.567  12.614  1.00 10.00      A   
ATOM   2341  CB  LEU A 299     -14.542 -19.342  13.698  1.00 10.00      A   
ATOM   2342  CG  LEU A 299     -15.392 -20.229  14.612  1.00 10.00      A   
ATOM   2343  CD1 LEU A 299     -15.976 -21.402  13.839  1.00 10.00      A   
ATOM   2344  CD2 LEU A 299     -14.578 -20.715  15.801  1.00 10.00      A   
ATOM   2345  C   LEU A 299     -16.321 -17.634  13.249  1.00 10.00      A   
ATOM   2346  O   LEU A 299     -15.971 -16.774  14.060  1.00 10.00      A   
ATOM   2347  N   LYS A 300     -17.577 -17.788  12.866  1.00 10.00      A   
ATOM   2348  HN  LYS A 300     -17.797 -18.487  12.207  1.00 10.00      A   
ATOM   2349  CA  LYS A 300     -18.642 -16.951  13.401  1.00 10.00      A   
ATOM   2350  CB  LYS A 300     -19.230 -16.059  12.304  1.00 10.00      A   
ATOM   2351  CG  LYS A 300     -18.265 -15.012  11.767  1.00 10.00      A   
ATOM   2352  CD  LYS A 300     -18.836 -14.293  10.551  1.00 10.00      A   
ATOM   2353  CE  LYS A 300     -20.013 -13.407  10.921  1.00 10.00      A   
ATOM   2354  NZ  LYS A 300     -20.574 -12.702   9.736  1.00 10.00      A   
ATOM   2355  HZ1 LYS A 300     -21.545 -12.368   9.943  1.00 10.00      A   
ATOM   2356  HZ2 LYS A 300     -20.607 -13.344   8.916  1.00 10.00      A   
ATOM   2357  HZ3 LYS A 300     -19.983 -11.882   9.495  1.00 10.00      A   
ATOM   2358  C   LYS A 300     -19.735 -17.808  14.024  1.00 10.00      A   
ATOM   2359  O   LYS A 300     -20.142 -18.815  13.446  1.00 10.00      A   
ATOM   2360  N   GLY A 301     -20.196 -17.410  15.199  1.00 10.00      A   
ATOM   2361  HN  GLY A 301     -19.829 -16.592  15.610  1.00 10.00      A   
ATOM   2362  CA  GLY A 301     -21.238 -18.153  15.881  1.00 10.00      A   
ATOM   2363  C   GLY A 301     -22.354 -17.245  16.345  1.00 10.00      A   
ATOM   2364  O   GLY A 301     -22.099 -16.222  16.983  1.00 10.00      A   
ATOM   2365  N   THR A 302     -23.586 -17.608  16.032  1.00 10.00      A   
ATOM   2366  HN  THR A 302     -23.732 -18.442  15.531  1.00 10.00      A   
ATOM   2367  CA  THR A 302     -24.733 -16.800  16.412  1.00 10.00      A   
ATOM   2368  CB  THR A 302     -25.434 -16.237  15.162  1.00 10.00      A   
ATOM   2369  OG1 THR A 302     -24.474 -16.093  14.105  1.00 10.00      A   
ATOM   2370  HG1 THR A 302     -23.943 -15.302  14.259  1.00 10.00      A   
ATOM   2371  CG2 THR A 302     -26.046 -14.880  15.464  1.00 10.00      A   
ATOM   2372  C   THR A 302     -25.736 -17.611  17.224  1.00 10.00      A   
ATOM   2373  O   THR A 302     -25.988 -18.782  16.925  1.00 10.00      A   
ATOM   2374  N   TYR A 303     -26.292 -16.990  18.257  1.00 10.00      A   
ATOM   2375  HN  TYR A 303     -26.033 -16.064  18.457  1.00 10.00      A   
ATOM   2376  CA  TYR A 303     -27.276 -17.646  19.103  1.00 10.00      A   
ATOM   2377  CB  TYR A 303     -26.621 -18.236  20.361  1.00 10.00      A   
ATOM   2378  CG  TYR A 303     -27.611 -18.818  21.350  1.00 10.00      A   
ATOM   2379  CD1 TYR A 303     -28.234 -20.033  21.103  1.00 10.00      A   
ATOM   2380  CD2 TYR A 303     -27.935 -18.143  22.522  1.00 10.00      A   
ATOM   2381  CE1 TYR A 303     -29.153 -20.560  21.989  1.00 10.00      A   
ATOM   2382  CE2 TYR A 303     -28.848 -18.665  23.417  1.00 10.00      A   
ATOM   2383  CZ  TYR A 303     -29.456 -19.873  23.145  1.00 10.00      A   
ATOM   2384  OH  TYR A 303     -30.378 -20.391  24.026  1.00 10.00      A   
ATOM   2385  HH  TYR A 303     -30.143 -21.306  24.235  1.00 10.00      A   
ATOM   2386  C   TYR A 303     -28.387 -16.675  19.488  1.00 10.00      A   
ATOM   2387  O   TYR A 303     -28.126 -15.523  19.843  1.00 10.00      A   
ATOM   2388  N   LEU A 304     -29.622 -17.139  19.397  1.00 10.00      A   
ATOM   2389  HN  LEU A 304     -29.764 -18.061  19.081  1.00 10.00      A   
ATOM   2390  CA  LEU A 304     -30.773 -16.327  19.751  1.00 10.00      A   
ATOM   2391  CB  LEU A 304     -31.915 -16.556  18.757  1.00 10.00      A   
ATOM   2392  CG  LEU A 304     -33.277 -15.966  19.134  1.00 10.00      A   
ATOM   2393  CD1 LEU A 304     -33.247 -14.446  19.081  1.00 10.00      A   
ATOM   2394  CD2 LEU A 304     -34.366 -16.513  18.226  1.00 10.00      A   
ATOM   2395  C   LEU A 304     -31.225 -16.655  21.168  1.00 10.00      A   
ATOM   2396  O   LEU A 304     -31.657 -17.777  21.451  1.00 10.00      A   
ATOM   2397  N   THR A 305     -31.098 -15.685  22.062  1.00 10.00      A   
ATOM   2398  HN  THR A 305     -30.731 -14.818  21.779  1.00 10.00      A   
ATOM   2399  CA  THR A 305     -31.496 -15.869  23.448  1.00 10.00      A   
ATOM   2400  CB  THR A 305     -31.009 -14.704  24.333  1.00 10.00      A   
ATOM   2401  OG1 THR A 305     -30.006 -13.950  23.637  1.00 10.00      A   
ATOM   2402  HG1 THR A 305     -30.394 -13.550  22.849  1.00 10.00      A   
ATOM   2403  CG2 THR A 305     -30.420 -15.240  25.628  1.00 10.00      A   
ATOM   2404  C   THR A 305     -33.013 -15.964  23.543  1.00 10.00      A   
ATOM   2405  O   THR A 305     -33.725 -15.444  22.684  1.00 10.00      A   
ATOM   2406  N   ASP A 306     -33.507 -16.615  24.585  1.00 10.00      A   
ATOM   2407  HN  ASP A 306     -32.889 -17.004  25.245  1.00 10.00      A   
ATOM   2408  CA  ASP A 306     -34.949 -16.776  24.770  1.00 10.00      A   
ATOM   2409  CB  ASP A 306     -35.263 -17.776  25.886  1.00 10.00      A   
ATOM   2410  CG  ASP A 306     -35.081 -19.214  25.449  1.00 10.00      A   
ATOM   2411  OD1 ASP A 306     -33.936 -19.601  25.124  1.00 10.00      A   
ATOM   2412  OD2 ASP A 306     -36.071 -19.974  25.438  1.00 10.00      A   
ATOM   2413  C   ASP A 306     -35.640 -15.446  25.036  1.00 10.00      A   
ATOM   2414  O   ASP A 306     -36.859 -15.342  24.943  1.00 10.00      A   
ATOM   2415  N   SER A 307     -34.856 -14.430  25.367  1.00 10.00      A   
ATOM   2416  HN  SER A 307     -33.890 -14.572  25.435  1.00 10.00      A   
ATOM   2417  CA  SER A 307     -35.395 -13.108  25.637  1.00 10.00      A   
ATOM   2418  CB  SER A 307     -34.391 -12.305  26.461  1.00 10.00      A   
ATOM   2419  OG  SER A 307     -33.091 -12.397  25.896  1.00 10.00      A   
ATOM   2420  HG  SER A 307     -32.733 -11.498  25.777  1.00 10.00      A   
ATOM   2421  C   SER A 307     -35.704 -12.369  24.336  1.00 10.00      A   
ATOM   2422  O   SER A 307     -36.477 -11.412  24.320  1.00 10.00      A   
ATOM   2423  N   GLY A 308     -35.095 -12.820  23.246  1.00 10.00      A   
ATOM   2424  HN  GLY A 308     -34.507 -13.602  23.311  1.00 10.00      A   
ATOM   2425  CA  GLY A 308     -35.305 -12.182  21.959  1.00 10.00      A   
ATOM   2426  C   GLY A 308     -34.064 -11.454  21.482  1.00 10.00      A   
ATOM   2427  O   GLY A 308     -34.029 -10.919  20.372  1.00 10.00      A   
ATOM   2428  N   ASP A 309     -33.039 -11.434  22.327  1.00 10.00      A   
ATOM   2429  HN  ASP A 309     -33.133 -11.868  23.198  1.00 10.00      A   
ATOM   2430  CA  ASP A 309     -31.782 -10.778  21.990  1.00 10.00      A   
ATOM   2431  CB  ASP A 309     -31.076 -10.267  23.247  1.00 10.00      A   
ATOM   2432  CG  ASP A 309     -32.001  -9.527  24.187  1.00 10.00      A   
ATOM   2433  OD1 ASP A 309     -32.562  -8.484  23.784  1.00 10.00      A   
ATOM   2434  OD2 ASP A 309     -32.178  -9.996  25.334  1.00 10.00      A   
ATOM   2435  C   ASP A 309     -30.878 -11.753  21.256  1.00 10.00      A   
ATOM   2436  O   ASP A 309     -31.052 -12.967  21.364  1.00 10.00      A   
ATOM   2437  N   ILE A 310     -29.902 -11.235  20.532  1.00 10.00      A   
ATOM   2438  HN  ILE A 310     -29.776 -10.261  20.518  1.00 10.00      A   
ATOM   2439  CA  ILE A 310     -28.995 -12.083  19.775  1.00 10.00      A   
ATOM   2440  CB  ILE A 310     -29.223 -11.925  18.254  1.00 10.00      A   
ATOM   2441  CG1 ILE A 310     -30.676 -12.250  17.896  1.00 10.00      A   
ATOM   2442  CG2 ILE A 310     -28.270 -12.809  17.463  1.00 10.00      A   
ATOM   2443  CD1 ILE A 310     -31.010 -12.068  16.434  1.00 10.00      A   
ATOM   2444  C   ILE A 310     -27.541 -11.771  20.110  1.00 10.00      A   
ATOM   2445  O   ILE A 310     -27.162 -10.607  20.228  1.00 10.00      A   
ATOM   2446  N   ILE A 311     -26.742 -12.816  20.286  1.00 10.00      A   
ATOM   2447  HN  ILE A 311     -27.116 -13.722  20.211  1.00 10.00      A   
ATOM   2448  CA  ILE A 311     -25.323 -12.658  20.583  1.00 10.00      A   
ATOM   2449  CB  ILE A 311     -24.883 -13.504  21.795  1.00 10.00      A   
ATOM   2450  CG1 ILE A 311     -25.307 -14.965  21.623  1.00 10.00      A   
ATOM   2451  CG2 ILE A 311     -25.454 -12.925  23.081  1.00 10.00      A   
ATOM   2452  CD1 ILE A 311     -24.755 -15.893  22.684  1.00 10.00      A   
ATOM   2453  C   ILE A 311     -24.498 -13.043  19.358  1.00 10.00      A   
ATOM   2454  O   ILE A 311     -24.858 -13.972  18.630  1.00 10.00      A   
ATOM   2455  N   ARG A 312     -23.408 -12.325  19.125  1.00 10.00      A   
ATOM   2456  HN  ARG A 312     -23.166 -11.598  19.746  1.00 10.00      A   
ATOM   2457  CA  ARG A 312     -22.560 -12.591  17.970  1.00 10.00      A   
ATOM   2458  CB  ARG A 312     -22.643 -11.439  16.964  1.00 10.00      A   
ATOM   2459  CG  ARG A 312     -24.013 -11.278  16.321  1.00 10.00      A   
ATOM   2460  CD  ARG A 312     -24.114  -9.981  15.532  1.00 10.00      A   
ATOM   2461  NE  ARG A 312     -25.457  -9.783  14.983  1.00 10.00      A   
ATOM   2462  HE  ARG A 312     -25.825 -10.509  14.432  1.00 10.00      A   
ATOM   2463  CZ  ARG A 312     -26.186  -8.681  15.161  1.00 10.00      A   
ATOM   2464  NH1 ARG A 312     -25.705  -7.661  15.864  1.00 10.00      A   
ATOM   2465 HH11 ARG A 312     -26.263  -6.829  15.998  1.00 10.00      A   
ATOM   2466 HH12 ARG A 312     -24.778  -7.705  16.265  1.00 10.00      A   
ATOM   2467  NH2 ARG A 312     -27.410  -8.603  14.649  1.00 10.00      A   
ATOM   2468 HH21 ARG A 312     -27.964  -7.770  14.787  1.00 10.00      A   
ATOM   2469 HH22 ARG A 312     -27.789  -9.371  14.124  1.00 10.00      A   
ATOM   2470  C   ARG A 312     -21.107 -12.853  18.364  1.00 10.00      A   
ATOM   2471  O   ARG A 312     -20.403 -11.954  18.829  1.00 10.00      A   
ATOM   2472  N   MET A 313     -20.670 -14.092  18.180  1.00 10.00      A   
ATOM   2473  HN  MET A 313     -21.285 -14.763  17.807  1.00 10.00      A   
ATOM   2474  CA  MET A 313     -19.300 -14.487  18.491  1.00 10.00      A   
ATOM   2475  CB  MET A 313     -19.278 -15.892  19.104  1.00 10.00      A   
ATOM   2476  CG  MET A 313     -17.901 -16.358  19.554  1.00 10.00      A   
ATOM   2477  SD  MET A 313     -17.714 -18.153  19.480  1.00 10.00      A   
ATOM   2478  CE  MET A 313     -17.564 -18.407  17.712  1.00 10.00      A   
ATOM   2479  C   MET A 313     -18.476 -14.471  17.208  1.00 10.00      A   
ATOM   2480  O   MET A 313     -18.794 -15.185  16.254  1.00 10.00      A   
ATOM   2481  N   THR A 314     -17.426 -13.665  17.176  1.00 10.00      A   
ATOM   2482  HN  THR A 314     -17.200 -13.127  17.967  1.00 10.00      A   
ATOM   2483  CA  THR A 314     -16.599 -13.559  15.984  1.00 10.00      A   
ATOM   2484  CB  THR A 314     -16.743 -12.168  15.337  1.00 10.00      A   
ATOM   2485  OG1 THR A 314     -18.105 -11.725  15.450  1.00 10.00      A   
ATOM   2486  HG1 THR A 314     -18.696 -12.397  15.082  1.00 10.00      A   
ATOM   2487  CG2 THR A 314     -16.355 -12.224  13.867  1.00 10.00      A   
ATOM   2488  C   THR A 314     -15.120 -13.838  16.261  1.00 10.00      A   
ATOM   2489  O   THR A 314     -14.466 -13.114  17.014  1.00 10.00      A   
ATOM   2490  N   GLY A 315     -14.610 -14.898  15.646  1.00 10.00      A   
ATOM   2491  HN  GLY A 315     -15.195 -15.452  15.081  1.00 10.00      A   
ATOM   2492  CA  GLY A 315     -13.214 -15.261  15.792  1.00 10.00      A   
ATOM   2493  C   GLY A 315     -12.529 -15.231  14.441  1.00 10.00      A   
ATOM   2494  O   GLY A 315     -12.747 -16.113  13.610  1.00 10.00      A   
ATOM   2495  N   MET A 316     -11.708 -14.220  14.214  1.00 10.00      A   
ATOM   2496  HN  MET A 316     -11.544 -13.561  14.929  1.00 10.00      A   
ATOM   2497  CA  MET A 316     -11.027 -14.068  12.935  1.00 10.00      A   
ATOM   2498  CB  MET A 316     -11.421 -12.726  12.310  1.00 10.00      A   
ATOM   2499  CG  MET A 316     -10.861 -12.480  10.920  1.00 10.00      A   
ATOM   2500  SD  MET A 316     -11.283 -10.844  10.289  1.00 10.00      A   
ATOM   2501  CE  MET A 316     -13.035 -11.041   9.970  1.00 10.00      A   
ATOM   2502  C   MET A 316      -9.508 -14.162  13.074  1.00 10.00      A   
ATOM   2503  O   MET A 316      -8.927 -13.635  14.023  1.00 10.00      A   
ATOM   2504  N   TYR A 317      -8.879 -14.846  12.122  1.00 10.00      A   
ATOM   2505  HN  TYR A 317      -9.411 -15.261  11.404  1.00 10.00      A   
ATOM   2506  CA  TYR A 317      -7.431 -15.014  12.105  1.00 10.00      A   
ATOM   2507  CB  TYR A 317      -7.052 -16.349  12.761  1.00 10.00      A   
ATOM   2508  CG  TYR A 317      -5.564 -16.619  12.823  1.00 10.00      A   
ATOM   2509  CD1 TYR A 317      -4.728 -15.834  13.604  1.00 10.00      A   
ATOM   2510  CD2 TYR A 317      -4.998 -17.664  12.106  1.00 10.00      A   
ATOM   2511  CE1 TYR A 317      -3.372 -16.079  13.669  1.00 10.00      A   
ATOM   2512  CE2 TYR A 317      -3.641 -17.918  12.165  1.00 10.00      A   
ATOM   2513  CZ  TYR A 317      -2.834 -17.123  12.949  1.00 10.00      A   
ATOM   2514  OH  TYR A 317      -1.482 -17.371  13.012  1.00 10.00      A   
ATOM   2515  HH  TYR A 317      -1.087 -17.239  12.138  1.00 10.00      A   
ATOM   2516  C   TYR A 317      -6.941 -14.983  10.660  1.00 10.00      A   
ATOM   2517  O   TYR A 317      -7.224 -15.896   9.890  1.00 10.00      A   
ATOM   2518  N   SER A 318      -6.213 -13.939  10.286  1.00 10.00      A   
ATOM   2519  HN  SER A 318      -5.986 -13.243  10.941  1.00 10.00      A   
ATOM   2520  CA  SER A 318      -5.729 -13.817   8.915  1.00 10.00      A   
ATOM   2521  CB  SER A 318      -6.661 -12.909   8.108  1.00 10.00      A   
ATOM   2522  OG  SER A 318      -7.727 -12.429   8.918  1.00 10.00      A   
ATOM   2523  HG  SER A 318      -7.366 -11.876   9.618  1.00 10.00      A   
ATOM   2524  C   SER A 318      -4.286 -13.315   8.838  1.00 10.00      A   
ATOM   2525  O   SER A 318      -4.037 -12.108   8.836  1.00 10.00      A   
ATOM   2526  N   PRO A 319      -3.315 -14.240   8.827  1.00 10.00      A   
ATOM   2527  CA  PRO A 319      -1.901 -13.907   8.721  1.00 10.00      A   
ATOM   2528  CB  PRO A 319      -1.281 -14.967   9.631  1.00 10.00      A   
ATOM   2529  CG  PRO A 319      -2.156 -16.173   9.457  1.00 10.00      A   
ATOM   2530  CD  PRO A 319      -3.503 -15.692   8.964  1.00 10.00      A   
ATOM   2531  C   PRO A 319      -1.379 -14.083   7.289  1.00 10.00      A   
ATOM   2532  O   PRO A 319      -1.909 -14.884   6.515  1.00 10.00      A   
ATOM   2533  N   HIS A 320      -0.342 -13.339   6.941  1.00 10.00      A   
ATOM   2534  HN  HIS A 320       0.042 -12.714   7.593  1.00 10.00      A   
ATOM   2535  CA  HIS A 320       0.252 -13.429   5.611  1.00 10.00      A   
ATOM   2536  CB  HIS A 320      -0.365 -12.409   4.636  1.00 10.00      A   
ATOM   2537  CG  HIS A 320      -0.028 -10.977   4.914  1.00 10.00      A   
ATOM   2538  ND1 HIS A 320       1.075 -10.379   4.346  1.00 10.00      A   
ATOM   2539  CD2 HIS A 320      -0.668 -10.078   5.702  1.00 10.00      A   
ATOM   2540  CE1 HIS A 320       1.082  -9.137   4.798  1.00 10.00      A   
ATOM   2541  NE2 HIS A 320       0.050  -8.913   5.619  1.00 10.00      A   
ATOM   2542  HE2 HIS A 320      -0.149  -8.072   6.093  1.00 10.00      A   
ATOM   2543  C   HIS A 320       1.765 -13.263   5.694  1.00 10.00      A   
ATOM   2544  O   HIS A 320       2.279 -12.743   6.686  1.00 10.00      A   
ATOM   2545  N   GLU A 321       2.475 -13.723   4.672  1.00 10.00      A   
ATOM   2546  HN  GLU A 321       2.012 -14.149   3.915  1.00 10.00      A   
ATOM   2547  CA  GLU A 321       3.927 -13.613   4.644  1.00 10.00      A   
ATOM   2548  CB  GLU A 321       4.587 -14.691   5.510  1.00 10.00      A   
ATOM   2549  CG  GLU A 321       4.030 -16.092   5.318  1.00 10.00      A   
ATOM   2550  CD  GLU A 321       4.707 -17.101   6.222  1.00 10.00      A   
ATOM   2551  OE1 GLU A 321       5.584 -17.844   5.738  1.00 10.00      A   
ATOM   2552  OE2 GLU A 321       4.373 -17.149   7.429  1.00 10.00      A   
ATOM   2553  C   GLU A 321       4.479 -13.640   3.221  1.00 10.00      A   
ATOM   2554  O   GLU A 321       4.074 -14.458   2.391  1.00 10.00      A   
ATOM   2555  N   SER A 322       5.393 -12.719   2.944  1.00 10.00      A   
ATOM   2556  HN  SER A 322       5.647 -12.075   3.643  1.00 10.00      A   
ATOM   2557  CA  SER A 322       6.021 -12.623   1.639  1.00 10.00      A   
ATOM   2558  CB  SER A 322       5.953 -11.179   1.143  1.00 10.00      A   
ATOM   2559  OG  SER A 322       4.683 -10.611   1.420  1.00 10.00      A   
ATOM   2560  HG  SER A 322       4.128 -11.268   1.864  1.00 10.00      A   
ATOM   2561  C   SER A 322       7.476 -13.084   1.711  1.00 10.00      A   
ATOM   2562  O   SER A 322       8.304 -12.460   2.378  1.00 10.00      A   
ATOM   2563  N   LYS A 323       7.773 -14.183   1.036  1.00 10.00      A   
ATOM   2564  HN  LYS A 323       7.062 -14.640   0.530  1.00 10.00      A   
ATOM   2565  CA  LYS A 323       9.121 -14.736   1.013  1.00 10.00      A   
ATOM   2566  CB  LYS A 323       9.059 -16.232   0.675  1.00 10.00      A   
ATOM   2567  CG  LYS A 323      10.334 -17.008   0.965  1.00 10.00      A   
ATOM   2568  CD  LYS A 323      10.307 -17.612   2.361  1.00 10.00      A   
ATOM   2569  CE  LYS A 323      11.174 -18.862   2.451  1.00 10.00      A   
ATOM   2570  NZ  LYS A 323      12.616 -18.572   2.221  1.00 10.00      A   
ATOM   2571  HZ1 LYS A 323      12.785 -18.356   1.214  1.00 10.00      A   
ATOM   2572  HZ2 LYS A 323      13.195 -19.399   2.485  1.00 10.00      A   
ATOM   2573  HZ3 LYS A 323      12.917 -17.761   2.795  1.00 10.00      A   
ATOM   2574  C   LYS A 323       9.976 -14.005  -0.019  1.00 10.00      A   
ATOM   2575  O   LYS A 323       9.872 -14.263  -1.220  1.00 10.00      A   
ATOM   2576  N   PHE A 324      10.804 -13.085   0.454  1.00 10.00      A   
ATOM   2577  HN  PHE A 324      10.840 -12.926   1.423  1.00 10.00      A   
ATOM   2578  CA  PHE A 324      11.680 -12.314  -0.417  1.00 10.00      A   
ATOM   2579  CB  PHE A 324      11.522 -10.815  -0.152  1.00 10.00      A   
ATOM   2580  CG  PHE A 324      10.448 -10.151  -0.967  1.00 10.00      A   
ATOM   2581  CD1 PHE A 324      10.732  -9.633  -2.220  1.00 10.00      A   
ATOM   2582  CD2 PHE A 324       9.157 -10.042  -0.480  1.00 10.00      A   
ATOM   2583  CE1 PHE A 324       9.748  -9.019  -2.973  1.00 10.00      A   
ATOM   2584  CE2 PHE A 324       8.168  -9.430  -1.225  1.00 10.00      A   
ATOM   2585  CZ  PHE A 324       8.464  -8.918  -2.473  1.00 10.00      A   
ATOM   2586  C   PHE A 324      13.129 -12.731  -0.205  1.00 10.00      A   
ATOM   2587  O   PHE A 324      13.435 -13.474   0.726  1.00 10.00      A   
ATOM   2588  N   TYR A 325      14.021 -12.253  -1.062  1.00 10.00      A   
ATOM   2589  HN  TYR A 325      13.728 -11.645  -1.772  1.00 10.00      A   
ATOM   2590  CA  TYR A 325      15.436 -12.594  -0.963  1.00 10.00      A   
ATOM   2591  CB  TYR A 325      15.770 -13.761  -1.900  1.00 10.00      A   
ATOM   2592  CG  TYR A 325      15.024 -15.029  -1.555  1.00 10.00      A   
ATOM   2593  CD1 TYR A 325      15.482 -15.874  -0.556  1.00 10.00      A   
ATOM   2594  CD2 TYR A 325      13.846 -15.366  -2.209  1.00 10.00      A   
ATOM   2595  CE1 TYR A 325      14.793 -17.019  -0.218  1.00 10.00      A   
ATOM   2596  CE2 TYR A 325      13.151 -16.513  -1.881  1.00 10.00      A   
ATOM   2597  CZ  TYR A 325      13.628 -17.334  -0.882  1.00 10.00      A   
ATOM   2598  OH  TYR A 325      12.934 -18.472  -0.539  1.00 10.00      A   
ATOM   2599  HH  TYR A 325      12.567 -18.877  -1.336  1.00 10.00      A   
ATOM   2600  C   TYR A 325      16.306 -11.386  -1.285  1.00 10.00      A   
ATOM   2601  O   TYR A 325      15.838 -10.425  -1.894  1.00 10.00      A   
ATOM   2602  N   LYS A 326      17.565 -11.432  -0.865  1.00 10.00      A   
ATOM   2603  HN  LYS A 326      17.885 -12.230  -0.392  1.00 10.00      A   
ATOM   2604  CA  LYS A 326      18.489 -10.334  -1.119  1.00 10.00      A   
ATOM   2605  CB  LYS A 326      19.430 -10.094   0.064  1.00 10.00      A   
ATOM   2606  CG  LYS A 326      18.768  -9.390   1.241  1.00 10.00      A   
ATOM   2607  CD  LYS A 326      19.790  -8.751   2.170  1.00 10.00      A   
ATOM   2608  CE  LYS A 326      20.603  -9.793   2.922  1.00 10.00      A   
ATOM   2609  NZ  LYS A 326      19.754 -10.636   3.808  1.00 10.00      A   
ATOM   2610  HZ1 LYS A 326      20.334 -11.381   4.249  1.00 10.00      A   
ATOM   2611  HZ2 LYS A 326      18.993 -11.085   3.255  1.00 10.00      A   
ATOM   2612  HZ3 LYS A 326      19.323 -10.053   4.558  1.00 10.00      A   
ATOM   2613  C   LYS A 326      19.261 -10.567  -2.411  1.00 10.00      A   
ATOM   2614  O   LYS A 326      19.762 -11.666  -2.658  1.00 10.00      A   
ATOM   2615  N   LYS A 327      19.361  -9.519  -3.216  1.00 10.00      A   
ATOM   2616  HN  LYS A 327      18.982  -8.660  -2.923  1.00 10.00      A   
ATOM   2617  CA  LYS A 327      20.028  -9.586  -4.511  1.00 10.00      A   
ATOM   2618  CB  LYS A 327      19.883  -8.252  -5.248  1.00 10.00      A   
ATOM   2619  CG  LYS A 327      20.327  -8.273  -6.704  1.00 10.00      A   
ATOM   2620  CD  LYS A 327      19.931  -6.984  -7.410  1.00 10.00      A   
ATOM   2621  CE  LYS A 327      20.449  -6.932  -8.840  1.00 10.00      A   
ATOM   2622  NZ  LYS A 327      19.820  -7.962  -9.711  1.00 10.00      A   
ATOM   2623  HZ1 LYS A 327      18.782  -7.931  -9.618  1.00 10.00      A   
ATOM   2624  HZ2 LYS A 327      20.154  -8.908  -9.445  1.00 10.00      A   
ATOM   2625  HZ3 LYS A 327      20.070  -7.787 -10.707  1.00 10.00      A   
ATOM   2626  C   LYS A 327      21.500  -9.986  -4.421  1.00 10.00      A   
ATOM   2627  O   LYS A 327      22.324  -9.255  -3.866  1.00 10.00      A   
ATOM   2628  N   ASP A 328      21.800 -11.167  -4.961  1.00 10.00      A   
ATOM   2629  HN  ASP A 328      21.073 -11.709  -5.332  1.00 10.00      A   
ATOM   2630  CA  ASP A 328      23.165 -11.706  -5.017  1.00 10.00      A   
ATOM   2631  CB  ASP A 328      24.135 -10.751  -5.731  1.00 10.00      A   
ATOM   2632  CG  ASP A 328      23.677 -10.326  -7.112  1.00 10.00      A   
ATOM   2633  OD1 ASP A 328      22.717 -10.923  -7.648  1.00 10.00      A   
ATOM   2634  OD2 ASP A 328      24.271  -9.374  -7.663  1.00 10.00      A   
ATOM   2635  C   ASP A 328      23.718 -12.096  -3.650  1.00 10.00      A   
ATOM   2636  O   ASP A 328      24.918 -12.344  -3.508  1.00 10.00      A   
ATOM   2637  N   VAL A 329      22.857 -12.160  -2.647  1.00 10.00      A   
ATOM   2638  HN  VAL A 329      21.908 -11.964  -2.812  1.00 10.00      A   
ATOM   2639  CA  VAL A 329      23.292 -12.528  -1.307  1.00 10.00      A   
ATOM   2640  CB  VAL A 329      22.681 -11.613  -0.225  1.00 10.00      A   
ATOM   2641  CG1 VAL A 329      23.172 -12.013   1.159  1.00 10.00      A   
ATOM   2642  CG2 VAL A 329      23.013 -10.156  -0.511  1.00 10.00      A   
ATOM   2643  C   VAL A 329      22.949 -13.982  -1.010  1.00 10.00      A   
ATOM   2644  O   VAL A 329      21.786 -14.381  -1.071  1.00 10.00      A   
ATOM   2645  N   LYS A 330      23.969 -14.768  -0.696  1.00 10.00      A   
ATOM   2646  HN  LYS A 330      24.874 -14.387  -0.661  1.00 10.00      A   
ATOM   2647  CA  LYS A 330      23.784 -16.180  -0.392  1.00 10.00      A   
ATOM   2648  CB  LYS A 330      25.139 -16.892  -0.345  1.00 10.00      A   
ATOM   2649  CG  LYS A 330      25.048 -18.385  -0.082  1.00 10.00      A   
ATOM   2650  CD  LYS A 330      26.419 -19.041  -0.097  1.00 10.00      A   
ATOM   2651  CE  LYS A 330      26.319 -20.523   0.220  1.00 10.00      A   
ATOM   2652  NZ  LYS A 330      27.616 -21.229   0.047  1.00 10.00      A   
ATOM   2653  HZ1 LYS A 330      28.314 -20.874   0.731  1.00 10.00      A   
ATOM   2654  HZ2 LYS A 330      27.981 -21.083  -0.916  1.00 10.00      A   
ATOM   2655  HZ3 LYS A 330      27.490 -22.247   0.201  1.00 10.00      A   
ATOM   2656  C   LYS A 330      23.038 -16.362   0.927  1.00 10.00      A   
ATOM   2657  O   LYS A 330      23.445 -15.818   1.956  1.00 10.00      A   
ATOM   2658  N   ASN A 331      21.938 -17.119   0.875  1.00 10.00      A   
ATOM   2659  HN  ASN A 331      21.682 -17.515   0.014  1.00 10.00      A   
ATOM   2660  CA  ASN A 331      21.104 -17.396   2.049  1.00 10.00      A   
ATOM   2661  CB  ASN A 331      21.816 -18.347   3.021  1.00 10.00      A   
ATOM   2662  CG  ASN A 331      21.690 -19.806   2.619  1.00 10.00      A   
ATOM   2663  OD1 ASN A 331      21.512 -20.129   1.445  1.00 10.00      A   
ATOM   2664  ND2 ASN A 331      21.790 -20.701   3.589  1.00 10.00      A   
ATOM   2665 HD21 ASN A 331      21.941 -20.379   4.505  1.00 10.00      A   
ATOM   2666 HD22 ASN A 331      21.706 -21.647   3.354  1.00 10.00      A   
ATOM   2667  C   ASN A 331      20.683 -16.112   2.759  1.00 10.00      A   
ATOM   2668  O   ASN A 331      20.517 -16.083   3.980  1.00 10.00      A   
ATOM   2669  N   GLY A 332      20.478 -15.054   1.986  1.00 10.00      A   
ATOM   2670  HN  GLY A 332      20.586 -15.137   1.015  1.00 10.00      A   
ATOM   2671  CA  GLY A 332      20.100 -13.786   2.558  1.00 10.00      A   
ATOM   2672  C   GLY A 332      18.644 -13.445   2.347  1.00 10.00      A   
ATOM   2673  O   GLY A 332      18.298 -12.274   2.216  1.00 10.00      A   
ATOM   2674  N   GLY A 333      17.790 -14.453   2.325  1.00 10.00      A   
ATOM   2675  HN  GLY A 333      18.119 -15.367   2.440  1.00 10.00      A   
ATOM   2676  CA  GLY A 333      16.375 -14.209   2.136  1.00 10.00      A   
ATOM   2677  C   GLY A 333      15.739 -13.563   3.350  1.00 10.00      A   
ATOM   2678  O   GLY A 333      16.367 -13.471   4.411  1.00 10.00      A   
ATOM   2679  N   PHE A 334      14.506 -13.110   3.193  1.00 10.00      A   
ATOM   2680  HN  PHE A 334      14.066 -13.218   2.317  1.00 10.00      A   
ATOM   2681  CA  PHE A 334      13.768 -12.476   4.276  1.00 10.00      A   
ATOM   2682  CB  PHE A 334      14.196 -11.017   4.504  1.00 10.00      A   
ATOM   2683  CG  PHE A 334      14.000 -10.086   3.339  1.00 10.00      A   
ATOM   2684  CD1 PHE A 334      14.894 -10.075   2.282  1.00 10.00      A   
ATOM   2685  CD2 PHE A 334      12.928  -9.208   3.312  1.00 10.00      A   
ATOM   2686  CE1 PHE A 334      14.724  -9.210   1.221  1.00 10.00      A   
ATOM   2687  CE2 PHE A 334      12.749  -8.341   2.253  1.00 10.00      A   
ATOM   2688  CZ  PHE A 334      13.649  -8.342   1.206  1.00 10.00      A   
ATOM   2689  C   PHE A 334      12.265 -12.594   4.053  1.00 10.00      A   
ATOM   2690  O   PHE A 334      11.752 -12.281   2.979  1.00 10.00      A   
ATOM   2691  N   THR A 335      11.570 -13.065   5.071  1.00 10.00      A   
ATOM   2692  HN  THR A 335      12.039 -13.296   5.905  1.00 10.00      A   
ATOM   2693  CA  THR A 335      10.134 -13.246   4.998  1.00 10.00      A   
ATOM   2694  CB  THR A 335       9.723 -14.587   5.636  1.00 10.00      A   
ATOM   2695  OG1 THR A 335      10.733 -15.570   5.360  1.00 10.00      A   
ATOM   2696  HG1 THR A 335      11.045 -15.947   6.193  1.00 10.00      A   
ATOM   2697  CG2 THR A 335       8.396 -15.066   5.069  1.00 10.00      A   
ATOM   2698  C   THR A 335       9.404 -12.103   5.699  1.00 10.00      A   
ATOM   2699  O   THR A 335       9.565 -11.895   6.904  1.00 10.00      A   
ATOM   2700  N   ASN A 336       8.619 -11.361   4.933  1.00 10.00      A   
ATOM   2701  HN  ASN A 336       8.551 -11.571   3.975  1.00 10.00      A   
ATOM   2702  CA  ASN A 336       7.852 -10.248   5.470  1.00 10.00      A   
ATOM   2703  CB  ASN A 336       7.732  -9.127   4.433  1.00 10.00      A   
ATOM   2704  CG  ASN A 336       8.383  -7.834   4.891  1.00 10.00      A   
ATOM   2705  OD1 ASN A 336       8.448  -7.544   6.083  1.00 10.00      A   
ATOM   2706  ND2 ASN A 336       8.854  -7.037   3.944  1.00 10.00      A   
ATOM   2707 HD21 ASN A 336       8.753  -7.315   3.008  1.00 10.00      A   
ATOM   2708 HD22 ASN A 336       9.287  -6.200   4.218  1.00 10.00      A   
ATOM   2709  C   ASN A 336       6.468 -10.733   5.876  1.00 10.00      A   
ATOM   2710  O   ASN A 336       5.596 -10.922   5.028  1.00 10.00      A   
ATOM   2711  N   SER A 337       6.284 -10.965   7.165  1.00 10.00      A   
ATOM   2712  HN  SER A 337       7.024 -10.791   7.797  1.00 10.00      A   
ATOM   2713  CA  SER A 337       5.013 -11.445   7.682  1.00 10.00      A   
ATOM   2714  CB  SER A 337       5.262 -12.451   8.806  1.00 10.00      A   
ATOM   2715  OG  SER A 337       6.289 -13.363   8.449  1.00 10.00      A   
ATOM   2716  HG  SER A 337       6.338 -13.423   7.491  1.00 10.00      A   
ATOM   2717  C   SER A 337       4.164 -10.292   8.198  1.00 10.00      A   
ATOM   2718  O   SER A 337       4.695  -9.263   8.622  1.00 10.00      A   
ATOM   2719  N   GLY A 338       2.852 -10.465   8.147  1.00 10.00      A   
ATOM   2720  HN  GLY A 338       2.492 -11.303   7.779  1.00 10.00      A   
ATOM   2721  CA  GLY A 338       1.941  -9.445   8.618  1.00 10.00      A   
ATOM   2722  C   GLY A 338       0.597 -10.034   8.995  1.00 10.00      A   
ATOM   2723  O   GLY A 338       0.455 -11.258   9.090  1.00 10.00      A   
ATOM   2724  N   GLY A 339      -0.388  -9.174   9.200  1.00 10.00      A   
ATOM   2725  HN  GLY A 339      -0.212  -8.212   9.111  1.00 10.00      A   
ATOM   2726  CA  GLY A 339      -1.713  -9.633   9.562  1.00 10.00      A   
ATOM   2727  C   GLY A 339      -1.853  -9.843  11.056  1.00 10.00      A   
ATOM   2728  O   GLY A 339      -1.159  -9.202  11.848  1.00 10.00      A   
ATOM   2729  N   GLY A 340      -2.745 -10.741  11.444  1.00 10.00      A   
ATOM   2730  HN  GLY A 340      -3.272 -11.223  10.772  1.00 10.00      A   
ATOM   2731  CA  GLY A 340      -2.952 -11.015  12.851  1.00 10.00      A   
ATOM   2732  C   GLY A 340      -4.276 -11.700  13.111  1.00 10.00      A   
ATOM   2733  O   GLY A 340      -4.770 -12.456  12.269  1.00 10.00      A   
ATOM   2734  N   TYR A 341      -4.859 -11.431  14.270  1.00 10.00      A   
ATOM   2735  HN  TYR A 341      -4.427 -10.799  14.886  1.00 10.00      A   
ATOM   2736  CA  TYR A 341      -6.133 -12.028  14.645  1.00 10.00      A   
ATOM   2737  CB  TYR A 341      -5.938 -13.325  15.444  1.00 10.00      A   
ATOM   2738  CG  TYR A 341      -4.989 -13.228  16.620  1.00 10.00      A   
ATOM   2739  CD1 TYR A 341      -5.452 -12.895  17.887  1.00 10.00      A   
ATOM   2740  CD2 TYR A 341      -3.633 -13.491  16.468  1.00 10.00      A   
ATOM   2741  CE1 TYR A 341      -4.594 -12.826  18.967  1.00 10.00      A   
ATOM   2742  CE2 TYR A 341      -2.766 -13.420  17.542  1.00 10.00      A   
ATOM   2743  CZ  TYR A 341      -3.252 -13.090  18.789  1.00 10.00      A   
ATOM   2744  OH  TYR A 341      -2.392 -13.027  19.866  1.00 10.00      A   
ATOM   2745  HH  TYR A 341      -2.760 -13.543  20.595  1.00 10.00      A   
ATOM   2746  C   TYR A 341      -7.003 -11.042  15.413  1.00 10.00      A   
ATOM   2747  O   TYR A 341      -6.539  -9.972  15.821  1.00 10.00      A   
ATOM   2748  N   ARG A 342      -8.261 -11.418  15.607  1.00 10.00      A   
ATOM   2749  HN  ARG A 342      -8.554 -12.292  15.262  1.00 10.00      A   
ATOM   2750  CA  ARG A 342      -9.218 -10.584  16.316  1.00 10.00      A   
ATOM   2751  CB  ARG A 342      -9.786  -9.522  15.369  1.00 10.00      A   
ATOM   2752  CG  ARG A 342     -10.740  -8.540  16.027  1.00 10.00      A   
ATOM   2753  CD  ARG A 342     -11.668  -7.907  15.004  1.00 10.00      A   
ATOM   2754  NE  ARG A 342     -10.932  -7.258  13.922  1.00 10.00      A   
ATOM   2755  HE  ARG A 342     -10.102  -6.777  14.166  1.00 10.00      A   
ATOM   2756  CZ  ARG A 342     -11.299  -7.275  12.644  1.00 10.00      A   
ATOM   2757  NH1 ARG A 342     -12.406  -7.905  12.266  1.00 10.00      A   
ATOM   2758 HH11 ARG A 342     -12.678  -7.911  11.302  1.00 10.00      A   
ATOM   2759 HH12 ARG A 342     -12.972  -8.376  12.943  1.00 10.00      A   
ATOM   2760  NH2 ARG A 342     -10.552  -6.662  11.740  1.00 10.00      A   
ATOM   2761 HH21 ARG A 342      -9.706  -6.188  12.019  1.00 10.00      A   
ATOM   2762 HH22 ARG A 342     -10.817  -6.666  10.777  1.00 10.00      A   
ATOM   2763  C   ARG A 342     -10.360 -11.430  16.877  1.00 10.00      A   
ATOM   2764  O   ARG A 342     -11.001 -12.186  16.144  1.00 10.00      A   
ATOM   2765  N   PHE A 343     -10.599 -11.302  18.173  1.00 10.00      A   
ATOM   2766  HN  PHE A 343     -10.043 -10.687  18.702  1.00 10.00      A   
ATOM   2767  CA  PHE A 343     -11.673 -12.030  18.839  1.00 10.00      A   
ATOM   2768  CB  PHE A 343     -11.120 -12.886  19.983  1.00 10.00      A   
ATOM   2769  CG  PHE A 343     -12.174 -13.629  20.756  1.00 10.00      A   
ATOM   2770  CD1 PHE A 343     -12.959 -14.591  20.140  1.00 10.00      A   
ATOM   2771  CD2 PHE A 343     -12.374 -13.366  22.103  1.00 10.00      A   
ATOM   2772  CE1 PHE A 343     -13.927 -15.275  20.851  1.00 10.00      A   
ATOM   2773  CE2 PHE A 343     -13.339 -14.045  22.821  1.00 10.00      A   
ATOM   2774  CZ  PHE A 343     -14.116 -15.002  22.193  1.00 10.00      A   
ATOM   2775  C   PHE A 343     -12.689 -11.028  19.370  1.00 10.00      A   
ATOM   2776  O   PHE A 343     -12.388 -10.248  20.277  1.00 10.00      A   
ATOM   2777  N   ASN A 344     -13.888 -11.045  18.807  1.00 10.00      A   
ATOM   2778  HN  ASN A 344     -14.088 -11.717  18.116  1.00 10.00      A   
ATOM   2779  CA  ASN A 344     -14.923 -10.105  19.207  1.00 10.00      A   
ATOM   2780  CB  ASN A 344     -15.271  -9.155  18.053  1.00 10.00      A   
ATOM   2781  CG  ASN A 344     -14.289  -8.010  17.902  1.00 10.00      A   
ATOM   2782  OD1 ASN A 344     -13.090  -8.165  18.122  1.00 10.00      A   
ATOM   2783  ND2 ASN A 344     -14.790  -6.847  17.526  1.00 10.00      A   
ATOM   2784 HD21 ASN A 344     -15.755  -6.787  17.368  1.00 10.00      A   
ATOM   2785 HD22 ASN A 344     -14.172  -6.089  17.418  1.00 10.00      A   
ATOM   2786  C   ASN A 344     -16.186 -10.794  19.699  1.00 10.00      A   
ATOM   2787  O   ASN A 344     -16.560 -11.867  19.221  1.00 10.00      A   
ATOM   2788  N   MET A 345     -16.827 -10.160  20.664  1.00 10.00      A   
ATOM   2789  HN  MET A 345     -16.451  -9.317  21.011  1.00 10.00      A   
ATOM   2790  CA  MET A 345     -18.070 -10.646  21.234  1.00 10.00      A   
ATOM   2791  CB  MET A 345     -17.857 -11.110  22.679  1.00 10.00      A   
ATOM   2792  CG  MET A 345     -19.137 -11.461  23.422  1.00 10.00      A   
ATOM   2793  SD  MET A 345     -20.110 -12.729  22.584  1.00 10.00      A   
ATOM   2794  CE  MET A 345     -21.589 -12.730  23.593  1.00 10.00      A   
ATOM   2795  C   MET A 345     -19.086  -9.513  21.184  1.00 10.00      A   
ATOM   2796  O   MET A 345     -18.796  -8.395  21.611  1.00 10.00      A   
ATOM   2797  N   GLU A 346     -20.259  -9.787  20.645  1.00 10.00      A   
ATOM   2798  HN  GLU A 346     -20.440 -10.696  20.319  1.00 10.00      A   
ATOM   2799  CA  GLU A 346     -21.286  -8.768  20.525  1.00 10.00      A   
ATOM   2800  CB  GLU A 346     -21.461  -8.370  19.060  1.00 10.00      A   
ATOM   2801  CG  GLU A 346     -21.951  -6.948  18.856  1.00 10.00      A   
ATOM   2802  CD  GLU A 346     -22.299  -6.663  17.416  1.00 10.00      A   
ATOM   2803  OE1 GLU A 346     -21.463  -6.071  16.700  1.00 10.00      A   
ATOM   2804  OE2 GLU A 346     -23.412  -7.036  16.991  1.00 10.00      A   
ATOM   2805  C   GLU A 346     -22.612  -9.231  21.111  1.00 10.00      A   
ATOM   2806  O   GLU A 346     -22.907 -10.429  21.150  1.00 10.00      A   
ATOM   2807  N   TRP A 347     -23.400  -8.269  21.566  1.00 10.00      A   
ATOM   2808  HN  TRP A 347     -23.095  -7.333  21.503  1.00 10.00      A   
ATOM   2809  CA  TRP A 347     -24.702  -8.539  22.147  1.00 10.00      A   
ATOM   2810  CB  TRP A 347     -24.605  -8.538  23.675  1.00 10.00      A   
ATOM   2811  CG  TRP A 347     -25.913  -8.759  24.369  1.00 10.00      A   
ATOM   2812  CD1 TRP A 347     -26.712  -9.860  24.282  1.00 10.00      A   
ATOM   2813  CD2 TRP A 347     -26.570  -7.855  25.261  1.00 10.00      A   
ATOM   2814  NE1 TRP A 347     -27.828  -9.696  25.062  1.00 10.00      A   
ATOM   2815  HE1 TRP A 347     -28.553 -10.351  25.164  1.00 10.00      A   
ATOM   2816  CE2 TRP A 347     -27.766  -8.473  25.674  1.00 10.00      A   
ATOM   2817  CE3 TRP A 347     -26.266  -6.581  25.749  1.00 10.00      A   
ATOM   2818  CZ2 TRP A 347     -28.653  -7.861  26.555  1.00 10.00      A   
ATOM   2819  CZ3 TRP A 347     -27.147  -5.976  26.622  1.00 10.00      A   
ATOM   2820  CH2 TRP A 347     -28.328  -6.615  27.016  1.00 10.00      A   
ATOM   2821  C   TRP A 347     -25.704  -7.490  21.672  1.00 10.00      A   
ATOM   2822  O   TRP A 347     -25.522  -6.291  21.905  1.00 10.00      A   
ATOM   2823  N   GLU A 348     -26.745  -7.937  20.986  1.00 10.00      A   
ATOM   2824  HN  GLU A 348     -26.833  -8.904  20.822  1.00 10.00      A   
ATOM   2825  CA  GLU A 348     -27.766  -7.037  20.475  1.00 10.00      A   
ATOM   2826  CB  GLU A 348     -28.042  -7.338  19.002  1.00 10.00      A   
ATOM   2827  CG  GLU A 348     -28.746  -6.216  18.258  1.00 10.00      A   
ATOM   2828  CD  GLU A 348     -28.300  -6.118  16.817  1.00 10.00      A   
ATOM   2829  OE1 GLU A 348     -28.963  -6.712  15.938  1.00 10.00      A   
ATOM   2830  OE2 GLU A 348     -27.274  -5.456  16.553  1.00 10.00      A   
ATOM   2831  C   GLU A 348     -29.044  -7.148  21.300  1.00 10.00      A   
ATOM   2832  O   GLU A 348     -29.771  -8.142  21.214  1.00 10.00      A   
ATOM   2833  N   HIS A 349     -29.307  -6.123  22.096  1.00 10.00      A   
ATOM   2834  HN  HIS A 349     -28.696  -5.354  22.097  1.00 10.00      A   
ATOM   2835  CA  HIS A 349     -30.482  -6.086  22.954  1.00 10.00      A   
ATOM   2836  CB  HIS A 349     -30.154  -5.350  24.260  1.00 10.00      A   
ATOM   2837  CG  HIS A 349     -31.303  -5.230  25.220  1.00 10.00      A   
ATOM   2838  ND1 HIS A 349     -31.858  -4.008  25.519  1.00 10.00      A   
ATOM   2839  CD2 HIS A 349     -31.952  -6.196  25.918  1.00 10.00      A   
ATOM   2840  CE1 HIS A 349     -32.825  -4.253  26.385  1.00 10.00      A   
ATOM   2841  NE2 HIS A 349     -32.920  -5.560  26.652  1.00 10.00      A   
ATOM   2842  HE2 HIS A 349     -33.564  -5.988  27.260  1.00 10.00      A   
ATOM   2843  C   HIS A 349     -31.651  -5.410  22.248  1.00 10.00      A   
ATOM   2844  O   HIS A 349     -31.486  -4.371  21.606  1.00 10.00      A   
ATOM   2845  N   ASN A 350     -32.823  -6.013  22.358  1.00 10.00      A   
ATOM   2846  HN  ASN A 350     -32.883  -6.852  22.874  1.00 10.00      A   
ATOM   2847  CA  ASN A 350     -34.025  -5.466  21.746  1.00 10.00      A   
ATOM   2848  CB  ASN A 350     -34.790  -6.552  20.983  1.00 10.00      A   
ATOM   2849  CG  ASN A 350     -35.214  -6.103  19.597  1.00 10.00      A   
ATOM   2850  OD1 ASN A 350     -36.266  -5.488  19.422  1.00 10.00      A   
ATOM   2851  ND2 ASN A 350     -34.405  -6.422  18.598  1.00 10.00      A   
ATOM   2852 HD21 ASN A 350     -33.586  -6.928  18.807  1.00 10.00      A   
ATOM   2853 HD22 ASN A 350     -34.653  -6.141  17.690  1.00 10.00      A   
ATOM   2854  C   ASN A 350     -34.915  -4.859  22.824  1.00 10.00      A   
ATOM   2855  O   ASN A 350     -35.426  -5.573  23.690  1.00 10.00      A   
ATOM   2856  N   ALA A 351     -35.090  -3.546  22.783  1.00 10.00      A   
ATOM   2857  HN  ALA A 351     -34.667  -3.021  22.065  1.00 10.00      A   
ATOM   2858  CA  ALA A 351     -35.908  -2.860  23.774  1.00 10.00      A   
ATOM   2859  CB  ALA A 351     -35.057  -1.907  24.596  1.00 10.00      A   
ATOM   2860  C   ALA A 351     -37.067  -2.114  23.124  1.00 10.00      A   
ATOM   2861  O   ALA A 351     -37.151  -2.022  21.898  1.00 10.00      A   
ATOM   2862  N   SER A 352     -37.950  -1.570  23.952  1.00 10.00      A   
ATOM   2863  HN  SER A 352     -37.830  -1.679  24.922  1.00 10.00      A   
ATOM   2864  CA  SER A 352     -39.108  -0.832  23.469  1.00 10.00      A   
ATOM   2865  CB  SER A 352     -40.106  -0.638  24.610  1.00 10.00      A   
ATOM   2866  OG  SER A 352     -39.433  -0.563  25.859  1.00 10.00      A   
ATOM   2867  HG  SER A 352     -39.627   0.285  26.274  1.00 10.00      A   
ATOM   2868  C   SER A 352     -38.715   0.517  22.868  1.00 10.00      A   
ATOM   2869  O   SER A 352     -39.379   1.021  21.959  1.00 10.00      A   
ATOM   2870  N   TRP A 353     -37.633   1.101  23.368  1.00 10.00      A   
ATOM   2871  HN  TRP A 353     -37.135   0.656  24.085  1.00 10.00      A   
ATOM   2872  CA  TRP A 353     -37.182   2.396  22.873  1.00 10.00      A   
ATOM   2873  CB  TRP A 353     -36.466   3.204  23.959  1.00 10.00      A   
ATOM   2874  CG  TRP A 353     -35.234   2.556  24.519  1.00 10.00      A   
ATOM   2875  CD1 TRP A 353     -33.960   2.660  24.038  1.00 10.00      A   
ATOM   2876  CD2 TRP A 353     -35.154   1.720  25.679  1.00 10.00      A   
ATOM   2877  NE1 TRP A 353     -33.096   1.937  24.822  1.00 10.00      A   
ATOM   2878  HE1 TRP A 353     -32.130   1.857  24.680  1.00 10.00      A   
ATOM   2879  CE2 TRP A 353     -33.803   1.349  25.836  1.00 10.00      A   
ATOM   2880  CE3 TRP A 353     -36.094   1.242  26.599  1.00 10.00      A   
ATOM   2881  CZ2 TRP A 353     -33.369   0.532  26.877  1.00 10.00      A   
ATOM   2882  CZ3 TRP A 353     -35.662   0.431  27.630  1.00 10.00      A   
ATOM   2883  CH2 TRP A 353     -34.312   0.083  27.761  1.00 10.00      A   
ATOM   2884  C   TRP A 353     -36.322   2.273  21.619  1.00 10.00      A   
ATOM   2885  O   TRP A 353     -36.181   3.238  20.863  1.00 10.00      A   
ATOM   2886  N   GLY A 354     -35.757   1.092  21.398  1.00 10.00      A   
ATOM   2887  HN  GLY A 354     -35.907   0.356  22.028  1.00 10.00      A   
ATOM   2888  CA  GLY A 354     -34.925   0.881  20.234  1.00 10.00      A   
ATOM   2889  C   GLY A 354     -34.029  -0.331  20.370  1.00 10.00      A   
ATOM   2890  O   GLY A 354     -34.236  -1.173  21.247  1.00 10.00      A   
ATOM   2891  N   LYS A 355     -33.021  -0.398  19.516  1.00 10.00      A   
ATOM   2892  HN  LYS A 355     -32.895   0.339  18.874  1.00 10.00      A   
ATOM   2893  CA  LYS A 355     -32.078  -1.503  19.499  1.00 10.00      A   
ATOM   2894  CB  LYS A 355     -31.852  -1.931  18.045  1.00 10.00      A   
ATOM   2895  CG  LYS A 355     -30.975  -3.158  17.859  1.00 10.00      A   
ATOM   2896  CD  LYS A 355     -30.615  -3.349  16.392  1.00 10.00      A   
ATOM   2897  CE  LYS A 355     -29.587  -2.325  15.942  1.00 10.00      A   
ATOM   2898  NZ  LYS A 355     -29.467  -2.254  14.461  1.00 10.00      A   
ATOM   2899  HZ1 LYS A 355     -28.542  -1.861  14.196  1.00 10.00      A   
ATOM   2900  HZ2 LYS A 355     -30.214  -1.636  14.070  1.00 10.00      A   
ATOM   2901  HZ3 LYS A 355     -29.560  -3.202  14.043  1.00 10.00      A   
ATOM   2902  C   LYS A 355     -30.752  -1.072  20.118  1.00 10.00      A   
ATOM   2903  O   LYS A 355     -30.181  -0.050  19.732  1.00 10.00      A   
ATOM   2904  N   MET A 356     -30.265  -1.843  21.079  1.00 10.00      A   
ATOM   2905  HN  MET A 356     -30.763  -2.649  21.353  1.00 10.00      A   
ATOM   2906  CA  MET A 356     -28.999  -1.527  21.731  1.00 10.00      A   
ATOM   2907  CB  MET A 356     -29.165  -1.395  23.247  1.00 10.00      A   
ATOM   2908  CG  MET A 356     -27.859  -1.123  23.979  1.00 10.00      A   
ATOM   2909  SD  MET A 356     -28.084  -0.815  25.741  1.00 10.00      A   
ATOM   2910  CE  MET A 356     -28.792  -2.374  26.268  1.00 10.00      A   
ATOM   2911  C   MET A 356     -27.937  -2.568  21.396  1.00 10.00      A   
ATOM   2912  O   MET A 356     -27.987  -3.701  21.875  1.00 10.00      A   
ATOM   2913  N   THR A 357     -26.969  -2.173  20.588  1.00 10.00      A   
ATOM   2914  HN  THR A 357     -26.961  -1.247  20.266  1.00 10.00      A   
ATOM   2915  CA  THR A 357     -25.902  -3.071  20.180  1.00 10.00      A   
ATOM   2916  CB  THR A 357     -25.593  -2.908  18.677  1.00 10.00      A   
ATOM   2917  OG1 THR A 357     -26.821  -2.952  17.932  1.00 10.00      A   
ATOM   2918  HG1 THR A 357     -26.902  -3.817  17.498  1.00 10.00      A   
ATOM   2919  CG2 THR A 357     -24.674  -4.013  18.189  1.00 10.00      A   
ATOM   2920  C   THR A 357     -24.636  -2.822  21.000  1.00 10.00      A   
ATOM   2921  O   THR A 357     -24.072  -1.728  20.973  1.00 10.00      A   
ATOM   2922  N   SER A 358     -24.212  -3.831  21.748  1.00 10.00      A   
ATOM   2923  HN  SER A 358     -24.718  -4.678  21.747  1.00 10.00      A   
ATOM   2924  CA  SER A 358     -23.013  -3.729  22.567  1.00 10.00      A   
ATOM   2925  CB  SER A 358     -23.338  -4.119  24.008  1.00 10.00      A   
ATOM   2926  OG  SER A 358     -24.578  -3.554  24.409  1.00 10.00      A   
ATOM   2927  HG  SER A 358     -25.198  -3.600  23.673  1.00 10.00      A   
ATOM   2928  C   SER A 358     -21.925  -4.637  22.004  1.00 10.00      A   
ATOM   2929  O   SER A 358     -22.144  -5.835  21.826  1.00 10.00      A   
ATOM   2930  N   LEU A 359     -20.761  -4.071  21.721  1.00 10.00      A   
ATOM   2931  HN  LEU A 359     -20.635  -3.110  21.906  1.00 10.00      A   
ATOM   2932  CA  LEU A 359     -19.657  -4.834  21.154  1.00 10.00      A   
ATOM   2933  CB  LEU A 359     -19.390  -4.368  19.717  1.00 10.00      A   
ATOM   2934  CG  LEU A 359     -18.100  -4.867  19.059  1.00 10.00      A   
ATOM   2935  CD1 LEU A 359     -18.234  -6.319  18.627  1.00 10.00      A   
ATOM   2936  CD2 LEU A 359     -17.732  -3.981  17.881  1.00 10.00      A   
ATOM   2937  C   LEU A 359     -18.384  -4.710  21.990  1.00 10.00      A   
ATOM   2938  O   LEU A 359     -18.057  -3.632  22.490  1.00 10.00      A   
ATOM   2939  N   ALA A 360     -17.690  -5.831  22.152  1.00 10.00      A   
ATOM   2940  HN  ALA A 360     -18.041  -6.667  21.766  1.00 10.00      A   
ATOM   2941  CA  ALA A 360     -16.437  -5.880  22.898  1.00 10.00      A   
ATOM   2942  CB  ALA A 360     -16.694  -6.352  24.320  1.00 10.00      A   
ATOM   2943  C   ALA A 360     -15.480  -6.837  22.194  1.00 10.00      A   
ATOM   2944  O   ALA A 360     -15.818  -8.000  21.970  1.00 10.00      A   
ATOM   2945  N   GLY A 361     -14.297  -6.363  21.830  1.00 10.00      A   
ATOM   2946  HN  GLY A 361     -14.052  -5.430  22.033  1.00 10.00      A   
ATOM   2947  CA  GLY A 361     -13.365  -7.232  21.139  1.00 10.00      A   
ATOM   2948  C   GLY A 361     -11.910  -6.874  21.336  1.00 10.00      A   
ATOM   2949  O   GLY A 361     -11.580  -5.763  21.756  1.00 10.00      A   
ATOM   2950  N   TYR A 362     -11.044  -7.827  21.015  1.00 10.00      A   
ATOM   2951  HN  TYR A 362     -11.390  -8.681  20.670  1.00 10.00      A   
ATOM   2952  CA  TYR A 362      -9.605  -7.657  21.135  1.00 10.00      A   
ATOM   2953  CB  TYR A 362      -9.057  -8.588  22.223  1.00 10.00      A   
ATOM   2954  CG  TYR A 362      -7.551  -8.564  22.378  1.00 10.00      A   
ATOM   2955  CD1 TYR A 362      -6.908  -7.475  22.953  1.00 10.00      A   
ATOM   2956  CD2 TYR A 362      -6.772  -9.633  21.955  1.00 10.00      A   
ATOM   2957  CE1 TYR A 362      -5.536  -7.451  23.102  1.00 10.00      A   
ATOM   2958  CE2 TYR A 362      -5.398  -9.619  22.098  1.00 10.00      A   
ATOM   2959  CZ  TYR A 362      -4.785  -8.525  22.673  1.00 10.00      A   
ATOM   2960  OH  TYR A 362      -3.414  -8.508  22.828  1.00 10.00      A   
ATOM   2961  HH  TYR A 362      -3.016  -9.180  22.256  1.00 10.00      A   
ATOM   2962  C   TYR A 362      -8.940  -7.965  19.797  1.00 10.00      A   
ATOM   2963  O   TYR A 362      -9.196  -9.009  19.190  1.00 10.00      A   
ATOM   2964  N   GLN A 363      -8.095  -7.055  19.343  1.00 10.00      A   
ATOM   2965  HN  GLN A 363      -7.919  -6.252  19.887  1.00 10.00      A   
ATOM   2966  CA  GLN A 363      -7.399  -7.209  18.076  1.00 10.00      A   
ATOM   2967  CB  GLN A 363      -7.842  -6.113  17.102  1.00 10.00      A   
ATOM   2968  CG  GLN A 363      -7.073  -6.085  15.793  1.00 10.00      A   
ATOM   2969  CD  GLN A 363      -7.837  -5.395  14.684  1.00 10.00      A   
ATOM   2970  OE1 GLN A 363      -8.570  -6.034  13.931  1.00 10.00      A   
ATOM   2971  NE2 GLN A 363      -7.668  -4.092  14.569  1.00 10.00      A   
ATOM   2972 HE21 GLN A 363      -7.064  -3.644  15.200  1.00 10.00      A   
ATOM   2973 HE22 GLN A 363      -8.152  -3.623  13.855  1.00 10.00      A   
ATOM   2974  C   GLN A 363      -5.890  -7.161  18.288  1.00 10.00      A   
ATOM   2975  O   GLN A 363      -5.399  -6.421  19.141  1.00 10.00      A   
ATOM   2976  N   TYR A 364      -5.157  -7.953  17.520  1.00 10.00      A   
ATOM   2977  HN  TYR A 364      -5.600  -8.529  16.858  1.00 10.00      A   
ATOM   2978  CA  TYR A 364      -3.711  -7.991  17.639  1.00 10.00      A   
ATOM   2979  CB  TYR A 364      -3.279  -9.124  18.579  1.00 10.00      A   
ATOM   2980  CG  TYR A 364      -1.784  -9.212  18.826  1.00 10.00      A   
ATOM   2981  CD1 TYR A 364      -1.018 -10.209  18.233  1.00 10.00      A   
ATOM   2982  CD2 TYR A 364      -1.142  -8.305  19.660  1.00 10.00      A   
ATOM   2983  CE1 TYR A 364       0.342 -10.301  18.465  1.00 10.00      A   
ATOM   2984  CE2 TYR A 364       0.218  -8.389  19.895  1.00 10.00      A   
ATOM   2985  CZ  TYR A 364       0.955  -9.387  19.296  1.00 10.00      A   
ATOM   2986  OH  TYR A 364       2.309  -9.475  19.537  1.00 10.00      A   
ATOM   2987  HH  TYR A 364       2.781  -9.628  18.700  1.00 10.00      A   
ATOM   2988  C   TYR A 364      -3.046  -8.151  16.278  1.00 10.00      A   
ATOM   2989  O   TYR A 364      -3.011  -9.248  15.721  1.00 10.00      A   
ATOM   2990  N   THR A 365      -2.551  -7.047  15.738  1.00 10.00      A   
ATOM   2991  HN  THR A 365      -2.658  -6.194  16.206  1.00 10.00      A   
ATOM   2992  CA  THR A 365      -1.857  -7.061  14.462  1.00 10.00      A   
ATOM   2993  CB  THR A 365      -2.141  -5.771  13.671  1.00 10.00      A   
ATOM   2994  OG1 THR A 365      -3.020  -4.916  14.425  1.00 10.00      A   
ATOM   2995  HG1 THR A 365      -3.082  -4.060  13.983  1.00 10.00      A   
ATOM   2996  CG2 THR A 365      -2.781  -6.102  12.335  1.00 10.00      A   
ATOM   2997  C   THR A 365      -0.359  -7.157  14.727  1.00 10.00      A   
ATOM   2998  O   THR A 365       0.124  -6.628  15.732  1.00 10.00      A   
ATOM   2999  N   GLU A 366       0.377  -7.830  13.852  1.00 10.00      A   
ATOM   3000  HN  GLU A 366      -0.052  -8.230  13.061  1.00 10.00      A   
ATOM   3001  CA  GLU A 366       1.811  -7.980  14.045  1.00 10.00      A   
ATOM   3002  CB  GLU A 366       2.106  -9.166  14.973  1.00 10.00      A   
ATOM   3003  CG  GLU A 366       3.577  -9.336  15.326  1.00 10.00      A   
ATOM   3004  CD  GLU A 366       3.808 -10.398  16.380  1.00 10.00      A   
ATOM   3005  OE1 GLU A 366       3.849 -11.598  16.029  1.00 10.00      A   
ATOM   3006  OE2 GLU A 366       3.954 -10.043  17.569  1.00 10.00      A   
ATOM   3007  C   GLU A 366       2.568  -8.140  12.732  1.00 10.00      A   
ATOM   3008  O   GLU A 366       2.490  -9.182  12.079  1.00 10.00      A   
ATOM   3009  N   ASP A 367       3.289  -7.095  12.349  1.00 10.00      A   
ATOM   3010  HN  ASP A 367       3.281  -6.280  12.899  1.00 10.00      A   
ATOM   3011  CA  ASP A 367       4.105  -7.124  11.142  1.00 10.00      A   
ATOM   3012  CB  ASP A 367       4.143  -5.749  10.467  1.00 10.00      A   
ATOM   3013  CG  ASP A 367       2.940  -5.482   9.581  1.00 10.00      A   
ATOM   3014  OD1 ASP A 367       2.840  -6.098   8.499  1.00 10.00      A   
ATOM   3015  OD2 ASP A 367       2.088  -4.647   9.960  1.00 10.00      A   
ATOM   3016  C   ASP A 367       5.506  -7.545  11.557  1.00 10.00      A   
ATOM   3017  O   ASP A 367       6.038  -7.026  12.542  1.00 10.00      A   
ATOM   3018  N   LYS A 368       6.103  -8.480  10.834  1.00 10.00      A   
ATOM   3019  HN  LYS A 368       5.655  -8.834  10.030  1.00 10.00      A   
ATOM   3020  CA  LYS A 368       7.421  -8.977  11.204  1.00 10.00      A   
ATOM   3021  CB  LYS A 368       7.260 -10.255  12.036  1.00 10.00      A   
ATOM   3022  CG  LYS A 368       8.560 -10.866  12.539  1.00 10.00      A   
ATOM   3023  CD  LYS A 368       8.372 -12.332  12.897  1.00 10.00      A   
ATOM   3024  CE  LYS A 368       7.236 -12.521  13.892  1.00 10.00      A   
ATOM   3025  NZ  LYS A 368       6.807 -13.941  13.991  1.00 10.00      A   
ATOM   3026  HZ1 LYS A 368       5.925 -14.011  14.538  1.00 10.00      A   
ATOM   3027  HZ2 LYS A 368       7.542 -14.507  14.467  1.00 10.00      A   
ATOM   3028  HZ3 LYS A 368       6.644 -14.333  13.041  1.00 10.00      A   
ATOM   3029  C   LYS A 368       8.309  -9.264  10.001  1.00 10.00      A   
ATOM   3030  O   LYS A 368       7.896  -9.928   9.054  1.00 10.00      A   
ATOM   3031  N   THR A 369       9.536  -8.769  10.064  1.00 10.00      A   
ATOM   3032  HN  THR A 369       9.794  -8.231  10.844  1.00 10.00      A   
ATOM   3033  CA  THR A 369      10.514  -8.989   9.011  1.00 10.00      A   
ATOM   3034  CB  THR A 369      11.179  -7.666   8.596  1.00 10.00      A   
ATOM   3035  OG1 THR A 369      10.228  -6.597   8.715  1.00 10.00      A   
ATOM   3036  HG1 THR A 369      10.606  -5.791   8.348  1.00 10.00      A   
ATOM   3037  CG2 THR A 369      11.670  -7.744   7.160  1.00 10.00      A   
ATOM   3038  C   THR A 369      11.584  -9.943   9.533  1.00 10.00      A   
ATOM   3039  O   THR A 369      12.361  -9.586  10.423  1.00 10.00      A   
ATOM   3040  N   GLU A 370      11.608 -11.158   9.002  1.00 10.00      A   
ATOM   3041  HN  GLU A 370      10.961 -11.389   8.296  1.00 10.00      A   
ATOM   3042  CA  GLU A 370      12.567 -12.160   9.443  1.00 10.00      A   
ATOM   3043  CB  GLU A 370      11.828 -13.357  10.048  1.00 10.00      A   
ATOM   3044  CG  GLU A 370      12.727 -14.523  10.420  1.00 10.00      A   
ATOM   3045  CD  GLU A 370      12.496 -15.008  11.832  1.00 10.00      A   
ATOM   3046  OE1 GLU A 370      13.360 -14.745  12.698  1.00 10.00      A   
ATOM   3047  OE2 GLU A 370      11.456 -15.656  12.080  1.00 10.00      A   
ATOM   3048  C   GLU A 370      13.483 -12.623   8.314  1.00 10.00      A   
ATOM   3049  O   GLU A 370      13.026 -13.170   7.313  1.00 10.00      A   
ATOM   3050  N   HIS A 371      14.779 -12.399   8.485  1.00 10.00      A   
ATOM   3051  HN  HIS A 371      15.084 -11.947   9.304  1.00 10.00      A   
ATOM   3052  CA  HIS A 371      15.763 -12.811   7.495  1.00 10.00      A   
ATOM   3053  CB  HIS A 371      17.005 -11.908   7.556  1.00 10.00      A   
ATOM   3054  CG  HIS A 371      16.816 -10.535   6.972  1.00 10.00      A   
ATOM   3055  ND1 HIS A 371      17.609 -10.076   5.937  1.00 10.00      A   
ATOM   3056  CD2 HIS A 371      15.933  -9.563   7.319  1.00 10.00      A   
ATOM   3057  CE1 HIS A 371      17.188  -8.845   5.684  1.00 10.00      A   
ATOM   3058  NE2 HIS A 371      16.182  -8.497   6.492  1.00 10.00      A   
ATOM   3059  HE2 HIS A 371      15.700  -7.635   6.491  1.00 10.00      A   
ATOM   3060  C   HIS A 371      16.162 -14.265   7.745  1.00 10.00      A   
ATOM   3061  O   HIS A 371      15.985 -14.781   8.852  1.00 10.00      A   
ATOM   3062  N   GLU A 372      16.694 -14.921   6.719  1.00 10.00      A   
ATOM   3063  HN  GLU A 372      16.787 -14.457   5.855  1.00 10.00      A   
ATOM   3064  CA  GLU A 372      17.121 -16.314   6.827  1.00 10.00      A   
ATOM   3065  CB  GLU A 372      17.522 -16.861   5.453  1.00 10.00      A   
ATOM   3066  CG  GLU A 372      16.380 -16.949   4.451  1.00 10.00      A   
ATOM   3067  CD  GLU A 372      15.307 -17.935   4.864  1.00 10.00      A   
ATOM   3068  OE1 GLU A 372      15.650 -19.085   5.212  1.00 10.00      A   
ATOM   3069  OE2 GLU A 372      14.112 -17.572   4.828  1.00 10.00      A   
ATOM   3070  C   GLU A 372      18.288 -16.463   7.801  1.00 10.00      A   
ATOM   3071  O   GLU A 372      18.446 -17.502   8.447  1.00 10.00      A   
ATOM   3072  N   ALA A 373      19.098 -15.418   7.906  1.00 10.00      A   
ATOM   3073  HN  ALA A 373      18.910 -14.616   7.378  1.00 10.00      A   
ATOM   3074  CA  ALA A 373      20.249 -15.426   8.796  1.00 10.00      A   
ATOM   3075  CB  ALA A 373      21.535 -15.564   7.998  1.00 10.00      A   
ATOM   3076  C   ALA A 373      20.276 -14.159   9.641  1.00 10.00      A   
ATOM   3077  O   ALA A 373      19.723 -13.128   9.246  1.00 10.00      A   
ATOM   3078  N   ASP A 374      20.914 -14.237  10.801  1.00 10.00      A   
ATOM   3079  HN  ASP A 374      21.336 -15.086  11.063  1.00 10.00      A   
ATOM   3080  CA  ASP A 374      21.004 -13.093  11.704  1.00 10.00      A   
ATOM   3081  CB  ASP A 374      20.962 -13.540  13.170  1.00 10.00      A   
ATOM   3082  CG  ASP A 374      22.139 -14.410  13.562  1.00 10.00      A   
ATOM   3083  OD1 ASP A 374      22.207 -15.568  13.100  1.00 10.00      A   
ATOM   3084  OD2 ASP A 374      23.007 -13.939  14.324  1.00 10.00      A   
ATOM   3085  C   ASP A 374      22.249 -12.255  11.428  1.00 10.00      A   
ATOM   3086  O   ASP A 374      22.175 -11.032  11.352  1.00 10.00      A   
ATOM   3087  N   SER A 375      23.385 -12.918  11.262  1.00 10.00      A   
ATOM   3088  HN  SER A 375      23.382 -13.897  11.316  1.00 10.00      A   
ATOM   3089  CA  SER A 375      24.635 -12.228  10.998  1.00 10.00      A   
ATOM   3090  CB  SER A 375      25.809 -13.074  11.498  1.00 10.00      A   
ATOM   3091  OG  SER A 375      25.526 -13.646  12.770  1.00 10.00      A   
ATOM   3092  HG  SER A 375      24.711 -13.258  13.126  1.00 10.00      A   
ATOM   3093  C   SER A 375      24.783 -11.932   9.505  1.00 10.00      A   
ATOM   3094  O   SER A 375      24.177 -12.608   8.667  1.00 10.00      A   
ATOM   3095  N   TYR A 376      25.573 -10.914   9.180  1.00 10.00      A   
ATOM   3096  HN  TYR A 376      26.020 -10.408   9.899  1.00 10.00      A   
ATOM   3097  CA  TYR A 376      25.809 -10.524   7.792  1.00 10.00      A   
ATOM   3098  CB  TYR A 376      25.189  -9.148   7.521  1.00 10.00      A   
ATOM   3099  CG  TYR A 376      25.174  -8.714   6.067  1.00 10.00      A   
ATOM   3100  CD1 TYR A 376      24.284  -9.276   5.159  1.00 10.00      A   
ATOM   3101  CD2 TYR A 376      26.035  -7.725   5.609  1.00 10.00      A   
ATOM   3102  CE1 TYR A 376      24.252  -8.865   3.835  1.00 10.00      A   
ATOM   3103  CE2 TYR A 376      26.014  -7.311   4.289  1.00 10.00      A   
ATOM   3104  CZ  TYR A 376      25.120  -7.881   3.406  1.00 10.00      A   
ATOM   3105  OH  TYR A 376      25.092  -7.460   2.091  1.00 10.00      A   
ATOM   3106  HH  TYR A 376      24.187  -7.254   1.836  1.00 10.00      A   
ATOM   3107  C   TYR A 376      27.308 -10.495   7.512  1.00 10.00      A   
ATOM   3108  O   TYR A 376      28.057  -9.760   8.163  1.00 10.00      A   
ATOM   3109  N   GLN A 377      27.739 -11.295   6.549  1.00 10.00      A   
ATOM   3110  HN  GLN A 377      27.089 -11.843   6.050  1.00 10.00      A   
ATOM   3111  CA  GLN A 377      29.149 -11.382   6.197  1.00 10.00      A   
ATOM   3112  CB  GLN A 377      29.639 -12.823   6.369  1.00 10.00      A   
ATOM   3113  CG  GLN A 377      29.806 -13.279   7.810  1.00 10.00      A   
ATOM   3114  CD  GLN A 377      30.046 -14.775   7.912  1.00 10.00      A   
ATOM   3115  OE1 GLN A 377      31.171 -15.245   7.755  1.00 10.00      A   
ATOM   3116  NE2 GLN A 377      28.993 -15.531   8.179  1.00 10.00      A   
ATOM   3117 HE21 GLN A 377      28.123 -15.090   8.299  1.00 10.00      A   
ATOM   3118 HE22 GLN A 377      29.122 -16.501   8.245  1.00 10.00      A   
ATOM   3119  C   GLN A 377      29.402 -10.943   4.761  1.00 10.00      A   
ATOM   3120  O   GLN A 377      28.574 -11.159   3.877  1.00 10.00      A   
ATOM   3121  N   THR A 378      30.554 -10.327   4.544  1.00 10.00      A   
ATOM   3122  HN  THR A 378      31.154 -10.167   5.300  1.00 10.00      A   
ATOM   3123  CA  THR A 378      30.958  -9.876   3.223  1.00 10.00      A   
ATOM   3124  CB  THR A 378      30.792  -8.355   3.060  1.00 10.00      A   
ATOM   3125  OG1 THR A 378      29.488  -7.966   3.514  1.00 10.00      A   
ATOM   3126  HG1 THR A 378      28.818  -8.396   2.961  1.00 10.00      A   
ATOM   3127  CG2 THR A 378      30.964  -7.946   1.605  1.00 10.00      A   
ATOM   3128  C   THR A 378      32.417 -10.249   2.999  1.00 10.00      A   
ATOM   3129  O   THR A 378      33.323  -9.604   3.527  1.00 10.00      A   
ATOM   3130  N   TRP A 379      32.634 -11.299   2.229  1.00 10.00      A   
ATOM   3131  HN  TRP A 379      31.871 -11.754   1.812  1.00 10.00      A   
ATOM   3132  CA  TRP A 379      33.978 -11.776   1.954  1.00 10.00      A   
ATOM   3133  CB  TRP A 379      34.068 -13.284   2.200  1.00 10.00      A   
ATOM   3134  CG  TRP A 379      33.672 -13.699   3.585  1.00 10.00      A   
ATOM   3135  CD1 TRP A 379      32.527 -14.347   3.952  1.00 10.00      A   
ATOM   3136  CD2 TRP A 379      34.419 -13.491   4.788  1.00 10.00      A   
ATOM   3137  NE1 TRP A 379      32.518 -14.552   5.312  1.00 10.00      A   
ATOM   3138  HE1 TRP A 379      31.801 -14.998   5.821  1.00 10.00      A   
ATOM   3139  CE2 TRP A 379      33.667 -14.035   5.846  1.00 10.00      A   
ATOM   3140  CE3 TRP A 379      35.651 -12.898   5.074  1.00 10.00      A   
ATOM   3141  CZ2 TRP A 379      34.108 -14.003   7.167  1.00 10.00      A   
ATOM   3142  CZ3 TRP A 379      36.085 -12.866   6.385  1.00 10.00      A   
ATOM   3143  CH2 TRP A 379      35.316 -13.417   7.415  1.00 10.00      A   
ATOM   3144  C   TRP A 379      34.386 -11.457   0.523  1.00 10.00      A   
ATOM   3145  O   TRP A 379      33.662 -10.775  -0.202  1.00 10.00      A   
ATOM   3146  N   ARG A 380      35.546 -11.956   0.126  1.00 10.00      A   
ATOM   3147  HN  ARG A 380      36.074 -12.488   0.755  1.00 10.00      A   
ATOM   3148  CA  ARG A 380      36.067 -11.738  -1.213  1.00 10.00      A   
ATOM   3149  CB  ARG A 380      37.200 -10.709  -1.166  1.00 10.00      A   
ATOM   3150  CG  ARG A 380      37.797 -10.371  -2.520  1.00 10.00      A   
ATOM   3151  CD  ARG A 380      39.099  -9.605  -2.369  1.00 10.00      A   
ATOM   3152  NE  ARG A 380      38.895  -8.283  -1.775  1.00 10.00      A   
ATOM   3153  HE  ARG A 380      37.968  -7.951  -1.724  1.00 10.00      A   
ATOM   3154  CZ  ARG A 380      39.879  -7.510  -1.318  1.00 10.00      A   
ATOM   3155  NH1 ARG A 380      41.137  -7.924  -1.383  1.00 10.00      A   
ATOM   3156 HH11 ARG A 380      41.351  -8.817  -1.774  1.00 10.00      A   
ATOM   3157 HH12 ARG A 380      41.881  -7.340  -1.044  1.00 10.00      A   
ATOM   3158  NH2 ARG A 380      39.602  -6.323  -0.793  1.00 10.00      A   
ATOM   3159 HH21 ARG A 380      40.339  -5.735  -0.446  1.00 10.00      A   
ATOM   3160 HH22 ARG A 380      38.651  -6.004  -0.740  1.00 10.00      A   
ATOM   3161  C   ARG A 380      36.583 -13.055  -1.779  1.00 10.00      A   
ATOM   3162  O   ARG A 380      37.318 -13.779  -1.103  1.00 10.00      A   
ATOM   3163  N   ARG A 381      36.194 -13.368  -3.009  1.00 10.00      A   
ATOM   3164  HN  ARG A 381      35.606 -12.748  -3.501  1.00 10.00      A   
ATOM   3165  CA  ARG A 381      36.624 -14.606  -3.646  1.00 10.00      A   
ATOM   3166  CB  ARG A 381      35.721 -14.975  -4.824  1.00 10.00      A   
ATOM   3167  CG  ARG A 381      36.072 -16.310  -5.462  1.00 10.00      A   
ATOM   3168  CD  ARG A 381      34.830 -17.097  -5.843  1.00 10.00      A   
ATOM   3169  NE  ARG A 381      34.274 -16.680  -7.128  1.00 10.00      A   
ATOM   3170  HE  ARG A 381      33.674 -15.893  -7.125  1.00 10.00      A   
ATOM   3171  CZ  ARG A 381      34.522 -17.298  -8.282  1.00 10.00      A   
ATOM   3172  NH1 ARG A 381      35.319 -18.360  -8.311  1.00 10.00      A   
ATOM   3173 HH11 ARG A 381      35.509 -18.828  -9.179  1.00 10.00      A   
ATOM   3174 HH12 ARG A 381      35.739 -18.699  -7.464  1.00 10.00      A   
ATOM   3175  NH2 ARG A 381      33.965 -16.858  -9.408  1.00 10.00      A   
ATOM   3176 HH21 ARG A 381      34.149 -17.325 -10.280  1.00 10.00      A   
ATOM   3177 HH22 ARG A 381      33.360 -16.059  -9.392  1.00 10.00      A   
ATOM   3178  C   ARG A 381      38.084 -14.525  -4.083  1.00 10.00      A   
ATOM   3179  O   ARG A 381      38.877 -15.421  -3.796  1.00 10.00      A   
ATOM   3180  N   PHE A 382      38.444 -13.452  -4.772  1.00 10.00      A   
ATOM   3181  HN  PHE A 382      37.777 -12.759  -4.973  1.00 10.00      A   
ATOM   3182  CA  PHE A 382      39.817 -13.272  -5.225  1.00 10.00      A   
ATOM   3183  CB  PHE A 382      40.151 -14.150  -6.442  1.00 10.00      A   
ATOM   3184  CG  PHE A 382      39.400 -13.817  -7.702  1.00 10.00      A   
ATOM   3185  CD1 PHE A 382      39.888 -12.865  -8.584  1.00 10.00      A   
ATOM   3186  CD2 PHE A 382      38.215 -14.463  -8.009  1.00 10.00      A   
ATOM   3187  CE1 PHE A 382      39.207 -12.564  -9.746  1.00 10.00      A   
ATOM   3188  CE2 PHE A 382      37.529 -14.166  -9.167  1.00 10.00      A   
ATOM   3189  CZ  PHE A 382      38.026 -13.215 -10.037  1.00 10.00      A   
ATOM   3190  C   PHE A 382      40.113 -11.808  -5.500  1.00 10.00      A   
ATOM   3191  O   PHE A 382      39.198 -10.982  -5.558  1.00 10.00      A   
ATOM   3192  N   SER A 383      41.391 -11.499  -5.653  1.00 10.00      A   
ATOM   3193  HN  SER A 383      42.066 -12.213  -5.586  1.00 10.00      A   
ATOM   3194  CA  SER A 383      41.834 -10.144  -5.916  1.00 10.00      A   
ATOM   3195  CB  SER A 383      41.867  -9.349  -4.602  1.00 10.00      A   
ATOM   3196  OG  SER A 383      42.130  -7.972  -4.821  1.00 10.00      A   
ATOM   3197  HG  SER A 383      41.299  -7.500  -4.957  1.00 10.00      A   
ATOM   3198  C   SER A 383      43.220 -10.179  -6.554  1.00 10.00      A   
ATOM   3199  O   SER A 383      43.638 -11.211  -7.084  1.00 10.00      A   
ATOM   3200  N   SER A 384      43.925  -9.061  -6.486  1.00 10.00      A   
ATOM   3201  HN  SER A 384      43.535  -8.284  -6.024  1.00 10.00      A   
ATOM   3202  CA  SER A 384      45.257  -8.946  -7.055  1.00 10.00      A   
ATOM   3203  CB  SER A 384      45.665  -7.468  -7.108  1.00 10.00      A   
ATOM   3204  OG  SER A 384      46.845  -7.277  -7.869  1.00 10.00      A   
ATOM   3205  HG  SER A 384      47.512  -6.847  -7.318  1.00 10.00      A   
ATOM   3206  C   SER A 384      46.272  -9.749  -6.244  1.00 10.00      A   
ATOM   3207  O   SER A 384      46.668  -9.345  -5.149  1.00 10.00      A   
ATOM   3208  N   GLY A 385      46.673 -10.898  -6.779  1.00 10.00      A   
ATOM   3209  HN  GLY A 385      46.298 -11.181  -7.641  1.00 10.00      A   
ATOM   3210  CA  GLY A 385      47.650 -11.735  -6.109  1.00 10.00      A   
ATOM   3211  C   GLY A 385      47.106 -12.406  -4.864  1.00 10.00      A   
ATOM   3212  O   GLY A 385      47.831 -12.583  -3.883  1.00 10.00      A   
ATOM   3213  N   PHE A 386      45.834 -12.784  -4.897  1.00 10.00      A   
ATOM   3214  HN  PHE A 386      45.304 -12.616  -5.706  1.00 10.00      A   
ATOM   3215  CA  PHE A 386      45.207 -13.447  -3.761  1.00 10.00      A   
ATOM   3216  CB  PHE A 386      44.915 -12.448  -2.633  1.00 10.00      A   
ATOM   3217  CG  PHE A 386      44.625 -13.101  -1.309  1.00 10.00      A   
ATOM   3218  CD1 PHE A 386      45.639 -13.311  -0.388  1.00 10.00      A   
ATOM   3219  CD2 PHE A 386      43.340 -13.514  -0.990  1.00 10.00      A   
ATOM   3220  CE1 PHE A 386      45.378 -13.918   0.826  1.00 10.00      A   
ATOM   3221  CE2 PHE A 386      43.072 -14.121   0.222  1.00 10.00      A   
ATOM   3222  CZ  PHE A 386      44.093 -14.324   1.130  1.00 10.00      A   
ATOM   3223  C   PHE A 386      43.921 -14.151  -4.177  1.00 10.00      A   
ATOM   3224  O   PHE A 386      43.086 -13.577  -4.876  1.00 10.00      A   
ATOM   3225  N   VAL A 387      43.772 -15.392  -3.741  1.00 10.00      A   
ATOM   3226  HN  VAL A 387      44.480 -15.794  -3.190  1.00 10.00      A   
ATOM   3227  CA  VAL A 387      42.590 -16.181  -4.046  1.00 10.00      A   
ATOM   3228  CB  VAL A 387      42.825 -17.134  -5.243  1.00 10.00      A   
ATOM   3229  CG1 VAL A 387      44.046 -18.014  -5.023  1.00 10.00      A   
ATOM   3230  CG2 VAL A 387      41.591 -17.975  -5.537  1.00 10.00      A   
ATOM   3231  C   VAL A 387      42.160 -16.966  -2.805  1.00 10.00      A   
ATOM   3232  O   VAL A 387      42.990 -17.568  -2.121  1.00 10.00      A   
ATOM   3233  N   SER A 388      40.873 -16.926  -2.502  1.00 10.00      A   
ATOM   3234  HN  SER A 388      40.259 -16.419  -3.076  1.00 10.00      A   
ATOM   3235  CA  SER A 388      40.343 -17.622  -1.342  1.00 10.00      A   
ATOM   3236  CB  SER A 388      39.021 -16.986  -0.909  1.00 10.00      A   
ATOM   3237  OG  SER A 388      38.044 -17.117  -1.925  1.00 10.00      A   
ATOM   3238  HG  SER A 388      38.270 -16.535  -2.660  1.00 10.00      A   
ATOM   3239  C   SER A 388      40.132 -19.101  -1.643  1.00 10.00      A   
ATOM   3240  O   SER A 388      40.216 -19.532  -2.797  1.00 10.00      A   
ATOM   3241  N   ASN A 389      39.870 -19.874  -0.602  1.00 10.00      A   
ATOM   3242  HN  ASN A 389      39.832 -19.470   0.299  1.00 10.00      A   
ATOM   3243  CA  ASN A 389      39.628 -21.301  -0.753  1.00 10.00      A   
ATOM   3244  CB  ASN A 389      40.672 -22.127   0.005  1.00 10.00      A   
ATOM   3245  CG  ASN A 389      42.090 -21.872  -0.460  1.00 10.00      A   
ATOM   3246  OD1 ASN A 389      42.544 -22.443  -1.451  1.00 10.00      A   
ATOM   3247  ND2 ASN A 389      42.805 -21.024   0.262  1.00 10.00      A   
ATOM   3248 HD21 ASN A 389      42.384 -20.616   1.051  1.00 10.00      A   
ATOM   3249 HD22 ASN A 389      43.722 -20.827  -0.026  1.00 10.00      A   
ATOM   3250  C   ASN A 389      38.243 -21.636  -0.238  1.00 10.00      A   
ATOM   3251  O   ASN A 389      37.573 -22.526  -0.760  1.00 10.00      A   
ATOM   3252  N   VAL A 390      37.815 -20.899   0.779  1.00 10.00      A   
ATOM   3253  HN  VAL A 390      38.401 -20.187   1.132  1.00 10.00      A   
ATOM   3254  CA  VAL A 390      36.511 -21.104   1.394  1.00 10.00      A   
ATOM   3255  CB  VAL A 390      36.489 -20.536   2.833  1.00 10.00      A   
ATOM   3256  CG1 VAL A 390      35.110 -20.662   3.469  1.00 10.00      A   
ATOM   3257  CG2 VAL A 390      37.541 -21.224   3.691  1.00 10.00      A   
ATOM   3258  C   VAL A 390      35.400 -20.455   0.571  1.00 10.00      A   
ATOM   3259  O   VAL A 390      34.271 -20.948   0.533  1.00 10.00      A   
ATOM   3260  N   ILE A 391      35.723 -19.359  -0.100  1.00 10.00      A   
ATOM   3261  HN  ILE A 391      36.645 -19.028  -0.064  1.00 10.00      A   
ATOM   3262  CA  ILE A 391      34.738 -18.643  -0.899  1.00 10.00      A   
ATOM   3263  CB  ILE A 391      35.015 -17.125  -0.927  1.00 10.00      A   
ATOM   3264  CG1 ILE A 391      35.300 -16.603   0.486  1.00 10.00      A   
ATOM   3265  CG2 ILE A 391      33.843 -16.379  -1.544  1.00 10.00      A   
ATOM   3266  CD1 ILE A 391      34.193 -16.877   1.483  1.00 10.00      A   
ATOM   3267  C   ILE A 391      34.672 -19.182  -2.326  1.00 10.00      A   
ATOM   3268  O   ILE A 391      35.624 -19.055  -3.099  1.00 10.00      A   
ATOM   3269  N   ASP A 392      33.543 -19.791  -2.669  1.00 10.00      A   
ATOM   3270  HN  ASP A 392      32.831 -19.887  -2.002  1.00 10.00      A   
ATOM   3271  CA  ASP A 392      33.350 -20.349  -4.002  1.00 10.00      A   
ATOM   3272  CB  ASP A 392      32.834 -21.792  -3.921  1.00 10.00      A   
ATOM   3273  CG  ASP A 392      33.799 -22.750  -3.254  1.00 10.00      A   
ATOM   3274  OD1 ASP A 392      34.818 -23.113  -3.880  1.00 10.00      A   
ATOM   3275  OD2 ASP A 392      33.526 -23.166  -2.106  1.00 10.00      A   
ATOM   3276  C   ASP A 392      32.369 -19.511  -4.819  1.00 10.00      A   
ATOM   3277  O   ASP A 392      32.322 -19.615  -6.047  1.00 10.00      A   
ATOM   3278  N   TRP A 393      31.594 -18.675  -4.138  1.00 10.00      A   
ATOM   3279  HN  TRP A 393      31.698 -18.609  -3.167  1.00 10.00      A   
ATOM   3280  CA  TRP A 393      30.600 -17.842  -4.806  1.00 10.00      A   
ATOM   3281  CB  TRP A 393      29.235 -17.952  -4.107  1.00 10.00      A   
ATOM   3282  CG  TRP A 393      29.125 -17.187  -2.817  1.00 10.00      A   
ATOM   3283  CD1 TRP A 393      28.459 -16.010  -2.622  1.00 10.00      A   
ATOM   3284  CD2 TRP A 393      29.689 -17.542  -1.543  1.00 10.00      A   
ATOM   3285  NE1 TRP A 393      28.570 -15.612  -1.312  1.00 10.00      A   
ATOM   3286  HE1 TRP A 393      28.171 -14.798  -0.926  1.00 10.00      A   
ATOM   3287  CE2 TRP A 393      29.321 -16.532  -0.631  1.00 10.00      A   
ATOM   3288  CE3 TRP A 393      30.464 -18.611  -1.083  1.00 10.00      A   
ATOM   3289  CZ2 TRP A 393      29.704 -16.561   0.709  1.00 10.00      A   
ATOM   3290  CZ3 TRP A 393      30.841 -18.636   0.248  1.00 10.00      A   
ATOM   3291  CH2 TRP A 393      30.461 -17.618   1.129  1.00 10.00      A   
ATOM   3292  C   TRP A 393      31.045 -16.385  -4.907  1.00 10.00      A   
ATOM   3293  O   TRP A 393      31.993 -15.965  -4.242  1.00 10.00      A   
ATOM   3294  N   SER A 394      30.356 -15.629  -5.748  1.00 10.00      A   
ATOM   3295  HN  SER A 394      29.616 -16.029  -6.251  1.00 10.00      A   
ATOM   3296  CA  SER A 394      30.652 -14.220  -5.946  1.00 10.00      A   
ATOM   3297  CB  SER A 394      31.423 -14.016  -7.252  1.00 10.00      A   
ATOM   3298  OG  SER A 394      32.765 -14.452  -7.137  1.00 10.00      A   
ATOM   3299  HG  SER A 394      33.290 -14.055  -7.851  1.00 10.00      A   
ATOM   3300  C   SER A 394      29.359 -13.418  -5.990  1.00 10.00      A   
ATOM   3301  O   SER A 394      28.306 -13.946  -6.344  1.00 10.00      A   
ATOM   3302  N   SER A 395      29.444 -12.150  -5.619  1.00 10.00      A   
ATOM   3303  HN  SER A 395      30.309 -11.799  -5.307  1.00 10.00      A   
ATOM   3304  CA  SER A 395      28.286 -11.269  -5.626  1.00 10.00      A   
ATOM   3305  CB  SER A 395      27.820 -11.018  -4.192  1.00 10.00      A   
ATOM   3306  OG  SER A 395      27.690 -12.238  -3.477  1.00 10.00      A   
ATOM   3307  HG  SER A 395      26.786 -12.570  -3.582  1.00 10.00      A   
ATOM   3308  C   SER A 395      28.634  -9.944  -6.300  1.00 10.00      A   
ATOM   3309  O   SER A 395      28.035  -8.905  -6.005  1.00 10.00      A   
ATOM   3310  N   SER A 396      29.600  -9.991  -7.210  1.00 10.00      A   
ATOM   3311  HN  SER A 396      30.020 -10.850  -7.414  1.00 10.00      A   
ATOM   3312  CA  SER A 396      30.046  -8.796  -7.918  1.00 10.00      A   
ATOM   3313  CB  SER A 396      31.324  -8.278  -7.271  1.00 10.00      A   
ATOM   3314  OG  SER A 396      32.158  -9.366  -6.908  1.00 10.00      A   
ATOM   3315  HG  SER A 396      31.879  -9.709  -6.050  1.00 10.00      A   
ATOM   3316  C   SER A 396      30.287  -9.081  -9.402  1.00 10.00      A   
ATOM   3317  O   SER A 396      29.607  -8.539 -10.265  1.00 10.00      A   
ATOM   3318  N   GLY A 397      31.271  -9.927  -9.691  1.00 10.00      A   
ATOM   3319  HN  GLY A 397      31.801 -10.313  -8.965  1.00 10.00      A   
ATOM   3320  CA  GLY A 397      31.572 -10.272 -11.072  1.00 10.00      A   
ATOM   3321  C   GLY A 397      32.635  -9.379 -11.692  1.00 10.00      A   
ATOM   3322  O   GLY A 397      32.616  -9.127 -12.898  1.00 10.00      A   
ATOM   3323  N   GLY A 398      33.563  -8.904 -10.873  1.00 10.00      A   
ATOM   3324  HN  GLY A 398      33.531  -9.134  -9.924  1.00 10.00      A   
ATOM   3325  CA  GLY A 398      34.623  -8.049 -11.370  1.00 10.00      A   
ATOM   3326  C   GLY A 398      35.698  -8.829 -12.102  1.00 10.00      A   
ATOM   3327  O   GLY A 398      35.926 -10.005 -11.816  1.00 10.00      A   
ATOM   3328  N   ALA A 399      36.345  -8.182 -13.062  1.00 10.00      A   
ATOM   3329  HN  ALA A 399      36.080  -7.256 -13.277  1.00 10.00      A   
ATOM   3330  CA  ALA A 399      37.404  -8.817 -13.841  1.00 10.00      A   
ATOM   3331  CB  ALA A 399      37.650  -8.046 -15.128  1.00 10.00      A   
ATOM   3332  C   ALA A 399      38.700  -8.950 -13.040  1.00 10.00      A   
ATOM   3333  O   ALA A 399      39.493  -9.865 -13.270  1.00 10.00      A   
ATOM   3334  N   ASN A 400      38.918  -8.036 -12.103  1.00 10.00      A   
ATOM   3335  HN  ASN A 400      38.253  -7.334 -11.958  1.00 10.00      A   
ATOM   3336  CA  ASN A 400      40.129  -8.062 -11.282  1.00 10.00      A   
ATOM   3337  CB  ASN A 400      40.768  -6.667 -11.212  1.00 10.00      A   
ATOM   3338  CG  ASN A 400      41.751  -6.509 -10.063  1.00 10.00      A   
ATOM   3339  OD1 ASN A 400      42.912  -6.911 -10.159  1.00 10.00      A   
ATOM   3340  ND2 ASN A 400      41.298  -5.899  -8.978  1.00 10.00      A   
ATOM   3341 HD21 ASN A 400      40.366  -5.585  -8.978  1.00 10.00      A   
ATOM   3342 HD22 ASN A 400      41.909  -5.790  -8.220  1.00 10.00      A   
ATOM   3343  C   ASN A 400      39.854  -8.615  -9.885  1.00 10.00      A   
ATOM   3344  O   ASN A 400      40.582  -9.487  -9.400  1.00 10.00      A   
ATOM   3345  N   GLY A 401      38.810  -8.103  -9.244  1.00 10.00      A   
ATOM   3346  HN  GLY A 401      38.266  -7.418  -9.681  1.00 10.00      A   
ATOM   3347  CA  GLY A 401      38.450  -8.554  -7.916  1.00 10.00      A   
ATOM   3348  C   GLY A 401      36.992  -8.943  -7.853  1.00 10.00      A   
ATOM   3349  O   GLY A 401      36.195  -8.486  -8.673  1.00 10.00      A   
ATOM   3350  N   GLN A 402      36.641  -9.793  -6.902  1.00 10.00      A   
ATOM   3351  HN  GLN A 402      37.320 -10.123  -6.277  1.00 10.00      A   
ATOM   3352  CA  GLN A 402      35.263 -10.237  -6.761  1.00 10.00      A   
ATOM   3353  CB  GLN A 402      35.018 -11.527  -7.548  1.00 10.00      A   
ATOM   3354  CG  GLN A 402      34.706 -11.293  -9.015  1.00 10.00      A   
ATOM   3355  CD  GLN A 402      34.539 -12.573  -9.803  1.00 10.00      A   
ATOM   3356  OE1 GLN A 402      34.087 -13.590  -9.279  1.00 10.00      A   
ATOM   3357  NE2 GLN A 402      34.911 -12.527 -11.070  1.00 10.00      A   
ATOM   3358 HE21 GLN A 402      35.268 -11.675 -11.416  1.00 10.00      A   
ATOM   3359 HE22 GLN A 402      34.822 -13.338 -11.613  1.00 10.00      A   
ATOM   3360  C   GLN A 402      34.861 -10.424  -5.306  1.00 10.00      A   
ATOM   3361  O   GLN A 402      35.373 -11.308  -4.617  1.00 10.00      A   
ATOM   3362  N   ASN A 403      33.944  -9.582  -4.851  1.00 10.00      A   
ATOM   3363  HN  ASN A 403      33.604  -8.883  -5.455  1.00 10.00      A   
ATOM   3364  CA  ASN A 403      33.431  -9.651  -3.486  1.00 10.00      A   
ATOM   3365  CB  ASN A 403      32.979  -8.266  -3.017  1.00 10.00      A   
ATOM   3366  CG  ASN A 403      33.696  -7.796  -1.767  1.00 10.00      A   
ATOM   3367  OD1 ASN A 403      34.858  -8.129  -1.536  1.00 10.00      A   
ATOM   3368  ND2 ASN A 403      33.009  -7.008  -0.955  1.00 10.00      A   
ATOM   3369 HD21 ASN A 403      32.089  -6.776  -1.205  1.00 10.00      A   
ATOM   3370 HD22 ASN A 403      33.445  -6.693  -0.136  1.00 10.00      A   
ATOM   3371  C   ASN A 403      32.246 -10.610  -3.434  1.00 10.00      A   
ATOM   3372  O   ASN A 403      31.582 -10.840  -4.452  1.00 10.00      A   
ATOM   3373  N   SER A 404      31.976 -11.154  -2.258  1.00 10.00      A   
ATOM   3374  HN  SER A 404      32.534 -10.918  -1.480  1.00 10.00      A   
ATOM   3375  CA  SER A 404      30.882 -12.097  -2.076  1.00 10.00      A   
ATOM   3376  CB  SER A 404      31.444 -13.514  -1.975  1.00 10.00      A   
ATOM   3377  OG  SER A 404      32.520 -13.691  -2.884  1.00 10.00      A   
ATOM   3378  HG  SER A 404      32.362 -14.480  -3.419  1.00 10.00      A   
ATOM   3379  C   SER A 404      30.071 -11.755  -0.828  1.00 10.00      A   
ATOM   3380  O   SER A 404      30.634 -11.441   0.219  1.00 10.00      A   
ATOM   3381  N   ASN A 405      28.749 -11.822  -0.944  1.00 10.00      A   
ATOM   3382  HN  ASN A 405      28.357 -12.094  -1.805  1.00 10.00      A   
ATOM   3383  CA  ASN A 405      27.864 -11.501   0.171  1.00 10.00      A   
ATOM   3384  CB  ASN A 405      26.879 -10.403  -0.230  1.00 10.00      A   
ATOM   3385  CG  ASN A 405      27.293  -9.034   0.268  1.00 10.00      A   
ATOM   3386  OD1 ASN A 405      27.871  -8.902   1.346  1.00 10.00      A   
ATOM   3387  ND2 ASN A 405      27.003  -8.008  -0.519  1.00 10.00      A   
ATOM   3388 HD21 ASN A 405      26.541  -8.189  -1.367  1.00 10.00      A   
ATOM   3389 HD22 ASN A 405      27.257  -7.109  -0.221  1.00 10.00      A   
ATOM   3390  C   ASN A 405      27.106 -12.723   0.672  1.00 10.00      A   
ATOM   3391  O   ASN A 405      26.786 -13.629  -0.101  1.00 10.00      A   
ATOM   3392  N   ILE A 406      26.826 -12.740   1.972  1.00 10.00      A   
ATOM   3393  HN  ILE A 406      27.128 -11.989   2.534  1.00 10.00      A   
ATOM   3394  CA  ILE A 406      26.099 -13.837   2.604  1.00 10.00      A   
ATOM   3395  CB  ILE A 406      26.996 -15.094   2.764  1.00 10.00      A   
ATOM   3396  CG1 ILE A 406      26.236 -16.239   3.446  1.00 10.00      A   
ATOM   3397  CG2 ILE A 406      28.273 -14.760   3.524  1.00 10.00      A   
ATOM   3398  CD1 ILE A 406      26.995 -17.548   3.491  1.00 10.00      A   
ATOM   3399  C   ILE A 406      25.569 -13.397   3.972  1.00 10.00      A   
ATOM   3400  O   ILE A 406      26.193 -12.586   4.655  1.00 10.00      A   
ATOM   3401  N   GLY A 407      24.401 -13.898   4.354  1.00 10.00      A   
ATOM   3402  HN  GLY A 407      23.917 -14.512   3.760  1.00 10.00      A   
ATOM   3403  CA  GLY A 407      23.844 -13.545   5.644  1.00 10.00      A   
ATOM   3404  C   GLY A 407      22.582 -12.712   5.558  1.00 10.00      A   
ATOM   3405  O   GLY A 407      22.052 -12.463   4.472  1.00 10.00      A   
ATOM   3406  N   GLY A 408      22.104 -12.261   6.708  1.00 10.00      A   
ATOM   3407  HN  GLY A 408      22.594 -12.453   7.541  1.00 10.00      A   
ATOM   3408  CA  GLY A 408      20.895 -11.466   6.753  1.00 10.00      A   
ATOM   3409  C   GLY A 408      20.991 -10.318   7.735  1.00 10.00      A   
ATOM   3410  O   GLY A 408      22.067  -9.762   7.939  1.00 10.00      A   
ATOM   3411  N   TYR A 409      19.862  -9.956   8.328  1.00 10.00      A   
ATOM   3412  HN  TYR A 409      19.034 -10.434   8.110  1.00 10.00      A   
ATOM   3413  CA  TYR A 409      19.813  -8.866   9.294  1.00 10.00      A   
ATOM   3414  CB  TYR A 409      19.306  -7.579   8.635  1.00 10.00      A   
ATOM   3415  CG  TYR A 409      20.337  -6.883   7.771  1.00 10.00      A   
ATOM   3416  CD1 TYR A 409      21.455  -6.286   8.339  1.00 10.00      A   
ATOM   3417  CD2 TYR A 409      20.191  -6.815   6.390  1.00 10.00      A   
ATOM   3418  CE1 TYR A 409      22.398  -5.641   7.560  1.00 10.00      A   
ATOM   3419  CE2 TYR A 409      21.132  -6.175   5.603  1.00 10.00      A   
ATOM   3420  CZ  TYR A 409      22.234  -5.587   6.194  1.00 10.00      A   
ATOM   3421  OH  TYR A 409      23.169  -4.939   5.415  1.00 10.00      A   
ATOM   3422  HH  TYR A 409      24.051  -5.138   5.745  1.00 10.00      A   
ATOM   3423  C   TYR A 409      18.940  -9.239  10.488  1.00 10.00      A   
ATOM   3424  O   TYR A 409      18.318  -8.376  11.116  1.00 10.00      A   
ATOM   3425  N   GLY A 410      18.902 -10.532  10.793  1.00 10.00      A   
ATOM   3426  HN  GLY A 410      19.415 -11.166  10.251  1.00 10.00      A   
ATOM   3427  CA  GLY A 410      18.115 -11.015  11.911  1.00 10.00      A   
ATOM   3428  C   GLY A 410      16.630 -10.840  11.692  1.00 10.00      A   
ATOM   3429  O   GLY A 410      16.117 -11.141  10.612  1.00 10.00      A   
ATOM   3430  N   SER A 411      15.935 -10.357  12.711  1.00 10.00      A   
ATOM   3431  HN  SER A 411      16.394 -10.142  13.549  1.00 10.00      A   
ATOM   3432  CA  SER A 411      14.502 -10.145  12.615  1.00 10.00      A   
ATOM   3433  CB  SER A 411      13.734 -11.454  12.836  1.00 10.00      A   
ATOM   3434  OG  SER A 411      14.504 -12.398  13.562  1.00 10.00      A   
ATOM   3435  HG  SER A 411      14.168 -13.292  13.370  1.00 10.00      A   
ATOM   3436  C   SER A 411      14.012  -9.069  13.582  1.00 10.00      A   
ATOM   3437  O   SER A 411      14.552  -8.900  14.680  1.00 10.00      A   
ATOM   3438  N   PHE A 412      12.992  -8.342  13.151  1.00 10.00      A   
ATOM   3439  HN  PHE A 412      12.627  -8.521  12.255  1.00 10.00      A   
ATOM   3440  CA  PHE A 412      12.380  -7.291  13.951  1.00 10.00      A   
ATOM   3441  CB  PHE A 412      13.021  -5.921  13.674  1.00 10.00      A   
ATOM   3442  CG  PHE A 412      13.126  -5.546  12.219  1.00 10.00      A   
ATOM   3443  CD1 PHE A 412      14.175  -6.010  11.443  1.00 10.00      A   
ATOM   3444  CD2 PHE A 412      12.182  -4.720  11.633  1.00 10.00      A   
ATOM   3445  CE1 PHE A 412      14.281  -5.659  10.111  1.00 10.00      A   
ATOM   3446  CE2 PHE A 412      12.280  -4.366  10.303  1.00 10.00      A   
ATOM   3447  CZ  PHE A 412      13.332  -4.836   9.540  1.00 10.00      A   
ATOM   3448  C   PHE A 412      10.884  -7.270  13.663  1.00 10.00      A   
ATOM   3449  O   PHE A 412      10.463  -7.622  12.559  1.00 10.00      A   
ATOM   3450  N   ALA A 413      10.081  -6.882  14.641  1.00 10.00      A   
ATOM   3451  HN  ALA A 413      10.457  -6.592  15.503  1.00 10.00      A   
ATOM   3452  CA  ALA A 413       8.642  -6.869  14.451  1.00 10.00      A   
ATOM   3453  CB  ALA A 413       8.034  -8.151  15.000  1.00 10.00      A   
ATOM   3454  C   ALA A 413       7.970  -5.662  15.089  1.00 10.00      A   
ATOM   3455  O   ALA A 413       8.526  -5.008  15.973  1.00 10.00      A   
ATOM   3456  N   THR A 414       6.766  -5.378  14.616  1.00 10.00      A   
ATOM   3457  HN  THR A 414       6.402  -5.935  13.886  1.00 10.00      A   
ATOM   3458  CA  THR A 414       5.951  -4.287  15.122  1.00 10.00      A   
ATOM   3459  CB  THR A 414       5.957  -3.083  14.163  1.00 10.00      A   
ATOM   3460  OG1 THR A 414       7.312  -2.691  13.915  1.00 10.00      A   
ATOM   3461  HG1 THR A 414       7.905  -3.310  14.353  1.00 10.00      A   
ATOM   3462  CG2 THR A 414       5.203  -1.906  14.767  1.00 10.00      A   
ATOM   3463  C   THR A 414       4.523  -4.788  15.306  1.00 10.00      A   
ATOM   3464  O   THR A 414       3.821  -5.074  14.332  1.00 10.00      A   
ATOM   3465  N   ASN A 415       4.112  -4.912  16.554  1.00 10.00      A   
ATOM   3466  HN  ASN A 415       4.713  -4.648  17.285  1.00 10.00      A   
ATOM   3467  CA  ASN A 415       2.782  -5.397  16.875  1.00 10.00      A   
ATOM   3468  CB  ASN A 415       2.847  -6.582  17.844  1.00 10.00      A   
ATOM   3469  CG  ASN A 415       3.648  -6.287  19.099  1.00 10.00      A   
ATOM   3470  OD1 ASN A 415       3.160  -5.647  20.030  1.00 10.00      A   
ATOM   3471  ND2 ASN A 415       4.880  -6.772  19.141  1.00 10.00      A   
ATOM   3472 HD21 ASN A 415       5.201  -7.290  18.372  1.00 10.00      A   
ATOM   3473 HD22 ASN A 415       5.420  -6.600  19.941  1.00 10.00      A   
ATOM   3474  C   ASN A 415       1.928  -4.290  17.464  1.00 10.00      A   
ATOM   3475  O   ASN A 415       2.447  -3.274  17.933  1.00 10.00      A   
ATOM   3476  N   THR A 416       0.620  -4.486  17.423  1.00 10.00      A   
ATOM   3477  HN  THR A 416       0.273  -5.313  17.016  1.00 10.00      A   
ATOM   3478  CA  THR A 416      -0.315  -3.512  17.952  1.00 10.00      A   
ATOM   3479  CB  THR A 416      -0.899  -2.622  16.833  1.00 10.00      A   
ATOM   3480  OG1 THR A 416       0.152  -2.206  15.951  1.00 10.00      A   
ATOM   3481  HG1 THR A 416       0.330  -2.904  15.310  1.00 10.00      A   
ATOM   3482  CG2 THR A 416      -1.567  -1.389  17.425  1.00 10.00      A   
ATOM   3483  C   THR A 416      -1.459  -4.196  18.695  1.00 10.00      A   
ATOM   3484  O   THR A 416      -2.430  -4.649  18.085  1.00 10.00      A   
ATOM   3485  N   SER A 417      -1.320  -4.295  20.010  1.00 10.00      A   
ATOM   3486  HN  SER A 417      -0.506  -3.942  20.432  1.00 10.00      A   
ATOM   3487  CA  SER A 417      -2.347  -4.896  20.846  1.00 10.00      A   
ATOM   3488  CB  SER A 417      -1.741  -5.322  22.191  1.00 10.00      A   
ATOM   3489  OG  SER A 417      -2.729  -5.824  23.077  1.00 10.00      A   
ATOM   3490  HG  SER A 417      -2.849  -6.776  22.925  1.00 10.00      A   
ATOM   3491  C   SER A 417      -3.450  -3.864  21.059  1.00 10.00      A   
ATOM   3492  O   SER A 417      -3.186  -2.767  21.552  1.00 10.00      A   
ATOM   3493  N   SER A 418      -4.672  -4.186  20.662  1.00 10.00      A   
ATOM   3494  HN  SER A 418      -4.842  -5.070  20.262  1.00 10.00      A   
ATOM   3495  CA  SER A 418      -5.769  -3.242  20.802  1.00 10.00      A   
ATOM   3496  CB  SER A 418      -6.047  -2.572  19.456  1.00 10.00      A   
ATOM   3497  OG  SER A 418      -4.832  -2.268  18.789  1.00 10.00      A   
ATOM   3498  HG  SER A 418      -4.131  -2.162  19.440  1.00 10.00      A   
ATOM   3499  C   SER A 418      -7.044  -3.881  21.343  1.00 10.00      A   
ATOM   3500  O   SER A 418      -7.427  -4.981  20.946  1.00 10.00      A   
ATOM   3501  N   PHE A 419      -7.680  -3.177  22.265  1.00 10.00      A   
ATOM   3502  HN  PHE A 419      -7.291  -2.319  22.556  1.00 10.00      A   
ATOM   3503  CA  PHE A 419      -8.932  -3.611  22.858  1.00 10.00      A   
ATOM   3504  CB  PHE A 419      -8.764  -3.820  24.368  1.00 10.00      A   
ATOM   3505  CG  PHE A 419      -9.936  -4.492  25.029  1.00 10.00      A   
ATOM   3506  CD1 PHE A 419     -10.137  -5.856  24.892  1.00 10.00      A   
ATOM   3507  CD2 PHE A 419     -10.832  -3.760  25.792  1.00 10.00      A   
ATOM   3508  CE1 PHE A 419     -11.209  -6.478  25.502  1.00 10.00      A   
ATOM   3509  CE2 PHE A 419     -11.906  -4.376  26.405  1.00 10.00      A   
ATOM   3510  CZ  PHE A 419     -12.096  -5.736  26.259  1.00 10.00      A   
ATOM   3511  C   PHE A 419      -9.963  -2.526  22.584  1.00 10.00      A   
ATOM   3512  O   PHE A 419      -9.737  -1.360  22.914  1.00 10.00      A   
ATOM   3513  N   SER A 420     -11.075  -2.893  21.973  1.00 10.00      A   
ATOM   3514  HN  SER A 420     -11.218  -3.839  21.754  1.00 10.00      A   
ATOM   3515  CA  SER A 420     -12.097  -1.919  21.629  1.00 10.00      A   
ATOM   3516  CB  SER A 420     -12.231  -1.819  20.108  1.00 10.00      A   
ATOM   3517  OG  SER A 420     -10.955  -1.710  19.492  1.00 10.00      A   
ATOM   3518  HG  SER A 420     -10.692  -0.772  19.462  1.00 10.00      A   
ATOM   3519  C   SER A 420     -13.451  -2.226  22.265  1.00 10.00      A   
ATOM   3520  O   SER A 420     -13.865  -3.385  22.371  1.00 10.00      A   
ATOM   3521  N   LEU A 421     -14.121  -1.167  22.695  1.00 10.00      A   
ATOM   3522  HN  LEU A 421     -13.708  -0.277  22.599  1.00 10.00      A   
ATOM   3523  CA  LEU A 421     -15.441  -1.261  23.299  1.00 10.00      A   
ATOM   3524  CB  LEU A 421     -15.376  -0.915  24.789  1.00 10.00      A   
ATOM   3525  CG  LEU A 421     -14.807  -1.995  25.712  1.00 10.00      A   
ATOM   3526  CD1 LEU A 421     -14.646  -1.461  27.126  1.00 10.00      A   
ATOM   3527  CD2 LEU A 421     -15.701  -3.224  25.709  1.00 10.00      A   
ATOM   3528  C   LEU A 421     -16.368  -0.290  22.581  1.00 10.00      A   
ATOM   3529  O   LEU A 421     -16.084   0.907  22.519  1.00 10.00      A   
ATOM   3530  N   LYS A 422     -17.458  -0.800  22.028  1.00 10.00      A   
ATOM   3531  HN  LYS A 422     -17.643  -1.762  22.123  1.00 10.00      A   
ATOM   3532  CA  LYS A 422     -18.398   0.035  21.292  1.00 10.00      A   
ATOM   3533  CB  LYS A 422     -18.245  -0.219  19.784  1.00 10.00      A   
ATOM   3534  CG  LYS A 422     -19.247   0.527  18.913  1.00 10.00      A   
ATOM   3535  CD  LYS A 422     -19.267  -0.012  17.488  1.00 10.00      A   
ATOM   3536  CE  LYS A 422     -18.372   0.803  16.564  1.00 10.00      A   
ATOM   3537  NZ  LYS A 422     -18.466   0.342  15.150  1.00 10.00      A   
ATOM   3538  HZ1 LYS A 422     -19.461   0.183  14.887  1.00 10.00      A   
ATOM   3539  HZ2 LYS A 422     -17.944  -0.547  15.031  1.00 10.00      A   
ATOM   3540  HZ3 LYS A 422     -18.062   1.058  14.513  1.00 10.00      A   
ATOM   3541  C   LYS A 422     -19.840  -0.224  21.719  1.00 10.00      A   
ATOM   3542  O   LYS A 422     -20.255  -1.374  21.877  1.00 10.00      A   
ATOM   3543  N   GLN A 423     -20.593   0.849  21.918  1.00 10.00      A   
ATOM   3544  HN  GLN A 423     -20.194   1.743  21.807  1.00 10.00      A   
ATOM   3545  CA  GLN A 423     -21.996   0.748  22.292  1.00 10.00      A   
ATOM   3546  CB  GLN A 423     -22.213   1.117  23.761  1.00 10.00      A   
ATOM   3547  CG  GLN A 423     -23.610   0.793  24.268  1.00 10.00      A   
ATOM   3548  CD  GLN A 423     -23.801   1.102  25.739  1.00 10.00      A   
ATOM   3549  OE1 GLN A 423     -23.184   2.017  26.284  1.00 10.00      A   
ATOM   3550  NE2 GLN A 423     -24.663   0.339  26.393  1.00 10.00      A   
ATOM   3551 HE21 GLN A 423     -25.121  -0.374  25.899  1.00 10.00      A   
ATOM   3552 HE22 GLN A 423     -24.815   0.523  27.345  1.00 10.00      A   
ATOM   3553  C   GLN A 423     -22.823   1.649  21.386  1.00 10.00      A   
ATOM   3554  O   GLN A 423     -22.646   2.869  21.381  1.00 10.00      A   
ATOM   3555  N   ASP A 424     -23.709   1.040  20.612  1.00 10.00      A   
ATOM   3556  HN  ASP A 424     -23.806   0.064  20.677  1.00 10.00      A   
ATOM   3557  CA  ASP A 424     -24.551   1.776  19.674  1.00 10.00      A   
ATOM   3558  CB  ASP A 424     -24.452   1.152  18.281  1.00 10.00      A   
ATOM   3559  CG  ASP A 424     -23.620   1.973  17.317  1.00 10.00      A   
ATOM   3560  OD1 ASP A 424     -22.864   2.859  17.773  1.00 10.00      A   
ATOM   3561  OD2 ASP A 424     -23.715   1.730  16.096  1.00 10.00      A   
ATOM   3562  C   ASP A 424     -26.007   1.799  20.120  1.00 10.00      A   
ATOM   3563  O   ASP A 424     -26.522   0.808  20.644  1.00 10.00      A   
ATOM   3564  N   TYR A 425     -26.667   2.926  19.894  1.00 10.00      A   
ATOM   3565  HN  TYR A 425     -26.197   3.678  19.464  1.00 10.00      A   
ATOM   3566  CA  TYR A 425     -28.065   3.092  20.261  1.00 10.00      A   
ATOM   3567  CB  TYR A 425     -28.221   4.153  21.354  1.00 10.00      A   
ATOM   3568  CG  TYR A 425     -28.081   3.615  22.759  1.00 10.00      A   
ATOM   3569  CD1 TYR A 425     -26.853   3.620  23.407  1.00 10.00      A   
ATOM   3570  CD2 TYR A 425     -29.178   3.099  23.436  1.00 10.00      A   
ATOM   3571  CE1 TYR A 425     -26.721   3.128  24.692  1.00 10.00      A   
ATOM   3572  CE2 TYR A 425     -29.056   2.607  24.720  1.00 10.00      A   
ATOM   3573  CZ  TYR A 425     -27.825   2.623  25.343  1.00 10.00      A   
ATOM   3574  OH  TYR A 425     -27.700   2.123  26.621  1.00 10.00      A   
ATOM   3575  HH  TYR A 425     -27.903   1.176  26.613  1.00 10.00      A   
ATOM   3576  C   TYR A 425     -28.905   3.471  19.047  1.00 10.00      A   
ATOM   3577  O   TYR A 425     -28.908   4.625  18.614  1.00 10.00      A   
ATOM   3578  N   GLU A 426     -29.600   2.485  18.496  1.00 10.00      A   
ATOM   3579  HN  GLU A 426     -29.541   1.585  18.887  1.00 10.00      A   
ATOM   3580  CA  GLU A 426     -30.461   2.694  17.339  1.00 10.00      A   
ATOM   3581  CB  GLU A 426     -30.324   1.521  16.366  1.00 10.00      A   
ATOM   3582  CG  GLU A 426     -31.135   1.654  15.087  1.00 10.00      A   
ATOM   3583  CD  GLU A 426     -30.698   0.668  14.023  1.00 10.00      A   
ATOM   3584  OE1 GLU A 426     -29.675   0.927  13.353  1.00 10.00      A   
ATOM   3585  OE2 GLU A 426     -31.365  -0.376  13.852  1.00 10.00      A   
ATOM   3586  C   GLU A 426     -31.904   2.828  17.804  1.00 10.00      A   
ATOM   3587  O   GLU A 426     -32.580   1.831  18.057  1.00 10.00      A   
ATOM   3588  N   LEU A 427     -32.368   4.060  17.933  1.00 10.00      A   
ATOM   3589  HN  LEU A 427     -31.788   4.820  17.702  1.00 10.00      A   
ATOM   3590  CA  LEU A 427     -33.724   4.315  18.393  1.00 10.00      A   
ATOM   3591  CB  LEU A 427     -33.822   5.688  19.072  1.00 10.00      A   
ATOM   3592  CG  LEU A 427     -32.856   5.934  20.238  1.00 10.00      A   
ATOM   3593  CD1 LEU A 427     -33.048   7.329  20.810  1.00 10.00      A   
ATOM   3594  CD2 LEU A 427     -33.039   4.886  21.323  1.00 10.00      A   
ATOM   3595  C   LEU A 427     -34.738   4.201  17.261  1.00 10.00      A   
ATOM   3596  O   LEU A 427     -34.379   3.969  16.107  1.00 10.00      A   
ATOM   3597  N   ASN A 428     -36.008   4.348  17.606  1.00 10.00      A   
ATOM   3598  HN  ASN A 428     -36.231   4.528  18.541  1.00 10.00      A   
ATOM   3599  CA  ASN A 428     -37.080   4.270  16.627  1.00 10.00      A   
ATOM   3600  CB  ASN A 428     -38.185   3.321  17.107  1.00 10.00      A   
ATOM   3601  CG  ASN A 428     -37.997   1.905  16.590  1.00 10.00      A   
ATOM   3602  OD1 ASN A 428     -37.441   1.697  15.511  1.00 10.00      A   
ATOM   3603  ND2 ASN A 428     -38.465   0.925  17.345  1.00 10.00      A   
ATOM   3604 HD21 ASN A 428     -38.910   1.158  18.187  1.00 10.00      A   
ATOM   3605 HD22 ASN A 428     -38.338   0.001  17.037  1.00 10.00      A   
ATOM   3606  C   ASN A 428     -37.635   5.664  16.349  1.00 10.00      A   
ATOM   3607  O   ASN A 428     -37.487   6.564  17.179  1.00 10.00      A   
ATOM   3608  N   PRO A 429     -38.259   5.864  15.174  1.00 10.00      A   
ATOM   3609  CA  PRO A 429     -38.828   7.162  14.779  1.00 10.00      A   
ATOM   3610  CB  PRO A 429     -39.559   6.848  13.469  1.00 10.00      A   
ATOM   3611  CG  PRO A 429     -38.876   5.641  12.934  1.00 10.00      A   
ATOM   3612  CD  PRO A 429     -38.449   4.841  14.129  1.00 10.00      A   
ATOM   3613  C   PRO A 429     -39.815   7.720  15.804  1.00 10.00      A   
ATOM   3614  O   PRO A 429     -40.812   7.077  16.142  1.00 10.00      A   
ATOM   3615  N   VAL A 430     -39.521   8.913  16.304  1.00 10.00      A   
ATOM   3616  HN  VAL A 430     -38.697   9.362  16.014  1.00 10.00      A   
ATOM   3617  CA  VAL A 430     -40.381   9.576  17.274  1.00 10.00      A   
ATOM   3618  CB  VAL A 430     -39.659   9.802  18.622  1.00 10.00      A   
ATOM   3619  CG1 VAL A 430     -40.502  10.664  19.551  1.00 10.00      A   
ATOM   3620  CG2 VAL A 430     -39.339   8.474  19.289  1.00 10.00      A   
ATOM   3621  C   VAL A 430     -40.850  10.920  16.721  1.00 10.00      A   
ATOM   3622  O   VAL A 430     -40.038  11.801  16.442  1.00 10.00      A   
ATOM   3623  N   SER A 431     -42.151  11.058  16.529  1.00 10.00      A   
ATOM   3624  HN  SER A 431     -42.748  10.305  16.725  1.00 10.00      A   
ATOM   3625  CA  SER A 431     -42.718  12.296  16.015  1.00 10.00      A   
ATOM   3626  CB  SER A 431     -44.120  12.032  15.471  1.00 10.00      A   
ATOM   3627  OG  SER A 431     -44.186  10.760  14.842  1.00 10.00      A   
ATOM   3628  HG  SER A 431     -45.004  10.316  15.104  1.00 10.00      A   
ATOM   3629  C   SER A 431     -42.767  13.364  17.109  1.00 10.00      A   
ATOM   3630  O   SER A 431     -43.410  13.175  18.145  1.00 10.00      A   
ATOM   3631  N   TRP A 432     -42.080  14.474  16.881  1.00 10.00      A   
ATOM   3632  HN  TRP A 432     -41.580  14.564  16.034  1.00 10.00      A   
ATOM   3633  CA  TRP A 432     -42.044  15.565  17.844  1.00 10.00      A   
ATOM   3634  CB  TRP A 432     -40.797  15.458  18.726  1.00 10.00      A   
ATOM   3635  CG  TRP A 432     -40.928  16.163  20.040  1.00 10.00      A   
ATOM   3636  CD1 TRP A 432     -41.804  15.866  21.044  1.00 10.00      A   
ATOM   3637  CD2 TRP A 432     -40.158  17.280  20.495  1.00 10.00      A   
ATOM   3638  NE1 TRP A 432     -41.628  16.729  22.097  1.00 10.00      A   
ATOM   3639  HE1 TRP A 432     -42.141  16.719  22.936  1.00 10.00      A   
ATOM   3640  CE2 TRP A 432     -40.621  17.608  21.785  1.00 10.00      A   
ATOM   3641  CE3 TRP A 432     -39.121  18.033  19.939  1.00 10.00      A   
ATOM   3642  CZ2 TRP A 432     -40.085  18.659  22.525  1.00 10.00      A   
ATOM   3643  CZ3 TRP A 432     -38.591  19.075  20.675  1.00 10.00      A   
ATOM   3644  CH2 TRP A 432     -39.071  19.377  21.956  1.00 10.00      A   
ATOM   3645  C   TRP A 432     -42.079  16.907  17.120  1.00 10.00      A   
ATOM   3646  O   TRP A 432     -41.257  17.168  16.238  1.00 10.00      A   
ATOM   3647  N   TYR A 433     -43.051  17.739  17.485  1.00 10.00      A   
ATOM   3648  HN  TYR A 433     -43.674  17.456  18.188  1.00 10.00      A   
ATOM   3649  CA  TYR A 433     -43.232  19.059  16.879  1.00 10.00      A   
ATOM   3650  CB  TYR A 433     -42.024  19.970  17.107  1.00 10.00      A   
ATOM   3651  CG  TYR A 433     -42.191  20.893  18.291  1.00 10.00      A   
ATOM   3652  CD1 TYR A 433     -41.778  20.509  19.560  1.00 10.00      A   
ATOM   3653  CD2 TYR A 433     -42.771  22.147  18.143  1.00 10.00      A   
ATOM   3654  CE1 TYR A 433     -41.938  21.346  20.647  1.00 10.00      A   
ATOM   3655  CE2 TYR A 433     -42.932  22.992  19.225  1.00 10.00      A   
ATOM   3656  CZ  TYR A 433     -42.514  22.586  20.474  1.00 10.00      A   
ATOM   3657  OH  TYR A 433     -42.682  23.418  21.558  1.00 10.00      A   
ATOM   3658  HH  TYR A 433     -41.831  23.555  21.989  1.00 10.00      A   
ATOM   3659  C   TYR A 433     -43.587  18.958  15.399  1.00 10.00      A   
ATOM   3660  O   TYR A 433     -43.356  19.888  14.620  1.00 10.00      A   
ATOM   3661  N   GLY A 434     -44.170  17.827  15.026  1.00 10.00      A   
ATOM   3662  HN  GLY A 434     -44.347  17.136  15.700  1.00 10.00      A   
ATOM   3663  CA  GLY A 434     -44.561  17.602  13.648  1.00 10.00      A   
ATOM   3664  C   GLY A 434     -43.447  16.996  12.817  1.00 10.00      A   
ATOM   3665  O   GLY A 434     -43.667  16.575  11.683  1.00 10.00      A   
ATOM   3666  N   ILE A 435     -42.254  16.941  13.382  1.00 10.00      A   
ATOM   3667  HN  ILE A 435     -42.142  17.270  14.300  1.00 10.00      A   
ATOM   3668  CA  ILE A 435     -41.106  16.392  12.678  1.00 10.00      A   
ATOM   3669  CB  ILE A 435     -39.844  17.262  12.885  1.00 10.00      A   
ATOM   3670  CG1 ILE A 435     -40.214  18.706  13.238  1.00 10.00      A   
ATOM   3671  CG2 ILE A 435     -38.965  17.234  11.645  1.00 10.00      A   
ATOM   3672  CD1 ILE A 435     -39.043  19.530  13.730  1.00 10.00      A   
ATOM   3673  C   ILE A 435     -40.806  14.984  13.175  1.00 10.00      A   
ATOM   3674  O   ILE A 435     -40.998  14.681  14.352  1.00 10.00      A   
ATOM   3675  N   ASN A 436     -40.356  14.121  12.279  1.00 10.00      A   
ATOM   3676  HN  ASN A 436     -40.251  14.409  11.345  1.00 10.00      A   
ATOM   3677  CA  ASN A 436     -40.007  12.756  12.649  1.00 10.00      A   
ATOM   3678  CB  ASN A 436     -40.210  11.805  11.468  1.00 10.00      A   
ATOM   3679  CG  ASN A 436     -39.971  10.356  11.845  1.00 10.00      A   
ATOM   3680  OD1 ASN A 436     -40.297   9.930  12.953  1.00 10.00      A   
ATOM   3681  ND2 ASN A 436     -39.394   9.590  10.932  1.00 10.00      A   
ATOM   3682 HD21 ASN A 436     -39.151   9.995  10.070  1.00 10.00      A   
ATOM   3683 HD22 ASN A 436     -39.235   8.649  11.151  1.00 10.00      A   
ATOM   3684  C   ASN A 436     -38.551  12.725  13.089  1.00 10.00      A   
ATOM   3685  O   ASN A 436     -37.658  13.010  12.292  1.00 10.00      A   
ATOM   3686  N   HIS A 437     -38.315  12.394  14.350  1.00 10.00      A   
ATOM   3687  HN  HIS A 437     -39.071  12.168  14.939  1.00 10.00      A   
ATOM   3688  CA  HIS A 437     -36.962  12.361  14.886  1.00 10.00      A   
ATOM   3689  CB  HIS A 437     -36.897  13.022  16.267  1.00 10.00      A   
ATOM   3690  CG  HIS A 437     -37.152  14.500  16.256  1.00 10.00      A   
ATOM   3691  ND1 HIS A 437     -36.132  15.409  16.426  1.00 10.00      A   
ATOM   3692  CD2 HIS A 437     -38.324  15.168  16.109  1.00 10.00      A   
ATOM   3693  CE1 HIS A 437     -36.702  16.602  16.380  1.00 10.00      A   
ATOM   3694  NE2 HIS A 437     -38.023  16.503  16.189  1.00 10.00      A   
ATOM   3695  HE2 HIS A 437     -38.662  17.247  16.129  1.00 10.00      A   
ATOM   3696  C   HIS A 437     -36.393  10.947  14.959  1.00 10.00      A   
ATOM   3697  O   HIS A 437     -36.861  10.107  15.735  1.00 10.00      A   
ATOM   3698  N   GLN A 438     -35.400  10.692  14.123  1.00 10.00      A   
ATOM   3699  HN  GLN A 438     -35.121  11.393  13.488  1.00 10.00      A   
ATOM   3700  CA  GLN A 438     -34.710   9.415  14.100  1.00 10.00      A   
ATOM   3701  CB  GLN A 438     -34.534   8.927  12.660  1.00 10.00      A   
ATOM   3702  CG  GLN A 438     -35.479   7.808  12.254  1.00 10.00      A   
ATOM   3703  CD  GLN A 438     -35.229   6.515  13.009  1.00 10.00      A   
ATOM   3704  OE1 GLN A 438     -34.885   6.520  14.188  1.00 10.00      A   
ATOM   3705  NE2 GLN A 438     -35.393   5.395  12.324  1.00 10.00      A   
ATOM   3706 HE21 GLN A 438     -35.662   5.462  11.382  1.00 10.00      A   
ATOM   3707 HE22 GLN A 438     -35.235   4.545  12.784  1.00 10.00      A   
ATOM   3708  C   GLN A 438     -33.349   9.609  14.750  1.00 10.00      A   
ATOM   3709  O   GLN A 438     -32.464  10.239  14.171  1.00 10.00      A   
ATOM   3710  N   ILE A 439     -33.182   9.083  15.952  1.00 10.00      A   
ATOM   3711  HN  ILE A 439     -33.906   8.557  16.352  1.00 10.00      A   
ATOM   3712  CA  ILE A 439     -31.934   9.251  16.680  1.00 10.00      A   
ATOM   3713  CB  ILE A 439     -32.174   9.623  18.158  1.00 10.00      A   
ATOM   3714  CG1 ILE A 439     -33.286  10.674  18.266  1.00 10.00      A   
ATOM   3715  CG2 ILE A 439     -30.889  10.144  18.787  1.00 10.00      A   
ATOM   3716  CD1 ILE A 439     -33.703  10.991  19.687  1.00 10.00      A   
ATOM   3717  C   ILE A 439     -31.033   8.023  16.608  1.00 10.00      A   
ATOM   3718  O   ILE A 439     -31.411   6.928  17.029  1.00 10.00      A   
ATOM   3719  N   ASP A 440     -29.840   8.226  16.069  1.00 10.00      A   
ATOM   3720  HN  ASP A 440     -29.615   9.128  15.744  1.00 10.00      A   
ATOM   3721  CA  ASP A 440     -28.844   7.170  15.954  1.00 10.00      A   
ATOM   3722  CB  ASP A 440     -28.651   6.748  14.493  1.00 10.00      A   
ATOM   3723  CG  ASP A 440     -27.689   5.582  14.340  1.00 10.00      A   
ATOM   3724  OD1 ASP A 440     -28.085   4.433  14.625  1.00 10.00      A   
ATOM   3725  OD2 ASP A 440     -26.533   5.801  13.912  1.00 10.00      A   
ATOM   3726  C   ASP A 440     -27.534   7.687  16.521  1.00 10.00      A   
ATOM   3727  O   ASP A 440     -26.850   8.498  15.889  1.00 10.00      A   
ATOM   3728  N   PHE A 441     -27.199   7.249  17.723  1.00 10.00      A   
ATOM   3729  HN  PHE A 441     -27.774   6.590  18.174  1.00 10.00      A   
ATOM   3730  CA  PHE A 441     -25.983   7.702  18.376  1.00 10.00      A   
ATOM   3731  CB  PHE A 441     -26.287   8.798  19.408  1.00 10.00      A   
ATOM   3732  CG  PHE A 441     -27.080   8.342  20.604  1.00 10.00      A   
ATOM   3733  CD1 PHE A 441     -26.443   8.014  21.789  1.00 10.00      A   
ATOM   3734  CD2 PHE A 441     -28.459   8.247  20.544  1.00 10.00      A   
ATOM   3735  CE1 PHE A 441     -27.166   7.600  22.891  1.00 10.00      A   
ATOM   3736  CE2 PHE A 441     -29.190   7.832  21.642  1.00 10.00      A   
ATOM   3737  CZ  PHE A 441     -28.542   7.508  22.818  1.00 10.00      A   
ATOM   3738  C   PHE A 441     -25.225   6.552  19.020  1.00 10.00      A   
ATOM   3739  O   PHE A 441     -25.724   5.430  19.099  1.00 10.00      A   
ATOM   3740  N   GLY A 442     -24.016   6.843  19.475  1.00 10.00      A   
ATOM   3741  HN  GLY A 442     -23.671   7.758  19.379  1.00 10.00      A   
ATOM   3742  CA  GLY A 442     -23.200   5.836  20.109  1.00 10.00      A   
ATOM   3743  C   GLY A 442     -21.871   6.398  20.557  1.00 10.00      A   
ATOM   3744  O   GLY A 442     -21.569   7.570  20.303  1.00 10.00      A   
ATOM   3745  N   TRP A 443     -21.083   5.571  21.226  1.00 10.00      A   
ATOM   3746  HN  TRP A 443     -21.390   4.652  21.396  1.00 10.00      A   
ATOM   3747  CA  TRP A 443     -19.773   5.971  21.713  1.00 10.00      A   
ATOM   3748  CB  TRP A 443     -19.880   6.541  23.136  1.00 10.00      A   
ATOM   3749  CG  TRP A 443     -20.333   5.540  24.159  1.00 10.00      A   
ATOM   3750  CD1 TRP A 443     -21.613   5.123  24.390  1.00 10.00      A   
ATOM   3751  CD2 TRP A 443     -19.506   4.827  25.089  1.00 10.00      A   
ATOM   3752  NE1 TRP A 443     -21.632   4.191  25.398  1.00 10.00      A   
ATOM   3753  HE1 TRP A 443     -22.435   3.738  25.742  1.00 10.00      A   
ATOM   3754  CE2 TRP A 443     -20.352   3.994  25.844  1.00 10.00      A   
ATOM   3755  CE3 TRP A 443     -18.133   4.812  25.353  1.00 10.00      A   
ATOM   3756  CZ2 TRP A 443     -19.871   3.155  26.847  1.00 10.00      A   
ATOM   3757  CZ3 TRP A 443     -17.658   3.979  26.348  1.00 10.00      A   
ATOM   3758  CH2 TRP A 443     -18.524   3.161  27.082  1.00 10.00      A   
ATOM   3759  C   TRP A 443     -18.842   4.765  21.697  1.00 10.00      A   
ATOM   3760  O   TRP A 443     -19.309   3.618  21.663  1.00 10.00      A   
ATOM   3761  N   GLU A 444     -17.541   5.007  21.719  1.00 10.00      A   
ATOM   3762  HN  GLU A 444     -17.221   5.938  21.740  1.00 10.00      A   
ATOM   3763  CA  GLU A 444     -16.577   3.920  21.708  1.00 10.00      A   
ATOM   3764  CB  GLU A 444     -16.226   3.510  20.271  1.00 10.00      A   
ATOM   3765  CG  GLU A 444     -15.513   4.580  19.457  1.00 10.00      A   
ATOM   3766  CD  GLU A 444     -15.233   4.134  18.035  1.00 10.00      A   
ATOM   3767  OE1 GLU A 444     -14.509   3.131  17.855  1.00 10.00      A   
ATOM   3768  OE2 GLU A 444     -15.737   4.782  17.089  1.00 10.00      A   
ATOM   3769  C   GLU A 444     -15.311   4.265  22.494  1.00 10.00      A   
ATOM   3770  O   GLU A 444     -15.054   5.431  22.814  1.00 10.00      A   
ATOM   3771  N   THR A 445     -14.545   3.229  22.817  1.00 10.00      A   
ATOM   3772  HN  THR A 445     -14.833   2.327  22.544  1.00 10.00      A   
ATOM   3773  CA  THR A 445     -13.292   3.367  23.545  1.00 10.00      A   
ATOM   3774  CB  THR A 445     -13.466   2.979  25.024  1.00 10.00      A   
ATOM   3775  OG1 THR A 445     -14.861   2.798  25.311  1.00 10.00      A   
ATOM   3776  HG1 THR A 445     -15.339   2.656  24.486  1.00 10.00      A   
ATOM   3777  CG2 THR A 445     -12.905   4.069  25.923  1.00 10.00      A   
ATOM   3778  C   THR A 445     -12.259   2.441  22.913  1.00 10.00      A   
ATOM   3779  O   THR A 445     -12.492   1.236  22.796  1.00 10.00      A   
ATOM   3780  N   ASP A 446     -11.128   2.995  22.500  1.00 10.00      A   
ATOM   3781  HN  ASP A 446     -10.979   3.957  22.637  1.00 10.00      A   
ATOM   3782  CA  ASP A 446     -10.096   2.199  21.850  1.00 10.00      A   
ATOM   3783  CB  ASP A 446      -9.893   2.683  20.412  1.00 10.00      A   
ATOM   3784  CG  ASP A 446      -9.353   1.601  19.501  1.00 10.00      A   
ATOM   3785  OD1 ASP A 446      -8.135   1.594  19.235  1.00 10.00      A   
ATOM   3786  OD2 ASP A 446     -10.150   0.755  19.041  1.00 10.00      A   
ATOM   3787  C   ASP A 446      -8.771   2.234  22.607  1.00 10.00      A   
ATOM   3788  O   ASP A 446      -8.131   3.282  22.710  1.00 10.00      A   
ATOM   3789  N   PHE A 447      -8.373   1.088  23.144  1.00 10.00      A   
ATOM   3790  HN  PHE A 447      -8.938   0.287  23.038  1.00 10.00      A   
ATOM   3791  CA  PHE A 447      -7.115   0.974  23.874  1.00 10.00      A   
ATOM   3792  CB  PHE A 447      -7.310   0.148  25.152  1.00 10.00      A   
ATOM   3793  CG  PHE A 447      -8.455   0.594  26.021  1.00 10.00      A   
ATOM   3794  CD1 PHE A 447      -9.712   0.024  25.882  1.00 10.00      A   
ATOM   3795  CD2 PHE A 447      -8.273   1.576  26.982  1.00 10.00      A   
ATOM   3796  CE1 PHE A 447     -10.764   0.423  26.684  1.00 10.00      A   
ATOM   3797  CE2 PHE A 447      -9.321   1.982  27.787  1.00 10.00      A   
ATOM   3798  CZ  PHE A 447     -10.567   1.405  27.638  1.00 10.00      A   
ATOM   3799  C   PHE A 447      -6.095   0.282  22.978  1.00 10.00      A   
ATOM   3800  O   PHE A 447      -6.179  -0.927  22.764  1.00 10.00      A   
ATOM   3801  N   TYR A 448      -5.141   1.036  22.450  1.00 10.00      A   
ATOM   3802  HN  TYR A 448      -5.101   1.992  22.671  1.00 10.00      A   
ATOM   3803  CA  TYR A 448      -4.144   0.464  21.556  1.00 10.00      A   
ATOM   3804  CB  TYR A 448      -4.328   0.978  20.121  1.00 10.00      A   
ATOM   3805  CG  TYR A 448      -4.310   2.488  19.975  1.00 10.00      A   
ATOM   3806  CD1 TYR A 448      -3.180   3.147  19.508  1.00 10.00      A   
ATOM   3807  CD2 TYR A 448      -5.426   3.252  20.298  1.00 10.00      A   
ATOM   3808  CE1 TYR A 448      -3.161   4.522  19.368  1.00 10.00      A   
ATOM   3809  CE2 TYR A 448      -5.414   4.627  20.162  1.00 10.00      A   
ATOM   3810  CZ  TYR A 448      -4.282   5.256  19.697  1.00 10.00      A   
ATOM   3811  OH  TYR A 448      -4.271   6.624  19.560  1.00 10.00      A   
ATOM   3812  HH  TYR A 448      -5.160   6.972  19.725  1.00 10.00      A   
ATOM   3813  C   TYR A 448      -2.711   0.676  22.038  1.00 10.00      A   
ATOM   3814  O   TYR A 448      -2.322   1.781  22.420  1.00 10.00      A   
ATOM   3815  N   THR A 449      -1.941  -0.404  22.036  1.00 10.00      A   
ATOM   3816  HN  THR A 449      -2.330  -1.266  21.761  1.00 10.00      A   
ATOM   3817  CA  THR A 449      -0.547  -0.371  22.445  1.00 10.00      A   
ATOM   3818  CB  THR A 449      -0.334  -1.207  23.723  1.00 10.00      A   
ATOM   3819  OG1 THR A 449      -1.337  -0.874  24.695  1.00 10.00      A   
ATOM   3820  HG1 THR A 449      -1.782  -0.054  24.436  1.00 10.00      A   
ATOM   3821  CG2 THR A 449       1.046  -0.954  24.313  1.00 10.00      A   
ATOM   3822  C   THR A 449       0.344  -0.929  21.333  1.00 10.00      A   
ATOM   3823  O   THR A 449       0.434  -2.144  21.148  1.00 10.00      A   
ATOM   3824  N   SER A 450       0.971  -0.038  20.582  1.00 10.00      A   
ATOM   3825  HN  SER A 450       0.834   0.917  20.759  1.00 10.00      A   
ATOM   3826  CA  SER A 450       1.859  -0.430  19.498  1.00 10.00      A   
ATOM   3827  CB  SER A 450       1.844   0.651  18.420  1.00 10.00      A   
ATOM   3828  OG  SER A 450       0.561   1.256  18.345  1.00 10.00      A   
ATOM   3829  HG  SER A 450       0.154   1.037  17.503  1.00 10.00      A   
ATOM   3830  C   SER A 450       3.273  -0.628  20.036  1.00 10.00      A   
ATOM   3831  O   SER A 450       3.730   0.133  20.898  1.00 10.00      A   
ATOM   3832  N   ARG A 451       3.958  -1.660  19.555  1.00 10.00      A   
ATOM   3833  HN  ARG A 451       3.542  -2.245  18.880  1.00 10.00      A   
ATOM   3834  CA  ARG A 451       5.308  -1.948  20.018  1.00 10.00      A   
ATOM   3835  CB  ARG A 451       5.297  -3.061  21.070  1.00 10.00      A   
ATOM   3836  CG  ARG A 451       4.293  -2.864  22.191  1.00 10.00      A   
ATOM   3837  CD  ARG A 451       4.503  -3.876  23.297  1.00 10.00      A   
ATOM   3838  NE  ARG A 451       5.570  -3.470  24.209  1.00 10.00      A   
ATOM   3839  HE  ARG A 451       6.270  -2.881  23.852  1.00 10.00      A   
ATOM   3840  CZ  ARG A 451       5.636  -3.856  25.480  1.00 10.00      A   
ATOM   3841  NH1 ARG A 451       4.708  -4.663  25.975  1.00 10.00      A   
ATOM   3842 HH11 ARG A 451       3.950  -4.979  25.395  1.00 10.00      A   
ATOM   3843 HH12 ARG A 451       4.755  -4.960  26.933  1.00 10.00      A   
ATOM   3844  NH2 ARG A 451       6.626  -3.429  26.258  1.00 10.00      A   
ATOM   3845 HH21 ARG A 451       6.674  -3.725  27.218  1.00 10.00      A   
ATOM   3846 HH22 ARG A 451       7.327  -2.806  25.897  1.00 10.00      A   
ATOM   3847  C   ARG A 451       6.249  -2.346  18.886  1.00 10.00      A   
ATOM   3848  O   ARG A 451       5.919  -3.187  18.050  1.00 10.00      A   
ATOM   3849  N   TYR A 452       7.420  -1.724  18.872  1.00 10.00      A   
ATOM   3850  HN  TYR A 452       7.600  -1.045  19.557  1.00 10.00      A   
ATOM   3851  CA  TYR A 452       8.455  -2.026  17.890  1.00 10.00      A   
ATOM   3852  CB  TYR A 452       8.978  -0.738  17.235  1.00 10.00      A   
ATOM   3853  CG  TYR A 452      10.129  -0.944  16.268  1.00 10.00      A   
ATOM   3854  CD1 TYR A 452       9.930  -1.555  15.037  1.00 10.00      A   
ATOM   3855  CD2 TYR A 452      11.416  -0.524  16.587  1.00 10.00      A   
ATOM   3856  CE1 TYR A 452      10.976  -1.742  14.151  1.00 10.00      A   
ATOM   3857  CE2 TYR A 452      12.467  -0.706  15.708  1.00 10.00      A   
ATOM   3858  CZ  TYR A 452      12.242  -1.316  14.491  1.00 10.00      A   
ATOM   3859  OH  TYR A 452      13.287  -1.498  13.612  1.00 10.00      A   
ATOM   3860  HH  TYR A 452      12.984  -1.326  12.710  1.00 10.00      A   
ATOM   3861  C   TYR A 452       9.576  -2.738  18.631  1.00 10.00      A   
ATOM   3862  O   TYR A 452      10.302  -2.120  19.409  1.00 10.00      A   
ATOM   3863  N   ARG A 453       9.705  -4.033  18.410  1.00 10.00      A   
ATOM   3864  HN  ARG A 453       9.123  -4.473  17.752  1.00 10.00      A   
ATOM   3865  CA  ARG A 453      10.706  -4.813  19.111  1.00 10.00      A   
ATOM   3866  CB  ARG A 453      10.003  -5.735  20.113  1.00 10.00      A   
ATOM   3867  CG  ARG A 453      10.920  -6.434  21.101  1.00 10.00      A   
ATOM   3868  CD  ARG A 453      10.117  -7.326  22.037  1.00 10.00      A   
ATOM   3869  NE  ARG A 453      10.942  -7.906  23.097  1.00 10.00      A   
ATOM   3870  HE  ARG A 453      11.806  -7.476  23.279  1.00 10.00      A   
ATOM   3871  CZ  ARG A 453      10.598  -8.976  23.820  1.00 10.00      A   
ATOM   3872  NH1 ARG A 453       9.443  -9.593  23.601  1.00 10.00      A   
ATOM   3873 HH11 ARG A 453       8.818  -9.263  22.890  1.00 10.00      A   
ATOM   3874 HH12 ARG A 453       9.192 -10.396  24.148  1.00 10.00      A   
ATOM   3875  NH2 ARG A 453      11.412  -9.429  24.765  1.00 10.00      A   
ATOM   3876 HH21 ARG A 453      11.158 -10.236  25.307  1.00 10.00      A   
ATOM   3877 HH22 ARG A 453      12.286  -8.969  24.942  1.00 10.00      A   
ATOM   3878  C   ARG A 453      11.568  -5.638  18.167  1.00 10.00      A   
ATOM   3879  O   ARG A 453      11.071  -6.264  17.230  1.00 10.00      A   
ATOM   3880  N   ARG A 454      12.866  -5.613  18.410  1.00 10.00      A   
ATOM   3881  HN  ARG A 454      13.200  -5.061  19.151  1.00 10.00      A   
ATOM   3882  CA  ARG A 454      13.808  -6.394  17.628  1.00 10.00      A   
ATOM   3883  CB  ARG A 454      15.154  -5.662  17.527  1.00 10.00      A   
ATOM   3884  CG  ARG A 454      16.223  -6.413  16.744  1.00 10.00      A   
ATOM   3885  CD  ARG A 454      17.467  -5.560  16.534  1.00 10.00      A   
ATOM   3886  NE  ARG A 454      17.363  -4.716  15.343  1.00 10.00      A   
ATOM   3887  HE  ARG A 454      16.962  -5.122  14.540  1.00 10.00      A   
ATOM   3888  CZ  ARG A 454      17.797  -3.456  15.277  1.00 10.00      A   
ATOM   3889  NH1 ARG A 454      18.366  -2.886  16.332  1.00 10.00      A   
ATOM   3890 HH11 ARG A 454      18.689  -1.940  16.277  1.00 10.00      A   
ATOM   3891 HH12 ARG A 454      18.480  -3.399  17.188  1.00 10.00      A   
ATOM   3892  NH2 ARG A 454      17.653  -2.756  14.156  1.00 10.00      A   
ATOM   3893 HH21 ARG A 454      17.222  -3.172  13.346  1.00 10.00      A   
ATOM   3894 HH22 ARG A 454      17.976  -1.809  14.111  1.00 10.00      A   
ATOM   3895  C   ARG A 454      13.976  -7.728  18.340  1.00 10.00      A   
ATOM   3896  O   ARG A 454      13.872  -7.784  19.564  1.00 10.00      A   
ATOM   3897  N   PHE A 455      14.206  -8.796  17.595  1.00 10.00      A   
ATOM   3898  HN  PHE A 455      14.278  -8.701  16.618  1.00 10.00      A   
ATOM   3899  CA  PHE A 455      14.358 -10.113  18.203  1.00 10.00      A   
ATOM   3900  CB  PHE A 455      14.107 -11.226  17.187  1.00 10.00      A   
ATOM   3901  CG  PHE A 455      12.656 -11.405  16.843  1.00 10.00      A   
ATOM   3902  CD1 PHE A 455      12.010 -10.511  16.001  1.00 10.00      A   
ATOM   3903  CD2 PHE A 455      11.934 -12.467  17.361  1.00 10.00      A   
ATOM   3904  CE1 PHE A 455      10.676 -10.673  15.685  1.00 10.00      A   
ATOM   3905  CE2 PHE A 455      10.599 -12.635  17.047  1.00 10.00      A   
ATOM   3906  CZ  PHE A 455       9.970 -11.737  16.208  1.00 10.00      A   
ATOM   3907  C   PHE A 455      15.716 -10.275  18.881  1.00 10.00      A   
ATOM   3908  O   PHE A 455      15.802 -10.372  20.107  1.00 10.00      A   
ATOM   3909  N   SER A 456      16.772 -10.296  18.089  1.00 10.00      A   
ATOM   3910  HN  SER A 456      16.652 -10.213  17.120  1.00 10.00      A   
ATOM   3911  CA  SER A 456      18.114 -10.447  18.627  1.00 10.00      A   
ATOM   3912  CB  SER A 456      18.615 -11.865  18.354  1.00 10.00      A   
ATOM   3913  OG  SER A 456      17.561 -12.806  18.509  1.00 10.00      A   
ATOM   3914  HG  SER A 456      17.028 -12.817  17.707  1.00 10.00      A   
ATOM   3915  C   SER A 456      19.064  -9.422  18.014  1.00 10.00      A   
ATOM   3916  O   SER A 456      18.751  -8.817  16.985  1.00 10.00      A   
ATOM   3917  N   ASP A 457      20.205  -9.214  18.663  1.00 10.00      A   
ATOM   3918  HN  ASP A 457      20.378  -9.702  19.497  1.00 10.00      A   
ATOM   3919  CA  ASP A 457      21.207  -8.276  18.174  1.00 10.00      A   
ATOM   3920  CB  ASP A 457      22.255  -7.986  19.258  1.00 10.00      A   
ATOM   3921  CG  ASP A 457      21.645  -7.810  20.634  1.00 10.00      A   
ATOM   3922  OD1 ASP A 457      21.427  -6.652  21.056  1.00 10.00      A   
ATOM   3923  OD2 ASP A 457      21.380  -8.832  21.306  1.00 10.00      A   
ATOM   3924  C   ASP A 457      21.885  -8.866  16.946  1.00 10.00      A   
ATOM   3925  O   ASP A 457      22.238 -10.048  16.932  1.00 10.00      A   
ATOM   3926  N   VAL A 458      22.063  -8.055  15.915  1.00 10.00      A   
ATOM   3927  HN  VAL A 458      21.788  -7.116  15.987  1.00 10.00      A   
ATOM   3928  CA  VAL A 458      22.680  -8.533  14.685  1.00 10.00      A   
ATOM   3929  CB  VAL A 458      21.823  -8.239  13.437  1.00 10.00      A   
ATOM   3930  CG1 VAL A 458      20.488  -8.954  13.550  1.00 10.00      A   
ATOM   3931  CG2 VAL A 458      21.615  -6.745  13.252  1.00 10.00      A   
ATOM   3932  C   VAL A 458      24.104  -8.018  14.503  1.00 10.00      A   
ATOM   3933  O   VAL A 458      24.414  -6.868  14.832  1.00 10.00      A   
ATOM   3934  N   TYR A 459      24.968  -8.887  13.988  1.00 10.00      A   
ATOM   3935  HN  TYR A 459      24.652  -9.788  13.754  1.00 10.00      A   
ATOM   3936  CA  TYR A 459      26.366  -8.547  13.762  1.00 10.00      A   
ATOM   3937  CB  TYR A 459      27.292  -9.602  14.387  1.00 10.00      A   
ATOM   3938  CG  TYR A 459      26.824 -10.169  15.713  1.00 10.00      A   
ATOM   3939  CD1 TYR A 459      26.571  -9.343  16.800  1.00 10.00      A   
ATOM   3940  CD2 TYR A 459      26.639 -11.536  15.875  1.00 10.00      A   
ATOM   3941  CE1 TYR A 459      26.150  -9.861  18.010  1.00 10.00      A   
ATOM   3942  CE2 TYR A 459      26.216 -12.062  17.081  1.00 10.00      A   
ATOM   3943  CZ  TYR A 459      25.971 -11.221  18.145  1.00 10.00      A   
ATOM   3944  OH  TYR A 459      25.555 -11.742  19.351  1.00 10.00      A   
ATOM   3945  HH  TYR A 459      26.159 -12.446  19.618  1.00 10.00      A   
ATOM   3946  C   TYR A 459      26.665  -8.438  12.271  1.00 10.00      A   
ATOM   3947  O   TYR A 459      26.522  -9.412  11.525  1.00 10.00      A   
ATOM   3948  N   THR A 460      27.075  -7.258  11.838  1.00 10.00      A   
ATOM   3949  HN  THR A 460      27.159  -6.511  12.474  1.00 10.00      A   
ATOM   3950  CA  THR A 460      27.404  -7.032  10.444  1.00 10.00      A   
ATOM   3951  CB  THR A 460      26.556  -5.890   9.848  1.00 10.00      A   
ATOM   3952  OG1 THR A 460      26.476  -4.809  10.783  1.00 10.00      A   
ATOM   3953  HG1 THR A 460      26.135  -4.027  10.339  1.00 10.00      A   
ATOM   3954  CG2 THR A 460      25.152  -6.377   9.537  1.00 10.00      A   
ATOM   3955  C   THR A 460      28.884  -6.695  10.302  1.00 10.00      A   
ATOM   3956  O   THR A 460      29.413  -5.855  11.034  1.00 10.00      A   
ATOM   3957  N   GLY A 461      29.557  -7.372   9.384  1.00 10.00      A   
ATOM   3958  HN  GLY A 461      29.094  -8.054   8.851  1.00 10.00      A   
ATOM   3959  CA  GLY A 461      30.967  -7.119   9.170  1.00 10.00      A   
ATOM   3960  C   GLY A 461      31.219  -5.734   8.606  1.00 10.00      A   
ATOM   3961  O   GLY A 461      30.513  -5.291   7.699  1.00 10.00      A   
ATOM   3962  N   GLY A 462      32.209  -5.044   9.155  1.00 10.00      A   
ATOM   3963  HN  GLY A 462      32.727  -5.444   9.888  1.00 10.00      A   
ATOM   3964  CA  GLY A 462      32.538  -3.712   8.684  1.00 10.00      A   
ATOM   3965  C   GLY A 462      33.563  -3.748   7.569  1.00 10.00      A   
ATOM   3966  O   GLY A 462      33.270  -4.200   6.459  1.00 10.00      A   
ATOM   3967  N   VAL A 463      34.770  -3.287   7.858  1.00 10.00      A   
ATOM   3968  HN  VAL A 463      34.954  -2.946   8.762  1.00 10.00      A   
ATOM   3969  CA  VAL A 463      35.830  -3.284   6.863  1.00 10.00      A   
ATOM   3970  CB  VAL A 463      36.801  -2.092   7.012  1.00 10.00      A   
ATOM   3971  CG1 VAL A 463      36.097  -0.782   6.693  1.00 10.00      A   
ATOM   3972  CG2 VAL A 463      37.421  -2.050   8.401  1.00 10.00      A   
ATOM   3973  C   VAL A 463      36.596  -4.601   6.879  1.00 10.00      A   
ATOM   3974  O   VAL A 463      36.998  -5.092   7.939  1.00 10.00      A   
ATOM   3975  N   LEU A 464      36.774  -5.172   5.702  1.00 10.00      A   
ATOM   3976  HN  LEU A 464      36.430  -4.725   4.895  1.00 10.00      A   
ATOM   3977  CA  LEU A 464      37.479  -6.431   5.558  1.00 10.00      A   
ATOM   3978  CB  LEU A 464      36.864  -7.244   4.415  1.00 10.00      A   
ATOM   3979  CG  LEU A 464      37.169  -8.743   4.409  1.00 10.00      A   
ATOM   3980  CD1 LEU A 464      36.386  -9.445   5.506  1.00 10.00      A   
ATOM   3981  CD2 LEU A 464      36.856  -9.349   3.050  1.00 10.00      A   
ATOM   3982  C   LEU A 464      38.947  -6.168   5.266  1.00 10.00      A   
ATOM   3983  O   LEU A 464      39.280  -5.369   4.389  1.00 10.00      A   
ATOM   3984  N   VAL A 465      39.821  -6.824   6.005  1.00 10.00      A   
ATOM   3985  HN  VAL A 465      39.499  -7.450   6.694  1.00 10.00      A   
ATOM   3986  CA  VAL A 465      41.249  -6.656   5.811  1.00 10.00      A   
ATOM   3987  CB  VAL A 465      41.965  -6.134   7.077  1.00 10.00      A   
ATOM   3988  CG1 VAL A 465      41.846  -4.621   7.165  1.00 10.00      A   
ATOM   3989  CG2 VAL A 465      41.391  -6.777   8.330  1.00 10.00      A   
ATOM   3990  C   VAL A 465      41.888  -7.954   5.334  1.00 10.00      A   
ATOM   3991  O   VAL A 465      41.843  -8.976   6.023  1.00 10.00      A   
ATOM   3992  N   VAL A 466      42.457  -7.910   4.140  1.00 10.00      A   
ATOM   3993  HN  VAL A 466      42.448  -7.066   3.637  1.00 10.00      A   
ATOM   3994  CA  VAL A 466      43.103  -9.073   3.557  1.00 10.00      A   
ATOM   3995  CB  VAL A 466      42.562  -9.373   2.142  1.00 10.00      A   
ATOM   3996  CG1 VAL A 466      43.115 -10.692   1.627  1.00 10.00      A   
ATOM   3997  CG2 VAL A 466      41.040  -9.390   2.136  1.00 10.00      A   
ATOM   3998  C   VAL A 466      44.608  -8.846   3.477  1.00 10.00      A   
ATOM   3999  O   VAL A 466      45.080  -8.071   2.642  1.00 10.00      A   
ATOM   4000  N   PRO A 467      45.376  -9.502   4.360  1.00 10.00      A   
ATOM   4001  CA  PRO A 467      46.837  -9.379   4.390  1.00 10.00      A   
ATOM   4002  CB  PRO A 467      47.253 -10.229   5.602  1.00 10.00      A   
ATOM   4003  CG  PRO A 467      46.005 -10.411   6.396  1.00 10.00      A   
ATOM   4004  CD  PRO A 467      44.883 -10.412   5.402  1.00 10.00      A   
ATOM   4005  C   PRO A 467      47.466  -9.934   3.117  1.00 10.00      A   
ATOM   4006  O   PRO A 467      47.447 -11.140   2.883  1.00 10.00      A   
ATOM   4007  N   THR A 468      47.997  -9.049   2.289  1.00 10.00      A   
ATOM   4008  HN  THR A 468      47.976  -8.098   2.528  1.00 10.00      A   
ATOM   4009  CA  THR A 468      48.623  -9.448   1.041  1.00 10.00      A   
ATOM   4010  CB  THR A 468      48.012  -8.681  -0.145  1.00 10.00      A   
ATOM   4011  OG1 THR A 468      46.965  -7.821   0.335  1.00 10.00      A   
ATOM   4012  HG1 THR A 468      46.434  -8.296   0.987  1.00 10.00      A   
ATOM   4013  CG2 THR A 468      47.432  -9.655  -1.159  1.00 10.00      A   
ATOM   4014  C   THR A 468      50.127  -9.198   1.091  1.00 10.00      A   
ATOM   4015  O   THR A 468      50.611  -8.458   1.952  1.00 10.00      A   
ATOM   4016  N   GLY A 469      50.858  -9.817   0.174  1.00 10.00      A   
ATOM   4017  HN  GLY A 469      50.418 -10.395  -0.485  1.00 10.00      A   
ATOM   4018  CA  GLY A 469      52.297  -9.657   0.136  1.00 10.00      A   
ATOM   4019  C   GLY A 469      52.996 -10.766   0.892  1.00 10.00      A   
ATOM   4020  O   GLY A 469      52.644 -11.937   0.750  1.00 10.00      A   
ATOM   4021  N   ALA A 470      53.964 -10.400   1.716  1.00 10.00      A   
ATOM   4022  HN  ALA A 470      54.183  -9.447   1.802  1.00 10.00      A   
ATOM   4023  CA  ALA A 470      54.710 -11.372   2.500  1.00 10.00      A   
ATOM   4024  CB  ALA A 470      55.982 -10.741   3.049  1.00 10.00      A   
ATOM   4025  C   ALA A 470      53.855 -11.921   3.636  1.00 10.00      A   
ATOM   4026  O   ALA A 470      54.060 -13.044   4.096  1.00 10.00      A   
ATOM   4027  N   SER A 471      52.890 -11.127   4.079  1.00 10.00      A   
ATOM   4028  HN  SER A 471      52.771 -10.239   3.672  1.00 10.00      A   
ATOM   4029  CA  SER A 471      52.004 -11.531   5.160  1.00 10.00      A   
ATOM   4030  CB  SER A 471      51.658 -10.323   6.029  1.00 10.00      A   
ATOM   4031  OG  SER A 471      52.009  -9.112   5.377  1.00 10.00      A   
ATOM   4032  HG  SER A 471      52.826  -8.768   5.764  1.00 10.00      A   
ATOM   4033  C   SER A 471      50.731 -12.185   4.624  1.00 10.00      A   
ATOM   4034  O   SER A 471      49.735 -12.306   5.340  1.00 10.00      A   
ATOM   4035  N   ALA A 472      50.776 -12.637   3.371  1.00 10.00      A   
ATOM   4036  HN  ALA A 472      51.608 -12.540   2.859  1.00 10.00      A   
ATOM   4037  CA  ALA A 472      49.625 -13.278   2.739  1.00 10.00      A   
ATOM   4038  CB  ALA A 472      49.719 -13.171   1.225  1.00 10.00      A   
ATOM   4039  C   ALA A 472      49.471 -14.739   3.174  1.00 10.00      A   
ATOM   4040  O   ALA A 472      49.282 -15.635   2.343  1.00 10.00      A   
ATOM   4041  N   GLY A 473      49.548 -14.969   4.477  1.00 10.00      A   
ATOM   4042  HN  GLY A 473      49.704 -14.216   5.086  1.00 10.00      A   
ATOM   4043  CA  GLY A 473      49.412 -16.309   5.010  1.00 10.00      A   
ATOM   4044  C   GLY A 473      49.599 -16.344   6.514  1.00 10.00      A   
ATOM   4045  O   GLY A 473      50.119 -17.317   7.061  1.00 10.00      A   
ATOM   4046  N   SER A 474      49.190 -15.275   7.182  1.00 10.00      A   
ATOM   4047  HN  SER A 474      48.802 -14.524   6.690  1.00 10.00      A   
ATOM   4048  CA  SER A 474      49.308 -15.183   8.630  1.00 10.00      A   
ATOM   4049  CB  SER A 474      50.539 -14.357   9.021  1.00 10.00      A   
ATOM   4050  OG  SER A 474      50.927 -13.481   7.969  1.00 10.00      A   
ATOM   4051  HG  SER A 474      50.522 -12.615   8.110  1.00 10.00      A   
ATOM   4052  C   SER A 474      48.040 -14.598   9.247  1.00 10.00      A   
ATOM   4053  O   SER A 474      48.019 -13.445   9.685  1.00 10.00      A   
ATOM   4054  N   VAL A 475      46.979 -15.392   9.263  1.00 10.00      A   
ATOM   4055  HN  VAL A 475      47.053 -16.299   8.892  1.00 10.00      A   
ATOM   4056  CA  VAL A 475      45.710 -14.955   9.824  1.00 10.00      A   
ATOM   4057  CB  VAL A 475      44.600 -14.882   8.747  1.00 10.00      A   
ATOM   4058  CG1 VAL A 475      43.350 -14.220   9.305  1.00 10.00      A   
ATOM   4059  CG2 VAL A 475      45.090 -14.138   7.511  1.00 10.00      A   
ATOM   4060  C   VAL A 475      45.276 -15.898  10.943  1.00 10.00      A   
ATOM   4061  O   VAL A 475      44.615 -16.908  10.697  1.00 10.00      A   
ATOM   4062  N   VAL A 476      45.669 -15.572  12.168  1.00 10.00      A   
ATOM   4063  HN  VAL A 476      46.203 -14.759  12.299  1.00 10.00      A   
ATOM   4064  CA  VAL A 476      45.324 -16.388  13.326  1.00 10.00      A   
ATOM   4065  CB  VAL A 476      46.377 -16.269  14.448  1.00 10.00      A   
ATOM   4066  CG1 VAL A 476      46.106 -17.283  15.551  1.00 10.00      A   
ATOM   4067  CG2 VAL A 476      47.780 -16.450  13.888  1.00 10.00      A   
ATOM   4068  C   VAL A 476      43.954 -15.989  13.864  1.00 10.00      A   
ATOM   4069  O   VAL A 476      43.814 -14.987  14.568  1.00 10.00      A   
ATOM   4070  N   CYS A 477      42.948 -16.769  13.517  1.00 10.00      A   
ATOM   4071  HN  CYS A 477      43.123 -17.548  12.950  1.00 10.00      A   
ATOM   4072  CA  CYS A 477      41.584 -16.498  13.946  1.00 10.00      A   
ATOM   4073  C   CYS A 477      41.199 -17.339  15.152  1.00 10.00      A   
ATOM   4074  O   CYS A 477      41.702 -18.451  15.333  1.00 10.00      A   
ATOM   4075  CB  CYS A 477      40.619 -16.779  12.797  1.00 10.00      A   
ATOM   4076  SG  CYS A 477      40.999 -15.853  11.282  1.00 10.00      A   
ATOM   4077  N   GLN A 478      40.310 -16.798  15.977  1.00 10.00      A   
ATOM   4078  HN  GLN A 478      39.960 -15.903  15.784  1.00 10.00      A   
ATOM   4079  CA  GLN A 478      39.839 -17.505  17.158  1.00 10.00      A   
ATOM   4080  CB  GLN A 478      39.171 -16.538  18.138  1.00 10.00      A   
ATOM   4081  CG  GLN A 478      40.125 -15.580  18.831  1.00 10.00      A   
ATOM   4082  CD  GLN A 478      39.441 -14.793  19.929  1.00 10.00      A   
ATOM   4083  OE1 GLN A 478      38.895 -13.716  19.692  1.00 10.00      A   
ATOM   4084  NE2 GLN A 478      39.463 -15.330  21.139  1.00 10.00      A   
ATOM   4085 HE21 GLN A 478      39.914 -16.194  21.257  1.00 10.00      A   
ATOM   4086 HE22 GLN A 478      39.024 -14.844  21.870  1.00 10.00      A   
ATOM   4087  C   GLN A 478      38.844 -18.585  16.753  1.00 10.00      A   
ATOM   4088  O   GLN A 478      38.221 -18.502  15.694  1.00 10.00      A   
ATOM   4089  N   SER A 479      38.691 -19.588  17.597  1.00 10.00      A   
ATOM   4090  HN  SER A 479      39.213 -19.606  18.429  1.00 10.00      A   
ATOM   4091  CA  SER A 479      37.771 -20.673  17.325  1.00 10.00      A   
ATOM   4092  CB  SER A 479      37.994 -21.794  18.338  1.00 10.00      A   
ATOM   4093  OG  SER A 479      39.377 -22.096  18.446  1.00 10.00      A   
ATOM   4094  HG  SER A 479      39.702 -22.406  17.590  1.00 10.00      A   
ATOM   4095  C   SER A 479      36.322 -20.187  17.367  1.00 10.00      A   
ATOM   4096  O   SER A 479      35.459 -20.717  16.664  1.00 10.00      A   
ATOM   4097  N   GLY A 480      36.072 -19.162  18.173  1.00 10.00      A   
ATOM   4098  HN  GLY A 480      36.806 -18.772  18.692  1.00 10.00      A   
ATOM   4099  CA  GLY A 480      34.732 -18.621  18.302  1.00 10.00      A   
ATOM   4100  C   GLY A 480      34.550 -17.307  17.567  1.00 10.00      A   
ATOM   4101  O   GLY A 480      33.838 -16.416  18.038  1.00 10.00      A   
ATOM   4102  N   ASP A 481      35.202 -17.172  16.421  1.00 10.00      A   
ATOM   4103  HN  ASP A 481      35.766 -17.908  16.099  1.00 10.00      A   
ATOM   4104  CA  ASP A 481      35.085 -15.956  15.621  1.00 10.00      A   
ATOM   4105  CB  ASP A 481      36.412 -15.203  15.530  1.00 10.00      A   
ATOM   4106  CG  ASP A 481      36.211 -13.739  15.188  1.00 10.00      A   
ATOM   4107  OD1 ASP A 481      36.121 -12.917  16.124  1.00 10.00      A   
ATOM   4108  OD2 ASP A 481      36.133 -13.402  13.989  1.00 10.00      A   
ATOM   4109  C   ASP A 481      34.571 -16.285  14.230  1.00 10.00      A   
ATOM   4110  O   ASP A 481      35.183 -17.068  13.502  1.00 10.00      A   
ATOM   4111  N   GLU A 482      33.441 -15.701  13.869  1.00 10.00      A   
ATOM   4112  HN  GLU A 482      32.989 -15.094  14.497  1.00 10.00      A   
ATOM   4113  CA  GLU A 482      32.845 -15.950  12.566  1.00 10.00      A   
ATOM   4114  CB  GLU A 482      31.328 -16.094  12.682  1.00 10.00      A   
ATOM   4115  CG  GLU A 482      30.899 -17.147  13.689  1.00 10.00      A   
ATOM   4116  CD  GLU A 482      29.508 -17.677  13.431  1.00 10.00      A   
ATOM   4117  OE1 GLU A 482      28.588 -17.351  14.212  1.00 10.00      A   
ATOM   4118  OE2 GLU A 482      29.334 -18.431  12.450  1.00 10.00      A   
ATOM   4119  C   GLU A 482      33.218 -14.872  11.553  1.00 10.00      A   
ATOM   4120  O   GLU A 482      32.878 -14.971  10.376  1.00 10.00      A   
ATOM   4121  N   LEU A 483      33.937 -13.857  12.007  1.00 10.00      A   
ATOM   4122  HN  LEU A 483      34.209 -13.842  12.952  1.00 10.00      A   
ATOM   4123  CA  LEU A 483      34.357 -12.772  11.130  1.00 10.00      A   
ATOM   4124  CB  LEU A 483      34.005 -11.416  11.741  1.00 10.00      A   
ATOM   4125  CG  LEU A 483      32.526 -11.028  11.718  1.00 10.00      A   
ATOM   4126  CD1 LEU A 483      32.345  -9.618  12.254  1.00 10.00      A   
ATOM   4127  CD2 LEU A 483      31.955 -11.143  10.312  1.00 10.00      A   
ATOM   4128  C   LEU A 483      35.850 -12.862  10.857  1.00 10.00      A   
ATOM   4129  O   LEU A 483      36.531 -11.849  10.665  1.00 10.00      A   
ATOM   4130  N   CYS A 484      36.349 -14.086  10.838  1.00 10.00      A   
ATOM   4131  HN  CYS A 484      35.753 -14.846  11.004  1.00 10.00      A   
ATOM   4132  CA  CYS A 484      37.755 -14.337  10.595  1.00 10.00      A   
ATOM   4133  C   CYS A 484      37.958 -15.739  10.031  1.00 10.00      A   
ATOM   4134  O   CYS A 484      37.621 -16.730  10.681  1.00 10.00      A   
ATOM   4135  CB  CYS A 484      38.537 -14.184  11.906  1.00 10.00      A   
ATOM   4136  SG  CYS A 484      40.338 -13.984  11.702  1.00 10.00      A   
ATOM   4137  N   ILE A 485      38.482 -15.821   8.816  1.00 10.00      A   
ATOM   4138  HN  ILE A 485      38.706 -14.996   8.329  1.00 10.00      A   
ATOM   4139  CA  ILE A 485      38.747 -17.106   8.189  1.00 10.00      A   
ATOM   4140  CB  ILE A 485      38.378 -17.115   6.692  1.00 10.00      A   
ATOM   4141  CG1 ILE A 485      36.927 -16.662   6.503  1.00 10.00      A   
ATOM   4142  CG2 ILE A 485      38.579 -18.506   6.103  1.00 10.00      A   
ATOM   4143  CD1 ILE A 485      36.484 -16.612   5.057  1.00 10.00      A   
ATOM   4144  C   ILE A 485      40.225 -17.449   8.357  1.00 10.00      A   
ATOM   4145  O   ILE A 485      41.097 -16.717   7.878  1.00 10.00      A   
ATOM   4146  N   PRO A 486      40.515 -18.553   9.062  1.00 10.00      A   
ATOM   4147  CA  PRO A 486      41.886 -18.999   9.330  1.00 10.00      A   
ATOM   4148  CB  PRO A 486      41.697 -20.387   9.947  1.00 10.00      A   
ATOM   4149  CG  PRO A 486      40.341 -20.340  10.556  1.00 10.00      A   
ATOM   4150  CD  PRO A 486      39.518 -19.460   9.660  1.00 10.00      A   
ATOM   4151  C   PRO A 486      42.760 -19.089   8.081  1.00 10.00      A   
ATOM   4152  O   PRO A 486      42.562 -19.953   7.223  1.00 10.00      A   
ATOM   4153  N   GLY A 487      43.722 -18.178   7.991  1.00 10.00      A   
ATOM   4154  HN  GLY A 487      43.806 -17.505   8.699  1.00 10.00      A   
ATOM   4155  CA  GLY A 487      44.646 -18.163   6.873  1.00 10.00      A   
ATOM   4156  C   GLY A 487      44.079 -17.562   5.601  1.00 10.00      A   
ATOM   4157  O   GLY A 487      44.645 -17.750   4.525  1.00 10.00      A   
ATOM   4158  N   GLU A 488      42.978 -16.833   5.703  1.00 10.00      A   
ATOM   4159  HN  GLU A 488      42.558 -16.702   6.582  1.00 10.00      A   
ATOM   4160  CA  GLU A 488      42.382 -16.232   4.521  1.00 10.00      A   
ATOM   4161  CB  GLU A 488      41.092 -16.956   4.127  1.00 10.00      A   
ATOM   4162  CG  GLU A 488      40.825 -16.972   2.632  1.00 10.00      A   
ATOM   4163  CD  GLU A 488      39.523 -17.661   2.274  1.00 10.00      A   
ATOM   4164  OE1 GLU A 488      39.559 -18.851   1.873  1.00 10.00      A   
ATOM   4165  OE2 GLU A 488      38.463 -17.012   2.373  1.00 10.00      A   
ATOM   4166  C   GLU A 488      42.150 -14.728   4.681  1.00 10.00      A   
ATOM   4167  O   GLU A 488      43.016 -13.920   4.350  1.00 10.00      A   
ATOM   4168  N   GLN A 489      40.990 -14.359   5.206  1.00 10.00      A   
ATOM   4169  HN  GLN A 489      40.357 -15.049   5.493  1.00 10.00      A   
ATOM   4170  CA  GLN A 489      40.634 -12.956   5.382  1.00 10.00      A   
ATOM   4171  CB  GLN A 489      39.838 -12.475   4.163  1.00 10.00      A   
ATOM   4172  CG  GLN A 489      38.812 -13.485   3.658  1.00 10.00      A   
ATOM   4173  CD  GLN A 489      38.464 -13.301   2.193  1.00 10.00      A   
ATOM   4174  OE1 GLN A 489      38.489 -12.187   1.668  1.00 10.00      A   
ATOM   4175  NE2 GLN A 489      38.147 -14.393   1.516  1.00 10.00      A   
ATOM   4176 HE21 GLN A 489      38.159 -15.263   1.993  1.00 10.00      A   
ATOM   4177 HE22 GLN A 489      37.906 -14.298   0.567  1.00 10.00      A   
ATOM   4178  C   GLN A 489      39.821 -12.762   6.656  1.00 10.00      A   
ATOM   4179  O   GLN A 489      39.238 -13.718   7.176  1.00 10.00      A   
ATOM   4180  N   TYR A 490      39.783 -11.534   7.164  1.00 10.00      A   
ATOM   4181  HN  TYR A 490      40.266 -10.806   6.709  1.00 10.00      A   
ATOM   4182  CA  TYR A 490      39.036 -11.247   8.386  1.00 10.00      A   
ATOM   4183  CB  TYR A 490      39.870 -11.553   9.637  1.00 10.00      A   
ATOM   4184  CG  TYR A 490      41.111 -10.702   9.823  1.00 10.00      A   
ATOM   4185  CD1 TYR A 490      41.148  -9.692  10.779  1.00 10.00      A   
ATOM   4186  CD2 TYR A 490      42.249 -10.912   9.055  1.00 10.00      A   
ATOM   4187  CE1 TYR A 490      42.280  -8.919  10.963  1.00 10.00      A   
ATOM   4188  CE2 TYR A 490      43.385 -10.144   9.231  1.00 10.00      A   
ATOM   4189  CZ  TYR A 490      43.395  -9.149  10.186  1.00 10.00      A   
ATOM   4190  OH  TYR A 490      44.525  -8.384  10.366  1.00 10.00      A   
ATOM   4191  HH  TYR A 490      44.526  -8.019  11.258  1.00 10.00      A   
ATOM   4192  C   TYR A 490      38.520  -9.815   8.432  1.00 10.00      A   
ATOM   4193  O   TYR A 490      39.007  -8.942   7.712  1.00 10.00      A   
ATOM   4194  N   SER A 491      37.523  -9.585   9.274  1.00 10.00      A   
ATOM   4195  HN  SER A 491      37.159 -10.333   9.802  1.00 10.00      A   
ATOM   4196  CA  SER A 491      36.940  -8.266   9.437  1.00 10.00      A   
ATOM   4197  CB  SER A 491      35.448  -8.393   9.746  1.00 10.00      A   
ATOM   4198  OG  SER A 491      34.839  -9.367   8.914  1.00 10.00      A   
ATOM   4199  HG  SER A 491      35.385  -9.510   8.134  1.00 10.00      A   
ATOM   4200  C   SER A 491      37.649  -7.508  10.557  1.00 10.00      A   
ATOM   4201  O   SER A 491      37.915  -8.066  11.628  1.00 10.00      A   
ATOM   4202  N   ARG A 492      37.962  -6.243  10.302  1.00 10.00      A   
ATOM   4203  HN  ARG A 492      37.725  -5.859   9.427  1.00 10.00      A   
ATOM   4204  CA  ARG A 492      38.646  -5.407  11.282  1.00 10.00      A   
ATOM   4205  CB  ARG A 492      39.511  -4.353  10.579  1.00 10.00      A   
ATOM   4206  CG  ARG A 492      40.634  -3.792  11.438  1.00 10.00      A   
ATOM   4207  CD  ARG A 492      40.558  -2.277  11.540  1.00 10.00      A   
ATOM   4208  NE  ARG A 492      40.629  -1.628  10.230  1.00 10.00      A   
ATOM   4209  HE  ARG A 492      40.758  -2.209   9.446  1.00 10.00      A   
ATOM   4210  CZ  ARG A 492      40.526  -0.309  10.045  1.00 10.00      A   
ATOM   4211  NH1 ARG A 492      40.357   0.504  11.082  1.00 10.00      A   
ATOM   4212 HH11 ARG A 492      40.303   0.134  12.013  1.00 10.00      A   
ATOM   4213 HH12 ARG A 492      40.278   1.497  10.938  1.00 10.00      A   
ATOM   4214  NH2 ARG A 492      40.610   0.198   8.824  1.00 10.00      A   
ATOM   4215 HH21 ARG A 492      40.535   1.190   8.683  1.00 10.00      A   
ATOM   4216 HH22 ARG A 492      40.746  -0.405   8.035  1.00 10.00      A   
ATOM   4217  C   ARG A 492      37.639  -4.731  12.208  1.00 10.00      A   
ATOM   4218  O   ARG A 492      37.925  -4.477  13.380  1.00 10.00      A   
ATOM   4219  N   THR A 493      36.460  -4.444  11.678  1.00 10.00      A   
ATOM   4220  HN  THR A 493      36.284  -4.670  10.740  1.00 10.00      A   
ATOM   4221  CA  THR A 493      35.412  -3.801  12.454  1.00 10.00      A   
ATOM   4222  CB  THR A 493      35.166  -2.359  11.967  1.00 10.00      A   
ATOM   4223  OG1 THR A 493      35.089  -2.343  10.534  1.00 10.00      A   
ATOM   4224  HG1 THR A 493      35.063  -1.425  10.228  1.00 10.00      A   
ATOM   4225  CG2 THR A 493      36.293  -1.441  12.416  1.00 10.00      A   
ATOM   4226  C   THR A 493      34.111  -4.593  12.369  1.00 10.00      A   
ATOM   4227  O   THR A 493      33.886  -5.336  11.409  1.00 10.00      A   
ATOM   4228  N   ARG A 494      33.266  -4.445  13.375  1.00 10.00      A   
ATOM   4229  HN  ARG A 494      33.507  -3.850  14.123  1.00 10.00      A   
ATOM   4230  CA  ARG A 494      31.993  -5.139  13.411  1.00 10.00      A   
ATOM   4231  CB  ARG A 494      32.066  -6.351  14.344  1.00 10.00      A   
ATOM   4232  CG  ARG A 494      30.763  -7.125  14.473  1.00 10.00      A   
ATOM   4233  CD  ARG A 494      30.929  -8.355  15.351  1.00 10.00      A   
ATOM   4234  NE  ARG A 494      30.942  -8.030  16.775  1.00 10.00      A   
ATOM   4235  HE  ARG A 494      30.797  -7.083  17.032  1.00 10.00      A   
ATOM   4236  CZ  ARG A 494      31.131  -8.926  17.739  1.00 10.00      A   
ATOM   4237  NH1 ARG A 494      31.334 -10.205  17.437  1.00 10.00      A   
ATOM   4238 HH11 ARG A 494      31.344 -10.503  16.480  1.00 10.00      A   
ATOM   4239 HH12 ARG A 494      31.477 -10.879  18.166  1.00 10.00      A   
ATOM   4240  NH2 ARG A 494      31.123  -8.532  19.002  1.00 10.00      A   
ATOM   4241 HH21 ARG A 494      31.263  -9.192  19.744  1.00 10.00      A   
ATOM   4242 HH22 ARG A 494      30.975  -7.554  19.222  1.00 10.00      A   
ATOM   4243  C   ARG A 494      30.887  -4.202  13.868  1.00 10.00      A   
ATOM   4244  O   ARG A 494      30.973  -3.599  14.935  1.00 10.00      A   
ATOM   4245  N   ILE A 495      29.862  -4.069  13.048  1.00 10.00      A   
ATOM   4246  HN  ILE A 495      29.855  -4.567  12.200  1.00 10.00      A   
ATOM   4247  CA  ILE A 495      28.727  -3.227  13.383  1.00 10.00      A   
ATOM   4248  CB  ILE A 495      28.111  -2.570  12.129  1.00 10.00      A   
ATOM   4249  CG1 ILE A 495      29.193  -1.856  11.311  1.00 10.00      A   
ATOM   4250  CG2 ILE A 495      27.006  -1.598  12.522  1.00 10.00      A   
ATOM   4251  CD1 ILE A 495      28.709  -1.327   9.977  1.00 10.00      A   
ATOM   4252  C   ILE A 495      27.678  -4.090  14.075  1.00 10.00      A   
ATOM   4253  O   ILE A 495      27.263  -5.119  13.543  1.00 10.00      A   
ATOM   4254  N   LEU A 496      27.282  -3.695  15.268  1.00 10.00      A   
ATOM   4255  HN  LEU A 496      27.667  -2.877  15.659  1.00 10.00      A   
ATOM   4256  CA  LEU A 496      26.303  -4.447  16.031  1.00 10.00      A   
ATOM   4257  CB  LEU A 496      26.914  -4.847  17.380  1.00 10.00      A   
ATOM   4258  CG  LEU A 496      26.161  -5.889  18.211  1.00 10.00      A   
ATOM   4259  CD1 LEU A 496      27.144  -6.697  19.042  1.00 10.00      A   
ATOM   4260  CD2 LEU A 496      25.138  -5.222  19.118  1.00 10.00      A   
ATOM   4261  C   LEU A 496      25.045  -3.624  16.256  1.00 10.00      A   
ATOM   4262  O   LEU A 496      25.109  -2.514  16.776  1.00 10.00      A   
ATOM   4263  N   TYR A 497      23.909  -4.161  15.846  1.00 10.00      A   
ATOM   4264  HN  TYR A 497      23.927  -5.036  15.401  1.00 10.00      A   
ATOM   4265  CA  TYR A 497      22.636  -3.488  16.044  1.00 10.00      A   
ATOM   4266  CB  TYR A 497      21.732  -3.638  14.818  1.00 10.00      A   
ATOM   4267  CG  TYR A 497      21.840  -2.501  13.823  1.00 10.00      A   
ATOM   4268  CD1 TYR A 497      20.950  -1.436  13.858  1.00 10.00      A   
ATOM   4269  CD2 TYR A 497      22.826  -2.494  12.845  1.00 10.00      A   
ATOM   4270  CE1 TYR A 497      21.037  -0.401  12.947  1.00 10.00      A   
ATOM   4271  CE2 TYR A 497      22.924  -1.462  11.930  1.00 10.00      A   
ATOM   4272  CZ  TYR A 497      22.026  -0.418  11.986  1.00 10.00      A   
ATOM   4273  OH  TYR A 497      22.111   0.607  11.074  1.00 10.00      A   
ATOM   4274  HH  TYR A 497      22.169   1.451  11.541  1.00 10.00      A   
ATOM   4275  C   TYR A 497      21.960  -4.070  17.279  1.00 10.00      A   
ATOM   4276  O   TYR A 497      21.403  -5.167  17.229  1.00 10.00      A   
ATOM   4277  N   PRO A 498      22.015  -3.345  18.403  1.00 10.00      A   
ATOM   4278  CA  PRO A 498      21.437  -3.802  19.669  1.00 10.00      A   
ATOM   4279  CB  PRO A 498      21.862  -2.725  20.670  1.00 10.00      A   
ATOM   4280  CG  PRO A 498      22.104  -1.513  19.840  1.00 10.00      A   
ATOM   4281  CD  PRO A 498      22.630  -2.011  18.527  1.00 10.00      A   
ATOM   4282  C   PRO A 498      19.917  -3.911  19.625  1.00 10.00      A   
ATOM   4283  O   PRO A 498      19.241  -3.153  18.922  1.00 10.00      A   
ATOM   4284  N   GLU A 499      19.395  -4.873  20.364  1.00 10.00      A   
ATOM   4285  HN  GLU A 499      20.002  -5.468  20.868  1.00 10.00      A   
ATOM   4286  CA  GLU A 499      17.960  -5.098  20.444  1.00 10.00      A   
ATOM   4287  CB  GLU A 499      17.683  -6.426  21.155  1.00 10.00      A   
ATOM   4288  CG  GLU A 499      16.211  -6.752  21.323  1.00 10.00      A   
ATOM   4289  CD  GLU A 499      15.803  -6.879  22.775  1.00 10.00      A   
ATOM   4290  OE1 GLU A 499      16.061  -5.938  23.558  1.00 10.00      A   
ATOM   4291  OE2 GLU A 499      15.222  -7.922  23.142  1.00 10.00      A   
ATOM   4292  C   GLU A 499      17.275  -3.945  21.178  1.00 10.00      A   
ATOM   4293  O   GLU A 499      17.795  -3.430  22.168  1.00 10.00      A   
ATOM   4294  N   ARG A 500      16.115  -3.537  20.684  1.00 10.00      A   
ATOM   4295  HN  ARG A 500      15.744  -3.989  19.901  1.00 10.00      A   
ATOM   4296  CA  ARG A 500      15.363  -2.451  21.293  1.00 10.00      A   
ATOM   4297  CB  ARG A 500      15.599  -1.139  20.539  1.00 10.00      A   
ATOM   4298  CG  ARG A 500      16.308  -0.075  21.362  1.00 10.00      A   
ATOM   4299  CD  ARG A 500      16.486   1.215  20.577  1.00 10.00      A   
ATOM   4300  NE  ARG A 500      15.208   1.809  20.185  1.00 10.00      A   
ATOM   4301  HE  ARG A 500      14.816   1.505  19.338  1.00 10.00      A   
ATOM   4302  CZ  ARG A 500      14.563   2.732  20.900  1.00 10.00      A   
ATOM   4303  NH1 ARG A 500      15.072   3.166  22.049  1.00 10.00      A   
ATOM   4304 HH11 ARG A 500      15.948   2.804  22.387  1.00 10.00      A   
ATOM   4305 HH12 ARG A 500      14.588   3.861  22.587  1.00 10.00      A   
ATOM   4306  NH2 ARG A 500      13.409   3.225  20.461  1.00 10.00      A   
ATOM   4307 HH21 ARG A 500      12.921   3.918  21.000  1.00 10.00      A   
ATOM   4308 HH22 ARG A 500      13.020   2.909  19.590  1.00 10.00      A   
ATOM   4309  C   ARG A 500      13.879  -2.788  21.323  1.00 10.00      A   
ATOM   4310  O   ARG A 500      13.410  -3.609  20.532  1.00 10.00      A   
ATOM   4311  N   ASN A 501      13.155  -2.159  22.237  1.00 10.00      A   
ATOM   4312  HN  ASN A 501      13.595  -1.515  22.837  1.00 10.00      A   
ATOM   4313  CA  ASN A 501      11.724  -2.389  22.383  1.00 10.00      A   
ATOM   4314  CB  ASN A 501      11.469  -3.399  23.507  1.00 10.00      A   
ATOM   4315  CG  ASN A 501      10.000  -3.732  23.704  1.00 10.00      A   
ATOM   4316  OD1 ASN A 501       9.197  -3.655  22.776  1.00 10.00      A   
ATOM   4317  ND2 ASN A 501       9.639  -4.114  24.919  1.00 10.00      A   
ATOM   4318 HD21 ASN A 501      10.329  -4.158  25.616  1.00 10.00      A   
ATOM   4319 HD22 ASN A 501       8.700  -4.346  25.072  1.00 10.00      A   
ATOM   4320  C   ASN A 501      11.002  -1.079  22.677  1.00 10.00      A   
ATOM   4321  O   ASN A 501      11.182  -0.483  23.740  1.00 10.00      A   
ATOM   4322  N   VAL A 502      10.206  -0.625  21.722  1.00 10.00      A   
ATOM   4323  HN  VAL A 502      10.113  -1.144  20.892  1.00 10.00      A   
ATOM   4324  CA  VAL A 502       9.453   0.615  21.873  1.00 10.00      A   
ATOM   4325  CB  VAL A 502       9.415   1.418  20.555  1.00 10.00      A   
ATOM   4326  CG1 VAL A 502       8.981   2.854  20.805  1.00 10.00      A   
ATOM   4327  CG2 VAL A 502      10.760   1.375  19.852  1.00 10.00      A   
ATOM   4328  C   VAL A 502       8.024   0.302  22.299  1.00 10.00      A   
ATOM   4329  O   VAL A 502       7.429  -0.657  21.813  1.00 10.00      A   
ATOM   4330  N   GLN A 503       7.476   1.107  23.200  1.00 10.00      A   
ATOM   4331  HN  GLN A 503       7.993   1.869  23.543  1.00 10.00      A   
ATOM   4332  CA  GLN A 503       6.121   0.892  23.686  1.00 10.00      A   
ATOM   4333  CB  GLN A 503       6.151   0.327  25.108  1.00 10.00      A   
ATOM   4334  CG  GLN A 503       4.779   0.118  25.733  1.00 10.00      A   
ATOM   4335  CD  GLN A 503       4.839  -0.021  27.242  1.00 10.00      A   
ATOM   4336  OE1 GLN A 503       4.980  -1.123  27.773  1.00 10.00      A   
ATOM   4337  NE2 GLN A 503       4.737   1.095  27.942  1.00 10.00      A   
ATOM   4338 HE21 GLN A 503       4.631   1.945  27.456  1.00 10.00      A   
ATOM   4339 HE22 GLN A 503       4.759   1.034  28.919  1.00 10.00      A   
ATOM   4340  C   GLN A 503       5.303   2.177  23.660  1.00 10.00      A   
ATOM   4341  O   GLN A 503       5.661   3.170  24.297  1.00 10.00      A   
ATOM   4342  N   VAL A 504       4.210   2.154  22.914  1.00 10.00      A   
ATOM   4343  HN  VAL A 504       3.991   1.339  22.406  1.00 10.00      A   
ATOM   4344  CA  VAL A 504       3.323   3.301  22.816  1.00 10.00      A   
ATOM   4345  CB  VAL A 504       3.304   3.898  21.392  1.00 10.00      A   
ATOM   4346  CG1 VAL A 504       2.553   5.220  21.380  1.00 10.00      A   
ATOM   4347  CG2 VAL A 504       4.719   4.079  20.860  1.00 10.00      A   
ATOM   4348  C   VAL A 504       1.909   2.881  23.211  1.00 10.00      A   
ATOM   4349  O   VAL A 504       1.208   2.226  22.439  1.00 10.00      A   
ATOM   4350  N   SER A 505       1.511   3.228  24.427  1.00 10.00      A   
ATOM   4351  HN  SER A 505       2.119   3.746  24.999  1.00 10.00      A   
ATOM   4352  CA  SER A 505       0.190   2.886  24.933  1.00 10.00      A   
ATOM   4353  CB  SER A 505       0.311   2.335  26.357  1.00 10.00      A   
ATOM   4354  OG  SER A 505       1.500   1.568  26.507  1.00 10.00      A   
ATOM   4355  HG  SER A 505       1.602   0.989  25.745  1.00 10.00      A   
ATOM   4356  C   SER A 505      -0.718   4.112  24.923  1.00 10.00      A   
ATOM   4357  O   SER A 505      -0.563   5.017  25.744  1.00 10.00      A   
ATOM   4358  N   ASN A 506      -1.660   4.147  23.992  1.00 10.00      A   
ATOM   4359  HN  ASN A 506      -1.755   3.390  23.371  1.00 10.00      A   
ATOM   4360  CA  ASN A 506      -2.574   5.277  23.885  1.00 10.00      A   
ATOM   4361  CB  ASN A 506      -2.400   6.010  22.549  1.00 10.00      A   
ATOM   4362  CG  ASN A 506      -0.967   6.409  22.237  1.00 10.00      A   
ATOM   4363  OD1 ASN A 506      -0.159   6.657  23.132  1.00 10.00      A   
ATOM   4364  ND2 ASN A 506      -0.647   6.479  20.954  1.00 10.00      A   
ATOM   4365 HD21 ASN A 506      -1.341   6.275  20.291  1.00 10.00      A   
ATOM   4366 HD22 ASN A 506       0.271   6.724  20.719  1.00 10.00      A   
ATOM   4367  C   ASN A 506      -4.019   4.817  24.019  1.00 10.00      A   
ATOM   4368  O   ASN A 506      -4.331   3.642  23.807  1.00 10.00      A   
ATOM   4369  N   VAL A 507      -4.897   5.747  24.372  1.00 10.00      A   
ATOM   4370  HN  VAL A 507      -4.581   6.662  24.536  1.00 10.00      A   
ATOM   4371  CA  VAL A 507      -6.319   5.457  24.520  1.00 10.00      A   
ATOM   4372  CB  VAL A 507      -6.764   5.498  26.000  1.00 10.00      A   
ATOM   4373  CG1 VAL A 507      -8.245   5.177  26.121  1.00 10.00      A   
ATOM   4374  CG2 VAL A 507      -5.939   4.534  26.842  1.00 10.00      A   
ATOM   4375  C   VAL A 507      -7.135   6.469  23.720  1.00 10.00      A   
ATOM   4376  O   VAL A 507      -7.048   7.670  23.958  1.00 10.00      A   
ATOM   4377  N   ASN A 508      -7.921   5.984  22.774  1.00 10.00      A   
ATOM   4378  HN  ASN A 508      -7.967   5.009  22.639  1.00 10.00      A   
ATOM   4379  CA  ASN A 508      -8.733   6.861  21.940  1.00 10.00      A   
ATOM   4380  CB  ASN A 508      -8.693   6.416  20.478  1.00 10.00      A   
ATOM   4381  CG  ASN A 508      -7.898   7.368  19.609  1.00 10.00      A   
ATOM   4382  OD1 ASN A 508      -6.777   7.749  19.947  1.00 10.00      A   
ATOM   4383  ND2 ASN A 508      -8.473   7.758  18.484  1.00 10.00      A   
ATOM   4384 HD21 ASN A 508      -9.370   7.409  18.275  1.00 10.00      A   
ATOM   4385 HD22 ASN A 508      -7.990   8.390  17.908  1.00 10.00      A   
ATOM   4386  C   ASN A 508     -10.172   6.931  22.425  1.00 10.00      A   
ATOM   4387  O   ASN A 508     -10.752   5.923  22.843  1.00 10.00      A   
ATOM   4388  N   TYR A 509     -10.741   8.127  22.360  1.00 10.00      A   
ATOM   4389  HN  TYR A 509     -10.219   8.888  22.006  1.00 10.00      A   
ATOM   4390  CA  TYR A 509     -12.116   8.354  22.780  1.00 10.00      A   
ATOM   4391  CB  TYR A 509     -12.158   9.316  23.970  1.00 10.00      A   
ATOM   4392  CG  TYR A 509     -11.579   8.749  25.247  1.00 10.00      A   
ATOM   4393  CD1 TYR A 509     -12.339   7.931  26.074  1.00 10.00      A   
ATOM   4394  CD2 TYR A 509     -10.274   9.034  25.629  1.00 10.00      A   
ATOM   4395  CE1 TYR A 509     -11.817   7.414  27.243  1.00 10.00      A   
ATOM   4396  CE2 TYR A 509      -9.743   8.519  26.798  1.00 10.00      A   
ATOM   4397  CZ  TYR A 509     -10.520   7.711  27.600  1.00 10.00      A   
ATOM   4398  OH  TYR A 509      -9.998   7.196  28.767  1.00 10.00      A   
ATOM   4399  HH  TYR A 509     -10.195   6.254  28.820  1.00 10.00      A   
ATOM   4400  C   TYR A 509     -12.924   8.932  21.628  1.00 10.00      A   
ATOM   4401  O   TYR A 509     -12.435   9.789  20.890  1.00 10.00      A   
ATOM   4402  N   ALA A 510     -14.151   8.459  21.468  1.00 10.00      A   
ATOM   4403  HN  ALA A 510     -14.487   7.771  22.083  1.00 10.00      A   
ATOM   4404  CA  ALA A 510     -15.015   8.938  20.402  1.00 10.00      A   
ATOM   4405  CB  ALA A 510     -14.720   8.206  19.100  1.00 10.00      A   
ATOM   4406  C   ALA A 510     -16.481   8.791  20.779  1.00 10.00      A   
ATOM   4407  O   ALA A 510     -16.870   7.829  21.448  1.00 10.00      A   
ATOM   4408  N   ALA A 511     -17.278   9.764  20.369  1.00 10.00      A   
ATOM   4409  HN  ALA A 511     -16.889  10.518  19.872  1.00 10.00      A   
ATOM   4410  CA  ALA A 511     -18.707   9.764  20.633  1.00 10.00      A   
ATOM   4411  CB  ALA A 511     -18.996  10.403  21.982  1.00 10.00      A   
ATOM   4412  C   ALA A 511     -19.413  10.531  19.526  1.00 10.00      A   
ATOM   4413  O   ALA A 511     -18.929  11.577  19.090  1.00 10.00      A   
ATOM   4414  N   TYR A 512     -20.542  10.021  19.064  1.00 10.00      A   
ATOM   4415  HN  TYR A 512     -20.895   9.184  19.450  1.00 10.00      A   
ATOM   4416  CA  TYR A 512     -21.275  10.683  17.996  1.00 10.00      A   
ATOM   4417  CB  TYR A 512     -21.009  10.002  16.649  1.00 10.00      A   
ATOM   4418  CG  TYR A 512     -21.616   8.621  16.510  1.00 10.00      A   
ATOM   4419  CD1 TYR A 512     -20.912   7.485  16.887  1.00 10.00      A   
ATOM   4420  CD2 TYR A 512     -22.895   8.454  15.993  1.00 10.00      A   
ATOM   4421  CE1 TYR A 512     -21.464   6.226  16.754  1.00 10.00      A   
ATOM   4422  CE2 TYR A 512     -23.455   7.199  15.860  1.00 10.00      A   
ATOM   4423  CZ  TYR A 512     -22.735   6.090  16.241  1.00 10.00      A   
ATOM   4424  OH  TYR A 512     -23.287   4.840  16.103  1.00 10.00      A   
ATOM   4425  HH  TYR A 512     -23.034   4.285  16.863  1.00 10.00      A   
ATOM   4426  C   TYR A 512     -22.770  10.741  18.279  1.00 10.00      A   
ATOM   4427  O   TYR A 512     -23.299   9.941  19.056  1.00 10.00      A   
ATOM   4428  N   LEU A 513     -23.438  11.692  17.637  1.00 10.00      A   
ATOM   4429  HN  LEU A 513     -22.944  12.299  17.039  1.00 10.00      A   
ATOM   4430  CA  LEU A 513     -24.873  11.877  17.787  1.00 10.00      A   
ATOM   4431  CB  LEU A 513     -25.165  12.886  18.906  1.00 10.00      A   
ATOM   4432  CG  LEU A 513     -26.631  13.295  19.091  1.00 10.00      A   
ATOM   4433  CD1 LEU A 513     -27.423  12.194  19.780  1.00 10.00      A   
ATOM   4434  CD2 LEU A 513     -26.733  14.597  19.866  1.00 10.00      A   
ATOM   4435  C   LEU A 513     -25.476  12.374  16.475  1.00 10.00      A   
ATOM   4436  O   LEU A 513     -25.109  13.441  15.978  1.00 10.00      A   
ATOM   4437  N   GLN A 514     -26.381  11.594  15.907  1.00 10.00      A   
ATOM   4438  HN  GLN A 514     -26.617  10.740  16.334  1.00 10.00      A   
ATOM   4439  CA  GLN A 514     -27.036  11.967  14.661  1.00 10.00      A   
ATOM   4440  CB  GLN A 514     -26.572  11.066  13.512  1.00 10.00      A   
ATOM   4441  CG  GLN A 514     -27.339  11.272  12.216  1.00 10.00      A   
ATOM   4442  CD  GLN A 514     -27.004  10.240  11.157  1.00 10.00      A   
ATOM   4443  OE1 GLN A 514     -26.110  10.444  10.335  1.00 10.00      A   
ATOM   4444  NE2 GLN A 514     -27.721   9.126  11.164  1.00 10.00      A   
ATOM   4445 HE21 GLN A 514     -28.420   9.029  11.844  1.00 10.00      A   
ATOM   4446 HE22 GLN A 514     -27.525   8.441  10.489  1.00 10.00      A   
ATOM   4447  C   GLN A 514     -28.549  11.886  14.814  1.00 10.00      A   
ATOM   4448  O   GLN A 514     -29.085  10.866  15.245  1.00 10.00      A   
ATOM   4449  N   ASN A 515     -29.233  12.963  14.461  1.00 10.00      A   
ATOM   4450  HN  ASN A 515     -28.753  13.746  14.120  1.00 10.00      A   
ATOM   4451  CA  ASN A 515     -30.685  13.011  14.563  1.00 10.00      A   
ATOM   4452  CB  ASN A 515     -31.111  14.030  15.625  1.00 10.00      A   
ATOM   4453  CG  ASN A 515     -32.618  14.125  15.781  1.00 10.00      A   
ATOM   4454  OD1 ASN A 515     -33.234  13.317  16.473  1.00 10.00      A   
ATOM   4455  ND2 ASN A 515     -33.222  15.121  15.149  1.00 10.00      A   
ATOM   4456 HD21 ASN A 515     -32.671  15.736  14.618  1.00 10.00      A   
ATOM   4457 HD22 ASN A 515     -34.196  15.208  15.244  1.00 10.00      A   
ATOM   4458  C   ASN A 515     -31.305  13.357  13.220  1.00 10.00      A   
ATOM   4459  O   ASN A 515     -31.226  14.497  12.766  1.00 10.00      A   
ATOM   4460  N   SER A 516     -31.902  12.367  12.579  1.00 10.00      A   
ATOM   4461  HN  SER A 516     -31.934  11.476  12.997  1.00 10.00      A   
ATOM   4462  CA  SER A 516     -32.536  12.566  11.290  1.00 10.00      A   
ATOM   4463  CB  SER A 516     -32.558  11.250  10.503  1.00 10.00      A   
ATOM   4464  OG  SER A 516     -32.899  11.465   9.143  1.00 10.00      A   
ATOM   4465  HG  SER A 516     -32.221  12.017   8.724  1.00 10.00      A   
ATOM   4466  C   SER A 516     -33.953  13.087  11.495  1.00 10.00      A   
ATOM   4467  O   SER A 516     -34.804  12.390  12.045  1.00 10.00      A   
ATOM   4468  N   MET A 517     -34.197  14.317  11.073  1.00 10.00      A   
ATOM   4469  HN  MET A 517     -33.479  14.830  10.635  1.00 10.00      A   
ATOM   4470  CA  MET A 517     -35.509  14.920  11.220  1.00 10.00      A   
ATOM   4471  CB  MET A 517     -35.452  16.192  12.080  1.00 10.00      A   
ATOM   4472  CG  MET A 517     -34.543  17.291  11.550  1.00 10.00      A   
ATOM   4473  SD  MET A 517     -34.309  18.626  12.742  1.00 10.00      A   
ATOM   4474  CE  MET A 517     -33.480  19.850  11.729  1.00 10.00      A   
ATOM   4475  C   MET A 517     -36.143  15.181   9.859  1.00 10.00      A   
ATOM   4476  O   MET A 517     -35.559  15.838   8.995  1.00 10.00      A   
ATOM   4477  N   SER A 518     -37.322  14.625   9.651  1.00 10.00      A   
ATOM   4478  HN  SER A 518     -37.728  14.080  10.361  1.00 10.00      A   
ATOM   4479  CA  SER A 518     -38.031  14.797   8.396  1.00 10.00      A   
ATOM   4480  CB  SER A 518     -38.066  13.479   7.628  1.00 10.00      A   
ATOM   4481  OG  SER A 518     -36.762  12.928   7.529  1.00 10.00      A   
ATOM   4482  HG  SER A 518     -36.143  13.494   8.002  1.00 10.00      A   
ATOM   4483  C   SER A 518     -39.442  15.327   8.633  1.00 10.00      A   
ATOM   4484  O   SER A 518     -40.151  14.854   9.521  1.00 10.00      A   
ATOM   4485  N   TYR A 519     -39.829  16.321   7.845  1.00 10.00      A   
ATOM   4486  HN  TYR A 519     -39.207  16.657   7.162  1.00 10.00      A   
ATOM   4487  CA  TYR A 519     -41.147  16.937   7.957  1.00 10.00      A   
ATOM   4488  CB  TYR A 519     -40.970  18.454   8.118  1.00 10.00      A   
ATOM   4489  CG  TYR A 519     -42.226  19.219   8.475  1.00 10.00      A   
ATOM   4490  CD1 TYR A 519     -42.832  19.065   9.715  1.00 10.00      A   
ATOM   4491  CD2 TYR A 519     -42.801  20.103   7.570  1.00 10.00      A   
ATOM   4492  CE1 TYR A 519     -43.975  19.767  10.043  1.00 10.00      A   
ATOM   4493  CE2 TYR A 519     -43.945  20.808   7.890  1.00 10.00      A   
ATOM   4494  CZ  TYR A 519     -44.528  20.634   9.126  1.00 10.00      A   
ATOM   4495  OH  TYR A 519     -45.667  21.334   9.447  1.00 10.00      A   
ATOM   4496  HH  TYR A 519     -46.236  21.388   8.669  1.00 10.00      A   
ATOM   4497  C   TYR A 519     -41.964  16.630   6.703  1.00 10.00      A   
ATOM   4498  O   TYR A 519     -43.050  17.174   6.491  1.00 10.00      A   
ATOM   4499  N   GLY A 520     -41.445  15.726   5.887  1.00 10.00      A   
ATOM   4500  HN  GLY A 520     -40.601  15.294   6.125  1.00 10.00      A   
ATOM   4501  CA  GLY A 520     -42.107  15.380   4.651  1.00 10.00      A   
ATOM   4502  C   GLY A 520     -41.565  16.243   3.538  1.00 10.00      A   
ATOM   4503  O   GLY A 520     -41.527  17.469   3.678  1.00 10.00      A   
ATOM   4504  N   ARG A 521     -41.112  15.609   2.456  1.00 10.00      A   
ATOM   4505  HN  ARG A 521     -41.177  14.629   2.423  1.00 10.00      A   
ATOM   4506  CA  ARG A 521     -40.527  16.310   1.305  1.00 10.00      A   
ATOM   4507  CB  ARG A 521     -41.394  17.484   0.831  1.00 10.00      A   
ATOM   4508  CG  ARG A 521     -42.803  17.100   0.411  1.00 10.00      A   
ATOM   4509  CD  ARG A 521     -43.730  18.306   0.418  1.00 10.00      A   
ATOM   4510  NE  ARG A 521     -43.316  19.333  -0.538  1.00 10.00      A   
ATOM   4511  HE  ARG A 521     -43.251  19.062  -1.485  1.00 10.00      A   
ATOM   4512  CZ  ARG A 521     -43.008  20.588  -0.205  1.00 10.00      A   
ATOM   4513  NH1 ARG A 521     -43.067  20.979   1.060  1.00 10.00      A   
ATOM   4514 HH11 ARG A 521     -43.337  20.334   1.775  1.00 10.00      A   
ATOM   4515 HH12 ARG A 521     -42.834  21.923   1.306  1.00 10.00      A   
ATOM   4516  NH2 ARG A 521     -42.668  21.460  -1.143  1.00 10.00      A   
ATOM   4517 HH21 ARG A 521     -42.434  22.408  -0.890  1.00 10.00      A   
ATOM   4518 HH22 ARG A 521     -42.638  21.182  -2.106  1.00 10.00      A   
ATOM   4519  C   ARG A 521     -39.102  16.775   1.616  1.00 10.00      A   
ATOM   4520  O   ARG A 521     -38.199  16.635   0.792  1.00 10.00      A   
ATOM   4521  N   LEU A 522     -38.916  17.323   2.813  1.00 10.00      A   
ATOM   4522  HN  LEU A 522     -39.687  17.407   3.418  1.00 10.00      A   
ATOM   4523  CA  LEU A 522     -37.617  17.807   3.262  1.00 10.00      A   
ATOM   4524  CB  LEU A 522     -37.749  19.214   3.855  1.00 10.00      A   
ATOM   4525  CG  LEU A 522     -36.526  19.765   4.594  1.00 10.00      A   
ATOM   4526  CD1 LEU A 522     -35.359  19.971   3.641  1.00 10.00      A   
ATOM   4527  CD2 LEU A 522     -36.870  21.058   5.313  1.00 10.00      A   
ATOM   4528  C   LEU A 522     -37.027  16.859   4.305  1.00 10.00      A   
ATOM   4529  O   LEU A 522     -37.699  16.482   5.273  1.00 10.00      A   
ATOM   4530  N   GLU A 523     -35.779  16.476   4.089  1.00 10.00      A   
ATOM   4531  HN  GLU A 523     -35.311  16.809   3.290  1.00 10.00      A   
ATOM   4532  CA  GLU A 523     -35.076  15.577   4.990  1.00 10.00      A   
ATOM   4533  CB  GLU A 523     -34.758  14.267   4.260  1.00 10.00      A   
ATOM   4534  CG  GLU A 523     -34.001  13.243   5.091  1.00 10.00      A   
ATOM   4535  CD  GLU A 523     -33.611  12.018   4.286  1.00 10.00      A   
ATOM   4536  OE1 GLU A 523     -32.667  12.108   3.471  1.00 10.00      A   
ATOM   4537  OE2 GLU A 523     -34.245  10.952   4.460  1.00 10.00      A   
ATOM   4538  C   GLU A 523     -33.791  16.236   5.481  1.00 10.00      A   
ATOM   4539  O   GLU A 523     -32.881  16.497   4.694  1.00 10.00      A   
ATOM   4540  N   VAL A 524     -33.731  16.532   6.773  1.00 10.00      A   
ATOM   4541  HN  VAL A 524     -34.494  16.315   7.355  1.00 10.00      A   
ATOM   4542  CA  VAL A 524     -32.553  17.163   7.357  1.00 10.00      A   
ATOM   4543  CB  VAL A 524     -32.881  18.531   7.990  1.00 10.00      A   
ATOM   4544  CG1 VAL A 524     -31.616  19.210   8.493  1.00 10.00      A   
ATOM   4545  CG2 VAL A 524     -33.614  19.426   7.003  1.00 10.00      A   
ATOM   4546  C   VAL A 524     -31.941  16.253   8.418  1.00 10.00      A   
ATOM   4547  O   VAL A 524     -32.615  15.839   9.358  1.00 10.00      A   
ATOM   4548  N   THR A 525     -30.666  15.942   8.265  1.00 10.00      A   
ATOM   4549  HN  THR A 525     -30.170  16.308   7.496  1.00 10.00      A   
ATOM   4550  CA  THR A 525     -29.982  15.069   9.204  1.00 10.00      A   
ATOM   4551  CB  THR A 525     -29.762  13.670   8.591  1.00 10.00      A   
ATOM   4552  OG1 THR A 525     -31.000  13.195   8.036  1.00 10.00      A   
ATOM   4553  HG1 THR A 525     -31.372  13.874   7.463  1.00 10.00      A   
ATOM   4554  CG2 THR A 525     -29.276  12.688   9.644  1.00 10.00      A   
ATOM   4555  C   THR A 525     -28.640  15.651   9.667  1.00 10.00      A   
ATOM   4556  O   THR A 525     -27.609  15.448   9.025  1.00 10.00      A   
ATOM   4557  N   PRO A 526     -28.644  16.423  10.764  1.00 10.00      A   
ATOM   4558  CA  PRO A 526     -27.422  16.995  11.326  1.00 10.00      A   
ATOM   4559  CB  PRO A 526     -27.943  18.164  12.164  1.00 10.00      A   
ATOM   4560  CG  PRO A 526     -29.308  17.742  12.594  1.00 10.00      A   
ATOM   4561  CD  PRO A 526     -29.844  16.832  11.518  1.00 10.00      A   
ATOM   4562  C   PRO A 526     -26.699  15.974  12.210  1.00 10.00      A   
ATOM   4563  O   PRO A 526     -27.306  15.348  13.089  1.00 10.00      A   
ATOM   4564  N   GLY A 527     -25.409  15.796  11.969  1.00 10.00      A   
ATOM   4565  HN  GLY A 527     -24.968  16.333  11.270  1.00 10.00      A   
ATOM   4566  CA  GLY A 527     -24.639  14.842  12.738  1.00 10.00      A   
ATOM   4567  C   GLY A 527     -23.424  15.473  13.377  1.00 10.00      A   
ATOM   4568  O   GLY A 527     -22.779  16.332  12.781  1.00 10.00      A   
ATOM   4569  N   VAL A 528     -23.122  15.062  14.600  1.00 10.00      A   
ATOM   4570  HN  VAL A 528     -23.689  14.383  15.032  1.00 10.00      A   
ATOM   4571  CA  VAL A 528     -21.974  15.589  15.324  1.00 10.00      A   
ATOM   4572  CB  VAL A 528     -22.412  16.517  16.483  1.00 10.00      A   
ATOM   4573  CG1 VAL A 528     -21.206  17.160  17.147  1.00 10.00      A   
ATOM   4574  CG2 VAL A 528     -23.384  17.582  15.996  1.00 10.00      A   
ATOM   4575  C   VAL A 528     -21.149  14.439  15.894  1.00 10.00      A   
ATOM   4576  O   VAL A 528     -21.704  13.488  16.444  1.00 10.00      A   
ATOM   4577  N   ARG A 529     -19.835  14.516  15.742  1.00 10.00      A   
ATOM   4578  HN  ARG A 529     -19.449  15.287  15.274  1.00 10.00      A   
ATOM   4579  CA  ARG A 529     -18.948  13.482  16.254  1.00 10.00      A   
ATOM   4580  CB  ARG A 529     -18.504  12.542  15.126  1.00 10.00      A   
ATOM   4581  CG  ARG A 529     -17.598  11.409  15.584  1.00 10.00      A   
ATOM   4582  CD  ARG A 529     -17.315  10.432  14.455  1.00 10.00      A   
ATOM   4583  NE  ARG A 529     -16.429   9.351  14.879  1.00 10.00      A   
ATOM   4584  HE  ARG A 529     -15.481   9.578  15.026  1.00 10.00      A   
ATOM   4585  CZ  ARG A 529     -16.827   8.094  15.084  1.00 10.00      A   
ATOM   4586  NH1 ARG A 529     -18.094   7.751  14.874  1.00 10.00      A   
ATOM   4587 HH11 ARG A 529     -18.761   8.438  14.573  1.00 10.00      A   
ATOM   4588 HH12 ARG A 529     -18.393   6.802  15.028  1.00 10.00      A   
ATOM   4589  NH2 ARG A 529     -15.949   7.182  15.475  1.00 10.00      A   
ATOM   4590 HH21 ARG A 529     -14.993   7.437  15.624  1.00 10.00      A   
ATOM   4591 HH22 ARG A 529     -16.241   6.231  15.635  1.00 10.00      A   
ATOM   4592  C   ARG A 529     -17.734  14.105  16.934  1.00 10.00      A   
ATOM   4593  O   ARG A 529     -17.018  14.899  16.332  1.00 10.00      A   
ATOM   4594  N   VAL A 530     -17.513  13.744  18.189  1.00 10.00      A   
ATOM   4595  HN  VAL A 530     -18.118  13.094  18.614  1.00 10.00      A   
ATOM   4596  CA  VAL A 530     -16.388  14.267  18.953  1.00 10.00      A   
ATOM   4597  CB  VAL A 530     -16.816  14.730  20.364  1.00 10.00      A   
ATOM   4598  CG1 VAL A 530     -15.662  15.424  21.076  1.00 10.00      A   
ATOM   4599  CG2 VAL A 530     -18.025  15.652  20.286  1.00 10.00      A   
ATOM   4600  C   VAL A 530     -15.300  13.206  19.075  1.00 10.00      A   
ATOM   4601  O   VAL A 530     -15.511  12.154  19.687  1.00 10.00      A   
ATOM   4602  N   SER A 531     -14.150  13.479  18.484  1.00 10.00      A   
ATOM   4603  HN  SER A 531     -14.043  14.334  18.010  1.00 10.00      A   
ATOM   4604  CA  SER A 531     -13.034  12.550  18.516  1.00 10.00      A   
ATOM   4605  CB  SER A 531     -12.578  12.241  17.086  1.00 10.00      A   
ATOM   4606  OG  SER A 531     -13.221  13.097  16.150  1.00 10.00      A   
ATOM   4607  HG  SER A 531     -12.887  13.996  16.263  1.00 10.00      A   
ATOM   4608  C   SER A 531     -11.876  13.110  19.339  1.00 10.00      A   
ATOM   4609  O   SER A 531     -11.530  14.289  19.227  1.00 10.00      A   
ATOM   4610  N   TYR A 532     -11.296  12.266  20.177  1.00 10.00      A   
ATOM   4611  HN  TYR A 532     -11.633  11.341  20.239  1.00 10.00      A   
ATOM   4612  CA  TYR A 532     -10.178  12.667  21.013  1.00 10.00      A   
ATOM   4613  CB  TYR A 532     -10.648  12.963  22.444  1.00 10.00      A   
ATOM   4614  CG  TYR A 532      -9.525  13.328  23.392  1.00 10.00      A   
ATOM   4615  CD1 TYR A 532      -8.861  14.540  23.273  1.00 10.00      A   
ATOM   4616  CD2 TYR A 532      -9.128  12.460  24.403  1.00 10.00      A   
ATOM   4617  CE1 TYR A 532      -7.833  14.878  24.129  1.00 10.00      A   
ATOM   4618  CE2 TYR A 532      -8.099  12.791  25.266  1.00 10.00      A   
ATOM   4619  CZ  TYR A 532      -7.456  14.003  25.123  1.00 10.00      A   
ATOM   4620  OH  TYR A 532      -6.431  14.344  25.977  1.00 10.00      A   
ATOM   4621  HH  TYR A 532      -5.931  13.553  26.209  1.00 10.00      A   
ATOM   4622  C   TYR A 532      -9.106  11.588  21.029  1.00 10.00      A   
ATOM   4623  O   TYR A 532      -9.377  10.436  21.380  1.00 10.00      A   
ATOM   4624  N   ASP A 533      -7.896  11.963  20.650  1.00 10.00      A   
ATOM   4625  HN  ASP A 533      -7.744  12.894  20.379  1.00 10.00      A   
ATOM   4626  CA  ASP A 533      -6.781  11.031  20.636  1.00 10.00      A   
ATOM   4627  CB  ASP A 533      -6.004  11.114  19.316  1.00 10.00      A   
ATOM   4628  CG  ASP A 533      -4.919  12.170  19.318  1.00 10.00      A   
ATOM   4629  OD1 ASP A 533      -5.244  13.371  19.443  1.00 10.00      A   
ATOM   4630  OD2 ASP A 533      -3.736  11.798  19.181  1.00 10.00      A   
ATOM   4631  C   ASP A 533      -5.870  11.289  21.832  1.00 10.00      A   
ATOM   4632  O   ASP A 533      -5.871  12.384  22.395  1.00 10.00      A   
ATOM   4633  N   ASP A 534      -5.111  10.280  22.225  1.00 10.00      A   
ATOM   4634  HN  ASP A 534      -5.160   9.430  21.742  1.00 10.00      A   
ATOM   4635  CA  ASP A 534      -4.213  10.400  23.372  1.00 10.00      A   
ATOM   4636  CB  ASP A 534      -4.239   9.109  24.192  1.00 10.00      A   
ATOM   4637  CG  ASP A 534      -3.438   9.188  25.477  1.00 10.00      A   
ATOM   4638  OD1 ASP A 534      -2.407   8.491  25.581  1.00 10.00      A   
ATOM   4639  OD2 ASP A 534      -3.844   9.927  26.397  1.00 10.00      A   
ATOM   4640  C   ASP A 534      -2.786  10.730  22.943  1.00 10.00      A   
ATOM   4641  O   ASP A 534      -1.987  11.227  23.737  1.00 10.00      A   
ATOM   4642  N   PHE A 535      -2.471  10.476  21.678  1.00 10.00      A   
ATOM   4643  HN  PHE A 535      -3.157  10.126  21.072  1.00 10.00      A   
ATOM   4644  CA  PHE A 535      -1.133  10.735  21.163  1.00 10.00      A   
ATOM   4645  CB  PHE A 535      -0.937  10.056  19.804  1.00 10.00      A   
ATOM   4646  CG  PHE A 535       0.422  10.270  19.202  1.00 10.00      A   
ATOM   4647  CD1 PHE A 535       1.569   9.985  19.923  1.00 10.00      A   
ATOM   4648  CD2 PHE A 535       0.552  10.763  17.916  1.00 10.00      A   
ATOM   4649  CE1 PHE A 535       2.820  10.180  19.371  1.00 10.00      A   
ATOM   4650  CE2 PHE A 535       1.800  10.960  17.358  1.00 10.00      A   
ATOM   4651  CZ  PHE A 535       2.936  10.673  18.087  1.00 10.00      A   
ATOM   4652  C   PHE A 535      -0.856  12.234  21.069  1.00 10.00      A   
ATOM   4653  O   PHE A 535       0.110  12.736  21.653  1.00 10.00      A   
ATOM   4654  N   LEU A 536      -1.706  12.941  20.340  1.00 10.00      A   
ATOM   4655  HN  LEU A 536      -2.464  12.477  19.900  1.00 10.00      A   
ATOM   4656  CA  LEU A 536      -1.562  14.380  20.168  1.00 10.00      A   
ATOM   4657  CB  LEU A 536      -1.991  14.805  18.760  1.00 10.00      A   
ATOM   4658  CG  LEU A 536      -1.187  14.216  17.601  1.00 10.00      A   
ATOM   4659  CD1 LEU A 536      -1.774  14.648  16.267  1.00 10.00      A   
ATOM   4660  CD2 LEU A 536       0.278  14.615  17.703  1.00 10.00      A   
ATOM   4661  C   LEU A 536      -2.391  15.123  21.205  1.00 10.00      A   
ATOM   4662  O   LEU A 536      -2.246  16.335  21.372  1.00 10.00      A   
ATOM   4663  N   GLU A 537      -3.267  14.380  21.882  1.00 10.00      A   
ATOM   4664  HN  GLU A 537      -3.337  13.426  21.671  1.00 10.00      A   
ATOM   4665  CA  GLU A 537      -4.137  14.935  22.916  1.00 10.00      A   
ATOM   4666  CB  GLU A 537      -3.321  15.419  24.118  1.00 10.00      A   
ATOM   4667  CG  GLU A 537      -2.536  14.324  24.822  1.00 10.00      A   
ATOM   4668  CD  GLU A 537      -1.753  14.846  26.007  1.00 10.00      A   
ATOM   4669  OE1 GLU A 537      -2.328  14.934  27.111  1.00 10.00      A   
ATOM   4670  OE2 GLU A 537      -0.554  15.165  25.841  1.00 10.00      A   
ATOM   4671  C   GLU A 537      -4.998  16.065  22.359  1.00 10.00      A   
ATOM   4672  O   GLU A 537      -5.253  17.066  23.035  1.00 10.00      A   
ATOM   4673  N   ASN A 538      -5.453  15.896  21.129  1.00 10.00      A   
ATOM   4674  HN  ASN A 538      -5.246  15.059  20.648  1.00 10.00      A   
ATOM   4675  CA  ASN A 538      -6.269  16.904  20.479  1.00 10.00      A   
ATOM   4676  CB  ASN A 538      -5.686  17.267  19.113  1.00 10.00      A   
ATOM   4677  CG  ASN A 538      -4.866  18.545  19.139  1.00 10.00      A   
ATOM   4678  OD1 ASN A 538      -5.340  19.611  18.738  1.00 10.00      A   
ATOM   4679  ND2 ASN A 538      -3.632  18.451  19.617  1.00 10.00      A   
ATOM   4680 HD21 ASN A 538      -3.318  17.573  19.927  1.00 10.00      A   
ATOM   4681 HD22 ASN A 538      -3.081  19.263  19.641  1.00 10.00      A   
ATOM   4682  C   ASN A 538      -7.710  16.442  20.338  1.00 10.00      A   
ATOM   4683  O   ASN A 538      -7.979  15.342  19.857  1.00 10.00      A   
ATOM   4684  N   LEU A 539      -8.634  17.277  20.777  1.00 10.00      A   
ATOM   4685  HN  LEU A 539      -8.355  18.142  21.157  1.00 10.00      A   
ATOM   4686  CA  LEU A 539     -10.050  16.963  20.691  1.00 10.00      A   
ATOM   4687  CB  LEU A 539     -10.768  17.309  22.000  1.00 10.00      A   
ATOM   4688  CG  LEU A 539     -10.505  18.701  22.578  1.00 10.00      A   
ATOM   4689  CD1 LEU A 539     -11.816  19.413  22.867  1.00 10.00      A   
ATOM   4690  CD2 LEU A 539      -9.658  18.606  23.840  1.00 10.00      A   
ATOM   4691  C   LEU A 539     -10.662  17.718  19.519  1.00 10.00      A   
ATOM   4692  O   LEU A 539     -10.709  18.947  19.520  1.00 10.00      A   
ATOM   4693  N   ASN A 540     -11.108  16.991  18.509  1.00 10.00      A   
ATOM   4694  HN  ASN A 540     -11.066  16.006  18.563  1.00 10.00      A   
ATOM   4695  CA  ASN A 540     -11.686  17.612  17.327  1.00 10.00      A   
ATOM   4696  CB  ASN A 540     -10.818  17.341  16.094  1.00 10.00      A   
ATOM   4697  CG  ASN A 540      -9.678  18.334  15.920  1.00 10.00      A   
ATOM   4698  OD1 ASN A 540      -9.205  18.556  14.810  1.00 10.00      A   
ATOM   4699  ND2 ASN A 540      -9.223  18.941  17.008  1.00 10.00      A   
ATOM   4700 HD21 ASN A 540      -9.641  18.727  17.870  1.00 10.00      A   
ATOM   4701 HD22 ASN A 540      -8.483  19.578  16.908  1.00 10.00      A   
ATOM   4702  C   ASN A 540     -13.110  17.137  17.088  1.00 10.00      A   
ATOM   4703  O   ASN A 540     -13.412  15.946  17.201  1.00 10.00      A   
ATOM   4704  N   ILE A 541     -13.981  18.079  16.768  1.00 10.00      A   
ATOM   4705  HN  ILE A 541     -13.674  19.009  16.698  1.00 10.00      A   
ATOM   4706  CA  ILE A 541     -15.379  17.777  16.509  1.00 10.00      A   
ATOM   4707  CB  ILE A 541     -16.308  18.795  17.205  1.00 10.00      A   
ATOM   4708  CG1 ILE A 541     -16.022  18.836  18.710  1.00 10.00      A   
ATOM   4709  CG2 ILE A 541     -17.770  18.452  16.947  1.00 10.00      A   
ATOM   4710  CD1 ILE A 541     -16.739  19.952  19.444  1.00 10.00      A   
ATOM   4711  C   ILE A 541     -15.645  17.794  15.007  1.00 10.00      A   
ATOM   4712  O   ILE A 541     -15.349  18.779  14.329  1.00 10.00      A   
ATOM   4713  N   ALA A 542     -16.186  16.698  14.495  1.00 10.00      A   
ATOM   4714  HN  ALA A 542     -16.398  15.947  15.093  1.00 10.00      A   
ATOM   4715  CA  ALA A 542     -16.489  16.578  13.076  1.00 10.00      A   
ATOM   4716  CB  ALA A 542     -16.089  15.201  12.567  1.00 10.00      A   
ATOM   4717  C   ALA A 542     -17.969  16.832  12.814  1.00 10.00      A   
ATOM   4718  O   ALA A 542     -18.811  15.976  13.093  1.00 10.00      A   
ATOM   4719  N   PRO A 543     -18.312  18.016  12.296  1.00 10.00      A   
ATOM   4720  CA  PRO A 543     -19.693  18.383  11.993  1.00 10.00      A   
ATOM   4721  CB  PRO A 543     -19.648  19.920  11.902  1.00 10.00      A   
ATOM   4722  CG  PRO A 543     -18.243  20.315  12.234  1.00 10.00      A   
ATOM   4723  CD  PRO A 543     -17.391  19.107  11.978  1.00 10.00      A   
ATOM   4724  C   PRO A 543     -20.164  17.799  10.661  1.00 10.00      A   
ATOM   4725  O   PRO A 543     -19.427  17.807   9.668  1.00 10.00      A   
ATOM   4726  N   ARG A 544     -21.385  17.282  10.652  1.00 10.00      A   
ATOM   4727  HN  ARG A 544     -21.914  17.288  11.483  1.00 10.00      A   
ATOM   4728  CA  ARG A 544     -21.979  16.701   9.456  1.00 10.00      A   
ATOM   4729  CB  ARG A 544     -22.094  15.179   9.597  1.00 10.00      A   
ATOM   4730  CG  ARG A 544     -20.921  14.504  10.290  1.00 10.00      A   
ATOM   4731  CD  ARG A 544     -19.740  14.308   9.352  1.00 10.00      A   
ATOM   4732  NE  ARG A 544     -18.620  13.651  10.031  1.00 10.00      A   
ATOM   4733  HE  ARG A 544     -17.982  14.231  10.505  1.00 10.00      A   
ATOM   4734  CZ  ARG A 544     -18.419  12.333  10.030  1.00 10.00      A   
ATOM   4735  NH1 ARG A 544     -19.256  11.533   9.382  1.00 10.00      A   
ATOM   4736 HH11 ARG A 544     -20.043  11.916   8.886  1.00 10.00      A   
ATOM   4737 HH12 ARG A 544     -19.111  10.539   9.383  1.00 10.00      A   
ATOM   4738  NH2 ARG A 544     -17.389  11.811  10.689  1.00 10.00      A   
ATOM   4739 HH21 ARG A 544     -17.243  10.814  10.690  1.00 10.00      A   
ATOM   4740 HH22 ARG A 544     -16.755  12.406  11.188  1.00 10.00      A   
ATOM   4741  C   ARG A 544     -23.373  17.288   9.260  1.00 10.00      A   
ATOM   4742  O   ARG A 544     -24.075  17.560  10.237  1.00 10.00      A   
ATOM   4743  N   PHE A 545     -23.781  17.480   8.014  1.00 10.00      A   
ATOM   4744  HN  PHE A 545     -23.186  17.242   7.266  1.00 10.00      A   
ATOM   4745  CA  PHE A 545     -25.093  18.044   7.729  1.00 10.00      A   
ATOM   4746  CB  PHE A 545     -25.005  19.576   7.649  1.00 10.00      A   
ATOM   4747  CG  PHE A 545     -26.338  20.278   7.646  1.00 10.00      A   
ATOM   4748  CD1 PHE A 545     -26.883  20.759   6.464  1.00 10.00      A   
ATOM   4749  CD2 PHE A 545     -27.044  20.457   8.826  1.00 10.00      A   
ATOM   4750  CE1 PHE A 545     -28.107  21.402   6.457  1.00 10.00      A   
ATOM   4751  CE2 PHE A 545     -28.268  21.100   8.828  1.00 10.00      A   
ATOM   4752  CZ  PHE A 545     -28.799  21.573   7.642  1.00 10.00      A   
ATOM   4753  C   PHE A 545     -25.672  17.479   6.436  1.00 10.00      A   
ATOM   4754  O   PHE A 545     -25.242  17.844   5.341  1.00 10.00      A   
ATOM   4755  N   SER A 546     -26.636  16.581   6.568  1.00 10.00      A   
ATOM   4756  HN  SER A 546     -26.924  16.316   7.470  1.00 10.00      A   
ATOM   4757  CA  SER A 546     -27.285  15.974   5.414  1.00 10.00      A   
ATOM   4758  CB  SER A 546     -27.501  14.482   5.675  1.00 10.00      A   
ATOM   4759  OG  SER A 546     -26.361  13.905   6.295  1.00 10.00      A   
ATOM   4760  HG  SER A 546     -25.725  14.601   6.507  1.00 10.00      A   
ATOM   4761  C   SER A 546     -28.629  16.651   5.154  1.00 10.00      A   
ATOM   4762  O   SER A 546     -29.404  16.876   6.088  1.00 10.00      A   
ATOM   4763  N   ALA A 547     -28.898  16.995   3.899  1.00 10.00      A   
ATOM   4764  HN  ALA A 547     -28.234  16.819   3.197  1.00 10.00      A   
ATOM   4765  CA  ALA A 547     -30.151  17.644   3.544  1.00 10.00      A   
ATOM   4766  CB  ALA A 547     -30.003  19.158   3.616  1.00 10.00      A   
ATOM   4767  C   ALA A 547     -30.631  17.225   2.155  1.00 10.00      A   
ATOM   4768  O   ALA A 547     -29.829  17.044   1.234  1.00 10.00      A   
ATOM   4769  N   SER A 548     -31.938  17.056   2.017  1.00 10.00      A   
ATOM   4770  HN  SER A 548     -32.517  17.183   2.801  1.00 10.00      A   
ATOM   4771  CA  SER A 548     -32.548  16.678   0.747  1.00 10.00      A   
ATOM   4772  CB  SER A 548     -32.546  15.161   0.568  1.00 10.00      A   
ATOM   4773  OG  SER A 548     -31.226  14.678   0.395  1.00 10.00      A   
ATOM   4774  HG  SER A 548     -30.601  15.390   0.586  1.00 10.00      A   
ATOM   4775  C   SER A 548     -33.970  17.222   0.658  1.00 10.00      A   
ATOM   4776  O   SER A 548     -34.672  17.310   1.668  1.00 10.00      A   
ATOM   4777  N   TYR A 549     -34.385  17.588  -0.548  1.00 10.00      A   
ATOM   4778  HN  TYR A 549     -33.779  17.481  -1.319  1.00 10.00      A   
ATOM   4779  CA  TYR A 549     -35.717  18.135  -0.765  1.00 10.00      A   
ATOM   4780  CB  TYR A 549     -35.657  19.668  -0.791  1.00 10.00      A   
ATOM   4781  CG  TYR A 549     -36.795  20.357  -0.063  1.00 10.00      A   
ATOM   4782  CD1 TYR A 549     -36.554  21.461   0.745  1.00 10.00      A   
ATOM   4783  CD2 TYR A 549     -38.105  19.908  -0.177  1.00 10.00      A   
ATOM   4784  CE1 TYR A 549     -37.582  22.096   1.419  1.00 10.00      A   
ATOM   4785  CE2 TYR A 549     -39.138  20.535   0.489  1.00 10.00      A   
ATOM   4786  CZ  TYR A 549     -38.872  21.628   1.288  1.00 10.00      A   
ATOM   4787  OH  TYR A 549     -39.899  22.248   1.964  1.00 10.00      A   
ATOM   4788  HH  TYR A 549     -39.900  23.191   1.756  1.00 10.00      A   
ATOM   4789  C   TYR A 549     -36.305  17.631  -2.079  1.00 10.00      A   
ATOM   4790  O   TYR A 549     -35.688  17.768  -3.138  1.00 10.00      A   
ATOM   4791  N   ASP A 550     -37.484  17.028  -2.004  1.00 10.00      A   
ATOM   4792  HN  ASP A 550     -37.907  16.915  -1.125  1.00 10.00      A   
ATOM   4793  CA  ASP A 550     -38.167  16.532  -3.193  1.00 10.00      A   
ATOM   4794  CB  ASP A 550     -39.236  15.503  -2.807  1.00 10.00      A   
ATOM   4795  CG  ASP A 550     -39.676  14.631  -3.972  1.00 10.00      A   
ATOM   4796  OD1 ASP A 550     -40.155  15.182  -4.986  1.00 10.00      A   
ATOM   4797  OD2 ASP A 550     -39.556  13.388  -3.864  1.00 10.00      A   
ATOM   4798  C   ASP A 550     -38.815  17.708  -3.913  1.00 10.00      A   
ATOM   4799  O   ASP A 550     -39.245  18.669  -3.272  1.00 10.00      A   
ATOM   4800  N   VAL A 551     -38.886  17.641  -5.233  1.00 10.00      A   
ATOM   4801  HN  VAL A 551     -38.555  16.835  -5.693  1.00 10.00      A   
ATOM   4802  CA  VAL A 551     -39.468  18.721  -6.016  1.00 10.00      A   
ATOM   4803  CB  VAL A 551     -39.059  18.654  -7.504  1.00 10.00      A   
ATOM   4804  CG1 VAL A 551     -39.751  19.747  -8.306  1.00 10.00      A   
ATOM   4805  CG2 VAL A 551     -37.549  18.785  -7.636  1.00 10.00      A   
ATOM   4806  C   VAL A 551     -40.990  18.784  -5.880  1.00 10.00      A   
ATOM   4807  O   VAL A 551     -41.534  19.795  -5.437  1.00 10.00      A   
ATOM   4808  N   PHE A 552     -41.679  17.709  -6.239  1.00 10.00      A   
ATOM   4809  HN  PHE A 552     -41.200  16.908  -6.548  1.00 10.00      A   
ATOM   4810  CA  PHE A 552     -43.138  17.697  -6.167  1.00 10.00      A   
ATOM   4811  CB  PHE A 552     -43.749  17.938  -7.553  1.00 10.00      A   
ATOM   4812  CG  PHE A 552     -43.426  16.871  -8.567  1.00 10.00      A   
ATOM   4813  CD1 PHE A 552     -44.331  15.856  -8.841  1.00 10.00      A   
ATOM   4814  CD2 PHE A 552     -42.221  16.885  -9.250  1.00 10.00      A   
ATOM   4815  CE1 PHE A 552     -44.037  14.878  -9.772  1.00 10.00      A   
ATOM   4816  CE2 PHE A 552     -41.922  15.910 -10.180  1.00 10.00      A   
ATOM   4817  CZ  PHE A 552     -42.832  14.907 -10.443  1.00 10.00      A   
ATOM   4818  C   PHE A 552     -43.679  16.401  -5.578  1.00 10.00      A   
ATOM   4819  O   PHE A 552     -44.866  16.300  -5.262  1.00 10.00      A   
ATOM   4820  N   GLY A 553     -42.809  15.424  -5.407  1.00 10.00      A   
ATOM   4821  HN  GLY A 553     -41.859  15.568  -5.627  1.00 10.00      A   
ATOM   4822  CA  GLY A 553     -43.230  14.147  -4.886  1.00 10.00      A   
ATOM   4823  C   GLY A 553     -43.018  13.058  -5.914  1.00 10.00      A   
ATOM   4824  O   GLY A 553     -42.351  13.282  -6.929  1.00 10.00      A   
ATOM   4825  N   ASP A 554     -43.571  11.878  -5.644  1.00 10.00      A   
ATOM   4826  HN  ASP A 554     -44.073  11.777  -4.809  1.00 10.00      A   
ATOM   4827  CA  ASP A 554     -43.459  10.720  -6.542  1.00 10.00      A   
ATOM   4828  CB  ASP A 554     -43.939  11.043  -7.967  1.00 10.00      A   
ATOM   4829  CG  ASP A 554     -45.443  11.083  -8.121  1.00 10.00      A   
ATOM   4830  OD1 ASP A 554     -46.154  10.426  -7.328  1.00 10.00      A   
ATOM   4831  OD2 ASP A 554     -45.930  11.766  -9.051  1.00 10.00      A   
ATOM   4832  C   ASP A 554     -42.037  10.172  -6.592  1.00 10.00      A   
ATOM   4833  O   ASP A 554     -41.786   9.145  -7.225  1.00 10.00      A   
ATOM   4834  N   ARG A 555     -41.111  10.861  -5.927  1.00 10.00      A   
ATOM   4835  HN  ARG A 555     -41.379  11.674  -5.450  1.00 10.00      A   
ATOM   4836  CA  ARG A 555     -39.710  10.463  -5.900  1.00 10.00      A   
ATOM   4837  CB  ARG A 555     -39.527   9.109  -5.204  1.00 10.00      A   
ATOM   4838  CG  ARG A 555     -40.038   9.070  -3.773  1.00 10.00      A   
ATOM   4839  CD  ARG A 555     -39.448  10.196  -2.943  1.00 10.00      A   
ATOM   4840  NE  ARG A 555     -39.889  10.149  -1.548  1.00 10.00      A   
ATOM   4841  HE  ARG A 555     -40.119   9.267  -1.176  1.00 10.00      A   
ATOM   4842  CZ  ARG A 555     -40.017  11.226  -0.772  1.00 10.00      A   
ATOM   4843  NH1 ARG A 555     -39.749  12.434  -1.251  1.00 10.00      A   
ATOM   4844 HH11 ARG A 555     -39.458  12.552  -2.213  1.00 10.00      A   
ATOM   4845 HH12 ARG A 555     -39.842  13.237  -0.661  1.00 10.00      A   
ATOM   4846  NH2 ARG A 555     -40.407  11.094   0.490  1.00 10.00      A   
ATOM   4847 HH21 ARG A 555     -40.503  11.904   1.075  1.00 10.00      A   
ATOM   4848 HH22 ARG A 555     -40.613  10.187   0.865  1.00 10.00      A   
ATOM   4849  C   ARG A 555     -39.134  10.436  -7.314  1.00 10.00      A   
ATOM   4850  O   ARG A 555     -38.287   9.603  -7.644  1.00 10.00      A   
ATOM   4851  N   SER A 556     -39.610  11.350  -8.151  1.00 10.00      A   
ATOM   4852  HN  SER A 556     -40.298  11.976  -7.835  1.00 10.00      A   
ATOM   4853  CA  SER A 556     -39.148  11.440  -9.529  1.00 10.00      A   
ATOM   4854  CB  SER A 556     -40.305  11.827 -10.452  1.00 10.00      A   
ATOM   4855  OG  SER A 556     -41.393  10.930 -10.294  1.00 10.00      A   
ATOM   4856  HG  SER A 556     -42.223  11.404 -10.449  1.00 10.00      A   
ATOM   4857  C   SER A 556     -37.996  12.432  -9.663  1.00 10.00      A   
ATOM   4858  O   SER A 556     -37.101  12.254 -10.490  1.00 10.00      A   
ATOM   4859  N   THR A 557     -38.027  13.477  -8.847  1.00 10.00      A   
ATOM   4860  HN  THR A 557     -38.769  13.567  -8.214  1.00 10.00      A   
ATOM   4861  CA  THR A 557     -36.989  14.496  -8.867  1.00 10.00      A   
ATOM   4862  CB  THR A 557     -37.403  15.695  -9.741  1.00 10.00      A   
ATOM   4863  OG1 THR A 557     -38.100  15.228 -10.904  1.00 10.00      A   
ATOM   4864  HG1 THR A 557     -37.561  14.569 -11.358  1.00 10.00      A   
ATOM   4865  CG2 THR A 557     -36.177  16.481 -10.177  1.00 10.00      A   
ATOM   4866  C   THR A 557     -36.708  14.985  -7.449  1.00 10.00      A   
ATOM   4867  O   THR A 557     -37.571  15.585  -6.809  1.00 10.00      A   
ATOM   4868  N   ARG A 558     -35.509  14.718  -6.956  1.00 10.00      A   
ATOM   4869  HN  ARG A 558     -34.853  14.245  -7.513  1.00 10.00      A   
ATOM   4870  CA  ARG A 558     -35.137  15.133  -5.613  1.00 10.00      A   
ATOM   4871  CB  ARG A 558     -35.224  13.971  -4.617  1.00 10.00      A   
ATOM   4872  CG  ARG A 558     -34.634  12.657  -5.110  1.00 10.00      A   
ATOM   4873  CD  ARG A 558     -34.659  11.604  -4.013  1.00 10.00      A   
ATOM   4874  NE  ARG A 558     -34.494  10.250  -4.539  1.00 10.00      A   
ATOM   4875  HE  ARG A 558     -35.114   9.965  -5.251  1.00 10.00      A   
ATOM   4876  CZ  ARG A 558     -33.567   9.391  -4.121  1.00 10.00      A   
ATOM   4877  NH1 ARG A 558     -32.708   9.736  -3.165  1.00 10.00      A   
ATOM   4878 HH11 ARG A 558     -32.748  10.652  -2.754  1.00 10.00      A   
ATOM   4879 HH12 ARG A 558     -32.013   9.082  -2.852  1.00 10.00      A   
ATOM   4880  NH2 ARG A 558     -33.503   8.177  -4.650  1.00 10.00      A   
ATOM   4881 HH21 ARG A 558     -32.804   7.525  -4.340  1.00 10.00      A   
ATOM   4882 HH22 ARG A 558     -34.150   7.904  -5.367  1.00 10.00      A   
ATOM   4883  C   ARG A 558     -33.758  15.777  -5.581  1.00 10.00      A   
ATOM   4884  O   ARG A 558     -32.827  15.318  -6.250  1.00 10.00      A   
ATOM   4885  N   LEU A 559     -33.647  16.852  -4.814  1.00 10.00      A   
ATOM   4886  HN  LEU A 559     -34.436  17.167  -4.318  1.00 10.00      A   
ATOM   4887  CA  LEU A 559     -32.398  17.578  -4.670  1.00 10.00      A   
ATOM   4888  CB  LEU A 559     -32.682  19.080  -4.570  1.00 10.00      A   
ATOM   4889  CG  LEU A 559     -33.357  19.727  -5.780  1.00 10.00      A   
ATOM   4890  CD1 LEU A 559     -34.103  20.985  -5.361  1.00 10.00      A   
ATOM   4891  CD2 LEU A 559     -32.325  20.051  -6.848  1.00 10.00      A   
ATOM   4892  C   LEU A 559     -31.690  17.123  -3.403  1.00 10.00      A   
ATOM   4893  O   LEU A 559     -32.329  16.938  -2.366  1.00 10.00      A   
ATOM   4894  N   PHE A 560     -30.382  16.939  -3.486  1.00 10.00      A   
ATOM   4895  HN  PHE A 560     -29.925  17.097  -4.341  1.00 10.00      A   
ATOM   4896  CA  PHE A 560     -29.602  16.512  -2.336  1.00 10.00      A   
ATOM   4897  CB  PHE A 560     -29.344  14.998  -2.361  1.00 10.00      A   
ATOM   4898  CG  PHE A 560     -28.486  14.515  -3.498  1.00 10.00      A   
ATOM   4899  CD1 PHE A 560     -29.056  14.134  -4.702  1.00 10.00      A   
ATOM   4900  CD2 PHE A 560     -27.109  14.435  -3.359  1.00 10.00      A   
ATOM   4901  CE1 PHE A 560     -28.270  13.684  -5.745  1.00 10.00      A   
ATOM   4902  CE2 PHE A 560     -26.316  13.988  -4.399  1.00 10.00      A   
ATOM   4903  CZ  PHE A 560     -26.899  13.612  -5.595  1.00 10.00      A   
ATOM   4904  C   PHE A 560     -28.296  17.288  -2.241  1.00 10.00      A   
ATOM   4905  O   PHE A 560     -27.771  17.772  -3.251  1.00 10.00      A   
ATOM   4906  N   GLY A 561     -27.785  17.417  -1.029  1.00 10.00      A   
ATOM   4907  HN  GLY A 561     -28.260  17.031  -0.261  1.00 10.00      A   
ATOM   4908  CA  GLY A 561     -26.546  18.128  -0.817  1.00 10.00      A   
ATOM   4909  C   GLY A 561     -26.287  18.380   0.653  1.00 10.00      A   
ATOM   4910  O   GLY A 561     -27.087  17.988   1.507  1.00 10.00      A   
ATOM   4911  N   GLY A 562     -25.170  19.020   0.951  1.00 10.00      A   
ATOM   4912  HN  GLY A 562     -24.554  19.283   0.231  1.00 10.00      A   
ATOM   4913  CA  GLY A 562     -24.837  19.317   2.325  1.00 10.00      A   
ATOM   4914  C   GLY A 562     -23.349  19.519   2.521  1.00 10.00      A   
ATOM   4915  O   GLY A 562     -22.568  19.390   1.573  1.00 10.00      A   
ATOM   4916  N   ALA A 563     -22.960  19.828   3.748  1.00 10.00      A   
ATOM   4917  HN  ALA A 563     -23.634  19.895   4.459  1.00 10.00      A   
ATOM   4918  CA  ALA A 563     -21.560  20.052   4.080  1.00 10.00      A   
ATOM   4919  CB  ALA A 563     -21.337  21.497   4.505  1.00 10.00      A   
ATOM   4920  C   ALA A 563     -21.129  19.101   5.188  1.00 10.00      A   
ATOM   4921  O   ALA A 563     -21.792  19.004   6.226  1.00 10.00      A   
ATOM   4922  N   ASN A 564     -20.030  18.392   4.963  1.00 10.00      A   
ATOM   4923  HN  ASN A 564     -19.534  18.523   4.122  1.00 10.00      A   
ATOM   4924  CA  ASN A 564     -19.531  17.439   5.945  1.00 10.00      A   
ATOM   4925  CB  ASN A 564     -19.856  15.995   5.533  1.00 10.00      A   
ATOM   4926  CG  ASN A 564     -21.339  15.734   5.357  1.00 10.00      A   
ATOM   4927  OD1 ASN A 564     -22.066  15.525   6.329  1.00 10.00      A   
ATOM   4928  ND2 ASN A 564     -21.795  15.725   4.113  1.00 10.00      A   
ATOM   4929 HD21 ASN A 564     -21.156  15.883   3.385  1.00 10.00      A   
ATOM   4930 HD22 ASN A 564     -22.755  15.557   3.968  1.00 10.00      A   
ATOM   4931  C   ASN A 564     -18.028  17.590   6.117  1.00 10.00      A   
ATOM   4932  O   ASN A 564     -17.329  18.018   5.198  1.00 10.00      A   
ATOM   4933  N   ARG A 565     -17.537  17.257   7.299  1.00 10.00      A   
ATOM   4934  HN  ARG A 565     -18.147  16.961   8.008  1.00 10.00      A   
ATOM   4935  CA  ARG A 565     -16.116  17.337   7.579  1.00 10.00      A   
ATOM   4936  CB  ARG A 565     -15.798  18.591   8.394  1.00 10.00      A   
ATOM   4937  CG  ARG A 565     -14.375  19.091   8.224  1.00 10.00      A   
ATOM   4938  CD  ARG A 565     -14.347  20.586   7.963  1.00 10.00      A   
ATOM   4939  NE  ARG A 565     -14.296  21.360   9.199  1.00 10.00      A   
ATOM   4940  HE  ARG A 565     -14.601  20.916  10.020  1.00 10.00      A   
ATOM   4941  CZ  ARG A 565     -13.859  22.614   9.273  1.00 10.00      A   
ATOM   4942  NH1 ARG A 565     -13.438  23.246   8.180  1.00 10.00      A   
ATOM   4943 HH11 ARG A 565     -13.108  24.193   8.238  1.00 10.00      A   
ATOM   4944 HH12 ARG A 565     -13.444  22.777   7.285  1.00 10.00      A   
ATOM   4945  NH2 ARG A 565     -13.849  23.239  10.443  1.00 10.00      A   
ATOM   4946 HH21 ARG A 565     -13.520  24.184  10.511  1.00 10.00      A   
ATOM   4947 HH22 ARG A 565     -14.169  22.767  11.271  1.00 10.00      A   
ATOM   4948  C   ARG A 565     -15.665  16.085   8.318  1.00 10.00      A   
ATOM   4949  O   ARG A 565     -16.270  15.692   9.321  1.00 10.00      A   
ATOM   4950  N   TYR A 566     -14.622  15.446   7.807  1.00 10.00      A   
ATOM   4951  HN  TYR A 566     -14.191  15.799   6.997  1.00 10.00      A   
ATOM   4952  CA  TYR A 566     -14.092  14.233   8.412  1.00 10.00      A   
ATOM   4953  CB  TYR A 566     -14.139  13.076   7.404  1.00 10.00      A   
ATOM   4954  CG  TYR A 566     -15.424  13.004   6.605  1.00 10.00      A   
ATOM   4955  CD1 TYR A 566     -16.573  12.454   7.151  1.00 10.00      A   
ATOM   4956  CD2 TYR A 566     -15.489  13.494   5.304  1.00 10.00      A   
ATOM   4957  CE1 TYR A 566     -17.751  12.391   6.429  1.00 10.00      A   
ATOM   4958  CE2 TYR A 566     -16.662  13.435   4.574  1.00 10.00      A   
ATOM   4959  CZ  TYR A 566     -17.790  12.882   5.143  1.00 10.00      A   
ATOM   4960  OH  TYR A 566     -18.965  12.827   4.426  1.00 10.00      A   
ATOM   4961  HH  TYR A 566     -18.868  13.338   3.599  1.00 10.00      A   
ATOM   4962  C   TYR A 566     -12.663  14.463   8.894  1.00 10.00      A   
ATOM   4963  O   TYR A 566     -11.919  15.239   8.296  1.00 10.00      A   
ATOM   4964  N   TYR A 567     -12.294  13.807   9.988  1.00 10.00      A   
ATOM   4965  HN  TYR A 567     -12.932  13.207  10.421  1.00 10.00      A   
ATOM   4966  CA  TYR A 567     -10.956  13.940  10.553  1.00 10.00      A   
ATOM   4967  CB  TYR A 567     -11.024  14.527  11.967  1.00 10.00      A   
ATOM   4968  CG  TYR A 567     -11.417  15.989  12.007  1.00 10.00      A   
ATOM   4969  CD1 TYR A 567     -12.743  16.378  11.872  1.00 10.00      A   
ATOM   4970  CD2 TYR A 567     -10.460  16.981  12.176  1.00 10.00      A   
ATOM   4971  CE1 TYR A 567     -13.106  17.711  11.903  1.00 10.00      A   
ATOM   4972  CE2 TYR A 567     -10.814  18.317  12.210  1.00 10.00      A   
ATOM   4973  CZ  TYR A 567     -12.138  18.677  12.072  1.00 10.00      A   
ATOM   4974  OH  TYR A 567     -12.496  20.006  12.104  1.00 10.00      A   
ATOM   4975  HH  TYR A 567     -11.717  20.551  11.928  1.00 10.00      A   
ATOM   4976  C   TYR A 567     -10.256  12.588  10.571  1.00 10.00      A   
ATOM   4977  O   TYR A 567     -10.879  11.566  10.863  1.00 10.00      A   
ATOM   4978  N   ALA A 568      -8.966  12.591  10.251  1.00 10.00      A   
ATOM   4979  HN  ALA A 568      -8.527  13.448  10.048  1.00 10.00      A   
ATOM   4980  CA  ALA A 568      -8.179  11.363  10.208  1.00 10.00      A   
ATOM   4981  CB  ALA A 568      -7.031  11.509   9.222  1.00 10.00      A   
ATOM   4982  C   ALA A 568      -7.652  10.983  11.586  1.00 10.00      A   
ATOM   4983  O   ALA A 568      -7.883  11.691  12.566  1.00 10.00      A   
ATOM   4984  N   GLY A 569      -6.938   9.865  11.650  1.00 10.00      A   
ATOM   4985  HN  GLY A 569      -6.777   9.349  10.832  1.00 10.00      A   
ATOM   4986  CA  GLY A 569      -6.390   9.401  12.908  1.00 10.00      A   
ATOM   4987  C   GLY A 569      -4.944   9.812  13.099  1.00 10.00      A   
ATOM   4988  O   GLY A 569      -4.582  10.970  12.870  1.00 10.00      A   
ATOM   4989  N   ASN A 570      -4.111   8.861  13.504  1.00 10.00      A   
ATOM   4990  HN  ASN A 570      -4.454   7.949  13.638  1.00 10.00      A   
ATOM   4991  CA  ASN A 570      -2.697   9.130  13.738  1.00 10.00      A   
ATOM   4992  CB  ASN A 570      -2.308   8.784  15.183  1.00 10.00      A   
ATOM   4993  CG  ASN A 570      -3.258   9.346  16.224  1.00 10.00      A   
ATOM   4994  OD1 ASN A 570      -4.241   8.700  16.594  1.00 10.00      A   
ATOM   4995  ND2 ASN A 570      -2.976  10.551  16.700  1.00 10.00      A   
ATOM   4996 HD21 ASN A 570      -2.183  11.011  16.356  1.00 10.00      A   
ATOM   4997 HD22 ASN A 570      -3.568  10.932  17.391  1.00 10.00      A   
ATOM   4998  C   ASN A 570      -1.828   8.325  12.780  1.00 10.00      A   
ATOM   4999  O   ASN A 570      -2.332   7.491  12.030  1.00 10.00      A   
ATOM   5000  N   ILE A 571      -0.528   8.594  12.800  1.00 10.00      A   
ATOM   5001  HN  ILE A 571      -0.198   9.293  13.402  1.00 10.00      A   
ATOM   5002  CA  ILE A 571       0.425   7.880  11.953  1.00 10.00      A   
ATOM   5003  CB  ILE A 571       1.260   8.843  11.075  1.00 10.00      A   
ATOM   5004  CG1 ILE A 571       0.349   9.709  10.197  1.00 10.00      A   
ATOM   5005  CG2 ILE A 571       2.255   8.074  10.215  1.00 10.00      A   
ATOM   5006  CD1 ILE A 571      -0.497   8.925   9.213  1.00 10.00      A   
ATOM   5007  C   ILE A 571       1.354   7.044  12.834  1.00 10.00      A   
ATOM   5008  O   ILE A 571       1.490   5.844  12.635  1.00 10.00      A   
ATOM   5009  N   LEU A 572       2.009   7.708  13.790  1.00 10.00      A   
ATOM   5010  HN  LEU A 572       1.893   8.675  13.851  1.00 10.00      A   
ATOM   5011  CA  LEU A 572       2.903   7.047  14.751  1.00 10.00      A   
ATOM   5012  CB  LEU A 572       2.167   5.929  15.501  1.00 10.00      A   
ATOM   5013  CG  LEU A 572       2.576   5.698  16.957  1.00 10.00      A   
ATOM   5014  CD1 LEU A 572       2.133   6.864  17.827  1.00 10.00      A   
ATOM   5015  CD2 LEU A 572       1.995   4.391  17.472  1.00 10.00      A   
ATOM   5016  C   LEU A 572       4.213   6.528  14.138  1.00 10.00      A   
ATOM   5017  O   LEU A 572       5.098   6.069  14.863  1.00 10.00      A   
ATOM   5018  N   ALA A 573       4.347   6.620  12.818  1.00 10.00      A   
ATOM   5019  HN  ALA A 573       3.610   6.999  12.294  1.00 10.00      A   
ATOM   5020  CA  ALA A 573       5.546   6.145  12.122  1.00 10.00      A   
ATOM   5021  CB  ALA A 573       5.421   6.379  10.623  1.00 10.00      A   
ATOM   5022  C   ALA A 573       6.824   6.798  12.647  1.00 10.00      A   
ATOM   5023  O   ALA A 573       7.871   6.154  12.735  1.00 10.00      A   
ATOM   5024  N   TYR A 574       6.731   8.073  13.000  1.00 10.00      A   
ATOM   5025  HN  TYR A 574       5.864   8.529  12.922  1.00 10.00      A   
ATOM   5026  CA  TYR A 574       7.884   8.812  13.501  1.00 10.00      A   
ATOM   5027  CB  TYR A 574       7.707  10.321  13.299  1.00 10.00      A   
ATOM   5028  CG  TYR A 574       7.885  10.765  11.861  1.00 10.00      A   
ATOM   5029  CD1 TYR A 574       6.917  10.494  10.901  1.00 10.00      A   
ATOM   5030  CD2 TYR A 574       9.027  11.444  11.459  1.00 10.00      A   
ATOM   5031  CE1 TYR A 574       7.083  10.885   9.586  1.00 10.00      A   
ATOM   5032  CE2 TYR A 574       9.200  11.842  10.147  1.00 10.00      A   
ATOM   5033  CZ  TYR A 574       8.225  11.559   9.215  1.00 10.00      A   
ATOM   5034  OH  TYR A 574       8.400  11.941   7.907  1.00 10.00      A   
ATOM   5035  HH  TYR A 574       7.585  12.343   7.576  1.00 10.00      A   
ATOM   5036  C   TYR A 574       8.187   8.481  14.960  1.00 10.00      A   
ATOM   5037  O   TYR A 574       9.286   8.737  15.448  1.00 10.00      A   
ATOM   5038  N   LYS A 575       7.213   7.905  15.651  1.00 10.00      A   
ATOM   5039  HN  LYS A 575       6.358   7.719  15.209  1.00 10.00      A   
ATOM   5040  CA  LYS A 575       7.390   7.532  17.045  1.00 10.00      A   
ATOM   5041  CB  LYS A 575       6.041   7.496  17.771  1.00 10.00      A   
ATOM   5042  CG  LYS A 575       6.016   8.248  19.096  1.00 10.00      A   
ATOM   5043  CD  LYS A 575       6.973   7.637  20.109  1.00 10.00      A   
ATOM   5044  CE  LYS A 575       7.002   8.446  21.397  1.00 10.00      A   
ATOM   5045  NZ  LYS A 575       8.054   7.966  22.332  1.00 10.00      A   
ATOM   5046  HZ1 LYS A 575       8.980   7.949  21.852  1.00 10.00      A   
ATOM   5047  HZ2 LYS A 575       7.833   7.007  22.667  1.00 10.00      A   
ATOM   5048  HZ3 LYS A 575       8.119   8.600  23.154  1.00 10.00      A   
ATOM   5049  C   LYS A 575       8.071   6.173  17.128  1.00 10.00      A   
ATOM   5050  O   LYS A 575       8.956   5.954  17.951  1.00 10.00      A   
ATOM   5051  N   MET A 576       7.669   5.268  16.246  1.00 10.00      A   
ATOM   5052  HN  MET A 576       6.963   5.506  15.604  1.00 10.00      A   
ATOM   5053  CA  MET A 576       8.239   3.925  16.216  1.00 10.00      A   
ATOM   5054  CB  MET A 576       7.382   2.985  15.363  1.00 10.00      A   
ATOM   5055  CG  MET A 576       5.892   3.056  15.660  1.00 10.00      A   
ATOM   5056  SD  MET A 576       5.517   2.840  17.409  1.00 10.00      A   
ATOM   5057  CE  MET A 576       5.757   1.076  17.586  1.00 10.00      A   
ATOM   5058  C   MET A 576       9.671   3.953  15.687  1.00 10.00      A   
ATOM   5059  O   MET A 576      10.485   3.085  16.008  1.00 10.00      A   
ATOM   5060  N   ARG A 577       9.976   4.971  14.892  1.00 10.00      A   
ATOM   5061  HN  ARG A 577       9.286   5.640  14.691  1.00 10.00      A   
ATOM   5062  CA  ARG A 577      11.306   5.128  14.306  1.00 10.00      A   
ATOM   5063  CB  ARG A 577      11.192   5.787  12.926  1.00 10.00      A   
ATOM   5064  CG  ARG A 577      10.980   4.833  11.762  1.00 10.00      A   
ATOM   5065  CD  ARG A 577      10.797   5.608  10.468  1.00 10.00      A   
ATOM   5066  NE  ARG A 577      10.939   4.773   9.275  1.00 10.00      A   
ATOM   5067  HE  ARG A 577      11.258   3.845   9.403  1.00 10.00      A   
ATOM   5068  CZ  ARG A 577      10.689   5.205   8.033  1.00 10.00      A   
ATOM   5069  NH1 ARG A 577      10.282   6.456   7.826  1.00 10.00      A   
ATOM   5070 HH11 ARG A 577      10.165   7.081   8.595  1.00 10.00      A   
ATOM   5071 HH12 ARG A 577      10.097   6.780   6.890  1.00 10.00      A   
ATOM   5072  NH2 ARG A 577      10.824   4.384   7.000  1.00 10.00      A   
ATOM   5073 HH21 ARG A 577      10.633   4.710   6.069  1.00 10.00      A   
ATOM   5074 HH22 ARG A 577      11.120   3.433   7.140  1.00 10.00      A   
ATOM   5075  C   ARG A 577      12.212   5.985  15.191  1.00 10.00      A   
ATOM   5076  O   ARG A 577      13.337   6.296  14.807  1.00 10.00      A   
ATOM   5077  N   GLN A 578      11.718   6.358  16.371  1.00 10.00      A   
ATOM   5078  HN  GLN A 578      10.820   6.058  16.626  1.00 10.00      A   
ATOM   5079  CA  GLN A 578      12.468   7.209  17.300  1.00 10.00      A   
ATOM   5080  CB  GLN A 578      11.694   7.399  18.602  1.00 10.00      A   
ATOM   5081  CG  GLN A 578      12.262   8.478  19.508  1.00 10.00      A   
ATOM   5082  CD  GLN A 578      11.555   8.550  20.847  1.00 10.00      A   
ATOM   5083  OE1 GLN A 578      10.385   8.187  20.969  1.00 10.00      A   
ATOM   5084  NE2 GLN A 578      12.258   9.018  21.864  1.00 10.00      A   
ATOM   5085 HE21 GLN A 578      13.188   9.289  21.703  1.00 10.00      A   
ATOM   5086 HE22 GLN A 578      11.820   9.087  22.738  1.00 10.00      A   
ATOM   5087  C   GLN A 578      13.873   6.684  17.592  1.00 10.00      A   
ATOM   5088  O   GLN A 578      14.849   7.435  17.537  1.00 10.00      A   
ATOM   5089  N   GLY A 579      13.969   5.396  17.889  1.00 10.00      A   
ATOM   5090  HN  GLY A 579      13.164   4.840  17.884  1.00 10.00      A   
ATOM   5091  CA  GLY A 579      15.251   4.801  18.193  1.00 10.00      A   
ATOM   5092  C   GLY A 579      15.733   3.892  17.085  1.00 10.00      A   
ATOM   5093  O   GLY A 579      16.292   2.824  17.342  1.00 10.00      A   
ATOM   5094  N   ILE A 580      15.496   4.301  15.851  1.00 10.00      A   
ATOM   5095  HN  ILE A 580      15.031   5.158  15.708  1.00 10.00      A   
ATOM   5096  CA  ILE A 580      15.923   3.518  14.702  1.00 10.00      A   
ATOM   5097  CB  ILE A 580      14.863   3.507  13.569  1.00 10.00      A   
ATOM   5098  CG1 ILE A 580      14.237   2.112  13.453  1.00 10.00      A   
ATOM   5099  CG2 ILE A 580      15.436   3.960  12.228  1.00 10.00      A   
ATOM   5100  CD1 ILE A 580      13.042   2.044  12.530  1.00 10.00      A   
ATOM   5101  C   ILE A 580      17.284   3.996  14.210  1.00 10.00      A   
ATOM   5102  O   ILE A 580      17.542   5.196  14.137  1.00 10.00      A   
ATOM   5103  N   GLY A 581      18.164   3.052  13.919  1.00 10.00      A   
ATOM   5104  HN  GLY A 581      17.913   2.112  14.026  1.00 10.00      A   
ATOM   5105  CA  GLY A 581      19.487   3.396  13.448  1.00 10.00      A   
ATOM   5106  C   GLY A 581      20.546   3.171  14.506  1.00 10.00      A   
ATOM   5107  O   GLY A 581      21.719   2.984  14.184  1.00 10.00      A   
ATOM   5108  N   SER A 582      20.131   3.179  15.771  1.00 10.00      A   
ATOM   5109  HN  SER A 582      19.182   3.333  15.958  1.00 10.00      A   
ATOM   5110  CA  SER A 582      21.049   2.975  16.885  1.00 10.00      A   
ATOM   5111  CB  SER A 582      20.273   2.953  18.201  1.00 10.00      A   
ATOM   5112  OG  SER A 582      19.341   4.021  18.247  1.00 10.00      A   
ATOM   5113  HG  SER A 582      19.675   4.755  17.718  1.00 10.00      A   
ATOM   5114  C   SER A 582      21.847   1.684  16.721  1.00 10.00      A   
ATOM   5115  O   SER A 582      21.273   0.598  16.591  1.00 10.00      A   
ATOM   5116  N   ASN A 583      23.166   1.815  16.714  1.00 10.00      A   
ATOM   5117  HN  ASN A 583      23.560   2.712  16.824  1.00 10.00      A   
ATOM   5118  CA  ASN A 583      24.055   0.674  16.555  1.00 10.00      A   
ATOM   5119  CB  ASN A 583      24.352   0.423  15.071  1.00 10.00      A   
ATOM   5120  CG  ASN A 583      25.132   1.555  14.425  1.00 10.00      A   
ATOM   5121  OD1 ASN A 583      26.364   1.526  14.355  1.00 10.00      A   
ATOM   5122  ND2 ASN A 583      24.416   2.564  13.960  1.00 10.00      A   
ATOM   5123 HD21 ASN A 583      23.437   2.527  14.057  1.00 10.00      A   
ATOM   5124 HD22 ASN A 583      24.887   3.320  13.537  1.00 10.00      A   
ATOM   5125  C   ASN A 583      25.357   0.910  17.300  1.00 10.00      A   
ATOM   5126  O   ASN A 583      25.652   2.030  17.709  1.00 10.00      A   
ATOM   5127  N   ILE A 584      26.121  -0.151  17.484  1.00 10.00      A   
ATOM   5128  HN  ILE A 584      25.815  -1.024  17.144  1.00 10.00      A   
ATOM   5129  CA  ILE A 584      27.401  -0.076  18.172  1.00 10.00      A   
ATOM   5130  CB  ILE A 584      27.360  -0.842  19.512  1.00 10.00      A   
ATOM   5131  CG1 ILE A 584      26.115  -0.461  20.320  1.00 10.00      A   
ATOM   5132  CG2 ILE A 584      28.622  -0.575  20.320  1.00 10.00      A   
ATOM   5133  CD1 ILE A 584      25.835  -1.384  21.487  1.00 10.00      A   
ATOM   5134  C   ILE A 584      28.475  -0.708  17.295  1.00 10.00      A   
ATOM   5135  O   ILE A 584      28.368  -1.876  16.931  1.00 10.00      A   
ATOM   5136  N   GLN A 585      29.497   0.054  16.939  1.00 10.00      A   
ATOM   5137  HN  GLN A 585      29.543   0.983  17.256  1.00 10.00      A   
ATOM   5138  CA  GLN A 585      30.563  -0.477  16.105  1.00 10.00      A   
ATOM   5139  CB  GLN A 585      30.906   0.451  14.942  1.00 10.00      A   
ATOM   5140  CG  GLN A 585      31.763  -0.217  13.878  1.00 10.00      A   
ATOM   5141  CD  GLN A 585      32.179   0.722  12.765  1.00 10.00      A   
ATOM   5142  OE1 GLN A 585      32.410   1.913  12.986  1.00 10.00      A   
ATOM   5143  NE2 GLN A 585      32.274   0.194  11.558  1.00 10.00      A   
ATOM   5144 HE21 GLN A 585      32.075  -0.758  11.451  1.00 10.00      A   
ATOM   5145 HE22 GLN A 585      32.534   0.778  10.813  1.00 10.00      A   
ATOM   5146  C   GLN A 585      31.807  -0.786  16.921  1.00 10.00      A   
ATOM   5147  O   GLN A 585      32.408   0.104  17.527  1.00 10.00      A   
ATOM   5148  N   GLU A 586      32.183  -2.050  16.925  1.00 10.00      A   
ATOM   5149  HN  GLU A 586      31.656  -2.705  16.414  1.00 10.00      A   
ATOM   5150  CA  GLU A 586      33.353  -2.502  17.652  1.00 10.00      A   
ATOM   5151  CB  GLU A 586      33.045  -3.830  18.340  1.00 10.00      A   
ATOM   5152  CG  GLU A 586      31.788  -3.798  19.195  1.00 10.00      A   
ATOM   5153  CD  GLU A 586      31.293  -5.178  19.560  1.00 10.00      A   
ATOM   5154  OE1 GLU A 586      30.793  -5.891  18.665  1.00 10.00      A   
ATOM   5155  OE2 GLU A 586      31.401  -5.561  20.745  1.00 10.00      A   
ATOM   5156  C   GLU A 586      34.530  -2.660  16.693  1.00 10.00      A   
ATOM   5157  O   GLU A 586      34.362  -3.122  15.561  1.00 10.00      A   
ATOM   5158  N   SER A 587      35.713  -2.266  17.140  1.00 10.00      A   
ATOM   5159  HN  SER A 587      35.786  -1.900  18.046  1.00 10.00      A   
ATOM   5160  CA  SER A 587      36.907  -2.359  16.313  1.00 10.00      A   
ATOM   5161  CB  SER A 587      37.436  -0.957  16.003  1.00 10.00      A   
ATOM   5162  OG  SER A 587      36.416  -0.141  15.454  1.00 10.00      A   
ATOM   5163  HG  SER A 587      36.031   0.404  16.150  1.00 10.00      A   
ATOM   5164  C   SER A 587      37.990  -3.182  17.000  1.00 10.00      A   
ATOM   5165  O   SER A 587      38.075  -3.205  18.227  1.00 10.00      A   
ATOM   5166  N   ARG A 588      38.803  -3.868  16.204  1.00 10.00      A   
ATOM   5167  HN  ARG A 588      38.671  -3.823  15.231  1.00 10.00      A
[truncated: 279,977 more chars]
