# Supplementary material for: Structure of the bacterial plant-ferredoxin receptor FusA
Source: Nat Commun. 2016 Oct 31;7:13308. doi: 10.1038/ncomms13308 (PMC5095587; doi:10.1038/ncomms13308)
Supplement: Supplementary Data 3 — Structural coordinates representing the HADDOCK generated docking solutions between FusA and Potato Ferredoxin docking, cluster 1. [file ncomms13308-s5.txt]

REMARK FILENAME="complex_238w.pdb0"
REMARK ===============================================================
REMARK HADDOCK run for complex
REMARK initial structure: complex_238.pdb
REMARK final NOE weights: unambig 50 amb: 50
REMARK ===============================================================
REMARK            total,bonds,angles,improper,dihe,vdw,elec,air,cdih,coup,rdcs,vean,dani,xpcs,rg
REMARK energies: -561.852, 0, 0, 0, 0, -65.7452, -505.726, 9.61865, 0, 0, 0, 0, 0, 0, 0
REMARK ===============================================================
REMARK            bonds,angles,impropers,dihe,air,cdih,coup,rdcs,vean,dani,xpcs
REMARK rms-dev.: 0,0,0,0,0.179059,0,0, 0, 0, 0, 0
REMARK ===============================================================
REMARK               air,cdih,coup,rdcs,vean,dani,xpcs
REMARK               >0.3,>5,>1,>0,>5,>0.2,>0.2
REMARK violations.: 0, 0, 0, 0, 0, 0, 0
REMARK ===============================================================
REMARK                        CVpartition#,violations,rms
REMARK AIRs cross-validation: 4, 2, 2.10247
REMARK ===============================================================
REMARK NCS energy: 0
REMARK ===============================================================
REMARK Symmetry energy: 0
REMARK ===============================================================
REMARK Desolvation energy: 12.3466
REMARK Internal energy free molecules: 146.032
REMARK Internal energy complex: -36308.9
REMARK Binding energy: -37014.1
REMARK ===============================================================
REMARK buried surface area: 2456.92
REMARK ===============================================================
REMARK water - chain1: 0 0 0
REMARK water - chain2: 0 0 0
REMARK water - chain3: 0 0 0
REMARK water - chain4: 0 0 0
REMARK water - chain5: 0 0 0
REMARK water - chain6: 0 0 0
REMARK ===============================================================
REMARK water - water: 0 0 0
REMARK ===============================================================
REMARK DATE:30-Apr-2015  01:50:51       created by user: enmr
REMARK VERSION:1.3U
ATOM      1  CB  SER A  59     -35.942   3.898   7.084  1.00 10.00      A   
ATOM      2  OG  SER A  59     -36.985   2.941   7.213  1.00 10.00      A   
ATOM      3  HG  SER A  59     -37.068   2.444   6.390  1.00 10.00      A   
ATOM      4  C   SER A  59     -33.481   4.295   7.391  1.00 10.00      A   
ATOM      5  O   SER A  59     -33.470   5.098   8.323  1.00 10.00      A   
ATOM      6  N   SER A  59     -34.596   2.384   8.484  1.00 10.00      A   
ATOM      7  HT1 SER A  59     -33.737   1.805   8.524  1.00 10.00      A   
ATOM      8  HT2 SER A  59     -35.423   1.756   8.464  1.00 10.00      A   
ATOM      9  HT3 SER A  59     -34.644   2.971   9.341  1.00 10.00      A   
ATOM     10  CA  SER A  59     -34.577   3.241   7.281  1.00 10.00      A   
ATOM     11  N   THR A  60     -32.560   4.280   6.440  1.00 10.00      A   
ATOM     12  HN  THR A  60     -32.626   3.614   5.716  1.00 10.00      A   
ATOM     13  CA  THR A  60     -31.452   5.220   6.424  1.00 10.00      A   
ATOM     14  CB  THR A  60     -30.267   4.599   5.660  1.00 10.00      A   
ATOM     15  OG1 THR A  60     -30.340   3.167   5.776  1.00 10.00      A   
ATOM     16  HG1 THR A  60     -30.216   2.914   6.698  1.00 10.00      A   
ATOM     17  CG2 THR A  60     -28.940   5.078   6.233  1.00 10.00      A   
ATOM     18  C   THR A  60     -31.864   6.531   5.750  1.00 10.00      A   
ATOM     19  O   THR A  60     -32.564   6.516   4.737  1.00 10.00      A   
ATOM     20  N   PRO A  61     -31.462   7.682   6.322  1.00 10.00      A   
ATOM     21  CA  PRO A  61     -31.784   9.004   5.763  1.00 10.00      A   
ATOM     22  CB  PRO A  61     -30.964   9.963   6.633  1.00 10.00      A   
ATOM     23  CG  PRO A  61     -30.798   9.243   7.925  1.00 10.00      A   
ATOM     24  CD  PRO A  61     -30.679   7.790   7.567  1.00 10.00      A   
ATOM     25  C   PRO A  61     -31.346   9.117   4.305  1.00 10.00      A   
ATOM     26  O   PRO A  61     -30.250   8.679   3.940  1.00 10.00      A   
ATOM     27  N   THR A  62     -32.202   9.701   3.477  1.00 10.00      A   
ATOM     28  HN  THR A  62     -33.056  10.038   3.829  1.00 10.00      A   
ATOM     29  CA  THR A  62     -31.913   9.860   2.059  1.00 10.00      A   
ATOM     30  CB  THR A  62     -33.118  10.467   1.322  1.00 10.00      A   
ATOM     31  OG1 THR A  62     -34.316  10.175   2.060  1.00 10.00      A   
ATOM     32  HG1 THR A  62     -34.473   9.225   2.048  1.00 10.00      A   
ATOM     33  CG2 THR A  62     -33.235   9.884  -0.077  1.00 10.00      A   
ATOM     34  C   THR A  62     -30.681  10.736   1.827  1.00 10.00      A   
ATOM     35  O   THR A  62     -29.916  10.507   0.887  1.00 10.00      A   
ATOM     36  N   SER A  63     -30.484  11.718   2.701  1.00 10.00      A   
ATOM     37  HN  SER A  63     -31.132  11.843   3.431  1.00 10.00      A   
ATOM     38  CA  SER A  63     -29.351  12.634   2.602  1.00 10.00      A   
ATOM     39  CB  SER A  63     -29.393  13.649   3.745  1.00 10.00      A   
ATOM     40  OG  SER A  63     -30.108  13.130   4.854  1.00 10.00      A   
ATOM     41  HG  SER A  63     -31.062  13.137   4.653  1.00 10.00      A   
ATOM     42  C   SER A  63     -28.009  11.904   2.597  1.00 10.00      A   
ATOM     43  O   SER A  63     -27.086  12.293   1.883  1.00 10.00      A   
ATOM     44  N   GLN A  64     -27.907  10.846   3.388  1.00 10.00      A   
ATOM     45  HN  GLN A  64     -28.679  10.575   3.928  1.00 10.00      A   
ATOM     46  CA  GLN A  64     -26.672  10.078   3.471  1.00 10.00      A   
ATOM     47  CB  GLN A  64     -26.422   9.618   4.906  1.00 10.00      A   
ATOM     48  CG  GLN A  64     -26.218  10.759   5.888  1.00 10.00      A   
ATOM     49  CD  GLN A  64     -26.166  10.288   7.325  1.00 10.00      A   
ATOM     50  OE1 GLN A  64     -26.773   9.280   7.683  1.00 10.00      A   
ATOM     51  NE2 GLN A  64     -25.446  11.017   8.159  1.00 10.00      A   
ATOM     52 HE21 GLN A  64     -24.989  11.814   7.805  1.00 10.00      A   
ATOM     53 HE22 GLN A  64     -25.398  10.737   9.095  1.00 10.00      A   
ATOM     54  C   GLN A  64     -26.692   8.884   2.526  1.00 10.00      A   
ATOM     55  O   GLN A  64     -25.644   8.412   2.086  1.00 10.00      A   
ATOM     56  N   SER A  65     -27.890   8.411   2.200  1.00 10.00      A   
ATOM     57  HN  SER A  65     -28.690   8.840   2.574  1.00 10.00      A   
ATOM     58  CA  SER A  65     -28.048   7.265   1.309  1.00 10.00      A   
ATOM     59  CB  SER A  65     -29.477   6.726   1.375  1.00 10.00      A   
ATOM     60  OG  SER A  65     -29.788   6.285   2.686  1.00 10.00      A   
ATOM     61  HG  SER A  65     -30.054   7.043   3.223  1.00 10.00      A   
ATOM     62  C   SER A  65     -27.681   7.607  -0.132  1.00 10.00      A   
ATOM     63  O   SER A  65     -27.458   6.718  -0.952  1.00 10.00      A   
ATOM     64  N   MET A  66     -27.617   8.898  -0.435  1.00 10.00      A   
ATOM     65  HN  MET A  66     -27.811   9.562   0.260  1.00 10.00      A   
ATOM     66  CA  MET A  66     -27.275   9.350  -1.777  1.00 10.00      A   
ATOM     67  CB  MET A  66     -28.016  10.647  -2.116  1.00 10.00      A   
ATOM     68  CG  MET A  66     -28.207  10.881  -3.607  1.00 10.00      A   
ATOM     69  SD  MET A  66     -29.396   9.744  -4.352  1.00 10.00      A   
ATOM     70  CE  MET A  66     -30.923  10.310  -3.606  1.00 10.00      A   
ATOM     71  C   MET A  66     -25.767   9.546  -1.918  1.00 10.00      A   
ATOM     72  O   MET A  66     -25.288  10.056  -2.930  1.00 10.00      A   
ATOM     73  N   GLY A  67     -25.028   9.142  -0.891  1.00 10.00      A   
ATOM     74  HN  GLY A  67     -25.468   8.751  -0.106  1.00 10.00      A   
ATOM     75  CA  GLY A  67     -23.584   9.267  -0.913  1.00 10.00      A   
ATOM     76  C   GLY A  67     -22.912   7.962  -0.533  1.00 10.00      A   
ATOM     77  O   GLY A  67     -21.774   7.948  -0.058  1.00 10.00      A   
ATOM     78  N   MET A  68     -23.623   6.864  -0.751  1.00 10.00      A   
ATOM     79  HN  MET A  68     -24.508   6.946  -1.165  1.00 10.00      A   
ATOM     80  CA  MET A  68     -23.118   5.539  -0.428  1.00 10.00      A   
ATOM     81  CB  MET A  68     -23.474   5.158   1.014  1.00 10.00      A   
ATOM     82  CG  MET A  68     -24.964   5.184   1.318  1.00 10.00      A   
ATOM     83  SD  MET A  68     -25.366   4.509   2.941  1.00 10.00      A   
ATOM     84  CE  MET A  68     -25.119   2.760   2.649  1.00 10.00      A   
ATOM     85  C   MET A  68     -23.677   4.505  -1.397  1.00 10.00      A   
ATOM     86  O   MET A  68     -24.861   4.538  -1.743  1.00 10.00      A   
ATOM     87  N   GLN A  69     -22.829   3.586  -1.827  1.00 10.00      A   
ATOM     88  HN  GLN A  69     -21.899   3.598  -1.502  1.00 10.00      A   
ATOM     89  CA  GLN A  69     -23.242   2.548  -2.759  1.00 10.00      A   
ATOM     90  CB  GLN A  69     -22.430   2.634  -4.053  1.00 10.00      A   
ATOM     91  CG  GLN A  69     -22.877   1.657  -5.127  1.00 10.00      A   
ATOM     92  CD  GLN A  69     -22.351   2.018  -6.501  1.00 10.00      A   
ATOM     93  OE1 GLN A  69     -21.295   1.545  -6.923  1.00 10.00      A   
ATOM     94  NE2 GLN A  69     -23.088   2.859  -7.208  1.00 10.00      A   
ATOM     95 HE21 GLN A  69     -23.922   3.195  -6.808  1.00 10.00      A   
ATOM     96 HE22 GLN A  69     -22.772   3.117  -8.101  1.00 10.00      A   
ATOM     97  C   GLN A  69     -23.104   1.165  -2.134  1.00 10.00      A   
ATOM     98  O   GLN A  69     -22.080   0.847  -1.525  1.00 10.00      A   
ATOM     99  N   ILE A  70     -24.146   0.356  -2.272  1.00 10.00      A   
ATOM    100  HN  ILE A  70     -24.937   0.674  -2.759  1.00 10.00      A   
ATOM    101  CA  ILE A  70     -24.149  -0.994  -1.729  1.00 10.00      A   
ATOM    102  CB  ILE A  70     -25.401  -1.262  -0.867  1.00 10.00      A   
ATOM    103  CG1 ILE A  70     -25.588  -0.150   0.168  1.00 10.00      A   
ATOM    104  CG2 ILE A  70     -25.293  -2.617  -0.181  1.00 10.00      A   
ATOM    105  CD1 ILE A  70     -26.941  -0.167   0.849  1.00 10.00      A   
ATOM    106  C   ILE A  70     -24.104  -2.011  -2.860  1.00 10.00      A   
ATOM    107  O   ILE A  70     -25.065  -2.158  -3.618  1.00 10.00      A   
ATOM    108  N   ILE A  71     -22.979  -2.692  -2.987  1.00 10.00      A   
ATOM    109  HN  ILE A  71     -22.238  -2.516  -2.363  1.00 10.00      A   
ATOM    110  CA  ILE A  71     -22.811  -3.696  -4.024  1.00 10.00      A   
ATOM    111  CB  ILE A  71     -21.449  -3.554  -4.736  1.00 10.00      A   
ATOM    112  CG1 ILE A  71     -21.191  -2.090  -5.114  1.00 10.00      A   
ATOM    113  CG2 ILE A  71     -21.406  -4.439  -5.973  1.00 10.00      A   
ATOM    114  CD1 ILE A  71     -19.790  -1.824  -5.629  1.00 10.00      A   
ATOM    115  C   ILE A  71     -22.925  -5.089  -3.419  1.00 10.00      A   
ATOM    116  O   ILE A  71     -22.086  -5.497  -2.616  1.00 10.00      A   
ATOM    117  N   ASN A  72     -23.970  -5.810  -3.793  1.00 10.00      A   
ATOM    118  HN  ASN A  72     -24.603  -5.438  -4.441  1.00 10.00      A   
ATOM    119  CA  ASN A  72     -24.191  -7.154  -3.275  1.00 10.00      A   
ATOM    120  CB  ASN A  72     -25.684  -7.447  -3.078  1.00 10.00      A   
ATOM    121  CG  ASN A  72     -26.493  -7.423  -4.360  1.00 10.00      A   
ATOM    122  OD1 ASN A  72     -26.139  -6.749  -5.328  1.00 10.00      A   
ATOM    123  ND2 ASN A  72     -27.594  -8.153  -4.370  1.00 10.00      A   
ATOM    124 HD21 ASN A  72     -27.820  -8.663  -3.562  1.00 10.00      A   
ATOM    125 HD22 ASN A  72     -28.144  -8.156  -5.183  1.00 10.00      A   
ATOM    126  C   ASN A  72     -23.517  -8.213  -4.143  1.00 10.00      A   
ATOM    127  O   ASN A  72     -23.058  -7.920  -5.248  1.00 10.00      A   
ATOM    128  N   ALA A  73     -23.470  -9.442  -3.627  1.00 10.00      A   
ATOM    129  HN  ALA A  73     -23.877  -9.597  -2.747  1.00 10.00      A   
ATOM    130  CA  ALA A  73     -22.831 -10.573  -4.306  1.00 10.00      A   
ATOM    131  CB  ALA A  73     -23.103 -11.872  -3.562  1.00 10.00      A   
ATOM    132  C   ALA A  73     -23.202 -10.709  -5.783  1.00 10.00      A   
ATOM    133  O   ALA A  73     -22.322 -10.862  -6.632  1.00 10.00      A   
ATOM    134  N   GLU A  74     -24.491 -10.641  -6.095  1.00 10.00      A   
ATOM    135  HN  GLU A  74     -25.153 -10.494  -5.383  1.00 10.00      A   
ATOM    136  CA  GLU A  74     -24.941 -10.787  -7.479  1.00 10.00      A   
ATOM    137  CB  GLU A  74     -26.467 -10.865  -7.582  1.00 10.00      A   
ATOM    138  CG  GLU A  74     -27.187  -9.532  -7.467  1.00 10.00      A   
ATOM    139  CD  GLU A  74     -28.280  -9.384  -8.502  1.00 10.00      A   
ATOM    140  OE1 GLU A  74     -28.023  -8.784  -9.568  1.00 10.00      A   
ATOM    141  OE2 GLU A  74     -29.405  -9.866  -8.259  1.00 10.00      A   
ATOM    142  C   GLU A  74     -24.365  -9.709  -8.403  1.00 10.00      A   
ATOM    143  O   GLU A  74     -24.009  -9.990  -9.548  1.00 10.00      A   
ATOM    144  N   GLN A  75     -24.246  -8.486  -7.896  1.00 10.00      A   
ATOM    145  HN  GLN A  75     -24.517  -8.322  -6.968  1.00 10.00      A   
ATOM    146  CA  GLN A  75     -23.711  -7.387  -8.691  1.00 10.00      A   
ATOM    147  CB  GLN A  75     -24.099  -6.032  -8.104  1.00 10.00      A   
ATOM    148  CG  GLN A  75     -25.547  -5.646  -8.355  1.00 10.00      A   
ATOM    149  CD  GLN A  75     -25.887  -4.279  -7.801  1.00 10.00      A   
ATOM    150  OE1 GLN A  75     -25.752  -3.266  -8.487  1.00 10.00      A   
ATOM    151  NE2 GLN A  75     -26.329  -4.242  -6.555  1.00 10.00      A   
ATOM    152 HE21 GLN A  75     -26.409  -5.094  -6.066  1.00 10.00      A   
ATOM    153 HE22 GLN A  75     -26.561  -3.369  -6.169  1.00 10.00      A   
ATOM    154  C   GLN A  75     -22.200  -7.502  -8.835  1.00 10.00      A   
ATOM    155  O   GLN A  75     -21.624  -7.036  -9.815  1.00 10.00      A   
ATOM    156  N   ILE A  76     -21.567  -8.126  -7.852  1.00 10.00      A   
ATOM    157  HN  ILE A  76     -22.083  -8.456  -7.084  1.00 10.00      A   
ATOM    158  CA  ILE A  76     -20.122  -8.326  -7.878  1.00 10.00      A   
ATOM    159  CB  ILE A  76     -19.597  -8.803  -6.505  1.00 10.00      A   
ATOM    160  CG1 ILE A  76     -19.849  -7.727  -5.445  1.00 10.00      A   
ATOM    161  CG2 ILE A  76     -18.114  -9.149  -6.575  1.00 10.00      A   
ATOM    162  CD1 ILE A  76     -19.569  -8.177  -4.027  1.00 10.00      A   
ATOM    163  C   ILE A  76     -19.766  -9.356  -8.946  1.00 10.00      A   
ATOM    164  O   ILE A  76     -18.728  -9.263  -9.601  1.00 10.00      A   
ATOM    165  N   LYS A  77     -20.650 -10.334  -9.116  1.00 10.00      A   
ATOM    166  HN  LYS A  77     -21.452 -10.352  -8.551  1.00 10.00      A   
ATOM    167  CA  LYS A  77     -20.457 -11.386 -10.106  1.00 10.00      A   
ATOM    168  CB  LYS A  77     -21.444 -12.532  -9.869  1.00 10.00      A   
ATOM    169  CG  LYS A  77     -21.046 -13.837 -10.541  1.00 10.00      A   
ATOM    170  CD  LYS A  77     -22.243 -14.748 -10.749  1.00 10.00      A   
ATOM    171  CE  LYS A  77     -23.150 -14.223 -11.850  1.00 10.00      A   
ATOM    172  NZ  LYS A  77     -24.329 -15.095 -12.070  1.00 10.00      A   
ATOM    173  HZ1 LYS A  77     -24.030 -16.010 -12.459  1.00 10.00      A   
ATOM    174  HZ2 LYS A  77     -24.985 -14.642 -12.740  1.00 10.00      A   
ATOM    175  HZ3 LYS A  77     -24.832 -15.259 -11.171  1.00 10.00      A   
ATOM    176  C   LYS A  77     -20.634 -10.838 -11.520  1.00 10.00      A   
ATOM    177  O   LYS A  77     -20.085 -11.374 -12.480  1.00 10.00      A   
ATOM    178  N   LYS A  78     -21.404  -9.768 -11.638  1.00 10.00      A   
ATOM    179  HN  LYS A  78     -21.809  -9.380 -10.834  1.00 10.00      A   
ATOM    180  CA  LYS A  78     -21.657  -9.143 -12.928  1.00 10.00      A   
ATOM    181  CB  LYS A  78     -23.102  -8.653 -13.004  1.00 10.00      A   
ATOM    182  CG  LYS A  78     -24.138  -9.751 -12.851  1.00 10.00      A   
ATOM    183  CD  LYS A  78     -25.519  -9.170 -12.612  1.00 10.00      A   
ATOM    184  CE  LYS A  78     -26.534 -10.262 -12.329  1.00 10.00      A   
ATOM    185  NZ  LYS A  78     -27.881  -9.702 -12.052  1.00 10.00      A   
ATOM    186  HZ1 LYS A  78     -28.596 -10.453 -12.087  1.00 10.00      A   
ATOM    187  HZ2 LYS A  78     -28.123  -8.982 -12.761  1.00 10.00      A   
ATOM    188  HZ3 LYS A  78     -27.901  -9.263 -11.102  1.00 10.00      A   
ATOM    189  C   LYS A  78     -20.699  -7.981 -13.144  1.00 10.00      A   
ATOM    190  O   LYS A  78     -21.117  -6.827 -13.269  1.00 10.00      A   
ATOM    191  N   MET A  79     -19.412  -8.296 -13.164  1.00 10.00      A   
ATOM    192  HN  MET A  79     -19.152  -9.235 -13.050  1.00 10.00      A   
ATOM    193  CA  MET A  79     -18.373  -7.294 -13.355  1.00 10.00      A   
ATOM    194  CB  MET A  79     -18.304  -6.361 -12.137  1.00 10.00      A   
ATOM    195  CG  MET A  79     -17.451  -5.118 -12.342  1.00 10.00      A   
ATOM    196  SD  MET A  79     -17.466  -4.021 -10.908  1.00 10.00      A   
ATOM    197  CE  MET A  79     -19.221  -3.688 -10.755  1.00 10.00      A   
ATOM    198  C   MET A  79     -17.023  -7.970 -13.559  1.00 10.00      A   
ATOM    199  O   MET A  79     -16.587  -8.754 -12.714  1.00 10.00      A   
ATOM    200  N   PRO A  80     -16.363  -7.703 -14.699  1.00 10.00      A   
ATOM    201  CA  PRO A  80     -15.044  -8.271 -15.007  1.00 10.00      A   
ATOM    202  CB  PRO A  80     -14.637  -7.543 -16.290  1.00 10.00      A   
ATOM    203  CG  PRO A  80     -15.931  -7.163 -16.923  1.00 10.00      A   
ATOM    204  CD  PRO A  80     -16.860  -6.844 -15.788  1.00 10.00      A   
ATOM    205  C   PRO A  80     -14.053  -7.971 -13.889  1.00 10.00      A   
ATOM    206  O   PRO A  80     -13.961  -6.834 -13.419  1.00 10.00      A   
ATOM    207  N   THR A  81     -13.303  -8.979 -13.481  1.00 10.00      A   
ATOM    208  HN  THR A  81     -13.369  -9.849 -13.948  1.00 10.00      A   
ATOM    209  CA  THR A  81     -12.354  -8.826 -12.389  1.00 10.00      A   
ATOM    210  CB  THR A  81     -12.879  -9.536 -11.124  1.00 10.00      A   
ATOM    211  OG1 THR A  81     -13.535 -10.758 -11.499  1.00 10.00      A   
ATOM    212  HG1 THR A  81     -13.513 -10.849 -12.458  1.00 10.00      A   
ATOM    213  CG2 THR A  81     -13.866  -8.650 -10.378  1.00 10.00      A   
ATOM    214  C   THR A  81     -10.989  -9.405 -12.743  1.00 10.00      A   
ATOM    215  O   THR A  81     -10.897 -10.438 -13.407  1.00 10.00      A   
ATOM    216  N   GLY A  82      -9.934  -8.735 -12.305  1.00 10.00      A   
ATOM    217  HN  GLY A  82     -10.064  -7.898 -11.794  1.00 10.00      A   
ATOM    218  CA  GLY A  82      -8.597  -9.215 -12.565  1.00 10.00      A   
ATOM    219  C   GLY A  82      -8.058  -9.986 -11.381  1.00 10.00      A   
ATOM    220  O   GLY A  82      -8.081 -11.220 -11.368  1.00 10.00      A   
ATOM    221  N   ASN A  83      -7.608  -9.260 -10.371  1.00 10.00      A   
ATOM    222  HN  ASN A  83      -7.670  -8.275 -10.421  1.00 10.00      A   
ATOM    223  CA  ASN A  83      -7.057  -9.873  -9.174  1.00 10.00      A   
ATOM    224  CB  ASN A  83      -5.944  -8.998  -8.586  1.00 10.00      A   
ATOM    225  CG  ASN A  83      -5.115  -9.727  -7.546  1.00 10.00      A   
ATOM    226  OD1 ASN A  83      -4.881 -10.934  -7.652  1.00 10.00      A   
ATOM    227  ND2 ASN A  83      -4.670  -9.005  -6.532  1.00 10.00      A   
ATOM    228 HD21 ASN A  83      -4.898  -8.049  -6.508  1.00 10.00      A   
ATOM    229 HD22 ASN A  83      -4.130  -9.448  -5.849  1.00 10.00      A   
ATOM    230  C   ASN A  83      -8.152 -10.080  -8.139  1.00 10.00      A   
ATOM    231  O   ASN A  83      -9.190  -9.419  -8.183  1.00 10.00      A   
ATOM    232  N   GLY A  84      -7.925 -11.001  -7.214  1.00 10.00      A   
ATOM    233  HN  GLY A  84      -7.082 -11.497  -7.228  1.00 10.00      A   
ATOM    234  CA  GLY A  84      -8.903 -11.269  -6.182  1.00 10.00      A   
ATOM    235  C   GLY A  84      -8.728 -10.357  -4.987  1.00 10.00      A   
ATOM    236  O   GLY A  84      -8.119 -10.743  -3.989  1.00 10.00      A   
ATOM    237  N   SER A  85      -9.243  -9.142  -5.099  1.00 10.00      A   
ATOM    238  HN  SER A  85      -9.696  -8.891  -5.932  1.00 10.00      A   
ATOM    239  CA  SER A  85      -9.148  -8.164  -4.030  1.00 10.00      A   
ATOM    240  CB  SER A  85      -7.973  -7.223  -4.305  1.00 10.00      A   
ATOM    241  OG  SER A  85      -8.011  -6.749  -5.643  1.00 10.00      A   
ATOM    242  HG  SER A  85      -7.111  -6.655  -5.979  1.00 10.00      A   
ATOM    243  C   SER A  85     -10.448  -7.368  -3.916  1.00 10.00      A   
ATOM    244  O   SER A  85     -11.393  -7.596  -4.673  1.00 10.00      A   
ATOM    245  N   VAL A  86     -10.501  -6.446  -2.964  1.00 10.00      A   
ATOM    246  HN  VAL A  86      -9.728  -6.322  -2.371  1.00 10.00      A   
ATOM    247  CA  VAL A  86     -11.686  -5.618  -2.772  1.00 10.00      A   
ATOM    248  CB  VAL A  86     -11.971  -5.373  -1.270  1.00 10.00      A   
ATOM    249  CG1 VAL A  86     -13.300  -4.655  -1.075  1.00 10.00      A   
ATOM    250  CG2 VAL A  86     -11.963  -6.685  -0.501  1.00 10.00      A   
ATOM    251  C   VAL A  86     -11.515  -4.279  -3.493  1.00 10.00      A   
ATOM    252  O   VAL A  86     -12.490  -3.600  -3.816  1.00 10.00      A   
ATOM    253  N   THR A  87     -10.265  -3.929  -3.769  1.00 10.00      A   
ATOM    254  HN  THR A  87      -9.536  -4.533  -3.517  1.00 10.00      A   
ATOM    255  CA  THR A  87      -9.936  -2.678  -4.440  1.00 10.00      A   
ATOM    256  CB  THR A  87      -8.411  -2.495  -4.519  1.00 10.00      A   
ATOM    257  OG1 THR A  87      -7.775  -3.778  -4.415  1.00 10.00      A   
ATOM    258  HG1 THR A  87      -7.190  -3.905  -5.184  1.00 10.00      A   
ATOM    259  CG2 THR A  87      -7.925  -1.609  -3.385  1.00 10.00      A   
ATOM    260  C   THR A  87     -10.535  -2.622  -5.844  1.00 10.00      A   
ATOM    261  O   THR A  87     -11.071  -1.593  -6.262  1.00 10.00      A   
ATOM    262  N   GLU A  88     -10.469  -3.743  -6.558  1.00 10.00      A   
ATOM    263  HN  GLU A  88     -10.044  -4.534  -6.167  1.00 10.00      A   
ATOM    264  CA  GLU A  88     -11.007  -3.822  -7.910  1.00 10.00      A   
ATOM    265  CB  GLU A  88     -10.583  -5.117  -8.608  1.00 10.00      A   
ATOM    266  CG  GLU A  88      -9.156  -5.101  -9.136  1.00 10.00      A   
ATOM    267  CD  GLU A  88      -8.948  -6.041 -10.309  1.00 10.00      A   
ATOM    268  OE1 GLU A  88      -7.814  -6.542 -10.481  1.00 10.00      A   
ATOM    269  OE2 GLU A  88      -9.911  -6.274 -11.075  1.00 10.00      A   
ATOM    270  C   GLU A  88     -12.528  -3.682  -7.918  1.00 10.00      A   
ATOM    271  O   GLU A  88     -13.130  -3.397  -8.952  1.00 10.00      A   
ATOM    272  N   LEU A  89     -13.145  -3.851  -6.755  1.00 10.00      A   
ATOM    273  HN  LEU A  89     -12.614  -4.045  -5.956  1.00 10.00      A   
ATOM    274  CA  LEU A  89     -14.592  -3.740  -6.639  1.00 10.00      A   
ATOM    275  CB  LEU A  89     -15.105  -4.525  -5.429  1.00 10.00      A   
ATOM    276  CG  LEU A  89     -14.729  -6.007  -5.379  1.00 10.00      A   
ATOM    277  CD1 LEU A  89     -15.301  -6.666  -4.133  1.00 10.00      A   
ATOM    278  CD2 LEU A  89     -15.198  -6.726  -6.635  1.00 10.00      A   
ATOM    279  C   LEU A  89     -15.020  -2.277  -6.549  1.00 10.00      A   
ATOM    280  O   LEU A  89     -16.211  -1.967  -6.490  1.00 10.00      A   
ATOM    281  N   LEU A  90     -14.042  -1.378  -6.553  1.00 10.00      A   
ATOM    282  HN  LEU A  90     -13.110  -1.684  -6.598  1.00 10.00      A   
ATOM    283  CA  LEU A  90     -14.314   0.049  -6.478  1.00 10.00      A   
ATOM    284  CB  LEU A  90     -13.590   0.667  -5.278  1.00 10.00      A   
ATOM    285  CG  LEU A  90     -14.322   0.631  -3.932  1.00 10.00      A   
ATOM    286  CD1 LEU A  90     -14.327  -0.772  -3.347  1.00 10.00      A   
ATOM    287  CD2 LEU A  90     -13.688   1.612  -2.961  1.00 10.00      A   
ATOM    288  C   LEU A  90     -13.883   0.755  -7.761  1.00 10.00      A   
ATOM    289  O   LEU A  90     -13.801   1.982  -7.810  1.00 10.00      A   
ATOM    290  N   LYS A  91     -13.640  -0.023  -8.809  1.00 10.00      A   
ATOM    291  HN  LYS A  91     -13.771  -0.993  -8.727  1.00 10.00      A   
ATOM    292  CA  LYS A  91     -13.204   0.536 -10.084  1.00 10.00      A   
ATOM    293  CB  LYS A  91     -12.480  -0.517 -10.930  1.00 10.00      A   
ATOM    294  CG  LYS A  91     -13.398  -1.557 -11.554  1.00 10.00      A   
ATOM    295  CD  LYS A  91     -12.650  -2.467 -12.518  1.00 10.00      A   
ATOM    296  CE  LYS A  91     -11.631  -3.333 -11.795  1.00 10.00      A   
ATOM    297  NZ  LYS A  91     -11.396  -4.617 -12.504  1.00 10.00      A   
ATOM    298  HZ1 LYS A  91     -10.955  -4.441 -13.430  1.00 10.00      A   
ATOM    299  HZ2 LYS A  91     -12.298  -5.111 -12.654  1.00 10.00      A   
ATOM    300  HZ3 LYS A  91     -10.764  -5.232 -11.939  1.00 10.00      A   
ATOM    301  C   LYS A  91     -14.373   1.131 -10.865  1.00 10.00      A   
ATOM    302  O   LYS A  91     -14.179   1.792 -11.886  1.00 10.00      A   
ATOM    303  N   ASN A  92     -15.584   0.887 -10.392  1.00 10.00      A   
ATOM    304  HN  ASN A  92     -15.685   0.336  -9.582  1.00 10.00      A   
ATOM    305  CA  ASN A  92     -16.771   1.404 -11.053  1.00 10.00      A   
ATOM    306  CB  ASN A  92     -17.786   0.289 -11.299  1.00 10.00      A   
ATOM    307  CG  ASN A  92     -18.342   0.323 -12.705  1.00 10.00      A   
ATOM    308  OD1 ASN A  92     -17.795  -0.304 -13.615  1.00 10.00      A   
ATOM    309  ND2 ASN A  92     -19.426   1.058 -12.898  1.00 10.00      A   
ATOM    310 HD21 ASN A  92     -19.804   1.535 -12.127  1.00 10.00      A   
ATOM    311 HD22 ASN A  92     -19.802   1.103 -13.803  1.00 10.00      A   
ATOM    312  C   ASN A  92     -17.403   2.525 -10.247  1.00 10.00      A   
ATOM    313  O   ASN A  92     -18.598   2.796 -10.368  1.00 10.00      A   
ATOM    314  N   ASN A  93     -16.601   3.166  -9.413  1.00 10.00      A   
ATOM    315  HN  ASN A  93     -15.660   2.893  -9.346  1.00 10.00      A   
ATOM    316  CA  ASN A  93     -17.081   4.272  -8.596  1.00 10.00      A   
ATOM    317  CB  ASN A  93     -16.756   4.050  -7.117  1.00 10.00      A   
ATOM    318  CG  ASN A  93     -17.585   4.934  -6.201  1.00 10.00      A   
ATOM    319  OD1 ASN A  93     -17.372   6.144  -6.125  1.00 10.00      A   
ATOM    320  ND2 ASN A  93     -18.526   4.336  -5.486  1.00 10.00      A   
ATOM    321 HD21 ASN A  93     -18.634   3.362  -5.582  1.00 10.00      A   
ATOM    322 HD22 ASN A  93     -19.078   4.887  -4.893  1.00 10.00      A   
ATOM    323  C   ASN A  93     -16.465   5.578  -9.085  1.00 10.00      A   
ATOM    324  O   ASN A  93     -15.244   5.712  -9.141  1.00 10.00      A   
ATOM    325  N   PRO A  94     -17.306   6.559  -9.440  1.00 10.00      A   
ATOM    326  CA  PRO A  94     -16.845   7.858  -9.951  1.00 10.00      A   
ATOM    327  CB  PRO A  94     -18.146   8.559 -10.365  1.00 10.00      A   
ATOM    328  CG  PRO A  94     -19.208   7.906  -9.550  1.00 10.00      A   
ATOM    329  CD  PRO A  94     -18.777   6.480  -9.376  1.00 10.00      A   
ATOM    330  C   PRO A  94     -16.101   8.692  -8.906  1.00 10.00      A   
ATOM    331  O   PRO A  94     -15.528   9.735  -9.225  1.00 10.00      A   
ATOM    332  N   ASN A  95     -16.103   8.230  -7.663  1.00 10.00      A   
ATOM    333  HN  ASN A  95     -16.560   7.383  -7.466  1.00 10.00      A   
ATOM    334  CA  ASN A  95     -15.441   8.949  -6.583  1.00 10.00      A   
ATOM    335  CB  ASN A  95     -16.402   9.163  -5.411  1.00 10.00      A   
ATOM    336  CG  ASN A  95     -17.768   9.650  -5.843  1.00 10.00      A   
ATOM    337  OD1 ASN A  95     -17.978  10.842  -6.054  1.00 10.00      A   
ATOM    338  ND2 ASN A  95     -18.711   8.728  -5.970  1.00 10.00      A   
ATOM    339 HD21 ASN A  95     -18.472   7.792  -5.778  1.00 10.00      A   
ATOM    340 HD22 ASN A  95     -19.609   9.013  -6.246  1.00 10.00      A   
ATOM    341  C   ASN A  95     -14.205   8.210  -6.094  1.00 10.00      A   
ATOM    342  O   ASN A  95     -13.650   8.541  -5.046  1.00 10.00      A   
ATOM    343  N   VAL A  96     -13.769   7.216  -6.850  1.00 10.00      A   
ATOM    344  HN  VAL A  96     -14.239   7.006  -7.686  1.00 10.00      A   
ATOM    345  CA  VAL A  96     -12.601   6.432  -6.472  1.00 10.00      A   
ATOM    346  CB  VAL A  96     -12.940   4.931  -6.352  1.00 10.00      A   
ATOM    347  CG1 VAL A  96     -11.681   4.099  -6.153  1.00 10.00      A   
ATOM    348  CG2 VAL A  96     -13.908   4.703  -5.203  1.00 10.00      A   
ATOM    349  C   VAL A  96     -11.456   6.624  -7.458  1.00 10.00      A   
ATOM    350  O   VAL A  96     -11.582   6.309  -8.643  1.00 10.00      A   
ATOM    351  N   GLN A  97     -10.346   7.162  -6.967  1.00 10.00      A   
ATOM    352  HN  GLN A  97     -10.313   7.416  -6.017  1.00 10.00      A   
ATOM    353  CA  GLN A  97      -9.172   7.375  -7.798  1.00 10.00      A   
ATOM    354  CB  GLN A  97      -8.704   8.834  -7.747  1.00 10.00      A   
ATOM    355  CG  GLN A  97      -9.822   9.852  -7.903  1.00 10.00      A   
ATOM    356  CD  GLN A  97      -9.342  11.194  -8.427  1.00 10.00      A   
ATOM    357  OE1 GLN A  97      -8.418  11.270  -9.237  1.00 10.00      A   
ATOM    358  NE2 GLN A  97      -9.964  12.265  -7.961  1.00 10.00      A   
ATOM    359 HE21 GLN A  97     -10.686  12.132  -7.305  1.00 10.00      A   
ATOM    360 HE22 GLN A  97      -9.686  13.145  -8.294  1.00 10.00      A   
ATOM    361  C   GLN A  97      -8.060   6.433  -7.350  1.00 10.00      A   
ATOM    362  O   GLN A  97      -7.728   6.371  -6.162  1.00 10.00      A   
ATOM    363  N   PHE A  98      -7.510   5.682  -8.289  1.00 10.00      A   
ATOM    364  HN  PHE A  98      -7.823   5.767  -9.214  1.00 10.00      A   
ATOM    365  CA  PHE A  98      -6.447   4.737  -7.982  1.00 10.00      A   
ATOM    366  CB  PHE A  98      -6.579   3.478  -8.846  1.00 10.00      A   
ATOM    367  CG  PHE A  98      -7.781   2.632  -8.527  1.00 10.00      A   
ATOM    368  CD1 PHE A  98      -8.953   2.766  -9.255  1.00 10.00      A   
ATOM    369  CD2 PHE A  98      -7.737   1.701  -7.502  1.00 10.00      A   
ATOM    370  CE1 PHE A  98     -10.058   1.987  -8.966  1.00 10.00      A   
ATOM    371  CE2 PHE A  98      -8.839   0.920  -7.209  1.00 10.00      A   
ATOM    372  CZ  PHE A  98     -10.000   1.062  -7.942  1.00 10.00      A   
ATOM    373  C   PHE A  98      -5.074   5.362  -8.182  1.00 10.00      A   
ATOM    374  O   PHE A  98      -4.941   6.410  -8.821  1.00 10.00      A   
ATOM    375  N   SER A  99      -4.063   4.713  -7.622  1.00 10.00      A   
ATOM    376  HN  SER A  99      -4.247   3.899  -7.110  1.00 10.00      A   
ATOM    377  CA  SER A  99      -2.689   5.174  -7.742  1.00 10.00      A   
ATOM    378  CB  SER A  99      -1.780   4.337  -6.839  1.00 10.00      A   
ATOM    379  OG  SER A  99      -1.029   5.150  -5.951  1.00 10.00      A   
ATOM    380  HG  SER A  99      -0.169   5.341  -6.347  1.00 10.00      A   
ATOM    381  C   SER A  99      -2.224   5.052  -9.191  1.00 10.00      A   
ATOM    382  O   SER A  99      -2.733   4.220  -9.949  1.00 10.00      A   
ATOM    383  N   ASN A 100      -1.259   5.875  -9.570  1.00 10.00      A   
ATOM    384  HN  ASN A 100      -0.899   6.522  -8.923  1.00 10.00      A   
ATOM    385  CA  ASN A 100      -0.728   5.854 -10.926  1.00 10.00      A   
ATOM    386  CB  ASN A 100       0.233   7.023 -11.161  1.00 10.00      A   
ATOM    387  CG  ASN A 100      -0.482   8.355 -11.290  1.00 10.00      A   
ATOM    388  OD1 ASN A 100      -1.646   8.420 -11.682  1.00 10.00      A   
ATOM    389  ND2 ASN A 100       0.216   9.430 -10.963  1.00 10.00      A   
ATOM    390 HD21 ASN A 100       1.141   9.309 -10.660  1.00 10.00      A   
ATOM    391 HD22 ASN A 100      -0.219  10.309 -11.040  1.00 10.00      A   
ATOM    392  C   ASN A 100      -0.035   4.528 -11.220  1.00 10.00      A   
ATOM    393  O   ASN A 100      -0.093   4.021 -12.337  1.00 10.00      A   
ATOM    394  N   THR A 101       0.604   3.960 -10.207  1.00 10.00      A   
ATOM    395  HN  THR A 101       0.615   4.410  -9.334  1.00 10.00      A   
ATOM    396  CA  THR A 101       1.301   2.689 -10.356  1.00 10.00      A   
ATOM    397  CB  THR A 101       2.688   2.747  -9.696  1.00 10.00      A   
ATOM    398  OG1 THR A 101       2.619   3.571  -8.522  1.00 10.00      A   
ATOM    399  HG1 THR A 101       3.506   3.609  -8.106  1.00 10.00      A   
ATOM    400  CG2 THR A 101       3.714   3.323 -10.658  1.00 10.00      A   
ATOM    401  C   THR A 101       0.496   1.549  -9.737  1.00 10.00      A   
ATOM    402  O   THR A 101       1.055   0.543  -9.301  1.00 10.00      A   
ATOM    403  N   ALA A 102      -0.822   1.714  -9.705  1.00 10.00      A   
ATOM    404  HN  ALA A 102      -1.208   2.540 -10.065  1.00 10.00      A   
ATOM    405  CA  ALA A 102      -1.706   0.702  -9.140  1.00 10.00      A   
ATOM    406  CB  ALA A 102      -3.090   1.280  -8.892  1.00 10.00      A   
ATOM    407  C   ALA A 102      -1.798  -0.521 -10.045  1.00 10.00      A   
ATOM    408  O   ALA A 102      -1.801  -1.655  -9.574  1.00 10.00      A   
ATOM    409  N   SER A 103      -1.879  -0.287 -11.346  1.00 10.00      A   
ATOM    410  HN  SER A 103      -1.870   0.636 -11.669  1.00 10.00      A   
ATOM    411  CA  SER A 103      -1.978  -1.377 -12.305  1.00 10.00      A   
ATOM    412  CB  SER A 103      -3.413  -1.480 -12.826  1.00 10.00      A   
ATOM    413  OG  SER A 103      -4.341  -1.001 -11.861  1.00 10.00      A   
ATOM    414  HG  SER A 103      -4.259  -1.521 -11.053  1.00 10.00      A   
ATOM    415  C   SER A 103      -1.008  -1.162 -13.464  1.00 10.00      A   
ATOM    416  O   SER A 103      -1.129  -0.191 -14.212  1.00 10.00      A   
ATOM    417  N   SER A 104      -0.047  -2.064 -13.609  1.00 10.00      A   
ATOM    418  HN  SER A 104       0.007  -2.816 -12.984  1.00 10.00      A   
ATOM    419  CA  SER A 104       0.937  -1.958 -14.674  1.00 10.00      A   
ATOM    420  CB  SER A 104       2.187  -1.242 -14.158  1.00 10.00      A   
ATOM    421  OG  SER A 104       2.765  -1.953 -13.076  1.00 10.00      A   
ATOM    422  HG  SER A 104       3.125  -1.327 -12.434  1.00 10.00      A   
ATOM    423  C   SER A 104       1.313  -3.336 -15.214  1.00 10.00      A   
ATOM    424  O   SER A 104       1.001  -4.360 -14.600  1.00 10.00      A   
ATOM    425  N   SER A 105       1.976  -3.354 -16.367  1.00 10.00      A   
ATOM    426  HN  SER A 105       2.167  -2.501 -16.820  1.00 10.00      A   
ATOM    427  CA  SER A 105       2.417  -4.599 -16.988  1.00 10.00      A   
ATOM    428  CB  SER A 105       2.420  -4.454 -18.512  1.00 10.00      A   
ATOM    429  OG  SER A 105       1.104  -4.417 -19.033  1.00 10.00      A   
ATOM    430  HG  SER A 105       0.784  -3.503 -19.047  1.00 10.00      A   
ATOM    431  C   SER A 105       3.823  -4.957 -16.515  1.00 10.00      A   
ATOM    432  O   SER A 105       4.443  -5.895 -17.020  1.00 10.00      A   
ATOM    433  N   ASN A 106       4.313  -4.205 -15.540  1.00 10.00      A   
ATOM    434  HN  ASN A 106       3.760  -3.489 -15.169  1.00 10.00      A   
ATOM    435  CA  ASN A 106       5.651  -4.417 -15.007  1.00 10.00      A   
ATOM    436  CB  ASN A 106       6.273  -3.085 -14.584  1.00 10.00      A   
ATOM    437  CG  ASN A 106       6.982  -2.366 -15.715  1.00 10.00      A   
ATOM    438  OD1 ASN A 106       6.575  -2.442 -16.876  1.00 10.00      A   
ATOM    439  ND2 ASN A 106       8.054  -1.662 -15.379  1.00 10.00      A   
ATOM    440 HD21 ASN A 106       8.321  -1.650 -14.433  1.00 10.00      A   
ATOM    441 HD22 ASN A 106       8.534  -1.181 -16.084  1.00 10.00      A   
ATOM    442  C   ASN A 106       5.657  -5.375 -13.825  1.00 10.00      A   
ATOM    443  O   ASN A 106       6.583  -6.169 -13.670  1.00 10.00      A   
ATOM    444  N   ILE A 107       4.629  -5.304 -12.989  1.00 10.00      A   
ATOM    445  HN  ILE A 107       3.907  -4.663 -13.164  1.00 10.00      A   
ATOM    446  CA  ILE A 107       4.558  -6.161 -11.809  1.00 10.00      A   
ATOM    447  CB  ILE A 107       4.556  -5.329 -10.508  1.00 10.00      A   
ATOM    448  CG1 ILE A 107       5.586  -4.197 -10.599  1.00 10.00      A   
ATOM    449  CG2 ILE A 107       4.846  -6.215  -9.302  1.00 10.00      A   
ATOM    450  CD1 ILE A 107       5.451  -3.150  -9.517  1.00 10.00      A   
ATOM    451  C   ILE A 107       3.334  -7.081 -11.828  1.00 10.00      A   
ATOM    452  O   ILE A 107       2.292  -6.760 -11.254  1.00 10.00      A   
ATOM    453  N   PRO A 108       3.431  -8.219 -12.527  1.00 10.00      A   
ATOM    454  CA  PRO A 108       2.360  -9.196 -12.610  1.00 10.00      A   
ATOM    455  CB  PRO A 108       2.468  -9.648 -14.069  1.00 10.00      A   
ATOM    456  CG  PRO A 108       3.896  -9.396 -14.471  1.00 10.00      A   
ATOM    457  CD  PRO A 108       4.565  -8.629 -13.354  1.00 10.00      A   
ATOM    458  C   PRO A 108       2.584 -10.390 -11.672  1.00 10.00      A   
ATOM    459  O   PRO A 108       3.628 -11.044 -11.715  1.00 10.00      A   
ATOM    460  N   GLY A 109       1.606 -10.670 -10.819  1.00 10.00      A   
ATOM    461  HN  GLY A 109       0.800 -10.112 -10.810  1.00 10.00      A   
ATOM    462  CA  GLY A 109       1.725 -11.796  -9.909  1.00 10.00      A   
ATOM    463  C   GLY A 109       1.661 -11.412  -8.444  1.00 10.00      A   
ATOM    464  O   GLY A 109       2.042 -12.196  -7.582  1.00 10.00      A   
ATOM    465  N   GLU A 110       1.161 -10.221  -8.157  1.00 10.00      A   
ATOM    466  HN  GLU A 110       0.850  -9.641  -8.882  1.00 10.00      A   
ATOM    467  CA  GLU A 110       1.059  -9.756  -6.781  1.00 10.00      A   
ATOM    468  CB  GLU A 110       1.496  -8.294  -6.679  1.00 10.00      A   
ATOM    469  CG  GLU A 110       2.999  -8.087  -6.773  1.00 10.00      A   
ATOM    470  CD  GLU A 110       3.758  -8.862  -5.714  1.00 10.00      A   
ATOM    471  OE1 GLU A 110       3.856  -8.372  -4.567  1.00 10.00      A   
ATOM    472  OE2 GLU A 110       4.254  -9.965  -6.021  1.00 10.00      A   
ATOM    473  C   GLU A 110      -0.361  -9.915  -6.248  1.00 10.00      A   
ATOM    474  O   GLU A 110      -1.322  -9.977  -7.020  1.00 10.00      A   
ATOM    475  N   LEU A 111      -0.488 -10.000  -4.928  1.00 10.00      A   
ATOM    476  HN  LEU A 111       0.319  -9.975  -4.366  1.00 10.00      A   
ATOM    477  CA  LEU A 111      -1.792 -10.138  -4.286  1.00 10.00      A   
ATOM    478  CB  LEU A 111      -1.812 -11.334  -3.326  1.00 10.00      A   
ATOM    479  CG  LEU A 111      -1.958 -12.726  -3.951  1.00 10.00      A   
ATOM    480  CD1 LEU A 111      -3.013 -12.727  -5.048  1.00 10.00      A   
ATOM    481  CD2 LEU A 111      -0.624 -13.232  -4.472  1.00 10.00      A   
ATOM    482  C   LEU A 111      -2.150  -8.867  -3.531  1.00 10.00      A   
ATOM    483  O   LEU A 111      -3.304  -8.661  -3.154  1.00 10.00      A   
ATOM    484  N   ALA A 112      -1.146  -8.024  -3.314  1.00 10.00      A   
ATOM    485  HN  ALA A 112      -0.250  -8.262  -3.633  1.00 10.00      A   
ATOM    486  CA  ALA A 112      -1.329  -6.763  -2.604  1.00 10.00      A   
ATOM    487  CB  ALA A 112       0.000  -6.036  -2.474  1.00 10.00      A   
ATOM    488  C   ALA A 112      -2.351  -5.872  -3.304  1.00 10.00      A   
ATOM    489  O   ALA A 112      -2.346  -5.753  -4.531  1.00 10.00      A   
ATOM    490  N   PRO A 113      -3.252  -5.251  -2.531  1.00 10.00      A   
ATOM    491  CA  PRO A 113      -4.279  -4.365  -3.078  1.00 10.00      A   
ATOM    492  CB  PRO A 113      -5.233  -4.164  -1.899  1.00 10.00      A   
ATOM    493  CG  PRO A 113      -4.383  -4.353  -0.690  1.00 10.00      A   
ATOM    494  CD  PRO A 113      -3.343  -5.372  -1.063  1.00 10.00      A   
ATOM    495  C   PRO A 113      -3.691  -3.027  -3.527  1.00 10.00      A   
ATOM    496  O   PRO A 113      -2.644  -2.596  -3.036  1.00 10.00      A   
ATOM    497  N   GLU A 114      -4.360  -2.384  -4.471  1.00 10.00      A   
ATOM    498  HN  GLU A 114      -5.173  -2.795  -4.845  1.00 10.00      A   
ATOM    499  CA  GLU A 114      -3.919  -1.101  -4.997  1.00 10.00      A   
ATOM    500  CB  GLU A 114      -4.566  -0.836  -6.359  1.00 10.00      A   
ATOM    501  CG  GLU A 114      -4.496  -2.006  -7.328  1.00 10.00      A   
ATOM    502  CD  GLU A 114      -5.746  -2.860  -7.304  1.00 10.00      A   
ATOM    503  OE1 GLU A 114      -6.516  -2.809  -8.283  1.00 10.00      A   
ATOM    504  OE2 GLU A 114      -5.962  -3.585  -6.306  1.00 10.00      A   
ATOM    505  C   GLU A 114      -4.262   0.036  -4.037  1.00 10.00      A   
ATOM    506  O   GLU A 114      -4.961  -0.165  -3.041  1.00 10.00      A   
ATOM    507  N   ASN A 115      -3.762   1.226  -4.338  1.00 10.00      A   
ATOM    508  HN  ASN A 115      -3.198   1.319  -5.137  1.00 10.00      A   
ATOM    509  CA  ASN A 115      -4.019   2.397  -3.510  1.00 10.00      A   
ATOM    510  CB  ASN A 115      -2.847   3.380  -3.577  1.00 10.00      A   
ATOM    511  CG  ASN A 115      -1.541   2.794  -3.081  1.00 10.00      A   
ATOM    512  OD1 ASN A 115      -1.512   1.998  -2.143  1.00 10.00      A   
ATOM    513  ND2 ASN A 115      -0.450   3.179  -3.722  1.00 10.00      A   
ATOM    514 HD21 ASN A 115      -0.551   3.812  -4.469  1.00 10.00      A   
ATOM    515 HD22 ASN A 115       0.415   2.813  -3.435  1.00 10.00      A   
ATOM    516  C   ASN A 115      -5.291   3.096  -3.963  1.00 10.00      A   
ATOM    517  O   ASN A 115      -5.455   3.400  -5.146  1.00 10.00      A   
ATOM    518  N   VAL A 116      -6.188   3.342  -3.023  1.00 10.00      A   
ATOM    519  HN  VAL A 116      -5.999   3.072  -2.101  1.00 10.00      A   
ATOM    520  CA  VAL A 116      -7.449   4.008  -3.321  1.00 10.00      A   
ATOM    521  CB  VAL A 116      -8.655   3.149  -2.878  1.00 10.00      A   
ATOM    522  CG1 VAL A 116      -9.964   3.910  -3.033  1.00 10.00      A   
ATOM    523  CG2 VAL A 116      -8.701   1.849  -3.661  1.00 10.00      A   
ATOM    524  C   VAL A 116      -7.515   5.352  -2.612  1.00 10.00      A   
ATOM    525  O   VAL A 116      -7.317   5.431  -1.401  1.00 10.00      A   
ATOM    526  N   SER A 117      -7.785   6.402  -3.369  1.00 10.00      A   
ATOM    527  HN  SER A 117      -7.929   6.274  -4.334  1.00 10.00      A   
ATOM    528  CA  SER A 117      -7.887   7.738  -2.810  1.00 10.00      A   
ATOM    529  CB  SER A 117      -6.904   8.692  -3.493  1.00 10.00      A   
ATOM    530  OG  SER A 117      -7.052   8.674  -4.905  1.00 10.00      A   
ATOM    531  HG  SER A 117      -7.211   7.768  -5.204  1.00 10.00      A   
ATOM    532  C   SER A 117      -9.316   8.252  -2.930  1.00 10.00      A   
ATOM    533  O   SER A 117     -10.004   7.975  -3.916  1.00 10.00      A   
ATOM    534  N   PHE A 118      -9.761   8.976  -1.917  1.00 10.00      A   
ATOM    535  HN  PHE A 118      -9.161   9.162  -1.163  1.00 10.00      A   
ATOM    536  CA  PHE A 118     -11.102   9.526  -1.897  1.00 10.00      A   
ATOM    537  CB  PHE A 118     -11.902   8.962  -0.719  1.00 10.00      A   
ATOM    538  CG  PHE A 118     -12.638   7.689  -1.024  1.00 10.00      A   
ATOM    539  CD1 PHE A 118     -12.114   6.460  -0.654  1.00 10.00      A   
ATOM    540  CD2 PHE A 118     -13.858   7.721  -1.677  1.00 10.00      A   
ATOM    541  CE1 PHE A 118     -12.793   5.289  -0.928  1.00 10.00      A   
ATOM    542  CE2 PHE A 118     -14.543   6.554  -1.956  1.00 10.00      A   
ATOM    543  CZ  PHE A 118     -14.009   5.336  -1.581  1.00 10.00      A   
ATOM    544  C   PHE A 118     -11.051  11.041  -1.809  1.00 10.00      A   
ATOM    545  O   PHE A 118     -10.534  11.598  -0.838  1.00 10.00      A   
ATOM    546  N   HIS A 119     -11.566  11.694  -2.843  1.00 10.00      A   
ATOM    547  HN  HIS A 119     -11.930  11.177  -3.592  1.00 10.00      A   
ATOM    548  CA  HIS A 119     -11.613  13.152  -2.912  1.00 10.00      A   
ATOM    549  CB  HIS A 119     -12.485  13.739  -1.794  1.00 10.00      A   
ATOM    550  CG  HIS A 119     -13.879  13.178  -1.725  1.00 10.00      A   
ATOM    551  ND1 HIS A 119     -14.890  13.652  -2.530  1.00 10.00      A   
ATOM    552  CD2 HIS A 119     -14.374  12.200  -0.924  1.00 10.00      A   
ATOM    553  CE1 HIS A 119     -15.968  12.959  -2.204  1.00 10.00      A   
ATOM    554  NE2 HIS A 119     -15.701  12.074  -1.239  1.00 10.00      A   
ATOM    555  HE2 HIS A 119     -16.343  11.455  -0.820  1.00 10.00      A   
ATOM    556  C   HIS A 119     -10.216  13.776  -2.906  1.00 10.00      A   
ATOM    557  O   HIS A 119     -10.037  14.914  -2.475  1.00 10.00      A   
ATOM    558  N   GLY A 120      -9.229  13.020  -3.379  1.00 10.00      A   
ATOM    559  HN  GLY A 120      -9.425  12.113  -3.694  1.00 10.00      A   
ATOM    560  CA  GLY A 120      -7.867  13.520  -3.437  1.00 10.00      A   
ATOM    561  C   GLY A 120      -7.085  13.298  -2.160  1.00 10.00      A   
ATOM    562  O   GLY A 120      -5.899  13.625  -2.089  1.00 10.00      A   
ATOM    563  N   GLU A 121      -7.735  12.729  -1.160  1.00 10.00      A   
ATOM    564  HN  GLU A 121      -8.672  12.464  -1.286  1.00 10.00      A   
ATOM    565  CA  GLU A 121      -7.094  12.486   0.120  1.00 10.00      A   
ATOM    566  CB  GLU A 121      -8.134  12.299   1.222  1.00 10.00      A   
ATOM    567  CG  GLU A 121      -8.161  13.444   2.215  1.00 10.00      A   
ATOM    568  CD  GLU A 121      -6.823  13.629   2.892  1.00 10.00      A   
ATOM    569  OE1 GLU A 121      -5.893  14.169   2.251  1.00 10.00      A   
ATOM    570  OE2 GLU A 121      -6.688  13.219   4.064  1.00 10.00      A   
ATOM    571  C   GLU A 121      -6.124  11.309   0.077  1.00 10.00      A   
ATOM    572  O   GLU A 121      -6.155  10.494  -0.850  1.00 10.00      A   
ATOM    573  N   LYS A 122      -5.258  11.240   1.089  1.00 10.00      A   
ATOM    574  HN  LYS A 122      -5.291  11.935   1.784  1.00 10.00      A   
ATOM    575  CA  LYS A 122      -4.265  10.173   1.200  1.00 10.00      A   
ATOM    576  CB  LYS A 122      -3.425  10.334   2.475  1.00 10.00      A   
ATOM    577  CG  LYS A 122      -2.361  11.424   2.418  1.00 10.00      A   
ATOM    578  CD  LYS A 122      -2.944  12.797   2.707  1.00 10.00      A   
ATOM    579  CE  LYS A 122      -1.855  13.849   2.853  1.00 10.00      A   
ATOM    580  NZ  LYS A 122      -1.013  13.974   1.633  1.00 10.00      A   
ATOM    581  HZ1 LYS A 122      -0.447  14.844   1.677  1.00 10.00      A   
ATOM    582  HZ2 LYS A 122      -1.610  14.010   0.783  1.00 10.00      A   
ATOM    583  HZ3 LYS A 122      -0.366  13.161   1.554  1.00 10.00      A   
ATOM    584  C   LYS A 122      -4.936   8.803   1.196  1.00 10.00      A   
ATOM    585  O   LYS A 122      -6.000   8.620   1.792  1.00 10.00      A   
ATOM    586  N   PHE A 123      -4.299   7.841   0.540  1.00 10.00      A   
ATOM    587  HN  PHE A 123      -3.444   8.048   0.107  1.00 10.00      A   
ATOM    588  CA  PHE A 123      -4.837   6.486   0.439  1.00 10.00      A   
ATOM    589  CB  PHE A 123      -4.007   5.633  -0.533  1.00 10.00      A   
ATOM    590  CG  PHE A 123      -2.620   5.304  -0.051  1.00 10.00      A   
ATOM    591  CD1 PHE A 123      -2.326   4.047   0.446  1.00 10.00      A   
ATOM    592  CD2 PHE A 123      -1.613   6.251  -0.092  1.00 10.00      A   
ATOM    593  CE1 PHE A 123      -1.056   3.740   0.895  1.00 10.00      A   
ATOM    594  CE2 PHE A 123      -0.341   5.953   0.354  1.00 10.00      A   
ATOM    595  CZ  PHE A 123      -0.061   4.695   0.849  1.00 10.00      A   
ATOM    596  C   PHE A 123      -4.952   5.807   1.804  1.00 10.00      A   
ATOM    597  O   PHE A 123      -5.885   5.045   2.049  1.00 10.00      A   
ATOM    598  N   TYR A 124      -4.018   6.110   2.699  1.00 10.00      A   
ATOM    599  HN  TYR A 124      -3.314   6.745   2.458  1.00 10.00      A   
ATOM    600  CA  TYR A 124      -4.020   5.516   4.034  1.00 10.00      A   
ATOM    601  CB  TYR A 124      -2.590   5.350   4.568  1.00 10.00      A   
ATOM    602  CG  TYR A 124      -1.823   6.640   4.794  1.00 10.00      A   
ATOM    603  CD1 TYR A 124      -1.169   7.280   3.748  1.00 10.00      A   
ATOM    604  CD2 TYR A 124      -1.736   7.204   6.060  1.00 10.00      A   
ATOM    605  CE1 TYR A 124      -0.451   8.443   3.958  1.00 10.00      A   
ATOM    606  CE2 TYR A 124      -1.025   8.368   6.278  1.00 10.00      A   
ATOM    607  CZ  TYR A 124      -0.384   8.983   5.225  1.00 10.00      A   
ATOM    608  OH  TYR A 124       0.339  10.134   5.440  1.00 10.00      A   
ATOM    609  HH  TYR A 124      -0.146  10.889   5.091  1.00 10.00      A   
ATOM    610  C   TYR A 124      -4.883   6.318   5.005  1.00 10.00      A   
ATOM    611  O   TYR A 124      -4.964   6.006   6.193  1.00 10.00      A   
ATOM    612  N   ASN A 125      -5.541   7.341   4.481  1.00 10.00      A   
ATOM    613  HN  ASN A 125      -5.456   7.520   3.520  1.00 10.00      A   
ATOM    614  CA  ASN A 125      -6.399   8.200   5.285  1.00 10.00      A   
ATOM    615  CB  ASN A 125      -6.221   9.660   4.866  1.00 10.00      A   
ATOM    616  CG  ASN A 125      -5.087  10.353   5.601  1.00 10.00      A   
ATOM    617  OD1 ASN A 125      -4.195   9.706   6.145  1.00 10.00      A   
ATOM    618  ND2 ASN A 125      -5.099  11.677   5.603  1.00 10.00      A   
ATOM    619 HD21 ASN A 125      -5.834  12.139   5.128  1.00 10.00      A   
ATOM    620 HD22 ASN A 125      -4.381  12.148   6.071  1.00 10.00      A   
ATOM    621  C   ASN A 125      -7.858   7.772   5.155  1.00 10.00      A   
ATOM    622  O   ASN A 125      -8.778   8.478   5.576  1.00 10.00      A   
ATOM    623  N   ASN A 126      -8.057   6.601   4.571  1.00 10.00      A   
ATOM    624  HN  ASN A 126      -7.280   6.084   4.272  1.00 10.00      A   
ATOM    625  CA  ASN A 126      -9.389   6.043   4.383  1.00 10.00      A   
ATOM    626  CB  ASN A 126      -9.512   5.419   2.990  1.00 10.00      A   
ATOM    627  CG  ASN A 126      -9.648   6.449   1.892  1.00 10.00      A   
ATOM    628  OD1 ASN A 126     -10.286   7.487   2.070  1.00 10.00      A   
ATOM    629  ND2 ASN A 126      -9.040   6.177   0.751  1.00 10.00      A   
ATOM    630 HD21 ASN A 126      -8.542   5.336   0.680  1.00 10.00      A   
ATOM    631 HD22 ASN A 126      -9.109   6.828   0.023  1.00 10.00      A   
ATOM    632  C   ASN A 126      -9.632   4.970   5.427  1.00 10.00      A   
ATOM    633  O   ASN A 126      -8.681   4.428   5.989  1.00 10.00      A   
ATOM    634  N   ASN A 127     -10.893   4.664   5.694  1.00 10.00      A   
ATOM    635  HN  ASN A 127     -11.618   5.131   5.221  1.00 10.00      A   
ATOM    636  CA  ASN A 127     -11.219   3.637   6.672  1.00 10.00      A   
ATOM    637  CB  ASN A 127     -12.243   4.121   7.705  1.00 10.00      A   
ATOM    638  CG  ASN A 127     -12.299   3.209   8.923  1.00 10.00      A   
ATOM    639  OD1 ASN A 127     -11.932   2.037   8.854  1.00 10.00      A   
ATOM    640  ND2 ASN A 127     -12.753   3.735  10.049  1.00 10.00      A   
ATOM    641 HD21 ASN A 127     -13.030   4.681  10.049  1.00 10.00      A   
ATOM    642 HD22 ASN A 127     -12.790   3.159  10.844  1.00 10.00      A   
ATOM    643  C   ASN A 127     -11.716   2.377   5.983  1.00 10.00      A   
ATOM    644  O   ASN A 127     -12.781   2.370   5.361  1.00 10.00      A   
ATOM    645  N   PHE A 128     -10.928   1.321   6.079  1.00 10.00      A   
ATOM    646  HN  PHE A 128     -10.086   1.397   6.576  1.00 10.00      A   
ATOM    647  CA  PHE A 128     -11.285   0.045   5.488  1.00 10.00      A   
ATOM    648  CB  PHE A 128     -10.089  -0.561   4.753  1.00 10.00      A   
ATOM    649  CG  PHE A 128      -9.597   0.280   3.608  1.00 10.00      A   
ATOM    650  CD1 PHE A 128     -10.310   0.347   2.422  1.00 10.00      A   
ATOM    651  CD2 PHE A 128      -8.420   1.004   3.718  1.00 10.00      A   
ATOM    652  CE1 PHE A 128      -9.859   1.119   1.368  1.00 10.00      A   
ATOM    653  CE2 PHE A 128      -7.963   1.778   2.669  1.00 10.00      A   
ATOM    654  CZ  PHE A 128      -8.684   1.836   1.493  1.00 10.00      A   
ATOM    655  C   PHE A 128     -11.767  -0.886   6.588  1.00 10.00      A   
ATOM    656  O   PHE A 128     -11.018  -1.208   7.510  1.00 10.00      A   
ATOM    657  N   MET A 129     -13.021  -1.295   6.505  1.00 10.00      A   
ATOM    658  HN  MET A 129     -13.571  -1.018   5.734  1.00 10.00      A   
ATOM    659  CA  MET A 129     -13.607  -2.161   7.511  1.00 10.00      A   
ATOM    660  CB  MET A 129     -14.708  -1.417   8.280  1.00 10.00      A   
ATOM    661  CG  MET A 129     -14.285  -0.057   8.815  1.00 10.00      A   
ATOM    662  SD  MET A 129     -15.605   0.806   9.693  1.00 10.00      A   
ATOM    663  CE  MET A 129     -15.507   0.030  11.304  1.00 10.00      A   
ATOM    664  C   MET A 129     -14.180  -3.427   6.891  1.00 10.00      A   
ATOM    665  O   MET A 129     -14.391  -3.509   5.680  1.00 10.00      A   
ATOM    666  N   VAL A 130     -14.406  -4.413   7.738  1.00 10.00      A   
ATOM    667  HN  VAL A 130     -14.188  -4.278   8.687  1.00 10.00      A   
ATOM    668  CA  VAL A 130     -14.974  -5.684   7.329  1.00 10.00      A   
ATOM    669  CB  VAL A 130     -13.890  -6.739   6.984  1.00 10.00      A   
ATOM    670  CG1 VAL A 130     -12.795  -6.774   8.035  1.00 10.00      A   
ATOM    671  CG2 VAL A 130     -14.500  -8.122   6.796  1.00 10.00      A   
ATOM    672  C   VAL A 130     -15.902  -6.190   8.428  1.00 10.00      A   
ATOM    673  O   VAL A 130     -15.469  -6.408   9.568  1.00 10.00      A   
ATOM    674  N   ASP A 131     -17.181  -6.318   8.086  1.00 10.00      A   
ATOM    675  HN  ASP A 131     -17.444  -6.087   7.169  1.00 10.00      A   
ATOM    676  CA  ASP A 131     -18.212  -6.780   9.014  1.00 10.00      A   
ATOM    677  CB  ASP A 131     -17.840  -8.120   9.650  1.00 10.00      A   
ATOM    678  CG  ASP A 131     -18.285  -9.323   8.849  1.00 10.00      A   
ATOM    679  OD1 ASP A 131     -19.110  -9.171   7.925  1.00 10.00      A   
ATOM    680  OD2 ASP A 131     -17.816 -10.441   9.153  1.00 10.00      A   
ATOM    681  C   ASP A 131     -18.478  -5.746  10.101  1.00 10.00      A   
ATOM    682  O   ASP A 131     -19.017  -6.066  11.163  1.00 10.00      A   
ATOM    683  N   GLY A 132     -18.107  -4.502   9.831  1.00 10.00      A   
ATOM    684  HN  GLY A 132     -17.711  -4.294   8.949  1.00 10.00      A   
ATOM    685  CA  GLY A 132     -18.309  -3.443  10.800  1.00 10.00      A   
ATOM    686  C   GLY A 132     -17.121  -3.260  11.727  1.00 10.00      A   
ATOM    687  O   GLY A 132     -17.171  -2.455  12.655  1.00 10.00      A   
ATOM    688  N   LEU A 133     -16.057  -4.018  11.491  1.00 10.00      A   
ATOM    689  HN  LEU A 133     -16.082  -4.656  10.747  1.00 10.00      A   
ATOM    690  CA  LEU A 133     -14.852  -3.920  12.307  1.00 10.00      A   
ATOM    691  CB  LEU A 133     -14.517  -5.257  12.974  1.00 10.00      A   
ATOM    692  CG  LEU A 133     -15.490  -5.758  14.045  1.00 10.00      A   
ATOM    693  CD1 LEU A 133     -16.532  -6.686  13.441  1.00 10.00      A   
ATOM    694  CD2 LEU A 133     -14.736  -6.456  15.166  1.00 10.00      A   
ATOM    695  C   LEU A 133     -13.679  -3.443  11.456  1.00 10.00      A   
ATOM    696  O   LEU A 133     -13.565  -3.817  10.287  1.00 10.00      A   
ATOM    697  N   SER A 134     -12.811  -2.635  12.052  1.00 10.00      A   
ATOM    698  HN  SER A 134     -12.945  -2.406  12.999  1.00 10.00      A   
ATOM    699  CA  SER A 134     -11.658  -2.079  11.348  1.00 10.00      A   
ATOM    700  CB  SER A 134     -10.875  -1.127  12.256  1.00 10.00      A   
ATOM    701  OG  SER A 134     -10.000  -0.307  11.502  1.00 10.00      A   
ATOM    702  HG  SER A 134     -10.308   0.607  11.546  1.00 10.00      A   
ATOM    703  C   SER A 134     -10.729  -3.150  10.774  1.00 10.00      A   
ATOM    704  O   SER A 134     -10.504  -4.199  11.385  1.00 10.00      A   
ATOM    705  N   ASN A 135     -10.213  -2.867   9.584  1.00 10.00      A   
ATOM    706  HN  ASN A 135     -10.469  -2.020   9.149  1.00 10.00      A   
ATOM    707  CA  ASN A 135      -9.292  -3.753   8.882  1.00 10.00      A   
ATOM    708  CB  ASN A 135     -10.015  -4.377   7.678  1.00 10.00      A   
ATOM    709  CG  ASN A 135      -9.341  -5.622   7.125  1.00 10.00      A   
ATOM    710  OD1 ASN A 135      -9.584  -6.733   7.596  1.00 10.00      A   
ATOM    711  ND2 ASN A 135      -8.503  -5.449   6.113  1.00 10.00      A   
ATOM    712 HD21 ASN A 135      -8.360  -4.537   5.781  1.00 10.00      A   
ATOM    713 HD22 ASN A 135      -8.065  -6.242   5.732  1.00 10.00      A   
ATOM    714  C   ASN A 135      -8.114  -2.910   8.397  1.00 10.00      A   
ATOM    715  O   ASN A 135      -7.414  -3.262   7.446  1.00 10.00      A   
ATOM    716  N   ASN A 136      -7.912  -1.783   9.071  1.00 10.00      A   
ATOM    717  HN  ASN A 136      -8.491  -1.575   9.836  1.00 10.00      A   
ATOM    718  CA  ASN A 136      -6.850  -0.850   8.718  1.00 10.00      A   
ATOM    719  CB  ASN A 136      -7.295   0.589   8.997  1.00 10.00      A   
ATOM    720  CG  ASN A 136      -7.512   1.403   7.736  1.00 10.00      A   
ATOM    721  OD1 ASN A 136      -7.018   1.061   6.663  1.00 10.00      A   
ATOM    722  ND2 ASN A 136      -8.252   2.493   7.860  1.00 10.00      A   
ATOM    723 HD21 ASN A 136      -8.617   2.709   8.748  1.00 10.00      A   
ATOM    724 HD22 ASN A 136      -8.394   3.053   7.064  1.00 10.00      A   
ATOM    725  C   ASN A 136      -5.560  -1.134   9.477  1.00 10.00      A   
ATOM    726  O   ASN A 136      -5.571  -1.742  10.552  1.00 10.00      A   
ATOM    727  N   ASN A 137      -4.453  -0.691   8.900  1.00 10.00      A   
ATOM    728  HN  ASN A 137      -4.525  -0.237   8.030  1.00 10.00      A   
ATOM    729  CA  ASN A 137      -3.132  -0.854   9.499  1.00 10.00      A   
ATOM    730  CB  ASN A 137      -2.087  -0.990   8.386  1.00 10.00      A   
ATOM    731  CG  ASN A 137      -0.698  -1.374   8.872  1.00 10.00      A   
ATOM    732  OD1 ASN A 137      -0.293  -1.042   9.983  1.00 10.00      A   
ATOM    733  ND2 ASN A 137       0.047  -2.064   8.026  1.00 10.00      A   
ATOM    734 HD21 ASN A 137      -0.335  -2.285   7.147  1.00 10.00      A   
ATOM    735 HD22 ASN A 137       0.952  -2.327   8.305  1.00 10.00      A   
ATOM    736  C   ASN A 137      -2.822   0.370  10.354  1.00 10.00      A   
ATOM    737  O   ASN A 137      -2.841   1.495   9.859  1.00 10.00      A   
ATOM    738  N   ASN A 138      -2.532   0.151  11.631  1.00 10.00      A   
ATOM    739  HN  ASN A 138      -2.496  -0.771  11.965  1.00 10.00      A   
ATOM    740  CA  ASN A 138      -2.242   1.256  12.543  1.00 10.00      A   
ATOM    741  CB  ASN A 138      -3.059   1.135  13.836  1.00 10.00      A   
ATOM    742  CG  ASN A 138      -4.548   0.989  13.590  1.00 10.00      A   
ATOM    743  OD1 ASN A 138      -5.227   1.940  13.201  1.00 10.00      A   
ATOM    744  ND2 ASN A 138      -5.073  -0.203  13.839  1.00 10.00      A   
ATOM    745 HD21 ASN A 138      -4.478  -0.914  14.163  1.00 10.00      A   
ATOM    746 HD22 ASN A 138      -6.038  -0.327  13.694  1.00 10.00      A   
ATOM    747  C   ASN A 138      -0.757   1.331  12.869  1.00 10.00      A   
ATOM    748  O   ASN A 138      -0.368   1.817  13.930  1.00 10.00      A   
ATOM    749  N   ILE A 139       0.071   0.844  11.957  1.00 10.00      A   
ATOM    750  HN  ILE A 139      -0.295   0.457  11.134  1.00 10.00      A   
ATOM    751  CA  ILE A 139       1.512   0.865  12.154  1.00 10.00      A   
ATOM    752  CB  ILE A 139       2.110  -0.560  12.208  1.00 10.00      A   
ATOM    753  CG1 ILE A 139       1.353  -1.426  13.220  1.00 10.00      A   
ATOM    754  CG2 ILE A 139       3.590  -0.500  12.561  1.00 10.00      A   
ATOM    755  CD1 ILE A 139       1.661  -2.905  13.106  1.00 10.00      A   
ATOM    756  C   ILE A 139       2.198   1.653  11.045  1.00 10.00      A   
ATOM    757  O   ILE A 139       2.742   2.729  11.282  1.00 10.00      A   
ATOM    758  N   ASN A 140       2.160   1.121   9.833  1.00 10.00      A   
ATOM    759  HN  ASN A 140       1.689   0.271   9.697  1.00 10.00      A   
ATOM    760  CA  ASN A 140       2.799   1.771   8.693  1.00 10.00      A   
ATOM    761  CB  ASN A 140       4.232   1.246   8.560  1.00 10.00      A   
ATOM    762  CG  ASN A 140       5.141   2.137   7.739  1.00 10.00      A   
ATOM    763  OD1 ASN A 140       4.932   3.347   7.643  1.00 10.00      A   
ATOM    764  ND2 ASN A 140       6.173   1.545   7.160  1.00 10.00      A   
ATOM    765 HD21 ASN A 140       6.288   0.578   7.296  1.00 10.00      A   
ATOM    766 HD22 ASN A 140       6.784   2.093   6.627  1.00 10.00      A   
ATOM    767  C   ASN A 140       2.008   1.500   7.412  1.00 10.00      A   
ATOM    768  O   ASN A 140       2.435   0.727   6.556  1.00 10.00      A   
ATOM    769  N   PRO A 141       0.836   2.139   7.267  1.00 10.00      A   
ATOM    770  CA  PRO A 141      -0.037   1.947   6.105  1.00 10.00      A   
ATOM    771  CB  PRO A 141      -1.394   2.414   6.627  1.00 10.00      A   
ATOM    772  CG  PRO A 141      -1.064   3.471   7.627  1.00 10.00      A   
ATOM    773  CD  PRO A 141       0.260   3.092   8.237  1.00 10.00      A   
ATOM    774  C   PRO A 141       0.366   2.768   4.879  1.00 10.00      A   
ATOM    775  O   PRO A 141      -0.100   2.504   3.773  1.00 10.00      A   
ATOM    776  N   GLY A 142       1.229   3.757   5.071  1.00 10.00      A   
ATOM    777  HN  GLY A 142       1.591   3.918   5.973  1.00 10.00      A   
ATOM    778  CA  GLY A 142       1.651   4.593   3.964  1.00 10.00      A   
ATOM    779  C   GLY A 142       3.125   4.449   3.660  1.00 10.00      A   
ATOM    780  O   GLY A 142       3.794   5.423   3.313  1.00 10.00      A   
ATOM    781  N   ALA A 143       3.629   3.231   3.782  1.00 10.00      A   
ATOM    782  HN  ALA A 143       3.036   2.497   4.043  1.00 10.00      A   
ATOM    783  CA  ALA A 143       5.036   2.950   3.531  1.00 10.00      A   
ATOM    784  CB  ALA A 143       5.343   1.493   3.824  1.00 10.00      A   
ATOM    785  C   ALA A 143       5.435   3.295   2.102  1.00 10.00      A   
ATOM    786  O   ALA A 143       4.765   2.896   1.148  1.00 10.00      A   
ATOM    787  N   ASN A 144       6.516   4.061   1.973  1.00 10.00      A   
ATOM    788  HN  ASN A 144       6.982   4.357   2.786  1.00 10.00      A   
ATOM    789  CA  ASN A 144       7.039   4.478   0.669  1.00 10.00      A   
ATOM    790  CB  ASN A 144       7.622   3.292  -0.114  1.00 10.00      A   
ATOM    791  CG  ASN A 144       9.042   2.952   0.299  1.00 10.00      A   
ATOM    792  OD1 ASN A 144       9.989   3.659  -0.049  1.00 10.00      A   
ATOM    793  ND2 ASN A 144       9.207   1.855   1.023  1.00 10.00      A   
ATOM    794 HD21 ASN A 144       8.415   1.319   1.248  1.00 10.00      A   
ATOM    795 HD22 ASN A 144      10.111   1.618   1.309  1.00 10.00      A   
ATOM    796  C   ASN A 144       5.993   5.211  -0.165  1.00 10.00      A   
ATOM    797  O   ASN A 144       6.031   5.167  -1.393  1.00 10.00      A   
ATOM    798  N   ASN A 145       5.050   5.871   0.513  1.00 10.00      A   
ATOM    799  HN  ASN A 145       5.067   5.845   1.495  1.00 10.00      A   
ATOM    800  CA  ASN A 145       3.983   6.624  -0.155  1.00 10.00      A   
ATOM    801  CB  ASN A 145       4.569   7.715  -1.068  1.00 10.00      A   
ATOM    802  CG  ASN A 145       3.543   8.750  -1.490  1.00 10.00      A   
ATOM    803  OD1 ASN A 145       2.641   9.095  -0.724  1.00 10.00      A   
ATOM    804  ND2 ASN A 145       3.667   9.250  -2.714  1.00 10.00      A   
ATOM    805 HD21 ASN A 145       4.409   8.929  -3.274  1.00 10.00      A   
ATOM    806 HD22 ASN A 145       3.008   9.915  -3.014  1.00 10.00      A   
ATOM    807  C   ASN A 145       3.059   5.694  -0.947  1.00 10.00      A   
ATOM    808  O   ASN A 145       2.263   6.139  -1.776  1.00 10.00      A   
ATOM    809  N   GLY A 146       3.154   4.398  -0.672  1.00 10.00      A   
ATOM    810  HN  GLY A 146       3.787   4.096   0.019  1.00 10.00      A   
ATOM    811  CA  GLY A 146       2.336   3.430  -1.373  1.00 10.00      A   
ATOM    812  C   GLY A 146       2.960   3.041  -2.696  1.00 10.00      A   
ATOM    813  O   GLY A 146       2.361   2.316  -3.493  1.00 10.00      A   
ATOM    814  N   GLU A 147       4.165   3.534  -2.930  1.00 10.00      A   
ATOM    815  HN  GLU A 147       4.586   4.108  -2.252  1.00 10.00      A   
ATOM    816  CA  GLU A 147       4.889   3.244  -4.151  1.00 10.00      A   
ATOM    817  CB  GLU A 147       5.835   4.406  -4.476  1.00 10.00      A   
ATOM    818  CG  GLU A 147       6.368   4.401  -5.898  1.00 10.00      A   
ATOM    819  CD  GLU A 147       5.258   4.324  -6.919  1.00 10.00      A   
ATOM    820  OE1 GLU A 147       4.904   3.198  -7.327  1.00 10.00      A   
ATOM    821  OE2 GLU A 147       4.724   5.386  -7.306  1.00 10.00      A   
ATOM    822  C   GLU A 147       5.679   1.955  -3.976  1.00 10.00      A   
ATOM    823  O   GLU A 147       6.031   1.590  -2.855  1.00 10.00      A   
ATOM    824  N   LEU A 148       5.941   1.262  -5.068  1.00 10.00      A   
ATOM    825  HN  LEU A 148       5.629   1.596  -5.939  1.00 10.00      A   
ATOM    826  CA  LEU A 148       6.691   0.019  -5.005  1.00 10.00      A   
ATOM    827  CB  LEU A 148       6.150  -1.003  -6.007  1.00 10.00      A   
ATOM    828  CG  LEU A 148       4.659  -1.330  -5.878  1.00 10.00      A   
ATOM    829  CD1 LEU A 148       3.835  -0.523  -6.872  1.00 10.00      A   
ATOM    830  CD2 LEU A 148       4.409  -2.819  -6.048  1.00 10.00      A   
ATOM    831  C   LEU A 148       8.176   0.278  -5.228  1.00 10.00      A   
ATOM    832  O   LEU A 148       8.638   0.375  -6.364  1.00 10.00      A   
ATOM    833  N   ASN A 149       8.912   0.410  -4.132  1.00 10.00      A   
ATOM    834  HN  ASN A 149       8.477   0.322  -3.255  1.00 10.00      A   
ATOM    835  CA  ASN A 149      10.348   0.674  -4.188  1.00 10.00      A   
ATOM    836  CB  ASN A 149      10.881   1.014  -2.790  1.00 10.00      A   
ATOM    837  CG  ASN A 149      12.327   1.485  -2.801  1.00 10.00      A   
ATOM    838  OD1 ASN A 149      12.779   2.111  -3.758  1.00 10.00      A   
ATOM    839  ND2 ASN A 149      13.066   1.166  -1.751  1.00 10.00      A   
ATOM    840 HD21 ASN A 149      12.652   0.640  -1.033  1.00 10.00      A   
ATOM    841 HD22 ASN A 149      14.001   1.494  -1.720  1.00 10.00      A   
ATOM    842  C   ASN A 149      11.107  -0.522  -4.752  1.00 10.00      A   
ATOM    843  O   ASN A 149      10.621  -1.653  -4.697  1.00 10.00      A   
ATOM    844  N   GLN A 150      12.303  -0.261  -5.284  1.00 10.00      A   
ATOM    845  HN  GLN A 150      12.625   0.668  -5.291  1.00 10.00      A   
ATOM    846  CA  GLN A 150      13.150  -1.305  -5.855  1.00 10.00      A   
ATOM    847  CB  GLN A 150      14.445  -0.696  -6.408  1.00 10.00      A   
ATOM    848  CG  GLN A 150      14.233   0.541  -7.268  1.00 10.00      A   
ATOM    849  CD  GLN A 150      13.456   0.250  -8.535  1.00 10.00      A   
ATOM    850  OE1 GLN A 150      12.225   0.252  -8.538  1.00 10.00      A   
ATOM    851  NE2 GLN A 150      14.169  -0.001  -9.621  1.00 10.00      A   
ATOM    852 HE21 GLN A 150      15.146   0.014  -9.547  1.00 10.00      A   
ATOM    853 HE22 GLN A 150      13.688  -0.182 -10.457  1.00 10.00      A   
ATOM    854  C   GLN A 150      13.479  -2.347  -4.795  1.00 10.00      A   
ATOM    855  O   GLN A 150      13.612  -3.535  -5.090  1.00 10.00      A   
ATOM    856  N   GLN A 151      13.611  -1.886  -3.560  1.00 10.00      A   
ATOM    857  HN  GLN A 151      13.499  -0.926  -3.396  1.00 10.00      A   
ATOM    858  CA  GLN A 151      13.898  -2.761  -2.439  1.00 10.00      A   
ATOM    859  CB  GLN A 151      15.093  -2.245  -1.637  1.00 10.00      A   
ATOM    860  CG  GLN A 151      16.447  -2.599  -2.232  1.00 10.00      A   
ATOM    861  CD  GLN A 151      17.585  -2.307  -1.274  1.00 10.00      A   
ATOM    862  OE1 GLN A 151      17.500  -1.399  -0.448  1.00 10.00      A   
ATOM    863  NE2 GLN A 151      18.663  -3.068  -1.377  1.00 10.00      A   
ATOM    864 HE21 GLN A 151      18.676  -3.780  -2.066  1.00 10.00      A   
ATOM    865 HE22 GLN A 151      19.409  -2.898  -0.760  1.00 10.00      A   
ATOM    866  C   GLN A 151      12.671  -2.853  -1.545  1.00 10.00      A   
ATOM    867  O   GLN A 151      12.203  -1.840  -1.024  1.00 10.00      A   
ATOM    868  N   PRO A 152      12.118  -4.061  -1.385  1.00 10.00      A   
ATOM    869  CA  PRO A 152      10.934  -4.283  -0.552  1.00 10.00      A   
ATOM    870  CB  PRO A 152      10.657  -5.786  -0.700  1.00 10.00      A   
ATOM    871  CG  PRO A 152      11.393  -6.195  -1.929  1.00 10.00      A   
ATOM    872  CD  PRO A 152      12.595  -5.303  -2.009  1.00 10.00      A   
ATOM    873  C   PRO A 152      11.204  -3.948   0.911  1.00 10.00      A   
ATOM    874  O   PRO A 152      12.292  -4.216   1.426  1.00 10.00      A   
ATOM    875  N   ASP A 153      10.208  -3.356   1.566  1.00 10.00      A   
ATOM    876  HN  ASP A 153       9.377  -3.159   1.087  1.00 10.00      A   
ATOM    877  CA  ASP A 153      10.317  -2.985   2.973  1.00 10.00      A   
ATOM    878  CB  ASP A 153       9.008  -2.365   3.476  1.00 10.00      A   
ATOM    879  CG  ASP A 153       8.635  -1.086   2.756  1.00 10.00      A   
ATOM    880  OD1 ASP A 153       7.924  -1.166   1.729  1.00 10.00      A   
ATOM    881  OD2 ASP A 153       9.048   0.001   3.212  1.00 10.00      A   
ATOM    882  C   ASP A 153      10.648  -4.211   3.810  1.00 10.00      A   
ATOM    883  O   ASP A 153       9.921  -5.204   3.781  1.00 10.00      A   
ATOM    884  N   GLY A 154      11.751  -4.142   4.534  1.00 10.00      A   
ATOM    885  HN  GLY A 154      12.291  -3.323   4.507  1.00 10.00      A   
ATOM    886  CA  GLY A 154      12.167  -5.257   5.359  1.00 10.00      A   
ATOM    887  C   GLY A 154      13.505  -5.808   4.919  1.00 10.00      A   
ATOM    888  O   GLY A 154      13.990  -6.805   5.461  1.00 10.00      A   
ATOM    889  N   TYR A 155      14.100  -5.159   3.924  1.00 10.00      A   
ATOM    890  HN  TYR A 155      13.654  -4.380   3.526  1.00 10.00      A   
ATOM    891  CA  TYR A 155      15.394  -5.573   3.410  1.00 10.00      A   
ATOM    892  CB  TYR A 155      15.660  -4.938   2.038  1.00 10.00      A   
ATOM    893  CG  TYR A 155      16.879  -5.489   1.329  1.00 10.00      A   
ATOM    894  CD1 TYR A 155      18.144  -4.964   1.569  1.00 10.00      A   
ATOM    895  CD2 TYR A 155      16.769  -6.538   0.424  1.00 10.00      A   
ATOM    896  CE1 TYR A 155      19.261  -5.470   0.933  1.00 10.00      A   
ATOM    897  CE2 TYR A 155      17.882  -7.047  -0.218  1.00 10.00      A   
ATOM    898  CZ  TYR A 155      19.126  -6.510   0.041  1.00 10.00      A   
ATOM    899  OH  TYR A 155      20.240  -7.022  -0.587  1.00 10.00      A   
ATOM    900  HH  TYR A 155      21.003  -6.977   0.023  1.00 10.00      A   
ATOM    901  C   TYR A 155      16.492  -5.185   4.394  1.00 10.00      A   
ATOM    902  O   TYR A 155      17.336  -6.009   4.752  1.00 10.00      A   
ATOM    903  N   SER A 156      16.464  -3.931   4.825  1.00 10.00      A   
ATOM    904  HN  SER A 156      15.763  -3.330   4.494  1.00 10.00      A   
ATOM    905  CA  SER A 156      17.443  -3.409   5.766  1.00 10.00      A   
ATOM    906  CB  SER A 156      17.415  -1.880   5.723  1.00 10.00      A   
ATOM    907  OG  SER A 156      16.748  -1.427   4.556  1.00 10.00      A   
ATOM    908  HG  SER A 156      15.914  -1.002   4.807  1.00 10.00      A   
ATOM    909  C   SER A 156      17.155  -3.896   7.186  1.00 10.00      A   
ATOM    910  O   SER A 156      15.996  -4.060   7.574  1.00 10.00      A   
ATOM    911  N   PRO A 157      18.210  -4.125   7.983  1.00 10.00      A   
ATOM    912  CA  PRO A 157      18.075  -4.595   9.366  1.00 10.00      A   
ATOM    913  CB  PRO A 157      19.528  -4.767   9.832  1.00 10.00      A   
ATOM    914  CG  PRO A 157      20.330  -3.913   8.912  1.00 10.00      A   
ATOM    915  CD  PRO A 157      19.617  -3.945   7.593  1.00 10.00      A   
ATOM    916  C   PRO A 157      17.358  -3.577  10.248  1.00 10.00      A   
ATOM    917  O   PRO A 157      16.601  -3.943  11.149  1.00 10.00      A   
ATOM    918  N   ALA A 158      17.586  -2.299   9.972  1.00 10.00      A   
ATOM    919  HN  ALA A 158      18.177  -2.069   9.221  1.00 10.00      A   
ATOM    920  CA  ALA A 158      16.972  -1.230  10.742  1.00 10.00      A   
ATOM    921  CB  ALA A 158      17.995  -0.149  11.053  1.00 10.00      A   
ATOM    922  C   ALA A 158      15.771  -0.643  10.010  1.00 10.00      A   
ATOM    923  O   ALA A 158      15.586   0.575   9.975  1.00 10.00      A   
ATOM    924  N   ASP A 159      14.962  -1.510   9.417  1.00 10.00      A   
ATOM    925  HN  ASP A 159      15.168  -2.466   9.457  1.00 10.00      A   
ATOM    926  CA  ASP A 159      13.775  -1.068   8.700  1.00 10.00      A   
ATOM    927  CB  ASP A 159      13.739  -1.646   7.287  1.00 10.00      A   
ATOM    928  CG  ASP A 159      13.485  -0.576   6.246  1.00 10.00      A   
ATOM    929  OD1 ASP A 159      12.376   0.005   6.239  1.00 10.00      A   
ATOM    930  OD2 ASP A 159      14.398  -0.298   5.438  1.00 10.00      A   
ATOM    931  C   ASP A 159      12.511  -1.439   9.463  1.00 10.00      A   
ATOM    932  O   ASP A 159      12.545  -2.286  10.362  1.00 10.00      A   
ATOM    933  N   LEU A 160      11.403  -0.808   9.105  1.00 10.00      A   
ATOM    934  HN  LEU A 160      11.438  -0.168   8.361  1.00 10.00      A   
ATOM    935  CA  LEU A 160      10.126  -1.055   9.761  1.00 10.00      A   
ATOM    936  CB  LEU A 160       9.553   0.264  10.299  1.00 10.00      A   
ATOM    937  CG  LEU A 160       8.330   0.159  11.216  1.00 10.00      A   
ATOM    938  CD1 LEU A 160       8.742  -0.251  12.622  1.00 10.00      A   
ATOM    939  CD2 LEU A 160       7.557   1.469  11.238  1.00 10.00      A   
ATOM    940  C   LEU A 160       9.147  -1.687   8.777  1.00 10.00      A   
ATOM    941  O   LEU A 160       9.076  -1.269   7.621  1.00 10.00      A   
ATOM    942  N   PRO A 161       8.398  -2.714   9.220  1.00 10.00      A   
ATOM    943  CA  PRO A 161       7.415  -3.410   8.378  1.00 10.00      A   
ATOM    944  CB  PRO A 161       6.716  -4.360   9.354  1.00 10.00      A   
ATOM    945  CG  PRO A 161       7.719  -4.588  10.428  1.00 10.00      A   
ATOM    946  CD  PRO A 161       8.460  -3.291  10.574  1.00 10.00      A   
ATOM    947  C   PRO A 161       6.396  -2.462   7.753  1.00 10.00      A   
ATOM    948  O   PRO A 161       6.104  -1.391   8.293  1.00 10.00      A   
ATOM    949  N   ALA A 162       5.856  -2.865   6.616  1.00 10.00      A   
ATOM    950  HN  ALA A 162       6.124  -3.733   6.241  1.00 10.00      A   
ATOM    951  CA  ALA A 162       4.875  -2.061   5.909  1.00 10.00      A   
ATOM    952  CB  ALA A 162       5.307  -1.860   4.465  1.00 10.00      A   
ATOM    953  C   ALA A 162       3.498  -2.709   5.970  1.00 10.00      A   
ATOM    954  O   ALA A 162       2.622  -2.263   6.709  1.00 10.00      A   
ATOM    955  N   GLY A 163       3.311  -3.763   5.188  1.00 10.00      A   
ATOM    956  HN  GLY A 163       4.047  -4.077   4.622  1.00 10.00      A   
ATOM    957  CA  GLY A 163       2.037  -4.455   5.162  1.00 10.00      A   
ATOM    958  C   GLY A 163       1.062  -3.810   4.195  1.00 10.00      A   
ATOM    959  O   GLY A 163       0.483  -4.483   3.341  1.00 10.00      A   
ATOM    960  N   GLY A 164       0.894  -2.503   4.325  1.00 10.00      A   
ATOM    961  HN  GLY A 164       1.384  -2.026   5.030  1.00 10.00      A   
ATOM    962  CA  GLY A 164      -0.012  -1.773   3.461  1.00 10.00      A   
ATOM    963  C   GLY A 164      -1.123  -1.121   4.255  1.00 10.00      A   
ATOM    964  O   GLY A 164      -1.139  -1.230   5.479  1.00 10.00      A   
ATOM    965  N   PRO A 165      -2.065  -0.432   3.594  1.00 10.00      A   
ATOM    966  CA  PRO A 165      -3.183   0.232   4.277  1.00 10.00      A   
ATOM    967  CB  PRO A 165      -3.948   0.925   3.142  1.00 10.00      A   
ATOM    968  CG  PRO A 165      -2.999   0.966   1.995  1.00 10.00      A   
ATOM    969  CD  PRO A 165      -2.112  -0.236   2.138  1.00 10.00      A   
ATOM    970  C   PRO A 165      -4.090  -0.778   4.970  1.00 10.00      A   
ATOM    971  O   PRO A 165      -4.554  -0.556   6.087  1.00 10.00      A   
ATOM    972  N   GLN A 166      -4.332  -1.892   4.297  1.00 10.00      A   
ATOM    973  HN  GLN A 166      -3.916  -2.015   3.420  1.00 10.00      A   
ATOM    974  CA  GLN A 166      -5.174  -2.946   4.832  1.00 10.00      A   
ATOM    975  CB  GLN A 166      -6.107  -3.484   3.747  1.00 10.00      A   
ATOM    976  CG  GLN A 166      -7.008  -2.426   3.134  1.00 10.00      A   
ATOM    977  CD  GLN A 166      -7.776  -2.931   1.930  1.00 10.00      A   
ATOM    978  OE1 GLN A 166      -8.100  -4.114   1.832  1.00 10.00      A   
ATOM    979  NE2 GLN A 166      -8.068  -2.035   1.002  1.00 10.00      A   
ATOM    980 HE21 GLN A 166      -7.776  -1.112   1.140  1.00 10.00      A   
ATOM    981 HE22 GLN A 166      -8.579  -2.330   0.218  1.00 10.00      A   
ATOM    982  C   GLN A 166      -4.306  -4.063   5.382  1.00 10.00      A   
ATOM    983  O   GLN A 166      -3.405  -4.552   4.698  1.00 10.00      A   
ATOM    984  N   SER A 167      -4.575  -4.452   6.615  1.00 10.00      A   
ATOM    985  HN  SER A 167      -5.306  -4.019   7.106  1.00 10.00      A   
ATOM    986  CA  SER A 167      -3.818  -5.502   7.269  1.00 10.00      A   
ATOM    987  CB  SER A 167      -4.050  -5.423   8.776  1.00 10.00      A   
ATOM    988  OG  SER A 167      -5.351  -4.928   9.063  1.00 10.00      A   
ATOM    989  HG  SER A 167      -5.387  -4.638   9.984  1.00 10.00      A   
ATOM    990  C   SER A 167      -4.208  -6.877   6.734  1.00 10.00      A   
ATOM    991  O   SER A 167      -3.356  -7.660   6.315  1.00 10.00      A   
ATOM    992  N   PHE A 168      -5.499  -7.164   6.749  1.00 10.00      A   
ATOM    993  HN  PHE A 168      -6.131  -6.503   7.098  1.00 10.00      A   
ATOM    994  CA  PHE A 168      -6.004  -8.437   6.259  1.00 10.00      A   
ATOM    995  CB  PHE A 168      -7.183  -8.913   7.113  1.00 10.00      A   
ATOM    996  CG  PHE A 168      -6.917  -8.900   8.593  1.00 10.00      A   
ATOM    997  CD1 PHE A 168      -6.289  -9.968   9.206  1.00 10.00      A   
ATOM    998  CD2 PHE A 168      -7.301  -7.819   9.369  1.00 10.00      A   
ATOM    999  CE1 PHE A 168      -6.048  -9.958  10.567  1.00 10.00      A   
ATOM   1000  CE2 PHE A 168      -7.062  -7.803  10.728  1.00 10.00      A   
ATOM   1001  CZ  PHE A 168      -6.435  -8.875  11.329  1.00 10.00      A   
ATOM   1002  C   PHE A 168      -6.446  -8.286   4.811  1.00 10.00      A   
ATOM   1003  O   PHE A 168      -7.266  -7.422   4.496  1.00 10.00      A   
ATOM   1004  N   TRP A 169      -5.893  -9.107   3.932  1.00 10.00      A   
ATOM   1005  HN  TRP A 169      -5.240  -9.772   4.240  1.00 10.00      A   
ATOM   1006  CA  TRP A 169      -6.240  -9.053   2.517  1.00 10.00      A   
ATOM   1007  CB  TRP A 169      -5.007  -9.294   1.637  1.00 10.00      A   
ATOM   1008  CG  TRP A 169      -3.890  -8.314   1.868  1.00 10.00      A   
ATOM   1009  CD1 TRP A 169      -3.954  -7.143   2.568  1.00 10.00      A   
ATOM   1010  CD2 TRP A 169      -2.544  -8.420   1.393  1.00 10.00      A   
ATOM   1011  NE1 TRP A 169      -2.731  -6.521   2.568  1.00 10.00      A   
ATOM   1012  HE1 TRP A 169      -2.525  -5.667   3.011  1.00 10.00      A   
ATOM   1013  CE2 TRP A 169      -1.848  -7.283   1.850  1.00 10.00      A   
ATOM   1014  CE3 TRP A 169      -1.859  -9.367   0.630  1.00 10.00      A   
ATOM   1015  CZ2 TRP A 169      -0.502  -7.070   1.568  1.00 10.00      A   
ATOM   1016  CZ3 TRP A 169      -0.524  -9.153   0.350  1.00 10.00      A   
ATOM   1017  CH2 TRP A 169       0.141  -8.014   0.818  1.00 10.00      A   
ATOM   1018  C   TRP A 169      -7.332 -10.069   2.203  1.00 10.00      A   
ATOM   1019  O   TRP A 169      -7.106 -11.277   2.255  1.00 10.00      A   
ATOM   1020  N   ILE A 170      -8.518  -9.571   1.894  1.00 10.00      A   
ATOM   1021  HN  ILE A 170      -8.634  -8.598   1.862  1.00 10.00      A   
ATOM   1022  CA  ILE A 170      -9.654 -10.429   1.590  1.00 10.00      A   
ATOM   1023  CB  ILE A 170     -10.948  -9.906   2.256  1.00 10.00      A   
ATOM   1024  CG1 ILE A 170     -10.636  -9.293   3.625  1.00 10.00      A   
ATOM   1025  CG2 ILE A 170     -11.957 -11.036   2.408  1.00 10.00      A   
ATOM   1026  CD1 ILE A 170     -11.750  -8.434   4.179  1.00 10.00      A   
ATOM   1027  C   ILE A 170      -9.867 -10.529   0.082  1.00 10.00      A   
ATOM   1028  O   ILE A 170      -9.630  -9.564  -0.649  1.00 10.00      A   
ATOM   1029  N   ASN A 171     -10.307 -11.699  -0.369  1.00 10.00      A   
ATOM   1030  HN  ASN A 171     -10.466 -12.421   0.273  1.00 10.00      A   
ATOM   1031  CA  ASN A 171     -10.567 -11.948  -1.785  1.00 10.00      A   
ATOM   1032  CB  ASN A 171     -10.515 -13.464  -2.050  1.00 10.00      A   
ATOM   1033  CG  ASN A 171     -10.187 -13.837  -3.490  1.00 10.00      A   
ATOM   1034  OD1 ASN A 171     -10.549 -13.138  -4.432  1.00 10.00      A   
ATOM   1035  ND2 ASN A 171      -9.499 -14.952  -3.672  1.00 10.00      A   
ATOM   1036 HD21 ASN A 171      -9.237 -15.476  -2.877  1.00 10.00      A   
ATOM   1037 HD22 ASN A 171      -9.281 -15.216  -4.587  1.00 10.00      A   
ATOM   1038  C   ASN A 171     -11.944 -11.393  -2.159  1.00 10.00      A   
ATOM   1039  O   ASN A 171     -12.703 -10.962  -1.290  1.00 10.00      A   
ATOM   1040  N   SER A 172     -12.270 -11.417  -3.446  1.00 10.00      A   
ATOM   1041  HN  SER A 172     -11.626 -11.783  -4.096  1.00 10.00      A   
ATOM   1042  CA  SER A 172     -13.553 -10.921  -3.933  1.00 10.00      A   
ATOM   1043  CB  SER A 172     -13.435 -10.557  -5.414  1.00 10.00      A   
ATOM   1044  OG  SER A 172     -12.170  -9.974  -5.689  1.00 10.00      A   
ATOM   1045  HG  SER A 172     -12.078  -9.148  -5.188  1.00 10.00      A   
ATOM   1046  C   SER A 172     -14.650 -11.969  -3.728  1.00 10.00      A   
ATOM   1047  O   SER A 172     -15.781 -11.815  -4.192  1.00 10.00      A   
ATOM   1048  N   GLU A 173     -14.297 -13.035  -3.027  1.00 10.00      A   
ATOM   1049  HN  GLU A 173     -13.383 -13.089  -2.681  1.00 10.00      A   
ATOM   1050  CA  GLU A 173     -15.222 -14.115  -2.735  1.00 10.00      A   
ATOM   1051  CB  GLU A 173     -14.605 -15.461  -3.132  1.00 10.00      A   
ATOM   1052  CG  GLU A 173     -14.766 -15.808  -4.603  1.00 10.00      A   
ATOM   1053  CD  GLU A 173     -16.113 -16.435  -4.913  1.00 10.00      A   
ATOM   1054  OE1 GLU A 173     -16.188 -17.270  -5.836  1.00 10.00      A   
ATOM   1055  OE2 GLU A 173     -17.102 -16.109  -4.224  1.00 10.00      A   
ATOM   1056  C   GLU A 173     -15.549 -14.113  -1.250  1.00 10.00      A   
ATOM   1057  O   GLU A 173     -14.880 -13.433  -0.468  1.00 10.00      A   
ATOM   1058  N   LEU A 174     -16.588 -14.858  -0.876  1.00 10.00      A   
ATOM   1059  HN  LEU A 174     -17.087 -15.351  -1.564  1.00 10.00      A   
ATOM   1060  CA  LEU A 174     -17.022 -14.972   0.518  1.00 10.00      A   
ATOM   1061  CB  LEU A 174     -15.884 -15.471   1.414  1.00 10.00      A   
ATOM   1062  CG  LEU A 174     -15.189 -16.757   0.965  1.00 10.00      A   
ATOM   1063  CD1 LEU A 174     -13.947 -17.017   1.804  1.00 10.00      A   
ATOM   1064  CD2 LEU A 174     -16.148 -17.937   1.032  1.00 10.00      A   
ATOM   1065  C   LEU A 174     -17.599 -13.662   1.053  1.00 10.00      A   
ATOM   1066  O   LEU A 174     -17.756 -13.488   2.264  1.00 10.00      A   
ATOM   1067  N   ILE A 175     -17.919 -12.751   0.148  1.00 10.00      A   
ATOM   1068  HN  ILE A 175     -17.772 -12.949  -0.798  1.00 10.00      A   
ATOM   1069  CA  ILE A 175     -18.483 -11.464   0.525  1.00 10.00      A   
ATOM   1070  CB  ILE A 175     -17.774 -10.295  -0.199  1.00 10.00      A   
ATOM   1071  CG1 ILE A 175     -18.393  -8.947   0.182  1.00 10.00      A   
ATOM   1072  CG2 ILE A 175     -17.772 -10.499  -1.709  1.00 10.00      A   
ATOM   1073  CD1 ILE A 175     -17.601  -7.750  -0.298  1.00 10.00      A   
ATOM   1074  C   ILE A 175     -19.984 -11.435   0.249  1.00 10.00      A   
ATOM   1075  O   ILE A 175     -20.437 -11.862  -0.814  1.00 10.00      A   
ATOM   1076  N   GLU A 176     -20.751 -10.949   1.216  1.00 10.00      A   
ATOM   1077  HN  GLU A 176     -20.330 -10.618   2.044  1.00 10.00      A   
ATOM   1078  CA  GLU A 176     -22.200 -10.874   1.077  1.00 10.00      A   
ATOM   1079  CB  GLU A 176     -22.875 -11.018   2.445  1.00 10.00      A   
ATOM   1080  CG  GLU A 176     -24.363 -11.324   2.385  1.00 10.00      A   
ATOM   1081  CD  GLU A 176     -24.661 -12.811   2.388  1.00 10.00      A   
ATOM   1082  OE1 GLU A 176     -24.665 -13.421   3.483  1.00 10.00      A   
ATOM   1083  OE2 GLU A 176     -24.899 -13.380   1.299  1.00 10.00      A   
ATOM   1084  C   GLU A 176     -22.603  -9.554   0.431  1.00 10.00      A   
ATOM   1085  O   GLU A 176     -23.351  -9.526  -0.549  1.00 10.00      A   
ATOM   1086  N   SER A 177     -22.103  -8.459   0.985  1.00 10.00      A   
ATOM   1087  HN  SER A 177     -21.504  -8.542   1.758  1.00 10.00      A   
ATOM   1088  CA  SER A 177     -22.409  -7.133   0.473  1.00 10.00      A   
ATOM   1089  CB  SER A 177     -23.746  -6.638   1.042  1.00 10.00      A   
ATOM   1090  OG  SER A 177     -24.800  -7.540   0.725  1.00 10.00      A   
ATOM   1091  HG  SER A 177     -24.432  -8.308   0.265  1.00 10.00      A   
ATOM   1092  C   SER A 177     -21.284  -6.155   0.806  1.00 10.00      A   
ATOM   1093  O   SER A 177     -20.664  -6.247   1.868  1.00 10.00      A   
ATOM   1094  N   LEU A 178     -21.010  -5.245  -0.117  1.00 10.00      A   
ATOM   1095  HN  LEU A 178     -21.528  -5.244  -0.954  1.00 10.00      A   
ATOM   1096  CA  LEU A 178     -19.966  -4.247   0.065  1.00 10.00      A   
ATOM   1097  CB  LEU A 178     -18.976  -4.315  -1.102  1.00 10.00      A   
ATOM   1098  CG  LEU A 178     -17.852  -3.276  -1.107  1.00 10.00      A   
ATOM   1099  CD1 LEU A 178     -16.868  -3.539   0.023  1.00 10.00      A   
ATOM   1100  CD2 LEU A 178     -17.139  -3.268  -2.450  1.00 10.00      A   
ATOM   1101  C   LEU A 178     -20.581  -2.855   0.140  1.00 10.00      A   
ATOM   1102  O   LEU A 178     -21.225  -2.403  -0.809  1.00 10.00      A   
ATOM   1103  N   GLU A 179     -20.389  -2.184   1.266  1.00 10.00      A   
ATOM   1104  HN  GLU A 179     -19.861  -2.595   1.989  1.00 10.00      A   
ATOM   1105  CA  GLU A 179     -20.928  -0.847   1.457  1.00 10.00      A   
ATOM   1106  CB  GLU A 179     -21.689  -0.753   2.782  1.00 10.00      A   
ATOM   1107  CG  GLU A 179     -22.976  -1.564   2.812  1.00 10.00      A   
ATOM   1108  CD  GLU A 179     -23.665  -1.523   4.160  1.00 10.00      A   
ATOM   1109  OE1 GLU A 179     -24.288  -0.491   4.484  1.00 10.00      A   
ATOM   1110  OE2 GLU A 179     -23.599  -2.532   4.898  1.00 10.00      A   
ATOM   1111  C   GLU A 179     -19.823   0.200   1.395  1.00 10.00      A   
ATOM   1112  O   GLU A 179     -18.947   0.252   2.262  1.00 10.00      A   
ATOM   1113  N   VAL A 180     -19.861   1.021   0.357  1.00 10.00      A   
ATOM   1114  HN  VAL A 180     -20.580   0.919  -0.307  1.00 10.00      A   
ATOM   1115  CA  VAL A 180     -18.869   2.070   0.171  1.00 10.00      A   
ATOM   1116  CB  VAL A 180     -18.290   2.054  -1.259  1.00 10.00      A   
ATOM   1117  CG1 VAL A 180     -17.136   3.041  -1.383  1.00 10.00      A   
ATOM   1118  CG2 VAL A 180     -17.845   0.652  -1.649  1.00 10.00      A   
ATOM   1119  C   VAL A 180     -19.483   3.440   0.439  1.00 10.00      A   
ATOM   1120  O   VAL A 180     -20.460   3.827  -0.203  1.00 10.00      A   
ATOM   1121  N   PHE A 181     -18.906   4.162   1.388  1.00 10.00      A   
ATOM   1122  HN  PHE A 181     -18.118   3.797   1.854  1.00 10.00      A   
ATOM   1123  CA  PHE A 181     -19.384   5.488   1.750  1.00 10.00      A   
ATOM   1124  CB  PHE A 181     -19.569   5.586   3.270  1.00 10.00      A   
ATOM   1125  CG  PHE A 181     -20.149   4.352   3.905  1.00 10.00      A   
ATOM   1126  CD1 PHE A 181     -19.327   3.432   4.533  1.00 10.00      A   
ATOM   1127  CD2 PHE A 181     -21.511   4.112   3.872  1.00 10.00      A   
ATOM   1128  CE1 PHE A 181     -19.849   2.296   5.115  1.00 10.00      A   
ATOM   1129  CE2 PHE A 181     -22.042   2.977   4.453  1.00 10.00      A   
ATOM   1130  CZ  PHE A 181     -21.209   2.067   5.074  1.00 10.00      A   
ATOM   1131  C   PHE A 181     -18.366   6.524   1.290  1.00 10.00      A   
ATOM   1132  O   PHE A 181     -17.197   6.460   1.680  1.00 10.00      A   
ATOM   1133  N   ASP A 182     -18.798   7.470   0.465  1.00 10.00      A   
ATOM   1134  HN  ASP A 182     -19.742   7.484   0.198  1.00 10.00      A   
ATOM   1135  CA  ASP A 182     -17.888   8.489  -0.049  1.00 10.00      A   
ATOM   1136  CB  ASP A 182     -17.700   8.343  -1.565  1.00 10.00      A   
ATOM   1137  CG  ASP A 182     -18.602   9.250  -2.375  1.00 10.00      A   
ATOM   1138  OD1 ASP A 182     -19.753   8.857  -2.658  1.00 10.00      A   
ATOM   1139  OD2 ASP A 182     -18.163  10.362  -2.735  1.00 10.00      A   
ATOM   1140  C   ASP A 182     -18.309   9.911   0.321  1.00 10.00      A   
ATOM   1141  O   ASP A 182     -17.458  10.764   0.569  1.00 10.00      A   
ATOM   1142  N   SER A 183     -19.610  10.173   0.355  1.00 10.00      A   
ATOM   1143  HN  SER A 183     -20.253   9.458   0.154  1.00 10.00      A   
ATOM   1144  CA  SER A 183     -20.108  11.504   0.692  1.00 10.00      A   
ATOM   1145  CB  SER A 183     -20.705  12.184  -0.543  1.00 10.00      A   
ATOM   1146  OG  SER A 183     -19.771  12.250  -1.607  1.00 10.00      A   
ATOM   1147  HG  SER A 183     -19.114  11.544  -1.504  1.00 10.00      A   
ATOM   1148  C   SER A 183     -21.161  11.431   1.790  1.00 10.00      A   
ATOM   1149  O   SER A 183     -21.993  10.522   1.790  1.00 10.00      A   
ATOM   1150  N   ASN A 184     -21.119  12.391   2.714  1.00 10.00      A   
ATOM   1151  HN  ASN A 184     -20.413  13.076   2.658  1.00 10.00      A   
ATOM   1152  CA  ASN A 184     -22.069  12.454   3.822  1.00 10.00      A   
ATOM   1153  CB  ASN A 184     -23.497  12.680   3.314  1.00 10.00      A   
ATOM   1154  CG  ASN A 184     -24.228  13.761   4.083  1.00 10.00      A   
ATOM   1155  OD1 ASN A 184     -23.916  14.045   5.239  1.00 10.00      A   
ATOM   1156  ND2 ASN A 184     -25.222  14.362   3.447  1.00 10.00      A   
ATOM   1157 HD21 ASN A 184     -25.425  14.073   2.531  1.00 10.00      A   
ATOM   1158 HD22 ASN A 184     -25.704  15.072   3.913  1.00 10.00      A   
ATOM   1159  C   ASN A 184     -21.995  11.186   4.659  1.00 10.00      A   
ATOM   1160  O   ASN A 184     -22.909  10.361   4.647  1.00 10.00      A   
ATOM   1161  N   ILE A 185     -20.896  11.033   5.378  1.00 10.00      A   
ATOM   1162  HN  ILE A 185     -20.211  11.741   5.368  1.00 10.00      A   
ATOM   1163  CA  ILE A 185     -20.683   9.853   6.198  1.00 10.00      A   
ATOM   1164  CB  ILE A 185     -19.181   9.534   6.379  1.00 10.00      A   
ATOM   1165  CG1 ILE A 185     -18.401   9.778   5.080  1.00 10.00      A   
ATOM   1166  CG2 ILE A 185     -18.991   8.100   6.860  1.00 10.00      A   
ATOM   1167  CD1 ILE A 185     -18.854   8.935   3.908  1.00 10.00      A   
ATOM   1168  C   ILE A 185     -21.336  10.010   7.564  1.00 10.00      A   
ATOM   1169  O   ILE A 185     -21.126  11.008   8.258  1.00 10.00      A   
ATOM   1170  N   SER A 186     -22.133   9.018   7.930  1.00 10.00      A   
ATOM   1171  HN  SER A 186     -22.259   8.264   7.315  1.00 10.00      A   
ATOM   1172  CA  SER A 186     -22.833   9.005   9.203  1.00 10.00      A   
ATOM   1173  CB  SER A 186     -23.687   7.735   9.295  1.00 10.00      A   
ATOM   1174  OG  SER A 186     -24.324   7.618  10.554  1.00 10.00      A   
ATOM   1175  HG  SER A 186     -24.967   6.897  10.515  1.00 10.00      A   
ATOM   1176  C   SER A 186     -21.846   9.057  10.365  1.00 10.00      A   
ATOM   1177  O   SER A 186     -20.730   8.541  10.263  1.00 10.00      A   
ATOM   1178  N   ALA A 187     -22.262   9.679  11.465  1.00 10.00      A   
ATOM   1179  HN  ALA A 187     -23.161  10.074  11.473  1.00 10.00      A   
ATOM   1180  CA  ALA A 187     -21.425   9.805  12.659  1.00 10.00      A   
ATOM   1181  CB  ALA A 187     -22.133  10.625  13.726  1.00 10.00      A   
ATOM   1182  C   ALA A 187     -21.029   8.439  13.208  1.00 10.00      A   
ATOM   1183  O   ALA A 187     -20.057   8.320  13.958  1.00 10.00      A   
ATOM   1184  N   LYS A 188     -21.791   7.417  12.827  1.00 10.00      A   
ATOM   1185  HN  LYS A 188     -22.567   7.596  12.253  1.00 10.00      A   
ATOM   1186  CA  LYS A 188     -21.528   6.048  13.250  1.00 10.00      A   
ATOM   1187  CB  LYS A 188     -22.634   5.120  12.735  1.00 10.00      A   
ATOM   1188  CG  LYS A 188     -22.590   3.714  13.310  1.00 10.00      A   
ATOM   1189  CD  LYS A 188     -23.706   2.848  12.747  1.00 10.00      A   
ATOM   1190  CE  LYS A 188     -23.702   1.468  13.382  1.00 10.00      A   
ATOM   1191  NZ  LYS A 188     -24.796   0.604  12.865  1.00 10.00      A   
ATOM   1192  HZ1 LYS A 188     -24.643   0.393  11.857  1.00 10.00      A   
ATOM   1193  HZ2 LYS A 188     -25.713   1.082  12.969  1.00 10.00      A   
ATOM   1194  HZ3 LYS A 188     -24.825  -0.291  13.392  1.00 10.00      A   
ATOM   1195  C   LYS A 188     -20.164   5.582  12.738  1.00 10.00      A   
ATOM   1196  O   LYS A 188     -19.542   4.689  13.316  1.00 10.00      A   
ATOM   1197  N   TYR A 189     -19.703   6.204  11.660  1.00 10.00      A   
ATOM   1198  HN  TYR A 189     -20.239   6.921  11.257  1.00 10.00      A   
ATOM   1199  CA  TYR A 189     -18.414   5.872  11.070  1.00 10.00      A   
ATOM   1200  CB  TYR A 189     -18.569   5.565   9.577  1.00 10.00      A   
ATOM   1201  CG  TYR A 189     -19.486   4.400   9.276  1.00 10.00      A   
ATOM   1202  CD1 TYR A 189     -19.026   3.093   9.361  1.00 10.00      A   
ATOM   1203  CD2 TYR A 189     -20.810   4.606   8.909  1.00 10.00      A   
ATOM   1204  CE1 TYR A 189     -19.857   2.023   9.089  1.00 10.00      A   
ATOM   1205  CE2 TYR A 189     -21.650   3.542   8.635  1.00 10.00      A   
ATOM   1206  CZ  TYR A 189     -21.167   2.252   8.727  1.00 10.00      A   
ATOM   1207  OH  TYR A 189     -21.997   1.186   8.457  1.00 10.00      A   
ATOM   1208  HH  TYR A 189     -22.536   1.386   7.680  1.00 10.00      A   
ATOM   1209  C   TYR A 189     -17.440   7.029  11.266  1.00 10.00      A   
ATOM   1210  O   TYR A 189     -17.821   8.197  11.156  1.00 10.00      A   
ATOM   1211  N   GLY A 190     -16.192   6.709  11.562  1.00 10.00      A   
ATOM   1212  HN  GLY A 190     -15.936   5.760  11.626  1.00 10.00      A   
ATOM   1213  CA  GLY A 190     -15.199   7.742  11.774  1.00 10.00      A   
ATOM   1214  C   GLY A 190     -13.788   7.221  11.625  1.00 10.00      A   
ATOM   1215  O   GLY A 190     -13.575   6.193  10.987  1.00 10.00      A   
ATOM   1216  N   ASP A 191     -12.831   7.940  12.215  1.00 10.00      A   
ATOM   1217  HN  ASP A 191     -13.084   8.748  12.707  1.00 10.00      A   
ATOM   1218  CA  ASP A 191     -11.415   7.565  12.163  1.00 10.00      A   
ATOM   1219  CB  ASP A 191     -11.155   6.227  12.870  1.00 10.00      A   
ATOM   1220  CG  ASP A 191     -11.728   6.151  14.272  1.00 10.00      A   
ATOM   1221  OD1 ASP A 191     -11.997   7.210  14.885  1.00 10.00      A   
ATOM   1222  OD2 ASP A 191     -11.918   5.024  14.774  1.00 10.00      A   
ATOM   1223  C   ASP A 191     -10.918   7.508  10.723  1.00 10.00      A   
ATOM   1224  O   ASP A 191     -10.299   6.530  10.306  1.00 10.00      A   
ATOM   1225  N   PHE A 192     -11.185   8.570   9.973  1.00 10.00      A   
ATOM   1226  HN  PHE A 192     -11.653   9.329  10.377  1.00 10.00      A   
ATOM   1227  CA  PHE A 192     -10.787   8.650   8.569  1.00 10.00      A   
ATOM   1228  CB  PHE A 192     -11.672   7.730   7.715  1.00 10.00      A   
ATOM   1229  CG  PHE A 192     -13.061   8.272   7.484  1.00 10.00      A   
ATOM   1230  CD1 PHE A 192     -13.997   8.270   8.502  1.00 10.00      A   
ATOM   1231  CD2 PHE A 192     -13.423   8.796   6.255  1.00 10.00      A   
ATOM   1232  CE1 PHE A 192     -15.266   8.778   8.304  1.00 10.00      A   
ATOM   1233  CE2 PHE A 192     -14.692   9.304   6.048  1.00 10.00      A   
ATOM   1234  CZ  PHE A 192     -15.614   9.297   7.074  1.00 10.00      A   
ATOM   1235  C   PHE A 192     -10.938  10.078   8.062  1.00 10.00      A   
ATOM   1236  O   PHE A 192     -11.504  10.931   8.749  1.00 10.00      A   
ATOM   1237  N   THR A 193     -10.440  10.334   6.863  1.00 10.00      A   
ATOM   1238  HN  THR A 193      -9.975   9.620   6.370  1.00 10.00      A   
ATOM   1239  CA  THR A 193     -10.551  11.650   6.260  1.00 10.00      A   
ATOM   1240  CB  THR A 193      -9.167  12.290   5.999  1.00 10.00      A   
ATOM   1241  OG1 THR A 193      -8.465  11.540   5.010  1.00 10.00      A   
ATOM   1242  HG1 THR A 193      -7.837  12.127   4.556  1.00 10.00      A   
ATOM   1243  CG2 THR A 193      -8.328  12.330   7.268  1.00 10.00      A   
ATOM   1244  C   THR A 193     -11.334  11.567   4.948  1.00 10.00      A   
ATOM   1245  O   THR A 193     -12.288  12.312   4.736  1.00 10.00      A   
ATOM   1246  N   GLY A 194     -10.933  10.635   4.086  1.00 10.00      A   
ATOM   1247  HN  GLY A 194     -10.170  10.068   4.325  1.00 10.00      A   
ATOM   1248  CA  GLY A 194     -11.585  10.459   2.798  1.00 10.00      A   
ATOM   1249  C   GLY A 194     -12.925   9.749   2.881  1.00 10.00      A   
ATOM   1250  O   GLY A 194     -13.956  10.383   3.114  1.00 10.00      A   
ATOM   1251  N   GLY A 195     -12.915   8.434   2.683  1.00 10.00      A   
ATOM   1252  HN  GLY A 195     -12.061   7.978   2.510  1.00 10.00      A   
ATOM   1253  CA  GLY A 195     -14.147   7.668   2.725  1.00 10.00      A   
ATOM   1254  C   GLY A 195     -14.029   6.401   3.550  1.00 10.00      A   
ATOM   1255  O   GLY A 195     -12.968   6.109   4.111  1.00 10.00      A   
ATOM   1256  N   VAL A 196     -15.118   5.642   3.615  1.00 10.00      A   
ATOM   1257  HN  VAL A 196     -15.923   5.916   3.117  1.00 10.00      A   
ATOM   1258  CA  VAL A 196     -15.152   4.397   4.381  1.00 10.00      A   
ATOM   1259  CB  VAL A 196     -16.072   4.512   5.623  1.00 10.00      A   
ATOM   1260  CG1 VAL A 196     -16.072   3.220   6.429  1.00 10.00      A   
ATOM   1261  CG2 VAL A 196     -15.655   5.680   6.500  1.00 10.00      A   
ATOM   1262  C   VAL A 196     -15.647   3.248   3.510  1.00 10.00      A   
ATOM   1263  O   VAL A 196     -16.593   3.408   2.737  1.00 10.00      A   
ATOM   1264  N   VAL A 197     -15.000   2.099   3.630  1.00 10.00      A   
ATOM   1265  HN  VAL A 197     -14.243   2.040   4.259  1.00 10.00      A   
ATOM   1266  CA  VAL A 197     -15.380   0.917   2.868  1.00 10.00      A   
ATOM   1267  CB  VAL A 197     -14.315   0.561   1.803  1.00 10.00      A   
ATOM   1268  CG1 VAL A 197     -14.771  -0.615   0.951  1.00 10.00      A   
ATOM   1269  CG2 VAL A 197     -13.994   1.764   0.928  1.00 10.00      A   
ATOM   1270  C   VAL A 197     -15.555  -0.270   3.812  1.00 10.00      A   
ATOM   1271  O   VAL A 197     -14.584  -0.747   4.391  1.00 10.00      A   
ATOM   1272  N   ASP A 198     -16.790  -0.732   3.973  1.00 10.00      A   
ATOM   1273  HN  ASP A 198     -17.530  -0.314   3.479  1.00 10.00      A   
ATOM   1274  CA  ASP A 198     -17.075  -1.864   4.854  1.00 10.00      A   
ATOM   1275  CB  ASP A 198     -18.125  -1.500   5.913  1.00 10.00      A   
ATOM   1276  CG  ASP A 198     -18.512  -2.680   6.794  1.00 10.00      A   
ATOM   1277  OD1 ASP A 198     -17.606  -3.355   7.329  1.00 10.00      A   
ATOM   1278  OD2 ASP A 198     -19.729  -2.924   6.970  1.00 10.00      A   
ATOM   1279  C   ASP A 198     -17.535  -3.074   4.050  1.00 10.00      A   
ATOM   1280  O   ASP A 198     -18.557  -3.028   3.362  1.00 10.00      A   
ATOM   1281  N   ALA A 199     -16.761  -4.143   4.120  1.00 10.00      A   
ATOM   1282  HN  ALA A 199     -15.946  -4.104   4.669  1.00 10.00      A   
ATOM   1283  CA  ALA A 199     -17.081  -5.372   3.409  1.00 10.00      A   
ATOM   1284  CB  ALA A 199     -15.840  -5.921   2.720  1.00 10.00      A   
ATOM   1285  C   ALA A 199     -17.647  -6.404   4.374  1.00 10.00      A   
ATOM   1286  O   ALA A 199     -16.954  -6.860   5.277  1.00 10.00      A   
ATOM   1287  N   LYS A 200     -18.903  -6.772   4.185  1.00 10.00      A   
ATOM   1288  HN  LYS A 200     -19.411  -6.386   3.438  1.00 10.00      A   
ATOM   1289  CA  LYS A 200     -19.542  -7.746   5.057  1.00 10.00      A   
ATOM   1290  CB  LYS A 200     -21.008  -7.383   5.298  1.00 10.00      A   
ATOM   1291  CG  LYS A 200     -21.192  -6.140   6.153  1.00 10.00      A   
ATOM   1292  CD  LYS A 200     -22.659  -5.867   6.429  1.00 10.00      A   
ATOM   1293  CE  LYS A 200     -22.829  -4.769   7.466  1.00 10.00      A   
ATOM   1294  NZ  LYS A 200     -22.305  -3.460   6.991  1.00 10.00      A   
ATOM   1295  HZ1 LYS A 200     -22.759  -3.194   6.087  1.00 10.00      A   
ATOM   1296  HZ2 LYS A 200     -21.270  -3.510   6.847  1.00 10.00      A   
ATOM   1297  HZ3 LYS A 200     -22.503  -2.722   7.694  1.00 10.00      A   
ATOM   1298  C   LYS A 200     -19.416  -9.159   4.505  1.00 10.00      A   
ATOM   1299  O   LYS A 200     -19.651  -9.401   3.317  1.00 10.00      A   
ATOM   1300  N   THR A 201     -19.047 -10.086   5.375  1.00 10.00      A   
ATOM   1301  HN  THR A 201     -18.886  -9.824   6.314  1.00 10.00      A   
ATOM   1302  CA  THR A 201     -18.883 -11.479   4.999  1.00 10.00      A   
ATOM   1303  CB  THR A 201     -18.047 -12.231   6.054  1.00 10.00      A   
ATOM   1304  OG1 THR A 201     -18.697 -12.151   7.333  1.00 10.00      A   
ATOM   1305  HG1 THR A 201     -18.271 -11.460   7.874  1.00 10.00      A   
ATOM   1306  CG2 THR A 201     -16.656 -11.626   6.162  1.00 10.00      A   
ATOM   1307  C   THR A 201     -20.243 -12.155   4.870  1.00 10.00      A   
ATOM   1308  O   THR A 201     -21.244 -11.661   5.399  1.00 10.00      A   
ATOM   1309  N   MET A 202     -20.283 -13.279   4.164  1.00 10.00      A   
ATOM   1310  HN  MET A 202     -19.455 -13.621   3.760  1.00 10.00      A   
ATOM   1311  CA  MET A 202     -21.526 -14.016   3.983  1.00 10.00      A   
ATOM   1312  CB  MET A 202     -21.365 -15.124   2.939  1.00 10.00      A   
ATOM   1313  CG  MET A 202     -21.201 -14.618   1.516  1.00 10.00      A   
ATOM   1314  SD  MET A 202     -21.283 -15.939   0.290  1.00 10.00      A   
ATOM   1315  CE  MET A 202     -19.957 -17.004   0.853  1.00 10.00      A   
ATOM   1316  C   MET A 202     -21.998 -14.606   5.306  1.00 10.00      A   
ATOM   1317  O   MET A 202     -21.197 -15.108   6.097  1.00 10.00      A   
ATOM   1318  N   ASP A 203     -23.291 -14.521   5.554  1.00 10.00      A   
ATOM   1319  HN  ASP A 203     -23.880 -14.095   4.884  1.00 10.00      A   
ATOM   1320  CA  ASP A 203     -23.869 -15.053   6.784  1.00 10.00      A   
ATOM   1321  CB  ASP A 203     -25.044 -14.189   7.259  1.00 10.00      A   
ATOM   1322  CG  ASP A 203     -24.608 -13.016   8.116  1.00 10.00      A   
ATOM   1323  OD1 ASP A 203     -25.258 -11.949   8.047  1.00 10.00      A   
ATOM   1324  OD2 ASP A 203     -23.615 -13.153   8.863  1.00 10.00      A   
ATOM   1325  C   ASP A 203     -24.323 -16.490   6.570  1.00 10.00      A   
ATOM   1326  O   ASP A 203     -24.625 -16.877   5.441  1.00 10.00      A   
ATOM   1327  N   PRO A 204     -24.363 -17.300   7.638  1.00 10.00      A   
ATOM   1328  CA  PRO A 204     -24.779 -18.705   7.551  1.00 10.00      A   
ATOM   1329  CB  PRO A 204     -24.658 -19.211   8.995  1.00 10.00      A   
ATOM   1330  CG  PRO A 204     -23.747 -18.240   9.665  1.00 10.00      A   
ATOM   1331  CD  PRO A 204     -24.007 -16.917   9.013  1.00 10.00      A   
ATOM   1332  C   PRO A 204     -26.221 -18.839   7.069  1.00 10.00      A   
ATOM   1333  O   PRO A 204     -27.113 -18.127   7.540  1.00 10.00      A   
ATOM   1334  N   LYS A 205     -26.441 -19.746   6.127  1.00 10.00      A   
ATOM   1335  HN  LYS A 205     -25.688 -20.292   5.802  1.00 10.00      A   
ATOM   1336  CA  LYS A 205     -27.770 -19.974   5.582  1.00 10.00      A   
ATOM   1337  CB  LYS A 205     -27.712 -20.266   4.080  1.00 10.00      A   
ATOM   1338  CG  LYS A 205     -27.784 -19.025   3.200  1.00 10.00      A   
ATOM   1339  CD  LYS A 205     -26.481 -18.246   3.230  1.00 10.00      A   
ATOM   1340  CE  LYS A 205     -26.675 -16.806   2.783  1.00 10.00      A   
ATOM   1341  NZ  LYS A 205     -25.428 -16.011   2.937  1.00 10.00      A   
ATOM   1342  HZ1 LYS A 205     -24.981 -16.228   3.850  1.00 10.00      A   
ATOM   1343  HZ2 LYS A 205     -25.639 -14.989   2.903  1.00 10.00      A   
ATOM   1344  HZ3 LYS A 205     -24.761 -16.241   2.174  1.00 10.00      A   
ATOM   1345  C   LYS A 205     -28.456 -21.110   6.324  1.00 10.00      A   
ATOM   1346  O   LYS A 205     -27.913 -22.211   6.433  1.00 10.00      A   
ATOM   1347  N   LEU A 206     -29.647 -20.841   6.835  1.00 10.00      A   
ATOM   1348  HN  LEU A 206     -30.031 -19.945   6.707  1.00 10.00      A   
ATOM   1349  CA  LEU A 206     -30.401 -21.835   7.583  1.00 10.00      A   
ATOM   1350  CB  LEU A 206     -31.115 -21.176   8.767  1.00 10.00      A   
ATOM   1351  CG  LEU A 206     -30.227 -20.389   9.733  1.00 10.00      A   
ATOM   1352  CD1 LEU A 206     -31.070 -19.715  10.802  1.00 10.00      A   
ATOM   1353  CD2 LEU A 206     -29.186 -21.296  10.365  1.00 10.00      A   
ATOM   1354  C   LEU A 206     -31.408 -22.560   6.697  1.00 10.00      A   
ATOM   1355  O   LEU A 206     -32.450 -23.017   7.174  1.00 10.00      A   
ATOM   1356  N   ASP A 207     -31.097 -22.674   5.411  1.00 10.00      A   
ATOM   1357  HN  ASP A 207     -30.249 -22.304   5.083  1.00 10.00      A   
ATOM   1358  CA  ASP A 207     -31.994 -23.346   4.480  1.00 10.00      A   
ATOM   1359  CB  ASP A 207     -32.294 -22.499   3.231  1.00 10.00      A   
ATOM   1360  CG  ASP A 207     -31.151 -22.404   2.238  1.00 10.00      A   
ATOM   1361  OD1 ASP A 207     -30.054 -21.962   2.630  1.00 10.00      A   
ATOM   1362  OD2 ASP A 207     -31.353 -22.756   1.054  1.00 10.00      A   
ATOM   1363  C   ASP A 207     -31.523 -24.759   4.129  1.00 10.00      A   
ATOM   1364  O   ASP A 207     -32.223 -25.732   4.409  1.00 10.00      A   
ATOM   1365  N   LYS A 208     -30.338 -24.879   3.535  1.00 10.00      A   
ATOM   1366  HN  LYS A 208     -29.811 -24.069   3.345  1.00 10.00      A   
ATOM   1367  CA  LYS A 208     -29.797 -26.185   3.155  1.00 10.00      A   
ATOM   1368  CB  LYS A 208     -30.189 -26.546   1.714  1.00 10.00      A   
ATOM   1369  CG  LYS A 208     -31.643 -26.952   1.517  1.00 10.00      A   
ATOM   1370  CD  LYS A 208     -32.441 -25.841   0.849  1.00 10.00      A   
ATOM   1371  CE  LYS A 208     -31.981 -25.610  -0.582  1.00 10.00      A   
ATOM   1372  NZ  LYS A 208     -32.227 -24.214  -1.026  1.00 10.00      A   
ATOM   1373  HZ1 LYS A 208     -31.825 -24.062  -1.974  1.00 10.00      A   
ATOM   1374  HZ2 LYS A 208     -31.781 -23.544  -0.361  1.00 10.00      A   
ATOM   1375  HZ3 LYS A 208     -33.249 -24.019  -1.059  1.00 10.00      A   
ATOM   1376  C   LYS A 208     -28.276 -26.210   3.280  1.00 10.00      A   
ATOM   1377  O   LYS A 208     -27.658 -25.220   3.677  1.00 10.00      A   
ATOM   1378  N   SER A 209     -27.680 -27.347   2.943  1.00 10.00      A   
ATOM   1379  HN  SER A 209     -28.228 -28.108   2.652  1.00 10.00      A   
ATOM   1380  CA  SER A 209     -26.235 -27.501   2.997  1.00 10.00      A   
ATOM   1381  CB  SER A 209     -25.868 -28.972   3.193  1.00 10.00      A   
ATOM   1382  OG  SER A 209     -26.527 -29.512   4.327  1.00 10.00      A   
ATOM   1383  HG  SER A 209     -25.931 -29.465   5.089  1.00 10.00      A   
ATOM   1384  C   SER A 209     -25.602 -26.961   1.716  1.00 10.00      A   
ATOM   1385  O   SER A 209     -25.272 -27.718   0.798  1.00 10.00      A   
ATOM   1386  N   SER A 210     -25.482 -25.642   1.651  1.00 10.00      A   
ATOM   1387  HN  SER A 210     -25.808 -25.098   2.400  1.00 10.00      A   
ATOM   1388  CA  SER A 210     -24.909 -24.966   0.502  1.00 10.00      A   
ATOM   1389  CB  SER A 210     -25.371 -23.509   0.510  1.00 10.00      A   
ATOM   1390  OG  SER A 210     -26.507 -23.361   1.353  1.00 10.00      A   
ATOM   1391  HG  SER A 210     -27.052 -22.631   1.036  1.00 10.00      A   
ATOM   1392  C   SER A 210     -23.382 -25.040   0.509  1.00 10.00      A   
ATOM   1393  O   SER A 210     -22.734 -24.710   1.506  1.00 10.00      A   
ATOM   1394  N   GLY A 211     -22.815 -25.485  -0.602  1.00 10.00      A   
ATOM   1395  HN  GLY A 211     -23.385 -25.757  -1.362  1.00 10.00      A   
ATOM   1396  CA  GLY A 211     -21.375 -25.584  -0.716  1.00 10.00      A   
ATOM   1397  C   GLY A 211     -20.883 -25.026  -2.035  1.00 10.00      A   
ATOM   1398  O   GLY A 211     -21.670 -24.861  -2.972  1.00 10.00      A   
ATOM   1399  N   LYS A 212     -19.590 -24.737  -2.118  1.00 10.00      A   
ATOM   1400  HN  LYS A 212     -19.009 -24.901  -1.341  1.00 10.00      A   
ATOM   1401  CA  LYS A 212     -19.013 -24.182  -3.336  1.00 10.00      A   
ATOM   1402  CB  LYS A 212     -19.341 -22.685  -3.447  1.00 10.00      A   
ATOM   1403  CG  LYS A 212     -18.818 -22.012  -4.708  1.00 10.00      A   
ATOM   1404  CD  LYS A 212     -19.008 -20.504  -4.648  1.00 10.00      A   
ATOM   1405  CE  LYS A 212     -18.549 -19.831  -5.932  1.00 10.00      A   
ATOM   1406  NZ  LYS A 212     -18.724 -18.356  -5.874  1.00 10.00      A   
ATOM   1407  HZ1 LYS A 212     -19.420 -18.108  -5.143  1.00 10.00      A   
ATOM   1408  HZ2 LYS A 212     -19.063 -18.001  -6.790  1.00 10.00      A   
ATOM   1409  HZ3 LYS A 212     -17.813 -17.894  -5.649  1.00 10.00      A   
ATOM   1410  C   LYS A 212     -17.500 -24.382  -3.391  1.00 10.00      A   
ATOM   1411  O   LYS A 212     -16.778 -24.011  -2.464  1.00 10.00      A   
ATOM   1412  N   ILE A 213     -17.035 -24.978  -4.476  1.00 10.00      A   
ATOM   1413  HN  ILE A 213     -17.674 -25.281  -5.163  1.00 10.00      A   
ATOM   1414  CA  ILE A 213     -15.608 -25.200  -4.692  1.00 10.00      A   
ATOM   1415  CB  ILE A 213     -15.253 -26.702  -4.765  1.00 10.00      A   
ATOM   1416  CG1 ILE A 213     -15.552 -27.390  -3.430  1.00 10.00      A   
ATOM   1417  CG2 ILE A 213     -13.785 -26.888  -5.139  1.00 10.00      A   
ATOM   1418  CD1 ILE A 213     -15.347 -28.890  -3.458  1.00 10.00      A   
ATOM   1419  C   ILE A 213     -15.207 -24.523  -5.997  1.00 10.00      A   
ATOM   1420  O   ILE A 213     -15.663 -24.917  -7.072  1.00 10.00      A   
ATOM   1421  N   SER A 214     -14.365 -23.508  -5.903  1.00 10.00      A   
ATOM   1422  HN  SER A 214     -14.011 -23.255  -5.022  1.00 10.00      A   
ATOM   1423  CA  SER A 214     -13.942 -22.766  -7.081  1.00 10.00      A   
ATOM   1424  CB  SER A 214     -14.424 -21.318  -6.978  1.00 10.00      A   
ATOM   1425  OG  SER A 214     -15.694 -21.253  -6.347  1.00 10.00      A   
ATOM   1426  HG  SER A 214     -15.577 -21.285  -5.391  1.00 10.00      A   
ATOM   1427  C   SER A 214     -12.430 -22.808  -7.280  1.00 10.00      A   
ATOM   1428  O   SER A 214     -11.661 -22.828  -6.316  1.00 10.00      A   
ATOM   1429  N   TYR A 215     -12.020 -22.822  -8.540  1.00 10.00      A   
ATOM   1430  HN  TYR A 215     -12.694 -22.813  -9.258  1.00 10.00      A   
ATOM   1431  CA  TYR A 215     -10.612 -22.849  -8.903  1.00 10.00      A   
ATOM   1432  CB  TYR A 215     -10.198 -24.267  -9.317  1.00 10.00      A   
ATOM   1433  CG  TYR A 215      -8.731 -24.414  -9.667  1.00 10.00      A   
ATOM   1434  CD1 TYR A 215      -7.799 -24.775  -8.702  1.00 10.00      A   
ATOM   1435  CD2 TYR A 215      -8.276 -24.198 -10.963  1.00 10.00      A   
ATOM   1436  CE1 TYR A 215      -6.460 -24.915  -9.017  1.00 10.00      A   
ATOM   1437  CE2 TYR A 215      -6.940 -24.334 -11.287  1.00 10.00      A   
ATOM   1438  CZ  TYR A 215      -6.036 -24.693 -10.310  1.00 10.00      A   
ATOM   1439  OH  TYR A 215      -4.701 -24.834 -10.628  1.00 10.00      A   
ATOM   1440  HH  TYR A 215      -4.314 -23.961 -10.793  1.00 10.00      A   
ATOM   1441  C   TYR A 215     -10.367 -21.872 -10.047  1.00 10.00      A   
ATOM   1442  O   TYR A 215     -10.959 -22.001 -11.118  1.00 10.00      A   
ATOM   1443  N   ARG A 216      -9.495 -20.904  -9.817  1.00 10.00      A   
ATOM   1444  HN  ARG A 216      -9.035 -20.873  -8.949  1.00 10.00      A   
ATOM   1445  CA  ARG A 216      -9.183 -19.896 -10.824  1.00 10.00      A   
ATOM   1446  CB  ARG A 216      -9.614 -18.515 -10.319  1.00 10.00      A   
ATOM   1447  CG  ARG A 216      -9.513 -17.397 -11.345  1.00 10.00      A   
ATOM   1448  CD  ARG A 216     -10.527 -16.303 -11.058  1.00 10.00      A   
ATOM   1449  NE  ARG A 216     -10.047 -14.975 -11.446  1.00 10.00      A   
ATOM   1450  HE  ARG A 216      -9.135 -14.732 -11.175  1.00 10.00      A   
ATOM   1451  CZ  ARG A 216     -10.773 -14.092 -12.139  1.00 10.00      A   
ATOM   1452  NH1 ARG A 216     -12.006 -14.403 -12.524  1.00 10.00      A   
ATOM   1453 HH11 ARG A 216     -12.564 -13.736 -13.051  1.00 10.00      A   
ATOM   1454 HH12 ARG A 216     -12.393 -15.299 -12.298  1.00 10.00      A   
ATOM   1455  NH2 ARG A 216     -10.271 -12.900 -12.436  1.00 10.00      A   
ATOM   1456 HH21 ARG A 216      -9.344 -12.650 -12.143  1.00 10.00      A   
ATOM   1457 HH22 ARG A 216     -10.818 -12.233 -12.961  1.00 10.00      A   
ATOM   1458  C   ARG A 216      -7.689 -19.916 -11.133  1.00 10.00      A   
ATOM   1459  O   ARG A 216      -6.874 -20.097 -10.232  1.00 10.00      A   
ATOM   1460  N   THR A 217      -7.326 -19.737 -12.396  1.00 10.00      A   
ATOM   1461  HN  THR A 217      -8.015 -19.593 -13.085  1.00 10.00      A   
ATOM   1462  CA  THR A 217      -5.924 -19.758 -12.780  1.00 10.00      A   
ATOM   1463  CB  THR A 217      -5.455 -21.196 -13.119  1.00 10.00      A   
ATOM   1464  OG1 THR A 217      -4.038 -21.224 -13.356  1.00 10.00      A   
ATOM   1465  HG1 THR A 217      -3.572 -21.182 -12.509  1.00 10.00      A   
ATOM   1466  CG2 THR A 217      -6.186 -21.735 -14.340  1.00 10.00      A   
ATOM   1467  C   THR A 217      -5.618 -18.817 -13.948  1.00 10.00      A   
ATOM   1468  O   THR A 217      -6.502 -18.457 -14.731  1.00 10.00      A   
ATOM   1469  N   THR A 218      -4.355 -18.412 -14.025  1.00 10.00      A   
ATOM   1470  HN  THR A 218      -3.723 -18.715 -13.335  1.00 10.00      A   
ATOM   1471  CA  THR A 218      -3.857 -17.539 -15.075  1.00 10.00      A   
ATOM   1472  CB  THR A 218      -4.319 -16.073 -14.884  1.00 10.00      A   
ATOM   1473  OG1 THR A 218      -4.116 -15.337 -16.100  1.00 10.00      A   
ATOM   1474  HG1 THR A 218      -4.919 -15.384 -16.641  1.00 10.00      A   
ATOM   1475  CG2 THR A 218      -3.555 -15.398 -13.754  1.00 10.00      A   
ATOM   1476  C   THR A 218      -2.327 -17.618 -15.076  1.00 10.00      A   
ATOM   1477  O   THR A 218      -1.741 -18.210 -14.164  1.00 10.00      A   
ATOM   1478  N   ARG A 219      -1.684 -17.044 -16.086  1.00 10.00      A   
ATOM   1479  HN  ARG A 219      -2.197 -16.564 -16.773  1.00 10.00      A   
ATOM   1480  CA  ARG A 219      -0.228 -17.075 -16.179  1.00 10.00      A   
ATOM   1481  CB  ARG A 219       0.284 -18.511 -16.346  1.00 10.00      A   
ATOM   1482  CG  ARG A 219      -0.279 -19.242 -17.550  1.00 10.00      A   
ATOM   1483  CD  ARG A 219      -0.271 -20.743 -17.328  1.00 10.00      A   
ATOM   1484  NE  ARG A 219      -1.292 -21.153 -16.363  1.00 10.00      A   
ATOM   1485  HE  ARG A 219      -1.570 -20.491 -15.693  1.00 10.00      A   
ATOM   1486  CZ  ARG A 219      -1.853 -22.358 -16.348  1.00 10.00      A   
ATOM   1487  NH1 ARG A 219      -1.493 -23.267 -17.241  1.00 10.00      A   
ATOM   1488 HH11 ARG A 219      -1.918 -24.179 -17.232  1.00 10.00      A   
ATOM   1489 HH12 ARG A 219      -0.794 -23.054 -17.929  1.00 10.00      A   
ATOM   1490  NH2 ARG A 219      -2.783 -22.656 -15.448  1.00 10.00      A   
ATOM   1491 HH21 ARG A 219      -3.202 -23.570 -15.444  1.00 10.00      A   
ATOM   1492 HH22 ARG A 219      -3.076 -21.971 -14.768  1.00 10.00      A   
ATOM   1493  C   ARG A 219       0.267 -16.200 -17.321  1.00 10.00      A   
ATOM   1494  O   ARG A 219      -0.531 -15.693 -18.113  1.00 10.00      A   
ATOM   1495  N   ASP A 220       1.587 -16.049 -17.410  1.00 10.00      A   
ATOM   1496  HN  ASP A 220       2.162 -16.505 -16.750  1.00 10.00      A   
ATOM   1497  CA  ASP A 220       2.222 -15.232 -18.446  1.00 10.00      A   
ATOM   1498  CB  ASP A 220       3.746 -15.245 -18.302  1.00 10.00      A   
ATOM   1499  CG  ASP A 220       4.323 -16.641 -18.198  1.00 10.00      A   
ATOM   1500  OD1 ASP A 220       4.355 -17.185 -17.075  1.00 10.00      A   
ATOM   1501  OD2 ASP A 220       4.757 -17.200 -19.229  1.00 10.00      A   
ATOM   1502  C   ASP A 220       1.822 -15.662 -19.852  1.00 10.00      A   
ATOM   1503  O   ASP A 220       1.773 -14.838 -20.764  1.00 10.00      A   
ATOM   1504  N   SER A 221       1.519 -16.945 -20.019  1.00 10.00      A   
ATOM   1505  HN  SER A 221       1.583 -17.553 -19.255  1.00 10.00      A   
ATOM   1506  CA  SER A 221       1.114 -17.485 -21.313  1.00 10.00      A   
ATOM   1507  CB  SER A 221       0.858 -18.987 -21.184  1.00 10.00      A   
ATOM   1508  OG  SER A 221       1.713 -19.554 -20.203  1.00 10.00      A   
ATOM   1509  HG  SER A 221       1.899 -20.477 -20.430  1.00 10.00      A   
ATOM   1510  C   SER A 221      -0.138 -16.783 -21.841  1.00 10.00      A   
ATOM   1511  O   SER A 221      -0.365 -16.722 -23.049  1.00 10.00      A   
ATOM   1512  N   TRP A 222      -0.937 -16.242 -20.928  1.00 10.00      A   
ATOM   1513  HN  TRP A 222      -0.689 -16.297 -19.980  1.00 10.00      A   
ATOM   1514  CA  TRP A 222      -2.163 -15.547 -21.298  1.00 10.00      A   
ATOM   1515  CB  TRP A 222      -3.373 -16.177 -20.595  1.00 10.00      A   
ATOM   1516  CG  TRP A 222      -3.632 -17.605 -20.965  1.00 10.00      A   
ATOM   1517  CD1 TRP A 222      -3.655 -18.137 -22.222  1.00 10.00      A   
ATOM   1518  CD2 TRP A 222      -3.926 -18.683 -20.067  1.00 10.00      A   
ATOM   1519  NE1 TRP A 222      -3.931 -19.481 -22.160  1.00 10.00      A   
ATOM   1520  HE1 TRP A 222      -3.997 -20.085 -22.930  1.00 10.00      A   
ATOM   1521  CE2 TRP A 222      -4.104 -19.841 -20.848  1.00 10.00      A   
ATOM   1522  CE3 TRP A 222      -4.050 -18.781 -18.677  1.00 10.00      A   
ATOM   1523  CZ2 TRP A 222      -4.401 -21.081 -20.286  1.00 10.00      A   
ATOM   1524  CZ3 TRP A 222      -4.345 -20.012 -18.123  1.00 10.00      A   
ATOM   1525  CH2 TRP A 222      -4.517 -21.145 -18.926  1.00 10.00      A   
ATOM   1526  C   TRP A 222      -2.085 -14.071 -20.924  1.00 10.00      A   
ATOM   1527  O   TRP A 222      -3.111 -13.408 -20.796  1.00 10.00      A   
ATOM   1528  N   THR A 223      -0.873 -13.563 -20.743  1.00 10.00      A   
ATOM   1529  HN  THR A 223      -0.086 -14.133 -20.876  1.00 10.00      A   
ATOM   1530  CA  THR A 223      -0.682 -12.168 -20.369  1.00 10.00      A   
ATOM   1531  CB  THR A 223      -0.059 -12.047 -18.962  1.00 10.00      A   
ATOM   1532  OG1 THR A 223      -0.741 -12.925 -18.054  1.00 10.00      A   
ATOM   1533  HG1 THR A 223      -0.718 -13.825 -18.398  1.00 10.00      A   
ATOM   1534  CG2 THR A 223      -0.173 -10.618 -18.450  1.00 10.00      A   
ATOM   1535  C   THR A 223       0.202 -11.435 -21.376  1.00 10.00      A   
ATOM   1536  O   THR A 223       1.360 -11.801 -21.589  1.00 10.00      A   
ATOM   1537  N   LYS A 224      -0.359 -10.412 -22.005  1.00 10.00      A   
ATOM   1538  HN  LYS A 224      -1.296 -10.189 -21.815  1.00 10.00      A   
ATOM   1539  CA  LYS A 224       0.378  -9.616 -22.974  1.00 10.00      A   
ATOM   1540  CB  LYS A 224      -0.508  -9.245 -24.163  1.00 10.00      A   
ATOM   1541  CG  LYS A 224      -0.972 -10.440 -24.980  1.00 10.00      A   
ATOM   1542  CD  LYS A 224      -1.594 -10.005 -26.295  1.00 10.00      A   
ATOM   1543  CE  LYS A 224      -0.883 -10.642 -27.480  1.00 10.00      A   
ATOM   1544  NZ  LYS A 224       0.510 -10.146 -27.627  1.00 10.00      A   
ATOM   1545  HZ1 LYS A 224       0.983 -10.625 -28.421  1.00 10.00      A   
ATOM   1546  HZ2 LYS A 224       1.049 -10.328 -26.759  1.00 10.00      A   
ATOM   1547  HZ3 LYS A 224       0.511  -9.121 -27.807  1.00 10.00      A   
ATOM   1548  C   LYS A 224       0.938  -8.363 -22.312  1.00 10.00      A   
ATOM   1549  O   LYS A 224       0.190  -7.469 -21.912  1.00 10.00      A   
ATOM   1550  N   TYR A 225       2.253  -8.312 -22.187  1.00 10.00      A   
ATOM   1551  HN  TYR A 225       2.795  -9.058 -22.528  1.00 10.00      A   
ATOM   1552  CA  TYR A 225       2.918  -7.176 -21.565  1.00 10.00      A   
ATOM   1553  CB  TYR A 225       4.245  -7.606 -20.937  1.00 10.00      A   
ATOM   1554  CG  TYR A 225       4.118  -8.753 -19.964  1.00 10.00      A   
ATOM   1555  CD1 TYR A 225       4.723  -9.976 -20.220  1.00 10.00      A   
ATOM   1556  CD2 TYR A 225       3.387  -8.616 -18.793  1.00 10.00      A   
ATOM   1557  CE1 TYR A 225       4.604 -11.030 -19.337  1.00 10.00      A   
ATOM   1558  CE2 TYR A 225       3.264  -9.664 -17.903  1.00 10.00      A   
ATOM   1559  CZ  TYR A 225       3.874 -10.868 -18.180  1.00 10.00      A   
ATOM   1560  OH  TYR A 225       3.751 -11.915 -17.299  1.00 10.00      A   
ATOM   1561  HH  TYR A 225       4.625 -12.248 -17.075  1.00 10.00      A   
ATOM   1562  C   TYR A 225       3.164  -6.064 -22.572  1.00 10.00      A   
ATOM   1563  O   TYR A 225       3.320  -6.316 -23.764  1.00 10.00      A   
ATOM   1564  N   HIS A 226       3.191  -4.836 -22.088  1.00 10.00      A   
ATOM   1565  HN  HIS A 226       3.052  -4.698 -21.129  1.00 10.00      A   
ATOM   1566  CA  HIS A 226       3.428  -3.681 -22.938  1.00 10.00      A   
ATOM   1567  CB  HIS A 226       2.121  -2.919 -23.194  1.00 10.00      A   
ATOM   1568  CG  HIS A 226       1.097  -3.707 -23.958  1.00 10.00      A   
ATOM   1569  ND1 HIS A 226       1.126  -3.852 -25.329  1.00 10.00      A   
ATOM   1570  HD1 HIS A 226       1.794  -3.459 -25.937  1.00 10.00      A   
ATOM   1571  CD2 HIS A 226       0.022  -4.414 -23.531  1.00 10.00      A   
ATOM   1572  CE1 HIS A 226       0.113  -4.608 -25.710  1.00 10.00      A   
ATOM   1573  NE2 HIS A 226      -0.568  -4.962 -24.642  1.00 10.00      A   
ATOM   1574  HE2 HIS A 226      -1.377  -5.538 -24.645  1.00 10.00      A   
ATOM   1575  C   HIS A 226       4.460  -2.774 -22.284  1.00 10.00      A   
ATOM   1576  O   HIS A 226       4.227  -2.244 -21.198  1.00 10.00      A   
ATOM   1577  N   ILE A 227       5.609  -2.625 -22.931  1.00 10.00      A   
ATOM   1578  HN  ILE A 227       5.734  -3.076 -23.795  1.00 10.00      A   
ATOM   1579  CA  ILE A 227       6.686  -1.793 -22.402  1.00 10.00      A   
ATOM   1580  CB  ILE A 227       7.856  -2.645 -21.858  1.00 10.00      A   
ATOM   1581  CG1 ILE A 227       8.257  -3.724 -22.869  1.00 10.00      A   
ATOM   1582  CG2 ILE A 227       7.494  -3.266 -20.516  1.00 10.00      A   
ATOM   1583  CD1 ILE A 227       9.484  -4.516 -22.471  1.00 10.00      A   
ATOM   1584  C   ILE A 227       7.218  -0.834 -23.462  1.00 10.00      A   
ATOM   1585  O   ILE A 227       7.014  -1.041 -24.660  1.00 10.00      A   
ATOM   1586  N   SER A 228       7.891   0.216 -23.013  1.00 10.00      A   
ATOM   1587  HN  SER A 228       7.992   0.337 -22.044  1.00 10.00      A   
ATOM   1588  CA  SER A 228       8.466   1.215 -23.905  1.00 10.00      A   
ATOM   1589  CB  SER A 228       8.247   2.602 -23.305  1.00 10.00      A   
ATOM   1590  OG  SER A 228       8.022   2.503 -21.908  1.00 10.00      A   
ATOM   1591  HG  SER A 228       8.696   3.007 -21.439  1.00 10.00      A   
ATOM   1592  C   SER A 228       9.958   0.966 -24.101  1.00 10.00      A   
ATOM   1593  O   SER A 228      10.735   1.903 -24.311  1.00 10.00      A   
ATOM   1594  N   GLU A 229      10.344  -0.308 -24.025  1.00 10.00      A   
ATOM   1595  HN  GLU A 229       9.666  -0.994 -23.862  1.00 10.00      A   
ATOM   1596  CA  GLU A 229      11.736  -0.724 -24.179  1.00 10.00      A   
ATOM   1597  CB  GLU A 229      12.266  -0.409 -25.582  1.00 10.00      A   
ATOM   1598  CG  GLU A 229      12.487  -1.640 -26.452  1.00 10.00      A   
ATOM   1599  CD  GLU A 229      11.215  -2.162 -27.093  1.00 10.00      A   
ATOM   1600  OE1 GLU A 229      11.121  -2.130 -28.342  1.00 10.00      A   
ATOM   1601  OE2 GLU A 229      10.307  -2.612 -26.362  1.00 10.00      A   
ATOM   1602  C   GLU A 229      12.632  -0.124 -23.093  1.00 10.00      A   
ATOM   1603  O   GLU A 229      12.142   0.285 -22.039  1.00 10.00      A   
ATOM   1604  N   VAL A 230      13.941  -0.099 -23.362  1.00 10.00      A   
ATOM   1605  HN  VAL A 230      14.240  -0.458 -24.225  1.00 10.00      A   
ATOM   1606  CA  VAL A 230      14.965   0.434 -22.444  1.00 10.00      A   
ATOM   1607  CB  VAL A 230      14.914   1.968 -22.188  1.00 10.00      A   
ATOM   1608  CG1 VAL A 230      14.569   2.733 -23.456  1.00 10.00      A   
ATOM   1609  CG2 VAL A 230      13.998   2.359 -21.033  1.00 10.00      A   
ATOM   1610  C   VAL A 230      15.149  -0.376 -21.154  1.00 10.00      A   
ATOM   1611  O   VAL A 230      16.277  -0.682 -20.764  1.00 10.00      A   
ATOM   1612  N   ILE A 231      14.049  -0.728 -20.502  1.00 10.00      A   
ATOM   1613  HN  ILE A 231      13.175  -0.457 -20.865  1.00 10.00      A   
ATOM   1614  CA  ILE A 231      14.097  -1.501 -19.270  1.00 10.00      A   
ATOM   1615  CB  ILE A 231      13.071  -0.992 -18.234  1.00 10.00      A   
ATOM   1616  CG1 ILE A 231      11.679  -0.883 -18.867  1.00 10.00      A   
ATOM   1617  CG2 ILE A 231      13.515   0.345 -17.654  1.00 10.00      A   
ATOM   1618  CD1 ILE A 231      10.572  -0.595 -17.875  1.00 10.00      A   
ATOM   1619  C   ILE A 231      13.825  -2.970 -19.564  1.00 10.00      A   
ATOM   1620  O   ILE A 231      13.782  -3.804 -18.660  1.00 10.00      A   
ATOM   1621  N   SER A 232      13.658  -3.277 -20.842  1.00 10.00      A   
ATOM   1622  HN  SER A 232      13.729  -2.566 -21.516  1.00 10.00      A   
ATOM   1623  CA  SER A 232      13.381  -4.631 -21.290  1.00 10.00      A   
ATOM   1624  CB  SER A 232      13.156  -4.614 -22.800  1.00 10.00      A   
ATOM   1625  OG  SER A 232      13.476  -3.334 -23.325  1.00 10.00      A   
ATOM   1626  HG  SER A 232      14.030  -3.443 -24.112  1.00 10.00      A   
ATOM   1627  C   SER A 232      14.523  -5.575 -20.936  1.00 10.00      A   
ATOM   1628  O   SER A 232      14.299  -6.744 -20.624  1.00 10.00      A   
ATOM   1629  N   GLU A 233      15.742  -5.049 -20.973  1.00 10.00      A   
ATOM   1630  HN  GLU A 233      15.844  -4.111 -21.243  1.00 10.00      A   
ATOM   1631  CA  GLU A 233      16.937  -5.819 -20.658  1.00 10.00      A   
ATOM   1632  CB  GLU A 233      18.170  -4.919 -20.746  1.00 10.00      A   
ATOM   1633  CG  GLU A 233      19.296  -5.484 -21.593  1.00 10.00      A   
ATOM   1634  CD  GLU A 233      18.828  -5.925 -22.964  1.00 10.00      A   
ATOM   1635  OE1 GLU A 233      18.364  -5.069 -23.745  1.00 10.00      A   
ATOM   1636  OE2 GLU A 233      18.927  -7.133 -23.270  1.00 10.00      A   
ATOM   1637  C   GLU A 233      16.852  -6.452 -19.270  1.00 10.00      A   
ATOM   1638  O   GLU A 233      17.192  -7.620 -19.092  1.00 10.00      A   
ATOM   1639  N   GLU A 234      16.381  -5.684 -18.293  1.00 10.00      A   
ATOM   1640  HN  GLU A 234      16.100  -4.767 -18.498  1.00 10.00      A   
ATOM   1641  CA  GLU A 234      16.262  -6.179 -16.924  1.00 10.00      A   
ATOM   1642  CB  GLU A 234      16.357  -5.010 -15.935  1.00 10.00      A   
ATOM   1643  CG  GLU A 234      16.700  -5.410 -14.507  1.00 10.00      A   
ATOM   1644  CD  GLU A 234      16.844  -4.213 -13.587  1.00 10.00      A   
ATOM   1645  OE1 GLU A 234      17.990  -3.782 -13.325  1.00 10.00      A   
ATOM   1646  OE2 GLU A 234      15.812  -3.681 -13.129  1.00 10.00      A   
ATOM   1647  C   GLU A 234      14.945  -6.929 -16.732  1.00 10.00      A   
ATOM   1648  O   GLU A 234      14.863  -7.878 -15.952  1.00 10.00      A   
ATOM   1649  N   PHE A 235      13.925  -6.506 -17.473  1.00 10.00      A   
ATOM   1650  HN  PHE A 235      14.069  -5.761 -18.092  1.00 10.00      A   
ATOM   1651  CA  PHE A 235      12.598  -7.109 -17.391  1.00 10.00      A   
ATOM   1652  CB  PHE A 235      11.581  -6.252 -18.158  1.00 10.00      A   
ATOM   1653  CG  PHE A 235      10.186  -6.815 -18.192  1.00 10.00      A   
ATOM   1654  CD1 PHE A 235       9.642  -7.291 -19.376  1.00 10.00      A   
ATOM   1655  CD2 PHE A 235       9.417  -6.871 -17.042  1.00 10.00      A   
ATOM   1656  CE1 PHE A 235       8.362  -7.811 -19.410  1.00 10.00      A   
ATOM   1657  CE2 PHE A 235       8.137  -7.388 -17.068  1.00 10.00      A   
ATOM   1658  CZ  PHE A 235       7.608  -7.860 -18.254  1.00 10.00      A   
ATOM   1659  C   PHE A 235      12.577  -8.544 -17.915  1.00 10.00      A   
ATOM   1660  O   PHE A 235      12.074  -9.446 -17.253  1.00 10.00      A   
ATOM   1661  N   TYR A 236      13.139  -8.758 -19.096  1.00 10.00      A   
ATOM   1662  HN  TYR A 236      13.567  -8.010 -19.572  1.00 10.00      A   
ATOM   1663  CA  TYR A 236      13.135 -10.085 -19.702  1.00 10.00      A   
ATOM   1664  CB  TYR A 236      13.213 -10.014 -21.227  1.00 10.00      A   
ATOM   1665  CG  TYR A 236      11.870  -9.745 -21.865  1.00 10.00      A   
ATOM   1666  CD1 TYR A 236      10.905 -10.742 -21.934  1.00 10.00      A   
ATOM   1667  CD2 TYR A 236      11.557  -8.495 -22.382  1.00 10.00      A   
ATOM   1668  CE1 TYR A 236       9.668 -10.504 -22.497  1.00 10.00      A   
ATOM   1669  CE2 TYR A 236      10.321  -8.248 -22.952  1.00 10.00      A   
ATOM   1670  CZ  TYR A 236       9.379  -9.256 -23.005  1.00 10.00      A   
ATOM   1671  OH  TYR A 236       8.142  -9.012 -23.564  1.00 10.00      A   
ATOM   1672  HH  TYR A 236       7.465  -9.498 -23.071  1.00 10.00      A   
ATOM   1673  C   TYR A 236      14.171 -11.038 -19.116  1.00 10.00      A   
ATOM   1674  O   TYR A 236      14.070 -12.254 -19.292  1.00 10.00      A   
ATOM   1675  N   SER A 237      15.160 -10.506 -18.419  1.00 10.00      A   
ATOM   1676  HN  SER A 237      15.211  -9.535 -18.307  1.00 10.00      A   
ATOM   1677  CA  SER A 237      16.176 -11.354 -17.815  1.00 10.00      A   
ATOM   1678  CB  SER A 237      17.505 -10.610 -17.694  1.00 10.00      A   
ATOM   1679  OG  SER A 237      17.326  -9.345 -17.082  1.00 10.00      A   
ATOM   1680  HG  SER A 237      17.466  -8.648 -17.743  1.00 10.00      A   
ATOM   1681  C   SER A 237      15.708 -11.845 -16.450  1.00 10.00      A   
ATOM   1682  O   SER A 237      16.118 -12.912 -15.985  1.00 10.00      A   
ATOM   1683  N   GLY A 238      14.828 -11.062 -15.826  1.00 10.00      A   
ATOM   1684  HN  GLY A 238      14.531 -10.232 -16.259  1.00 10.00      A   
ATOM   1685  CA  GLY A 238      14.309 -11.413 -14.521  1.00 10.00      A   
ATOM   1686  C   GLY A 238      15.346 -11.203 -13.443  1.00 10.00      A   
ATOM   1687  O   GLY A 238      15.441 -11.985 -12.498  1.00 10.00      A   
ATOM   1688  N   THR A 239      16.123 -10.139 -13.589  1.00 10.00      A   
ATOM   1689  HN  THR A 239      15.988  -9.550 -14.361  1.00 10.00      A   
ATOM   1690  CA  THR A 239      17.175  -9.819 -12.638  1.00 10.00      A   
ATOM   1691  CB  THR A 239      18.437  -9.326 -13.370  1.00 10.00      A   
ATOM   1692  OG1 THR A 239      18.052  -8.526 -14.500  1.00 10.00      A   
ATOM   1693  HG1 THR A 239      17.953  -9.087 -15.281  1.00 10.00      A   
ATOM   1694  CG2 THR A 239      19.275 -10.504 -13.846  1.00 10.00      A   
ATOM   1695  C   THR A 239      16.712  -8.757 -11.642  1.00 10.00      A   
ATOM   1696  O   THR A 239      17.524  -8.060 -11.028  1.00 10.00      A   
ATOM   1697  N   ASN A 240      15.402  -8.640 -11.486  1.00 10.00      A   
ATOM   1698  HN  ASN A 240      14.806  -9.228 -11.998  1.00 10.00      A   
ATOM   1699  CA  ASN A 240      14.818  -7.673 -10.567  1.00 10.00      A   
ATOM   1700  CB  ASN A 240      14.496  -6.361 -11.294  1.00 10.00      A   
ATOM   1701  CG  ASN A 240      14.226  -5.192 -10.356  1.00 10.00      A   
ATOM   1702  OD1 ASN A 240      13.673  -5.352  -9.269  1.00 10.00      A   
ATOM   1703  ND2 ASN A 240      14.623  -4.000 -10.773  1.00 10.00      A   
ATOM   1704 HD21 ASN A 240      15.070  -3.938 -11.660  1.00 10.00      A   
ATOM   1705 HD22 ASN A 240      14.448  -3.226 -10.200  1.00 10.00      A   
ATOM   1706  C   ASN A 240      13.562  -8.261  -9.938  1.00 10.00      A   
ATOM   1707  O   ASN A 240      12.767  -8.911 -10.617  1.00 10.00      A   
ATOM   1708  N   LEU A 241      13.401  -8.041  -8.639  1.00 10.00      A   
ATOM   1709  HN  LEU A 241      14.076  -7.513  -8.160  1.00 10.00      A   
ATOM   1710  CA  LEU A 241      12.255  -8.556  -7.899  1.00 10.00      A   
ATOM   1711  CB  LEU A 241      12.420  -8.278  -6.402  1.00 10.00      A   
ATOM   1712  CG  LEU A 241      13.645  -8.901  -5.724  1.00 10.00      A   
ATOM   1713  CD1 LEU A 241      13.876  -8.270  -4.362  1.00 10.00      A   
ATOM   1714  CD2 LEU A 241      13.478 -10.407  -5.591  1.00 10.00      A   
ATOM   1715  C   LEU A 241      10.943  -7.955  -8.393  1.00 10.00      A   
ATOM   1716  O   LEU A 241       9.894  -8.590  -8.300  1.00 10.00      A   
ATOM   1717  N   TYR A 242      11.011  -6.740  -8.928  1.00 10.00      A   
ATOM   1718  HN  TYR A 242      11.885  -6.296  -9.001  1.00 10.00      A   
ATOM   1719  CA  TYR A 242       9.821  -6.051  -9.415  1.00 10.00      A   
ATOM   1720  CB  TYR A 242       9.724  -4.645  -8.820  1.00 10.00      A   
ATOM   1721  CG  TYR A 242       9.277  -4.649  -7.375  1.00 10.00      A   
ATOM   1722  CD1 TYR A 242       7.928  -4.621  -7.050  1.00 10.00      A   
ATOM   1723  CD2 TYR A 242      10.200  -4.698  -6.338  1.00 10.00      A   
ATOM   1724  CE1 TYR A 242       7.509  -4.641  -5.734  1.00 10.00      A   
ATOM   1725  CE2 TYR A 242       9.790  -4.717  -5.018  1.00 10.00      A   
ATOM   1726  CZ  TYR A 242       8.442  -4.689  -4.722  1.00 10.00      A   
ATOM   1727  OH  TYR A 242       8.026  -4.709  -3.409  1.00 10.00      A   
ATOM   1728  HH  TYR A 242       7.263  -5.300  -3.324  1.00 10.00      A   
ATOM   1729  C   TYR A 242       9.749  -6.025 -10.939  1.00 10.00      A   
ATOM   1730  O   TYR A 242       9.212  -5.088 -11.536  1.00 10.00      A   
ATOM   1731  N   TYR A 243      10.303  -7.060 -11.553  1.00 10.00      A   
ATOM   1732  HN  TYR A 243      10.730  -7.759 -11.011  1.00 10.00      A   
ATOM   1733  CA  TYR A 243      10.294  -7.210 -13.003  1.00 10.00      A   
ATOM   1734  CB  TYR A 243      11.606  -6.726 -13.623  1.00 10.00      A   
ATOM   1735  CG  TYR A 243      11.659  -5.236 -13.874  1.00 10.00      A   
ATOM   1736  CD1 TYR A 243      11.145  -4.688 -15.041  1.00 10.00      A   
ATOM   1737  CD2 TYR A 243      12.230  -4.379 -12.948  1.00 10.00      A   
ATOM   1738  CE1 TYR A 243      11.201  -3.329 -15.278  1.00 10.00      A   
ATOM   1739  CE2 TYR A 243      12.288  -3.021 -13.173  1.00 10.00      A   
ATOM   1740  CZ  TYR A 243      11.774  -2.501 -14.338  1.00 10.00      A   
ATOM   1741  OH  TYR A 243      11.842  -1.148 -14.566  1.00 10.00      A   
ATOM   1742  HH  TYR A 243      12.771  -0.883 -14.612  1.00 10.00      A   
ATOM   1743  C   TYR A 243      10.059  -8.671 -13.344  1.00 10.00      A   
ATOM   1744  O   TYR A 243      10.999  -9.423 -13.610  1.00 10.00      A   
ATOM   1745  N   GLN A 244       8.798  -9.068 -13.312  1.00 10.00      A   
ATOM   1746  HN  GLN A 244       8.099  -8.411 -13.107  1.00 10.00      A   
ATOM   1747  CA  GLN A 244       8.418 -10.446 -13.579  1.00 10.00      A   
ATOM   1748  CB  GLN A 244       7.346 -10.902 -12.581  1.00 10.00      A   
ATOM   1749  CG  GLN A 244       7.649 -10.552 -11.130  1.00 10.00      A   
ATOM   1750  CD  GLN A 244       6.884  -9.335 -10.642  1.00 10.00      A   
ATOM   1751  OE1 GLN A 244       7.339  -8.202 -10.786  1.00 10.00      A   
ATOM   1752  NE2 GLN A 244       5.718  -9.561 -10.055  1.00 10.00      A   
ATOM   1753 HE21 GLN A 244       5.415 -10.489  -9.969  1.00 10.00      A   
ATOM   1754 HE22 GLN A 244       5.207  -8.792  -9.730  1.00 10.00      A   
ATOM   1755  C   GLN A 244       7.918 -10.641 -15.008  1.00 10.00      A   
ATOM   1756  O   GLN A 244       6.824 -10.200 -15.357  1.00 10.00      A   
ATOM   1757  N   PRO A 245       8.718 -11.303 -15.860  1.00 10.00      A   
ATOM   1758  CA  PRO A 245       8.337 -11.572 -17.245  1.00 10.00      A   
ATOM   1759  CB  PRO A 245       9.686 -11.823 -17.922  1.00 10.00      A   
ATOM   1760  CG  PRO A 245      10.536 -12.416 -16.849  1.00 10.00      A   
ATOM   1761  CD  PRO A 245      10.067 -11.817 -15.547  1.00 10.00      A   
ATOM   1762  C   PRO A 245       7.461 -12.821 -17.338  1.00 10.00      A   
ATOM   1763  O   PRO A 245       6.824 -13.077 -18.360  1.00 10.00      A   
ATOM   1764  N   LYS A 246       7.433 -13.589 -16.254  1.00 10.00      A   
ATOM   1765  HN  LYS A 246       7.943 -13.310 -15.465  1.00 10.00      A   
ATOM   1766  CA  LYS A 246       6.657 -14.817 -16.184  1.00 10.00      A   
ATOM   1767  CB  LYS A 246       7.539 -16.025 -16.514  1.00 10.00      A   
ATOM   1768  CG  LYS A 246       7.817 -16.222 -17.997  1.00 10.00      A   
ATOM   1769  CD  LYS A 246       8.604 -17.497 -18.249  1.00 10.00      A   
ATOM   1770  CE  LYS A 246       7.910 -18.705 -17.636  1.00 10.00      A   
ATOM   1771  NZ  LYS A 246       6.615 -19.014 -18.301  1.00 10.00      A   
ATOM   1772  HZ1 LYS A 246       6.094 -18.133 -18.520  1.00 10.00      A   
ATOM   1773  HZ2 LYS A 246       6.026 -19.600 -17.674  1.00 10.00      A   
ATOM   1774  HZ3 LYS A 246       6.783 -19.533 -19.184  1.00 10.00      A   
ATOM   1775  C   LYS A 246       6.075 -14.984 -14.788  1.00 10.00      A   
ATOM   1776  O   LYS A 246       6.670 -14.530 -13.811  1.00 10.00      A   
ATOM   1777  N   PHE A 247       4.923 -15.640 -14.696  1.00 10.00      A   
ATOM   1778  HN  PHE A 247       4.506 -15.994 -15.515  1.00 10.00      A   
ATOM   1779  CA  PHE A 247       4.267 -15.865 -13.411  1.00 10.00      A   
ATOM   1780  CB  PHE A 247       3.745 -14.549 -12.813  1.00 10.00      A   
ATOM   1781  CG  PHE A 247       2.454 -14.058 -13.413  1.00 10.00      A   
ATOM   1782  CD1 PHE A 247       1.257 -14.212 -12.733  1.00 10.00      A   
ATOM   1783  CD2 PHE A 247       2.437 -13.445 -14.655  1.00 10.00      A   
ATOM   1784  CE1 PHE A 247       0.069 -13.766 -13.280  1.00 10.00      A   
ATOM   1785  CE2 PHE A 247       1.253 -12.996 -15.207  1.00 10.00      A   
ATOM   1786  CZ  PHE A 247       0.067 -13.157 -14.519  1.00 10.00      A   
ATOM   1787  C   PHE A 247       3.127 -16.869 -13.547  1.00 10.00      A   
ATOM   1788  O   PHE A 247       2.547 -17.025 -14.623  1.00 10.00      A   
ATOM   1789  N   LYS A 248       2.825 -17.553 -12.455  1.00 10.00      A   
ATOM   1790  HN  LYS A 248       3.354 -17.401 -11.639  1.00 10.00      A   
ATOM   1791  CA  LYS A 248       1.747 -18.533 -12.426  1.00 10.00      A   
ATOM   1792  CB  LYS A 248       2.313 -19.956 -12.346  1.00 10.00      A   
ATOM   1793  CG  LYS A 248       3.092 -20.384 -13.580  1.00 10.00      A   
ATOM   1794  CD  LYS A 248       4.078 -21.497 -13.261  1.00 10.00      A   
ATOM   1795  CE  LYS A 248       4.847 -21.924 -14.503  1.00 10.00      A   
ATOM   1796  NZ  LYS A 248       5.974 -22.837 -14.176  1.00 10.00      A   
ATOM   1797  HZ1 LYS A 248       5.617 -23.699 -13.721  1.00 10.00      A   
ATOM   1798  HZ2 LYS A 248       6.635 -22.367 -13.525  1.00 10.00      A   
ATOM   1799  HZ3 LYS A 248       6.485 -23.100 -15.043  1.00 10.00      A   
ATOM   1800  C   LYS A 248       0.834 -18.267 -11.233  1.00 10.00      A   
ATOM   1801  O   LYS A 248       1.250 -18.409 -10.083  1.00 10.00      A   
ATOM   1802  N   LYS A 249      -0.401 -17.872 -11.509  1.00 10.00      A   
ATOM   1803  HN  LYS A 249      -0.679 -17.786 -12.447  1.00 10.00      A   
ATOM   1804  CA  LYS A 249      -1.365 -17.579 -10.454  1.00 10.00      A   
ATOM   1805  CB  LYS A 249      -2.007 -16.203 -10.661  1.00 10.00      A   
ATOM   1806  CG  LYS A 249      -1.338 -15.073  -9.894  1.00 10.00      A   
ATOM   1807  CD  LYS A 249      -2.144 -13.784  -9.984  1.00 10.00      A   
ATOM   1808  CE  LYS A 249      -1.670 -12.759  -8.965  1.00 10.00      A   
ATOM   1809  NZ  LYS A 249      -2.358 -11.447  -9.116  1.00 10.00      A   
ATOM   1810  HZ1 LYS A 249      -3.376 -11.551  -8.933  1.00 10.00      A   
ATOM   1811  HZ2 LYS A 249      -2.225 -11.080 -10.081  1.00 10.00      A   
ATOM   1812  HZ3 LYS A 249      -1.965 -10.755  -8.440  1.00 10.00      A   
ATOM   1813  C   LYS A 249      -2.446 -18.650 -10.371  1.00 10.00      A   
ATOM   1814  O   LYS A 249      -3.073 -18.993 -11.377  1.00 10.00      A   
ATOM   1815  N   HIS A 250      -2.654 -19.170  -9.167  1.00 10.00      A   
ATOM   1816  HN  HIS A 250      -2.112 -18.847  -8.409  1.00 10.00      A   
ATOM   1817  CA  HIS A 250      -3.661 -20.196  -8.920  1.00 10.00      A   
ATOM   1818  CB  HIS A 250      -3.014 -21.575  -8.735  1.00 10.00      A   
ATOM   1819  CG  HIS A 250      -2.238 -22.075  -9.921  1.00 10.00      A   
ATOM   1820  ND1 HIS A 250      -2.862 -22.711 -10.970  1.00 10.00      A   
ATOM   1821  CD2 HIS A 250      -0.901 -22.027 -10.161  1.00 10.00      A   
ATOM   1822  CE1 HIS A 250      -1.900 -23.037 -11.817  1.00 10.00      A   
ATOM   1823  NE2 HIS A 250      -0.702 -22.645 -11.370  1.00 10.00      A   
ATOM   1824  HE2 HIS A 250       0.164 -22.785 -11.817  1.00 10.00      A   
ATOM   1825  C   HIS A 250      -4.465 -19.834  -7.674  1.00 10.00      A   
ATOM   1826  O   HIS A 250      -3.899 -19.595  -6.605  1.00 10.00      A   
ATOM   1827  N   PHE A 251      -5.780 -19.778  -7.814  1.00 10.00      A   
ATOM   1828  HN  PHE A 251      -6.180 -19.982  -8.692  1.00 10.00      A   
ATOM   1829  CA  PHE A 251      -6.654 -19.434  -6.703  1.00 10.00      A   
ATOM   1830  CB  PHE A 251      -7.490 -18.194  -7.033  1.00 10.00      A   
ATOM   1831  CG  PHE A 251      -6.684 -16.990  -7.434  1.00 10.00      A   
ATOM   1832  CD1 PHE A 251      -5.565 -16.612  -6.711  1.00 10.00      A   
ATOM   1833  CD2 PHE A 251      -7.051 -16.233  -8.533  1.00 10.00      A   
ATOM   1834  CE1 PHE A 251      -4.826 -15.503  -7.075  1.00 10.00      A   
ATOM   1835  CE2 PHE A 251      -6.316 -15.123  -8.903  1.00 10.00      A   
ATOM   1836  CZ  PHE A 251      -5.202 -14.757  -8.174  1.00 10.00      A   
ATOM   1837  C   PHE A 251      -7.573 -20.598  -6.362  1.00 10.00      A   
ATOM   1838  O   PHE A 251      -8.198 -21.188  -7.245  1.00 10.00      A   
ATOM   1839  N   TYR A 252      -7.652 -20.916  -5.080  1.00 10.00      A   
ATOM   1840  HN  TYR A 252      -7.134 -20.396  -4.424  1.00 10.00      A   
ATOM   1841  CA  TYR A 252      -8.488 -22.009  -4.608  1.00 10.00      A   
ATOM   1842  CB  TYR A 252      -7.625 -23.068  -3.912  1.00 10.00      A   
ATOM   1843  CG  TYR A 252      -6.209 -23.162  -4.445  1.00 10.00      A   
ATOM   1844  CD1 TYR A 252      -5.940 -23.777  -5.660  1.00 10.00      A   
ATOM   1845  CD2 TYR A 252      -5.142 -22.635  -3.729  1.00 10.00      A   
ATOM   1846  CE1 TYR A 252      -4.649 -23.865  -6.147  1.00 10.00      A   
ATOM   1847  CE2 TYR A 252      -3.849 -22.717  -4.208  1.00 10.00      A   
ATOM   1848  CZ  TYR A 252      -3.609 -23.333  -5.417  1.00 10.00      A   
ATOM   1849  OH  TYR A 252      -2.322 -23.422  -5.895  1.00 10.00      A   
ATOM   1850  HH  TYR A 252      -1.755 -23.793  -5.211  1.00 10.00      A   
ATOM   1851  C   TYR A 252      -9.540 -21.473  -3.644  1.00 10.00      A   
ATOM   1852  O   TYR A 252      -9.215 -20.752  -2.699  1.00 10.00      A   
ATOM   1853  N   SER A 253     -10.798 -21.807  -3.891  1.00 10.00      A   
ATOM   1854  HN  SER A 253     -11.001 -22.381  -4.666  1.00 10.00      A   
ATOM   1855  CA  SER A 253     -11.892 -21.348  -3.042  1.00 10.00      A   
ATOM   1856  CB  SER A 253     -12.757 -20.347  -3.813  1.00 10.00      A   
ATOM   1857  OG  SER A 253     -11.956 -19.487  -4.610  1.00 10.00      A   
ATOM   1858  HG  SER A 253     -11.067 -19.851  -4.667  1.00 10.00      A   
ATOM   1859  C   SER A 253     -12.751 -22.521  -2.564  1.00 10.00      A   
ATOM   1860  O   SER A 253     -13.061 -23.430  -3.340  1.00 10.00      A   
ATOM   1861  N   ALA A 254     -13.120 -22.502  -1.285  1.00 10.00      A   
ATOM   1862  HN  ALA A 254     -12.824 -21.760  -0.712  1.00 10.00      A   
ATOM   1863  CA  ALA A 254     -13.947 -23.554  -0.704  1.00 10.00      A   
ATOM   1864  CB  ALA A 254     -13.075 -24.639  -0.088  1.00 10.00      A   
ATOM   1865  C   ALA A 254     -14.913 -22.987   0.340  1.00 10.00      A   
ATOM   1866  O   ALA A 254     -14.497 -22.307   1.281  1.00 10.00      A   
ATOM   1867  N   THR A 255     -16.199 -23.256   0.157  1.00 10.00      A   
ATOM   1868  HN  THR A 255     -16.469 -23.776  -0.632  1.00 10.00      A   
ATOM   1869  CA  THR A 255     -17.230 -22.788   1.076  1.00 10.00      A   
ATOM   1870  CB  THR A 255     -18.088 -21.686   0.417  1.00 10.00      A   
ATOM   1871  OG1 THR A 255     -17.266 -20.879  -0.443  1.00 10.00      A   
ATOM   1872  HG1 THR A 255     -17.820 -20.239  -0.903  1.00 10.00      A   
ATOM   1873  CG2 THR A 255     -18.732 -20.799   1.473  1.00 10.00      A   
ATOM   1874  C   THR A 255     -18.139 -23.951   1.485  1.00 10.00      A   
ATOM   1875  O   THR A 255     -18.588 -24.721   0.633  1.00 10.00      A   
ATOM   1876  N   PHE A 256     -18.396 -24.084   2.786  1.00 10.00      A   
ATOM   1877  HN  PHE A 256     -17.998 -23.444   3.422  1.00 10.00      A   
ATOM   1878  CA  PHE A 256     -19.244 -25.159   3.300  1.00 10.00      A   
ATOM   1879  CB  PHE A 256     -18.384 -26.268   3.920  1.00 10.00      A   
ATOM   1880  CG  PHE A 256     -17.410 -26.906   2.972  1.00 10.00      A   
ATOM   1881  CD1 PHE A 256     -16.074 -26.539   2.979  1.00 10.00      A   
ATOM   1882  CD2 PHE A 256     -17.828 -27.875   2.077  1.00 10.00      A   
ATOM   1883  CE1 PHE A 256     -15.175 -27.125   2.110  1.00 10.00      A   
ATOM   1884  CE2 PHE A 256     -16.934 -28.465   1.205  1.00 10.00      A   
ATOM   1885  CZ  PHE A 256     -15.605 -28.090   1.221  1.00 10.00      A   
ATOM   1886  C   PHE A 256     -20.230 -24.646   4.350  1.00 10.00      A   
ATOM   1887  O   PHE A 256     -19.846 -24.369   5.489  1.00 10.00      A   
ATOM   1888  N   ASN A 257     -21.494 -24.523   3.973  1.00 10.00      A   
ATOM   1889  HN  ASN A 257     -21.745 -24.751   3.047  1.00 10.00      A   
ATOM   1890  CA  ASN A 257     -22.531 -24.059   4.892  1.00 10.00      A   
ATOM   1891  CB  ASN A 257     -23.473 -23.076   4.189  1.00 10.00      A   
ATOM   1892  CG  ASN A 257     -24.580 -22.566   5.096  1.00 10.00      A   
ATOM   1893  OD1 ASN A 257     -24.394 -21.603   5.839  1.00 10.00      A   
ATOM   1894  ND2 ASN A 257     -25.744 -23.196   5.030  1.00 10.00      A   
ATOM   1895 HD21 ASN A 257     -25.833 -23.947   4.405  1.00 10.00      A   
ATOM   1896 HD22 ASN A 257     -26.478 -22.883   5.610  1.00 10.00      A   
ATOM   1897  C   ASN A 257     -23.322 -25.246   5.434  1.00 10.00      A   
ATOM   1898  O   ASN A 257     -23.690 -26.149   4.679  1.00 10.00      A   
ATOM   1899  N   GLN A 258     -23.577 -25.249   6.737  1.00 10.00      A   
ATOM   1900  HN  GLN A 258     -23.264 -24.499   7.295  1.00 10.00      A   
ATOM   1901  CA  GLN A 258     -24.317 -26.341   7.359  1.00 10.00      A   
ATOM   1902  CB  GLN A 258     -23.354 -27.414   7.884  1.00 10.00      A   
ATOM   1903  CG  GLN A 258     -24.031 -28.636   8.495  1.00 10.00      A   
ATOM   1904  CD  GLN A 258     -24.907 -29.387   7.507  1.00 10.00      A   
ATOM   1905  OE1 GLN A 258     -24.673 -29.357   6.300  1.00 10.00      A   
ATOM   1906  NE2 GLN A 258     -25.921 -30.074   8.012  1.00 10.00      A   
ATOM   1907 HE21 GLN A 258     -26.055 -30.062   8.986  1.00 10.00      A   
ATOM   1908 HE22 GLN A 258     -26.492 -30.579   7.393  1.00 10.00      A   
ATOM   1909  C   GLN A 258     -25.229 -25.849   8.482  1.00 10.00      A   
ATOM   1910  O   GLN A 258     -24.760 -25.364   9.515  1.00 10.00      A   
ATOM   1911  N   PRO A 259     -26.551 -25.951   8.287  1.00 10.00      A   
ATOM   1912  CA  PRO A 259     -27.534 -25.545   9.286  1.00 10.00      A   
ATOM   1913  CB  PRO A 259     -28.821 -25.337   8.469  1.00 10.00      A   
ATOM   1914  CG  PRO A 259     -28.469 -25.643   7.045  1.00 10.00      A   
ATOM   1915  CD  PRO A 259     -27.200 -26.446   7.072  1.00 10.00      A   
ATOM   1916  C   PRO A 259     -27.746 -26.648  10.318  1.00 10.00      A   
ATOM   1917  O   PRO A 259     -28.137 -27.764   9.972  1.00 10.00      A   
ATOM   1918  N   LEU A 260     -27.479 -26.338  11.579  1.00 10.00      A   
ATOM   1919  HN  LEU A 260     -27.178 -25.430  11.795  1.00 10.00      A   
ATOM   1920  CA  LEU A 260     -27.640 -27.309  12.655  1.00 10.00      A   
ATOM   1921  CB  LEU A 260     -26.842 -26.884  13.892  1.00 10.00      A   
ATOM   1922  CG  LEU A 260     -25.328 -26.764  13.715  1.00 10.00      A   
ATOM   1923  CD1 LEU A 260     -24.694 -26.147  14.952  1.00 10.00      A   
ATOM   1924  CD2 LEU A 260     -24.713 -28.124  13.417  1.00 10.00      A   
ATOM   1925  C   LEU A 260     -29.111 -27.461  13.012  1.00 10.00      A   
ATOM   1926  O   LEU A 260     -29.643 -28.570  13.051  1.00 10.00      A   
ATOM   1927  N   SER A 261     -29.762 -26.335  13.249  1.00 10.00      A   
ATOM   1928  HN  SER A 261     -29.280 -25.480  13.173  1.00 10.00      A   
ATOM   1929  CA  SER A 261     -31.170 -26.312  13.599  1.00 10.00      A   
ATOM   1930  CB  SER A 261     -31.335 -26.042  15.100  1.00 10.00      A   
ATOM   1931  OG  SER A 261     -30.248 -26.566  15.848  1.00 10.00      A   
ATOM   1932  HG  SER A 261     -30.211 -26.122  16.707  1.00 10.00      A   
ATOM   1933  C   SER A 261     -31.872 -25.220  12.797  1.00 10.00      A   
ATOM   1934  O   SER A 261     -31.245 -24.549  11.974  1.00 10.00      A   
ATOM   1935  N   ASP A 262     -33.160 -25.030  13.047  1.00 10.00      A   
ATOM   1936  HN  ASP A 262     -33.608 -25.598  13.711  1.00 10.00      A   
ATOM   1937  CA  ASP A 262     -33.935 -24.009  12.350  1.00 10.00      A   
ATOM   1938  CB  ASP A 262     -35.434 -24.202  12.606  1.00 10.00      A   
ATOM   1939  CG  ASP A 262     -35.822 -23.960  14.053  1.00 10.00      A   
ATOM   1940  OD1 ASP A 262     -35.604 -24.862  14.889  1.00 10.00      A   
ATOM   1941  OD2 ASP A 262     -36.345 -22.869  14.364  1.00 10.00      A   
ATOM   1942  C   ASP A 262     -33.505 -22.611  12.780  1.00 10.00      A   
ATOM   1943  O   ASP A 262     -33.686 -21.640  12.044  1.00 10.00      A   
ATOM   1944  N   LYS A 263     -32.921 -22.518  13.970  1.00 10.00      A   
ATOM   1945  HN  LYS A 263     -32.798 -23.330  14.504  1.00 10.00      A   
ATOM   1946  CA  LYS A 263     -32.467 -21.239  14.501  1.00 10.00      A   
ATOM   1947  CB  LYS A 263     -33.300 -20.845  15.725  1.00 10.00      A   
ATOM   1948  CG  LYS A 263     -33.190 -21.808  16.898  1.00 10.00      A   
ATOM   1949  CD  LYS A 263     -34.173 -21.446  18.000  1.00 10.00      A   
ATOM   1950  CE  LYS A 263     -34.010 -22.357  19.208  1.00 10.00      A   
ATOM   1951  NZ  LYS A 263     -35.228 -22.374  20.060  1.00 10.00      A   
ATOM   1952  HZ1 LYS A 263     -35.299 -23.282  20.564  1.00 10.00      A   
ATOM   1953  HZ2 LYS A 263     -36.077 -22.250  19.474  1.00 10.00      A   
ATOM   1954  HZ3 LYS A 263     -35.191 -21.603  20.766  1.00 10.00      A   
ATOM   1955  C   LYS A 263     -30.982 -21.279  14.861  1.00 10.00      A   
ATOM   1956  O   LYS A 263     -30.501 -20.453  15.635  1.00 10.00      A   
ATOM   1957  N   ALA A 264     -30.256 -22.233  14.291  1.00 10.00      A   
ATOM   1958  HN  ALA A 264     -30.684 -22.849  13.657  1.00 10.00      A   
ATOM   1959  CA  ALA A 264     -28.829 -22.372  14.568  1.00 10.00      A   
ATOM   1960  CB  ALA A 264     -28.611 -23.240  15.801  1.00 10.00      A   
ATOM   1961  C   ALA A 264     -28.101 -22.965  13.371  1.00 10.00      A   
ATOM   1962  O   ALA A 264     -28.562 -23.935  12.777  1.00 10.00      A   
ATOM   1963  N   GLY A 265     -26.967 -22.384  13.018  1.00 10.00      A   
ATOM   1964  HN  GLY A 265     -26.636 -21.613  13.532  1.00 10.00      A   
ATOM   1965  CA  GLY A 265     -26.203 -22.878  11.891  1.00 10.00      A   
ATOM   1966  C   GLY A 265     -24.819 -22.272  11.834  1.00 10.00      A   
ATOM   1967  O   GLY A 265     -24.554 -21.260  12.485  1.00 10.00      A   
ATOM   1968  N   PHE A 266     -23.936 -22.885  11.060  1.00 10.00      A   
ATOM   1969  HN  PHE A 266     -24.207 -23.683  10.553  1.00 10.00      A   
ATOM   1970  CA  PHE A 266     -22.574 -22.395  10.930  1.00 10.00      A   
ATOM   1971  CB  PHE A 266     -21.624 -23.133  11.887  1.00 10.00      A   
ATOM   1972  CG  PHE A 266     -21.306 -24.553  11.500  1.00 10.00      A   
ATOM   1973  CD1 PHE A 266     -20.107 -24.858  10.876  1.00 10.00      A   
ATOM   1974  CD2 PHE A 266     -22.200 -25.580  11.761  1.00 10.00      A   
ATOM   1975  CE1 PHE A 266     -19.805 -26.156  10.520  1.00 10.00      A   
ATOM   1976  CE2 PHE A 266     -21.904 -26.881  11.406  1.00 10.00      A   
ATOM   1977  CZ  PHE A 266     -20.704 -27.169  10.784  1.00 10.00      A   
ATOM   1978  C   PHE A 266     -22.093 -22.512   9.490  1.00 10.00      A   
ATOM   1979  O   PHE A 266     -22.566 -23.363   8.729  1.00 10.00      A   
ATOM   1980  N   ILE A 267     -21.162 -21.650   9.117  1.00 10.00      A   
ATOM   1981  HN  ILE A 267     -20.827 -20.993   9.771  1.00 10.00      A   
ATOM   1982  CA  ILE A 267     -20.615 -21.650   7.772  1.00 10.00      A   
ATOM   1983  CB  ILE A 267     -21.181 -20.493   6.911  1.00 10.00      A   
ATOM   1984  CG1 ILE A 267     -20.639 -20.560   5.479  1.00 10.00      A   
ATOM   1985  CG2 ILE A 267     -20.886 -19.136   7.542  1.00 10.00      A   
ATOM   1986  CD1 ILE A 267     -21.312 -19.600   4.520  1.00 10.00      A   
ATOM   1987  C   ILE A 267     -19.089 -21.599   7.803  1.00 10.00      A   
ATOM   1988  O   ILE A 267     -18.493 -20.750   8.474  1.00 10.00      A   
ATOM   1989  N   PHE A 268     -18.468 -22.530   7.094  1.00 10.00      A   
ATOM   1990  HN  PHE A 268     -19.003 -23.183   6.591  1.00 10.00      A   
ATOM   1991  CA  PHE A 268     -17.018 -22.604   7.021  1.00 10.00      A   
ATOM   1992  CB  PHE A 268     -16.542 -24.042   7.261  1.00 10.00      A   
ATOM   1993  CG  PHE A 268     -15.046 -24.200   7.237  1.00 10.00      A   
ATOM   1994  CD1 PHE A 268     -14.273 -23.751   8.295  1.00 10.00      A   
ATOM   1995  CD2 PHE A 268     -14.415 -24.793   6.156  1.00 10.00      A   
ATOM   1996  CE1 PHE A 268     -12.898 -23.889   8.276  1.00 10.00      A   
ATOM   1997  CE2 PHE A 268     -13.041 -24.935   6.131  1.00 10.00      A   
ATOM   1998  CZ  PHE A 268     -12.281 -24.482   7.192  1.00 10.00      A   
ATOM   1999  C   PHE A 268     -16.547 -22.115   5.660  1.00 10.00      A   
ATOM   2000  O   PHE A 268     -17.108 -22.492   4.628  1.00 10.00      A   
ATOM   2001  N   ALA A 269     -15.532 -21.269   5.658  1.00 10.00      A   
ATOM   2002  HN  ALA A 269     -15.133 -20.991   6.514  1.00 10.00      A   
ATOM   2003  CA  ALA A 269     -15.001 -20.727   4.424  1.00 10.00      A   
ATOM   2004  CB  ALA A 269     -15.534 -19.321   4.209  1.00 10.00      A   
ATOM   2005  C   ALA A 269     -13.479 -20.720   4.437  1.00 10.00      A   
ATOM   2006  O   ALA A 269     -12.854 -20.350   5.433  1.00 10.00      A   
ATOM   2007  N   TYR A 270     -12.890 -21.147   3.331  1.00 10.00      A   
ATOM   2008  HN  TYR A 270     -13.449 -21.456   2.580  1.00 10.00      A   
ATOM   2009  CA  TYR A 270     -11.443 -21.176   3.188  1.00 10.00      A   
ATOM   2010  CB  TYR A 270     -10.878 -22.569   3.508  1.00 10.00      A   
ATOM   2011  CG  TYR A 270      -9.426 -22.750   3.106  1.00 10.00      A   
ATOM   2012  CD1 TYR A 270      -8.433 -21.910   3.600  1.00 10.00      A   
ATOM   2013  CD2 TYR A 270      -9.051 -23.756   2.225  1.00 10.00      A   
ATOM   2014  CE1 TYR A 270      -7.113 -22.065   3.222  1.00 10.00      A   
ATOM   2015  CE2 TYR A 270      -7.731 -23.921   1.848  1.00 10.00      A   
ATOM   2016  CZ  TYR A 270      -6.766 -23.072   2.347  1.00 10.00      A   
ATOM   2017  OH  TYR A 270      -5.453 -23.227   1.964  1.00 10.00      A   
ATOM   2018  HH  TYR A 270      -4.877 -22.722   2.564  1.00 10.00      A   
ATOM   2019  C   TYR A 270     -11.050 -20.746   1.781  1.00 10.00      A   
ATOM   2020  O   TYR A 270     -11.561 -21.277   0.793  1.00 10.00      A   
ATOM   2021  N   ASN A 271     -10.157 -19.775   1.695  1.00 10.00      A   
ATOM   2022  HN  ASN A 271      -9.796 -19.379   2.520  1.00 10.00      A   
ATOM   2023  CA  ASN A 271      -9.695 -19.276   0.410  1.00 10.00      A   
ATOM   2024  CB  ASN A 271     -10.315 -17.906   0.125  1.00 10.00      A   
ATOM   2025  CG  ASN A 271     -10.342 -17.574  -1.352  1.00 10.00      A   
ATOM   2026  OD1 ASN A 271      -9.372 -17.054  -1.903  1.00 10.00      A   
ATOM   2027  ND2 ASN A 271     -11.460 -17.861  -2.003  1.00 10.00      A   
ATOM   2028 HD21 ASN A 271     -12.201 -18.266  -1.500  1.00 10.00      A   
ATOM   2029 HD22 ASN A 271     -11.500 -17.668  -2.962  1.00 10.00      A   
ATOM   2030  C   ASN A 271      -8.176 -19.173   0.410  1.00 10.00      A   
ATOM   2031  O   ASN A 271      -7.573 -18.849   1.435  1.00 10.00      A   
ATOM   2032  N   ARG A 272      -7.557 -19.467  -0.724  1.00 10.00      A   
ATOM   2033  HN  ARG A 272      -8.088 -19.734  -1.509  1.00 10.00      A   
ATOM   2034  CA  ARG A 272      -6.107 -19.394  -0.835  1.00 10.00      A   
ATOM   2035  CB  ARG A 272      -5.450 -20.742  -0.513  1.00 10.00      A   
ATOM   2036  CG  ARG A 272      -3.930 -20.724  -0.627  1.00 10.00      A   
ATOM   2037  CD  ARG A 272      -3.310 -22.021  -0.138  1.00 10.00      A   
ATOM   2038  NE  ARG A 272      -1.876 -22.082  -0.423  1.00 10.00      A   
ATOM   2039  HE  ARG A 272      -1.598 -21.993  -1.364  1.00 10.00      A   
ATOM   2040  CZ  ARG A 272      -0.936 -22.253   0.504  1.00 10.00      A   
ATOM   2041  NH1 ARG A 272      -1.264 -22.373   1.784  1.00 10.00      A   
ATOM   2042 HH11 ARG A 272      -0.549 -22.502   2.477  1.00 10.00      A   
ATOM   2043 HH12 ARG A 272      -2.233 -22.328   2.068  1.00 10.00      A   
ATOM   2044  NH2 ARG A 272       0.337 -22.289   0.145  1.00 10.00      A   
ATOM   2045 HH21 ARG A 272       0.591 -22.186  -0.824  1.00 10.00      A   
ATOM   2046 HH22 ARG A 272       1.053 -22.419   0.837  1.00 10.00      A   
ATOM   2047  C   ARG A 272      -5.673 -18.908  -2.212  1.00 10.00      A   
ATOM   2048  O   ARG A 272      -6.148 -19.397  -3.238  1.00 10.00      A   
ATOM   2049  N   GLN A 273      -4.777 -17.935  -2.219  1.00 10.00      A   
ATOM   2050  HN  GLN A 273      -4.458 -17.577  -1.357  1.00 10.00      A   
ATOM   2051  CA  GLN A 273      -4.249 -17.367  -3.447  1.00 10.00      A   
ATOM   2052  CB  GLN A 273      -4.501 -15.856  -3.469  1.00 10.00      A   
ATOM   2053  CG  GLN A 273      -5.950 -15.464  -3.209  1.00 10.00      A   
ATOM   2054  CD  GLN A 273      -6.135 -13.972  -3.008  1.00 10.00      A   
ATOM   2055  OE1 GLN A 273      -6.030 -13.467  -1.894  1.00 10.00      A   
ATOM   2056  NE2 GLN A 273      -6.420 -13.255  -4.083  1.00 10.00      A   
ATOM   2057 HE21 GLN A 273      -6.496 -13.716  -4.940  1.00 10.00      A   
ATOM   2058 HE22 GLN A 273      -6.550 -12.287  -3.971  1.00 10.00      A   
ATOM   2059  C   GLN A 273      -2.753 -17.658  -3.535  1.00 10.00      A   
ATOM   2060  O   GLN A 273      -1.984 -17.265  -2.654  1.00 10.00      A   
ATOM   2061  N   GLN A 274      -2.348 -18.374  -4.574  1.00 10.00      A   
ATOM   2062  HN  GLN A 274      -3.007 -18.677  -5.238  1.00 10.00      A   
ATOM   2063  CA  GLN A 274      -0.948 -18.724  -4.759  1.00 10.00      A   
ATOM   2064  CB  GLN A 274      -0.793 -20.248  -4.810  1.00 10.00      A   
ATOM   2065  CG  GLN A 274       0.642 -20.749  -4.711  1.00 10.00      A   
ATOM   2066  CD  GLN A 274       1.095 -20.951  -3.279  1.00 10.00      A   
ATOM   2067  OE1 GLN A 274       0.295 -21.273  -2.403  1.00 10.00      A   
ATOM   2068  NE2 GLN A 274       2.381 -20.766  -3.030  1.00 10.00      A   
ATOM   2069 HE21 GLN A 274       2.967 -20.510  -3.778  1.00 10.00      A   
ATOM   2070 HE22 GLN A 274       2.698 -20.887  -2.111  1.00 10.00      A   
ATOM   2071  C   GLN A 274      -0.405 -18.108  -6.043  1.00 10.00      A   
ATOM   2072  O   GLN A 274      -1.075 -18.113  -7.077  1.00 10.00      A   
ATOM   2073  N   SER A 275       0.798 -17.558  -5.965  1.00 10.00      A   
ATOM   2074  HN  SER A 275       1.267 -17.552  -5.102  1.00 10.00      A   
ATOM   2075  CA  SER A 275       1.443 -16.951  -7.120  1.00 10.00      A   
ATOM   2076  CB  SER A 275       1.268 -15.432  -7.101  1.00 10.00      A   
ATOM   2077  OG  SER A 275      -0.106 -15.097  -6.986  1.00 10.00      A   
ATOM   2078  HG  SER A 275      -0.597 -15.876  -6.706  1.00 10.00      A   
ATOM   2079  C   SER A 275       2.921 -17.333  -7.174  1.00 10.00      A   
ATOM   2080  O   SER A 275       3.708 -16.948  -6.307  1.00 10.00      A   
ATOM   2081  N   ASP A 276       3.282 -18.109  -8.186  1.00 10.00      A   
ATOM   2082  HN  ASP A 276       2.602 -18.375  -8.846  1.00 10.00      A   
ATOM   2083  CA  ASP A 276       4.657 -18.566  -8.367  1.00 10.00      A   
ATOM   2084  CB  ASP A 276       4.668 -20.045  -8.759  1.00 10.00      A   
ATOM   2085  CG  ASP A 276       6.066 -20.615  -8.904  1.00 10.00      A   
ATOM   2086  OD1 ASP A 276       6.634 -21.070  -7.889  1.00 10.00      A   
ATOM   2087  OD2 ASP A 276       6.595 -20.634 -10.036  1.00 10.00      A   
ATOM   2088  C   ASP A 276       5.354 -17.742  -9.440  1.00 10.00      A   
ATOM   2089  O   ASP A 276       4.891 -17.676 -10.579  1.00 10.00      A   
ATOM   2090  N   ILE A 277       6.456 -17.102  -9.072  1.00 10.00      A   
ATOM   2091  HN  ILE A 277       6.773 -17.187  -8.146  1.00 10.00      A   
ATOM   2092  CA  ILE A 277       7.207 -16.274 -10.006  1.00 10.00      A   
ATOM   2093  CB  ILE A 277       7.099 -14.779  -9.632  1.00 10.00      A   
ATOM   2094  CG1 ILE A 277       5.635 -14.326  -9.604  1.00 10.00      A   
ATOM   2095  CG2 ILE A 277       7.909 -13.927 -10.599  1.00 10.00      A   
ATOM   2096  CD1 ILE A 277       5.418 -12.998  -8.910  1.00 10.00      A   
ATOM   2097  C   ILE A 277       8.686 -16.666 -10.021  1.00 10.00      A   
ATOM   2098  O   ILE A 277       9.371 -16.553  -9.009  1.00 10.00      A   
ATOM   2099  N   PRO A 278       9.194 -17.133 -11.166  1.00 10.00      A   
ATOM   2100  CA  PRO A 278      10.603 -17.525 -11.300  1.00 10.00      A   
ATOM   2101  CB  PRO A 278      10.657 -18.196 -12.676  1.00 10.00      A   
ATOM   2102  CG  PRO A 278       9.507 -17.621 -13.430  1.00 10.00      A   
ATOM   2103  CD  PRO A 278       8.437 -17.327 -12.415  1.00 10.00      A   
ATOM   2104  C   PRO A 278      11.539 -16.312 -11.262  1.00 10.00      A   
ATOM   2105  O   PRO A 278      11.327 -15.327 -11.974  1.00 10.00      A   
ATOM   2106  N   TYR A 279      12.576 -16.389 -10.434  1.00 10.00      A   
ATOM   2107  HN  TYR A 279      12.708 -17.206  -9.903  1.00 10.00      A   
ATOM   2108  CA  TYR A 279      13.537 -15.298 -10.302  1.00 10.00      A   
ATOM   2109  CB  TYR A 279      13.405 -14.628  -8.927  1.00 10.00      A   
ATOM   2110  CG  TYR A 279      14.364 -13.478  -8.704  1.00 10.00      A   
ATOM   2111  CD1 TYR A 279      14.266 -12.309  -9.450  1.00 10.00      A   
ATOM   2112  CD2 TYR A 279      15.374 -13.565  -7.755  1.00 10.00      A   
ATOM   2113  CE1 TYR A 279      15.147 -11.262  -9.258  1.00 10.00      A   
ATOM   2114  CE2 TYR A 279      16.257 -12.521  -7.556  1.00 10.00      A   
ATOM   2115  CZ  TYR A 279      16.141 -11.373  -8.310  1.00 10.00      A   
ATOM   2116  OH  TYR A 279      17.021 -10.333  -8.117  1.00 10.00      A   
ATOM   2117  HH  TYR A 279      16.569  -9.497  -8.277  1.00 10.00      A   
ATOM   2118  C   TYR A 279      14.961 -15.808 -10.514  1.00 10.00      A   
ATOM   2119  O   TYR A 279      15.279 -16.946 -10.156  1.00 10.00      A   
ATOM   2120  N   TYR A 280      15.812 -14.969 -11.090  1.00 10.00      A   
ATOM   2121  HN  TYR A 280      15.508 -14.069 -11.344  1.00 10.00      A   
ATOM   2122  CA  TYR A 280      17.191 -15.344 -11.353  1.00 10.00      A   
ATOM   2123  CB  TYR A 280      17.367 -15.672 -12.840  1.00 10.00      A   
ATOM   2124  CG  TYR A 280      18.754 -16.147 -13.221  1.00 10.00      A   
ATOM   2125  CD1 TYR A 280      19.422 -17.088 -12.452  1.00 10.00      A   
ATOM   2126  CD2 TYR A 280      19.392 -15.656 -14.354  1.00 10.00      A   
ATOM   2127  CE1 TYR A 280      20.684 -17.529 -12.798  1.00 10.00      A   
ATOM   2128  CE2 TYR A 280      20.656 -16.092 -14.708  1.00 10.00      A   
ATOM   2129  CZ  TYR A 280      21.297 -17.028 -13.925  1.00 10.00      A   
ATOM   2130  OH  TYR A 280      22.554 -17.471 -14.273  1.00 10.00      A   
ATOM   2131  HH  TYR A 280      22.598 -18.430 -14.144  1.00 10.00      A   
ATOM   2132  C   TYR A 280      18.153 -14.234 -10.943  1.00 10.00      A   
ATOM   2133  O   TYR A 280      18.020 -13.093 -11.382  1.00 10.00      A   
ATOM   2134  N   HIS A 281      19.106 -14.572 -10.079  1.00 10.00      A   
ATOM   2135  HN  HIS A 281      19.135 -15.487  -9.734  1.00 10.00      A   
ATOM   2136  CA  HIS A 281      20.108 -13.610  -9.632  1.00 10.00      A   
ATOM   2137  CB  HIS A 281      20.701 -14.015  -8.270  1.00 10.00      A   
ATOM   2138  CG  HIS A 281      19.706 -14.338  -7.196  1.00 10.00      A   
ATOM   2139  ND1 HIS A 281      19.426 -13.446  -6.188  1.00 10.00      A   
ATOM   2140  CD2 HIS A 281      19.000 -15.478  -6.992  1.00 10.00      A   
ATOM   2141  CE1 HIS A 281      18.566 -14.058  -5.396  1.00 10.00      A   
ATOM   2142  NE2 HIS A 281      18.281 -15.288  -5.843  1.00 10.00      A   
ATOM   2143  HE2 HIS A 281      17.686 -15.939  -5.419  1.00 10.00      A   
ATOM   2144  C   HIS A 281      21.236 -13.571 -10.657  1.00 10.00      A   
ATOM   2145  O   HIS A 281      21.230 -14.337 -11.625  1.00 10.00      A   
ATOM   2146  N   GLU A 282      22.207 -12.708 -10.444  1.00 10.00      A   
ATOM   2147  HN  GLU A 282      22.169 -12.114  -9.652  1.00 10.00      A   
ATOM   2148  CA  GLU A 282      23.337 -12.609 -11.347  1.00 10.00      A   
ATOM   2149  CB  GLU A 282      23.412 -11.218 -11.981  1.00 10.00      A   
ATOM   2150  CG  GLU A 282      24.435 -11.097 -13.101  1.00 10.00      A   
ATOM   2151  CD  GLU A 282      24.283 -12.172 -14.158  1.00 10.00      A   
ATOM   2152  OE1 GLU A 282      23.641 -11.905 -15.192  1.00 10.00      A   
ATOM   2153  OE2 GLU A 282      24.816 -13.290 -13.965  1.00 10.00      A   
ATOM   2154  C   GLU A 282      24.626 -12.944 -10.604  1.00 10.00      A   
ATOM   2155  O   GLU A 282      24.723 -12.724  -9.398  1.00 10.00      A   
ATOM   2156  N   TYR A 283      25.592 -13.512 -11.329  1.00 10.00      A   
ATOM   2157  HN  TYR A 283      25.424 -13.667 -12.288  1.00 10.00      A   
ATOM   2158  CA  TYR A 283      26.896 -13.898 -10.773  1.00 10.00      A   
ATOM   2159  CB  TYR A 283      27.608 -12.717 -10.093  1.00 10.00      A   
ATOM   2160  CG  TYR A 283      27.582 -11.437 -10.905  1.00 10.00      A   
ATOM   2161  CD1 TYR A 283      28.085 -11.402 -12.200  1.00 10.00      A   
ATOM   2162  CD2 TYR A 283      27.049 -10.268 -10.379  1.00 10.00      A   
ATOM   2163  CE1 TYR A 283      28.056 -10.240 -12.946  1.00 10.00      A   
ATOM   2164  CE2 TYR A 283      27.017  -9.100 -11.118  1.00 10.00      A   
ATOM   2165  CZ  TYR A 283      27.521  -9.093 -12.400  1.00 10.00      A   
ATOM   2166  OH  TYR A 283      27.492  -7.933 -13.142  1.00 10.00      A   
ATOM   2167  HH  TYR A 283      27.989  -7.250 -12.681  1.00 10.00      A   
ATOM   2168  C   TYR A 283      26.810 -15.118  -9.849  1.00 10.00      A   
ATOM   2169  O   TYR A 283      27.730 -15.940  -9.803  1.00 10.00      A   
ATOM   2170  N   LEU A 284      25.703 -15.233  -9.125  1.00 10.00      A   
ATOM   2171  HN  LEU A 284      25.017 -14.531  -9.194  1.00 10.00      A   
ATOM   2172  CA  LEU A 284      25.485 -16.346  -8.214  1.00 10.00      A   
ATOM   2173  CB  LEU A 284      24.235 -16.094  -7.365  1.00 10.00      A   
ATOM   2174  CG  LEU A 284      23.939 -17.117  -6.266  1.00 10.00      A   
ATOM   2175  CD1 LEU A 284      25.016 -17.080  -5.194  1.00 10.00      A   
ATOM   2176  CD2 LEU A 284      22.566 -16.870  -5.660  1.00 10.00      A   
ATOM   2177  C   LEU A 284      25.349 -17.656  -8.988  1.00 10.00      A   
ATOM   2178  O   LEU A 284      25.739 -18.717  -8.501  1.00 10.00      A   
ATOM   2179  N   GLN A 285      24.793 -17.561 -10.198  1.00 10.00      A   
ATOM   2180  HN  GLN A 285      24.491 -16.681 -10.509  1.00 10.00      A   
ATOM   2181  CA  GLN A 285      24.601 -18.718 -11.074  1.00 10.00      A   
ATOM   2182  CB  GLN A 285      25.939 -19.366 -11.447  1.00 10.00      A   
ATOM   2183  CG  GLN A 285      26.761 -18.540 -12.427  1.00 10.00      A   
ATOM   2184  CD  GLN A 285      28.213 -18.971 -12.511  1.00 10.00      A   
ATOM   2185  OE1 GLN A 285      28.547 -20.139 -12.297  1.00 10.00      A   
ATOM   2186  NE2 GLN A 285      29.088 -18.028 -12.832  1.00 10.00      A   
ATOM   2187 HE21 GLN A 285      28.751 -17.119 -12.994  1.00 10.00      A   
ATOM   2188 HE22 GLN A 285      30.035 -18.275 -12.902  1.00 10.00      A   
ATOM   2189  C   GLN A 285      23.623 -19.732 -10.485  1.00 10.00      A   
ATOM   2190  O   GLN A 285      23.763 -20.941 -10.677  1.00 10.00      A   
ATOM   2191  N   GLN A 286      22.632 -19.220  -9.765  1.00 10.00      A   
ATOM   2192  HN  GLN A 286      22.594 -18.249  -9.641  1.00 10.00      A   
ATOM   2193  CA  GLN A 286      21.603 -20.048  -9.148  1.00 10.00      A   
ATOM   2194  CB  GLN A 286      21.842 -20.184  -7.641  1.00 10.00      A   
ATOM   2195  CG  GLN A 286      23.164 -20.838  -7.275  1.00 10.00      A   
ATOM   2196  CD  GLN A 286      23.270 -21.165  -5.800  1.00 10.00      A   
ATOM   2197  OE1 GLN A 286      22.711 -20.472  -4.949  1.00 10.00      A   
ATOM   2198  NE2 GLN A 286      23.984 -22.230  -5.488  1.00 10.00      A   
ATOM   2199 HE21 GLN A 286      24.396 -22.741  -6.218  1.00 10.00      A   
ATOM   2200 HE22 GLN A 286      24.067 -22.475  -4.542  1.00 10.00      A   
ATOM   2201  C   GLN A 286      20.214 -19.460  -9.409  1.00 10.00      A   
ATOM   2202  O   GLN A 286      20.032 -18.237  -9.390  1.00 10.00      A   
ATOM   2203  N   TRP A 287      19.251 -20.333  -9.674  1.00 10.00      A   
ATOM   2204  HN  TRP A 287      19.469 -21.291  -9.685  1.00 10.00      A   
ATOM   2205  CA  TRP A 287      17.875 -19.925  -9.933  1.00 10.00      A   
ATOM   2206  CB  TRP A 287      17.276 -20.776 -11.057  1.00 10.00      A   
ATOM   2207  CG  TRP A 287      17.624 -20.315 -12.440  1.00 10.00      A   
ATOM   2208  CD1 TRP A 287      18.786 -20.553 -13.116  1.00 10.00      A   
ATOM   2209  CD2 TRP A 287      16.796 -19.549 -13.322  1.00 10.00      A   
ATOM   2210  NE1 TRP A 287      18.735 -19.977 -14.362  1.00 10.00      A   
ATOM   2211  HE1 TRP A 287      19.454 -20.005 -15.037  1.00 10.00      A   
ATOM   2212  CE2 TRP A 287      17.524 -19.355 -14.513  1.00 10.00      A   
ATOM   2213  CE3 TRP A 287      15.510 -19.006 -13.220  1.00 10.00      A   
ATOM   2214  CZ2 TRP A 287      17.010 -18.643 -15.592  1.00 10.00      A   
ATOM   2215  CZ3 TRP A 287      15.003 -18.300 -14.293  1.00 10.00      A   
ATOM   2216  CH2 TRP A 287      15.751 -18.125 -15.463  1.00 10.00      A   
ATOM   2217  C   TRP A 287      17.039 -20.104  -8.673  1.00 10.00      A   
ATOM   2218  O   TRP A 287      17.359 -20.938  -7.827  1.00 10.00      A   
ATOM   2219  N   ASP A 288      15.974 -19.324  -8.543  1.00 10.00      A   
ATOM   2220  HN  ASP A 288      15.765 -18.663  -9.242  1.00 10.00      A   
ATOM   2221  CA  ASP A 288      15.105 -19.424  -7.379  1.00 10.00      A   
ATOM   2222  CB  ASP A 288      15.614 -18.553  -6.233  1.00 10.00      A   
ATOM   2223  CG  ASP A 288      15.612 -19.294  -4.912  1.00 10.00      A   
ATOM   2224  OD1 ASP A 288      14.548 -19.830  -4.526  1.00 10.00      A   
ATOM   2225  OD2 ASP A 288      16.671 -19.346  -4.249  1.00 10.00      A   
ATOM   2226  C   ASP A 288      13.667 -19.067  -7.736  1.00 10.00      A   
ATOM   2227  O   ASP A 288      13.371 -18.741  -8.888  1.00 10.00      A   
ATOM   2228  N   ASP A 289      12.779 -19.123  -6.753  1.00 10.00      A   
ATOM   2229  HN  ASP A 289      13.079 -19.368  -5.848  1.00 10.00      A   
ATOM   2230  CA  ASP A 289      11.369 -18.824  -6.983  1.00 10.00      A   
ATOM   2231  CB  ASP A 289      10.515 -20.095  -6.863  1.00 10.00      A   
ATOM   2232  CG  ASP A 289      10.902 -21.198  -7.827  1.00 10.00      A   
ATOM   2233  OD1 ASP A 289      10.646 -21.060  -9.042  1.00 10.00      A   
ATOM   2234  OD2 ASP A 289      11.443 -22.228  -7.368  1.00 10.00      A   
ATOM   2235  C   ASP A 289      10.835 -17.794  -5.996  1.00 10.00      A   
ATOM   2236  O   ASP A 289      11.206 -17.789  -4.819  1.00 10.00      A   
ATOM   2237  N   GLN A 290       9.967 -16.923  -6.488  1.00 10.00      A   
ATOM   2238  HN  GLN A 290       9.739 -16.966  -7.446  1.00 10.00      A   
ATOM   2239  CA  GLN A 290       9.330 -15.911  -5.661  1.00 10.00      A   
ATOM   2240  CB  GLN A 290       9.238 -14.571  -6.397  1.00 10.00      A   
ATOM   2241  CG  GLN A 290      10.545 -13.801  -6.484  1.00 10.00      A   
ATOM   2242  CD  GLN A 290      10.323 -12.321  -6.740  1.00 10.00      A   
ATOM   2243  OE1 GLN A 290      10.194 -11.529  -5.807  1.00 10.00      A   
ATOM   2244  NE2 GLN A 290      10.273 -11.936  -8.005  1.00 10.00      A   
ATOM   2245 HE21 GLN A 290      10.381 -12.618  -8.701  1.00 10.00      A   
ATOM   2246 HE22 GLN A 290      10.124 -10.984  -8.195  1.00 10.00      A   
ATOM   2247  C   GLN A 290       7.931 -16.397  -5.326  1.00 10.00      A   
ATOM   2248  O   GLN A 290       7.102 -16.577  -6.218  1.00 10.00      A   
ATOM   2249  N   GLU A 291       7.672 -16.620  -4.052  1.00 10.00      A   
ATOM   2250  HN  GLU A 291       8.365 -16.445  -3.382  1.00 10.00      A   
ATOM   2251  CA  GLU A 291       6.376 -17.117  -3.626  1.00 10.00      A   
ATOM   2252  CB  GLU A 291       6.534 -18.260  -2.621  1.00 10.00      A   
ATOM   2253  CG  GLU A 291       7.253 -19.476  -3.179  1.00 10.00      A   
ATOM   2254  CD  GLU A 291       6.554 -20.769  -2.823  1.00 10.00      A   
ATOM   2255  OE1 GLU A 291       5.723 -21.241  -3.630  1.00 10.00      A   
ATOM   2256  OE2 GLU A 291       6.832 -21.318  -1.736  1.00 10.00      A   
ATOM   2257  C   GLU A 291       5.488 -16.025  -3.046  1.00 10.00      A   
ATOM   2258  O   GLU A 291       5.948 -15.146  -2.312  1.00 10.00      A   
ATOM   2259  N   ARG A 292       4.220 -16.078  -3.413  1.00 10.00      A   
ATOM   2260  HN  ARG A 292       3.941 -16.779  -4.044  1.00 10.00      A   
ATOM   2261  CA  ARG A 292       3.218 -15.143  -2.926  1.00 10.00      A   
ATOM   2262  CB  ARG A 292       2.722 -14.235  -4.058  1.00 10.00      A   
ATOM   2263  CG  ARG A 292       3.814 -13.473  -4.795  1.00 10.00      A   
ATOM   2264  CD  ARG A 292       4.438 -12.393  -3.924  1.00 10.00      A   
ATOM   2265  NE  ARG A 292       5.872 -12.611  -3.727  1.00 10.00      A   
ATOM   2266  HE  ARG A 292       6.135 -13.329  -3.106  1.00 10.00      A   
ATOM   2267  CZ  ARG A 292       6.825 -11.908  -4.343  1.00 10.00      A   
ATOM   2268  NH1 ARG A 292       6.507 -10.944  -5.198  1.00 10.00      A   
ATOM   2269 HH11 ARG A 292       7.223 -10.421  -5.658  1.00 10.00      A   
ATOM   2270 HH12 ARG A 292       5.532 -10.728  -5.393  1.00 10.00      A   
ATOM   2271  NH2 ARG A 292       8.102 -12.162  -4.096  1.00 10.00      A   
ATOM   2272 HH21 ARG A 292       8.359 -12.882  -3.443  1.00 10.00      A   
ATOM   2273 HH22 ARG A 292       8.822 -11.637  -4.562  1.00 10.00      A   
ATOM   2274  C   ARG A 292       2.056 -15.965  -2.384  1.00 10.00      A   
ATOM   2275  O   ARG A 292       1.325 -16.592  -3.151  1.00 10.00      A   
ATOM   2276  N   ILE A 293       1.901 -15.991  -1.069  1.00 10.00      A   
ATOM   2277  HN  ILE A 293       2.498 -15.456  -0.498  1.00 10.00      A   
ATOM   2278  CA  ILE A 293       0.845 -16.781  -0.452  1.00 10.00      A   
ATOM   2279  CB  ILE A 293       1.419 -17.843   0.514  1.00 10.00      A   
ATOM   2280  CG1 ILE A 293       2.430 -18.737  -0.211  1.00 10.00      A   
ATOM   2281  CG2 ILE A 293       0.300 -18.683   1.118  1.00 10.00      A   
ATOM   2282  CD1 ILE A 293       3.193 -19.668   0.707  1.00 10.00      A   
ATOM   2283  C   ILE A 293      -0.165 -15.913   0.289  1.00 10.00      A   
ATOM   2284  O   ILE A 293       0.194 -15.143   1.182  1.00 10.00      A   
ATOM   2285  N   ASN A 294      -1.425 -16.047  -0.101  1.00 10.00      A   
ATOM   2286  HN  ASN A 294      -1.628 -16.659  -0.844  1.00 10.00      A   
ATOM   2287  CA  ASN A 294      -2.518 -15.311   0.518  1.00 10.00      A   
ATOM   2288  CB  ASN A 294      -3.147 -14.357  -0.502  1.00 10.00      A   
ATOM   2289  CG  ASN A 294      -3.041 -12.902  -0.104  1.00 10.00      A   
ATOM   2290  OD1 ASN A 294      -2.055 -12.483   0.492  1.00 10.00      A   
ATOM   2291  ND2 ASN A 294      -4.059 -12.120  -0.433  1.00 10.00      A   
ATOM   2292 HD21 ASN A 294      -4.821 -12.524  -0.913  1.00 10.00      A   
ATOM   2293 HD22 ASN A 294      -4.012 -11.172  -0.190  1.00 10.00      A   
ATOM   2294  C   ASN A 294      -3.580 -16.297   0.989  1.00 10.00      A   
ATOM   2295  O   ASN A 294      -4.201 -16.974   0.175  1.00 10.00      A   
ATOM   2296  N   GLU A 295      -3.782 -16.396   2.294  1.00 10.00      A   
ATOM   2297  HN  GLU A 295      -3.260 -15.838   2.909  1.00 10.00      A   
ATOM   2298  CA  GLU A 295      -4.778 -17.315   2.831  1.00 10.00      A   
ATOM   2299  CB  GLU A 295      -4.130 -18.395   3.701  1.00 10.00      A   
ATOM   2300  CG  GLU A 295      -3.382 -19.463   2.917  1.00 10.00      A   
ATOM   2301  CD  GLU A 295      -3.204 -20.748   3.702  1.00 10.00      A   
ATOM   2302  OE1 GLU A 295      -3.548 -21.829   3.170  1.00 10.00      A   
ATOM   2303  OE2 GLU A 295      -2.712 -20.691   4.848  1.00 10.00      A   
ATOM   2304  C   GLU A 295      -5.855 -16.576   3.614  1.00 10.00      A   
ATOM   2305  O   GLU A 295      -5.603 -15.526   4.206  1.00 10.00      A   
ATOM   2306  N   THR A 296      -7.062 -17.118   3.587  1.00 10.00      A   
ATOM   2307  HN  THR A 296      -7.208 -17.933   3.056  1.00 10.00      A   
ATOM   2308  CA  THR A 296      -8.184 -16.530   4.298  1.00 10.00      A   
ATOM   2309  CB  THR A 296      -9.037 -15.650   3.360  1.00 10.00      A   
ATOM   2310  OG1 THR A 296      -8.172 -14.839   2.553  1.00 10.00      A   
ATOM   2311  HG1 THR A 296      -7.278 -14.879   2.909  1.00 10.00      A   
ATOM   2312  CG2 THR A 296      -9.961 -14.747   4.166  1.00 10.00      A   
ATOM   2313  C   THR A 296      -9.066 -17.616   4.918  1.00 10.00      A   
ATOM   2314  O   THR A 296      -9.695 -18.401   4.208  1.00 10.00      A   
ATOM   2315  N   TYR A 297      -9.075 -17.673   6.244  1.00 10.00      A   
ATOM   2316  HN  TYR A 297      -8.519 -17.039   6.753  1.00 10.00      A   
ATOM   2317  CA  TYR A 297      -9.881 -18.642   6.975  1.00 10.00      A   
ATOM   2318  CB  TYR A 297      -9.040 -19.342   8.049  1.00 10.00      A   
ATOM   2319  CG  TYR A 297      -7.861 -20.134   7.526  1.00 10.00      A   
ATOM   2320  CD1 TYR A 297      -6.697 -19.499   7.110  1.00 10.00      A   
ATOM   2321  CD2 TYR A 297      -7.908 -21.520   7.460  1.00 10.00      A   
ATOM   2322  CE1 TYR A 297      -5.617 -20.220   6.640  1.00 10.00      A   
ATOM   2323  CE2 TYR A 297      -6.832 -22.249   6.993  1.00 10.00      A   
ATOM   2324  CZ  TYR A 297      -5.689 -21.595   6.584  1.00 10.00      A   
ATOM   2325  OH  TYR A 297      -4.615 -22.323   6.117  1.00 10.00      A   
ATOM   2326  HH  TYR A 297      -3.949 -21.719   5.742  1.00 10.00      A   
ATOM   2327  C   TYR A 297     -11.047 -17.919   7.640  1.00 10.00      A   
ATOM   2328  O   TYR A 297     -10.853 -16.888   8.290  1.00 10.00      A   
ATOM   2329  N   LEU A 298     -12.250 -18.446   7.474  1.00 10.00      A   
ATOM   2330  HN  LEU A 298     -12.351 -19.263   6.938  1.00 10.00      A   
ATOM   2331  CA  LEU A 298     -13.430 -17.834   8.060  1.00 10.00      A   
ATOM   2332  CB  LEU A 298     -14.136 -16.954   7.026  1.00 10.00      A   
ATOM   2333  CG  LEU A 298     -15.365 -16.183   7.513  1.00 10.00      A   
ATOM   2334  CD1 LEU A 298     -14.968 -15.121   8.527  1.00 10.00      A   
ATOM   2335  CD2 LEU A 298     -16.103 -15.560   6.339  1.00 10.00      A   
ATOM   2336  C   LEU A 298     -14.393 -18.886   8.597  1.00 10.00      A   
ATOM   2337  O   LEU A 298     -14.732 -19.848   7.904  1.00 10.00      A   
ATOM   2338  N   LEU A 299     -14.812 -18.704   9.839  1.00 10.00      A   
ATOM   2339  HN  LEU A 299     -14.473 -17.933  10.348  1.00 10.00      A   
ATOM   2340  CA  LEU A 299     -15.750 -19.612  10.484  1.00 10.00      A   
ATOM   2341  CB  LEU A 299     -15.012 -20.582  11.411  1.00 10.00      A   
ATOM   2342  CG  LEU A 299     -15.870 -21.654  12.090  1.00 10.00      A   
ATOM   2343  CD1 LEU A 299     -16.565 -22.526  11.054  1.00 10.00      A   
ATOM   2344  CD2 LEU A 299     -15.023 -22.502  13.026  1.00 10.00      A   
ATOM   2345  C   LEU A 299     -16.776 -18.803  11.268  1.00 10.00      A   
ATOM   2346  O   LEU A 299     -16.439 -18.147  12.257  1.00 10.00      A   
ATOM   2347  N   LYS A 300     -18.022 -18.839  10.819  1.00 10.00      A   
ATOM   2348  HN  LYS A 300     -18.236 -19.395  10.036  1.00 10.00      A   
ATOM   2349  CA  LYS A 300     -19.086 -18.087  11.471  1.00 10.00      A   
ATOM   2350  CB  LYS A 300     -19.673 -17.053  10.507  1.00 10.00      A   
ATOM   2351  CG  LYS A 300     -18.681 -16.002  10.036  1.00 10.00      A   
ATOM   2352  CD  LYS A 300     -19.268 -15.132   8.935  1.00 10.00      A   
ATOM   2353  CE  LYS A 300     -20.517 -14.403   9.406  1.00 10.00      A   
ATOM   2354  NZ  LYS A 300     -21.014 -13.440   8.388  1.00 10.00      A   
ATOM   2355  HZ1 LYS A 300     -21.962 -13.090   8.657  1.00 10.00      A   
ATOM   2356  HZ2 LYS A 300     -21.080 -13.902   7.456  1.00 10.00      A   
ATOM   2357  HZ3 LYS A 300     -20.365 -12.629   8.317  1.00 10.00      A   
ATOM   2358  C   LYS A 300     -20.194 -19.000  11.968  1.00 10.00      A   
ATOM   2359  O   LYS A 300     -20.541 -19.982  11.313  1.00 10.00      A   
ATOM   2360  N   GLY A 301     -20.747 -18.663  13.126  1.00 10.00      A   
ATOM   2361  HN  GLY A 301     -20.419 -17.866  13.602  1.00 10.00      A   
ATOM   2362  CA  GLY A 301     -21.824 -19.441  13.701  1.00 10.00      A   
ATOM   2363  C   GLY A 301     -22.872 -18.538  14.320  1.00 10.00      A   
ATOM   2364  O   GLY A 301     -22.556 -17.719  15.188  1.00 10.00      A   
ATOM   2365  N   THR A 302     -24.113 -18.677  13.880  1.00 10.00      A   
ATOM   2366  HN  THR A 302     -24.312 -19.360  13.203  1.00 10.00      A   
ATOM   2367  CA  THR A 302     -25.197 -17.851  14.387  1.00 10.00      A   
ATOM   2368  CB  THR A 302     -25.893 -17.094  13.239  1.00 10.00      A   
ATOM   2369  OG1 THR A 302     -25.993 -17.947  12.090  1.00 10.00      A   
ATOM   2370  HG1 THR A 302     -26.854 -17.825  11.676  1.00 10.00      A   
ATOM   2371  CG2 THR A 302     -25.108 -15.845  12.870  1.00 10.00      A   
ATOM   2372  C   THR A 302     -26.232 -18.681  15.142  1.00 10.00      A   
ATOM   2373  O   THR A 302     -26.455 -19.854  14.829  1.00 10.00      A   
ATOM   2374  N   TYR A 303     -26.850 -18.070  16.146  1.00 10.00      A   
ATOM   2375  HN  TYR A 303     -26.607 -17.142  16.365  1.00 10.00      A   
ATOM   2376  CA  TYR A 303     -27.871 -18.739  16.941  1.00 10.00      A   
ATOM   2377  CB  TYR A 303     -27.259 -19.374  18.197  1.00 10.00      A   
ATOM   2378  CG  TYR A 303     -28.278 -19.966  19.152  1.00 10.00      A   
ATOM   2379  CD1 TYR A 303     -29.014 -21.092  18.804  1.00 10.00      A   
ATOM   2380  CD2 TYR A 303     -28.507 -19.397  20.400  1.00 10.00      A   
ATOM   2381  CE1 TYR A 303     -29.946 -21.633  19.669  1.00 10.00      A   
ATOM   2382  CE2 TYR A 303     -29.437 -19.932  21.271  1.00 10.00      A   
ATOM   2383  CZ  TYR A 303     -30.155 -21.049  20.902  1.00 10.00      A   
ATOM   2384  OH  TYR A 303     -31.083 -21.588  21.768  1.00 10.00      A   
ATOM   2385  HH  TYR A 303     -30.999 -22.551  21.764  1.00 10.00      A   
ATOM   2386  C   TYR A 303     -28.978 -17.766  17.329  1.00 10.00      A   
ATOM   2387  O   TYR A 303     -28.711 -16.679  17.844  1.00 10.00      A   
ATOM   2388  N   LEU A 304     -30.214 -18.152  17.056  1.00 10.00      A   
ATOM   2389  HN  LEU A 304     -30.357 -19.021  16.612  1.00 10.00      A   
ATOM   2390  CA  LEU A 304     -31.367 -17.333  17.394  1.00 10.00      A   
ATOM   2391  CB  LEU A 304     -32.424 -17.410  16.285  1.00 10.00      A   
ATOM   2392  CG  LEU A 304     -33.762 -16.712  16.558  1.00 10.00      A   
ATOM   2393  CD1 LEU A 304     -33.584 -15.205  16.652  1.00 10.00      A   
ATOM   2394  CD2 LEU A 304     -34.778 -17.065  15.484  1.00 10.00      A   
ATOM   2395  C   LEU A 304     -31.948 -17.810  18.717  1.00 10.00      A   
ATOM   2396  O   LEU A 304     -32.171 -19.005  18.908  1.00 10.00      A   
ATOM   2397  N   THR A 305     -32.176 -16.883  19.632  1.00 10.00      A   
ATOM   2398  HN  THR A 305     -31.982 -15.943  19.424  1.00 10.00      A   
ATOM   2399  CA  THR A 305     -32.716 -17.223  20.937  1.00 10.00      A   
ATOM   2400  CB  THR A 305     -32.260 -16.213  22.008  1.00 10.00      A   
ATOM   2401  OG1 THR A 305     -32.706 -14.897  21.649  1.00 10.00      A   
ATOM   2402  HG1 THR A 305     -32.208 -14.587  20.877  1.00 10.00      A   
ATOM   2403  CG2 THR A 305     -30.744 -16.216  22.138  1.00 10.00      A   
ATOM   2404  C   THR A 305     -34.239 -17.259  20.905  1.00 10.00      A   
ATOM   2405  O   THR A 305     -34.865 -16.802  19.945  1.00 10.00      A   
ATOM   2406  N   ASP A 306     -34.830 -17.783  21.968  1.00 10.00      A   
ATOM   2407  HN  ASP A 306     -34.273 -18.122  22.706  1.00 10.00      A   
ATOM   2408  CA  ASP A 306     -36.280 -17.877  22.076  1.00 10.00      A   
ATOM   2409  CB  ASP A 306     -36.670 -18.877  23.168  1.00 10.00      A   
ATOM   2410  CG  ASP A 306     -36.617 -20.315  22.693  1.00 10.00      A   
ATOM   2411  OD1 ASP A 306     -35.587 -20.724  22.113  1.00 10.00      A   
ATOM   2412  OD2 ASP A 306     -37.610 -21.049  22.897  1.00 10.00      A   
ATOM   2413  C   ASP A 306     -36.877 -16.507  22.371  1.00 10.00      A   
ATOM   2414  O   ASP A 306     -38.084 -16.293  22.232  1.00 10.00      A   
ATOM   2415  N   SER A 307     -36.015 -15.580  22.771  1.00 10.00      A   
ATOM   2416  HN  SER A 307     -35.069 -15.825  22.872  1.00 10.00      A   
ATOM   2417  CA  SER A 307     -36.426 -14.219  23.082  1.00 10.00      A   
ATOM   2418  CB  SER A 307     -35.426 -13.595  24.065  1.00 10.00      A   
ATOM   2419  OG  SER A 307     -35.767 -12.257  24.396  1.00 10.00      A   
ATOM   2420  HG  SER A 307     -35.117 -11.656  23.993  1.00 10.00      A   
ATOM   2421  C   SER A 307     -36.520 -13.379  21.805  1.00 10.00      A   
ATOM   2422  O   SER A 307     -37.064 -12.272  21.811  1.00 10.00      A   
ATOM   2423  N   GLY A 308     -35.993 -13.914  20.708  1.00 10.00      A   
ATOM   2424  HN  GLY A 308     -35.577 -14.802  20.755  1.00 10.00      A   
ATOM   2425  CA  GLY A 308     -36.029 -13.200  19.446  1.00 10.00      A   
ATOM   2426  C   GLY A 308     -34.742 -12.444  19.187  1.00 10.00      A   
ATOM   2427  O   GLY A 308     -34.623 -11.716  18.198  1.00 10.00      A   
ATOM   2428  N   ASP A 309     -33.784 -12.616  20.086  1.00 10.00      A   
ATOM   2429  HN  ASP A 309     -33.953 -13.198  20.854  1.00 10.00      A   
ATOM   2430  CA  ASP A 309     -32.488 -11.967  19.969  1.00 10.00      A   
ATOM   2431  CB  ASP A 309     -31.938 -11.617  21.357  1.00 10.00      A   
ATOM   2432  CG  ASP A 309     -32.919 -10.811  22.192  1.00 10.00      A   
ATOM   2433  OD1 ASP A 309     -33.328  -9.716  21.751  1.00 10.00      A   
ATOM   2434  OD2 ASP A 309     -33.294 -11.275  23.291  1.00 10.00      A   
ATOM   2435  C   ASP A 309     -31.532 -12.895  19.229  1.00 10.00      A   
ATOM   2436  O   ASP A 309     -31.630 -14.117  19.354  1.00 10.00      A   
ATOM   2437  N   ILE A 310     -30.612 -12.334  18.464  1.00 10.00      A   
ATOM   2438  HN  ILE A 310     -30.542 -11.353  18.431  1.00 10.00      A   
ATOM   2439  CA  ILE A 310     -29.681 -13.150  17.691  1.00 10.00      A   
ATOM   2440  CB  ILE A 310     -29.693 -12.777  16.190  1.00 10.00      A   
ATOM   2441  CG1 ILE A 310     -31.127 -12.730  15.653  1.00 10.00      A   
ATOM   2442  CG2 ILE A 310     -28.857 -13.765  15.384  1.00 10.00      A   
ATOM   2443  CD1 ILE A 310     -31.223 -12.365  14.186  1.00 10.00      A   
ATOM   2444  C   ILE A 310     -28.251 -13.053  18.212  1.00 10.00      A   
ATOM   2445  O   ILE A 310     -27.750 -11.964  18.489  1.00 10.00      A   
ATOM   2446  N   ILE A 311     -27.606 -14.203  18.344  1.00 10.00      A   
ATOM   2447  HN  ILE A 311     -28.076 -15.041  18.126  1.00 10.00      A   
ATOM   2448  CA  ILE A 311     -26.221 -14.273  18.789  1.00 10.00      A   
ATOM   2449  CB  ILE A 311     -26.015 -15.390  19.836  1.00 10.00      A   
ATOM   2450  CG1 ILE A 311     -26.945 -15.177  21.035  1.00 10.00      A   
ATOM   2451  CG2 ILE A 311     -24.559 -15.443  20.287  1.00 10.00      A   
ATOM   2452  CD1 ILE A 311     -26.889 -16.288  22.062  1.00 10.00      A   
ATOM   2453  C   ILE A 311     -25.348 -14.560  17.572  1.00 10.00      A   
ATOM   2454  O   ILE A 311     -25.603 -15.513  16.831  1.00 10.00      A   
ATOM   2455  N   ARG A 312     -24.341 -13.730  17.354  1.00 10.00      A   
ATOM   2456  HN  ARG A 312     -24.171 -12.997  17.991  1.00 10.00      A   
ATOM   2457  CA  ARG A 312     -23.461 -13.887  16.205  1.00 10.00      A   
ATOM   2458  CB  ARG A 312     -23.627 -12.699  15.250  1.00 10.00      A   
ATOM   2459  CG  ARG A 312     -25.022 -12.568  14.661  1.00 10.00      A   
ATOM   2460  CD  ARG A 312     -25.208 -11.238  13.949  1.00 10.00      A   
ATOM   2461  NE  ARG A 312     -26.534 -11.133  13.340  1.00 10.00      A   
ATOM   2462  HE  ARG A 312     -26.774 -11.819  12.676  1.00 10.00      A   
ATOM   2463  CZ  ARG A 312     -27.413 -10.167  13.611  1.00 10.00      A   
ATOM   2464  NH1 ARG A 312     -27.113  -9.200  14.468  1.00 10.00      A   
ATOM   2465 HH11 ARG A 312     -27.786  -8.479  14.662  1.00 10.00      A   
ATOM   2466 HH12 ARG A 312     -26.210  -9.181  14.927  1.00 10.00      A   
ATOM   2467  NH2 ARG A 312     -28.605 -10.170  13.028  1.00 10.00      A   
ATOM   2468 HH21 ARG A 312     -29.272  -9.437  13.238  1.00 10.00      A   
ATOM   2469 HH22 ARG A 312     -28.851 -10.899  12.384  1.00 10.00      A   
ATOM   2470  C   ARG A 312     -22.005 -14.010  16.627  1.00 10.00      A   
ATOM   2471  O   ARG A 312     -21.475 -13.144  17.322  1.00 10.00      A   
ATOM   2472  N   MET A 313     -21.366 -15.092  16.213  1.00 10.00      A   
ATOM   2473  HN  MET A 313     -21.848 -15.755  15.671  1.00 10.00      A   
ATOM   2474  CA  MET A 313     -19.964 -15.322  16.526  1.00 10.00      A   
ATOM   2475  CB  MET A 313     -19.784 -16.569  17.391  1.00 10.00      A   
ATOM   2476  CG  MET A 313     -18.341 -16.828  17.798  1.00 10.00      A   
ATOM   2477  SD  MET A 313     -18.167 -18.199  18.959  1.00 10.00      A   
ATOM   2478  CE  MET A 313     -18.968 -19.521  18.049  1.00 10.00      A   
ATOM   2479  C   MET A 313     -19.170 -15.451  15.236  1.00 10.00      A   
ATOM   2480  O   MET A 313     -19.431 -16.338  14.420  1.00 10.00      A   
ATOM   2481  N   THR A 314     -18.207 -14.569  15.054  1.00 10.00      A   
ATOM   2482  HN  THR A 314     -18.031 -13.901  15.754  1.00 10.00      A   
ATOM   2483  CA  THR A 314     -17.397 -14.567  13.849  1.00 10.00      A   
ATOM   2484  CB  THR A 314     -17.560 -13.236  13.086  1.00 10.00      A   
ATOM   2485  OG1 THR A 314     -18.953 -12.911  12.975  1.00 10.00      A   
ATOM   2486  HG1 THR A 314     -19.076 -12.258  12.272  1.00 10.00      A   
ATOM   2487  CG2 THR A 314     -16.951 -13.333  11.695  1.00 10.00      A   
ATOM   2488  C   THR A 314     -15.915 -14.795  14.153  1.00 10.00      A   
ATOM   2489  O   THR A 314     -15.317 -14.087  14.965  1.00 10.00      A   
ATOM   2490  N   GLY A 315     -15.342 -15.802  13.506  1.00 10.00      A   
ATOM   2491  HN  GLY A 315     -15.884 -16.354  12.900  1.00 10.00      A   
ATOM   2492  CA  GLY A 315     -13.937 -16.106  13.677  1.00 10.00      A   
ATOM   2493  C   GLY A 315     -13.218 -16.013  12.349  1.00 10.00      A   
ATOM   2494  O   GLY A 315     -13.648 -16.620  11.366  1.00 10.00      A   
ATOM   2495  N   MET A 316     -12.141 -15.247  12.307  1.00 10.00      A   
ATOM   2496  HN  MET A 316     -11.840 -14.791  13.127  1.00 10.00      A   
ATOM   2497  CA  MET A 316     -11.390 -15.066  11.075  1.00 10.00      A   
ATOM   2498  CB  MET A 316     -11.653 -13.663  10.516  1.00 10.00      A   
ATOM   2499  CG  MET A 316     -11.278 -13.478   9.052  1.00 10.00      A   
ATOM   2500  SD  MET A 316     -11.487 -11.773   8.491  1.00 10.00      A   
ATOM   2501  CE  MET A 316     -13.256 -11.560   8.693  1.00 10.00      A   
ATOM   2502  C   MET A 316      -9.894 -15.272  11.299  1.00 10.00      A   
ATOM   2503  O   MET A 316      -9.397 -15.121  12.417  1.00 10.00      A   
ATOM   2504  N   TYR A 317      -9.199 -15.643  10.231  1.00 10.00      A   
ATOM   2505  HN  TYR A 317      -9.678 -15.780   9.383  1.00 10.00      A   
ATOM   2506  CA  TYR A 317      -7.758 -15.865  10.258  1.00 10.00      A   
ATOM   2507  CB  TYR A 317      -7.450 -17.303  10.706  1.00 10.00      A   
ATOM   2508  CG  TYR A 317      -5.982 -17.589  10.954  1.00 10.00      A   
ATOM   2509  CD1 TYR A 317      -5.128 -16.599  11.420  1.00 10.00      A   
ATOM   2510  CD2 TYR A 317      -5.452 -18.853  10.727  1.00 10.00      A   
ATOM   2511  CE1 TYR A 317      -3.790 -16.853  11.651  1.00 10.00      A   
ATOM   2512  CE2 TYR A 317      -4.113 -19.118  10.955  1.00 10.00      A   
ATOM   2513  CZ  TYR A 317      -3.287 -18.113  11.417  1.00 10.00      A   
ATOM   2514  OH  TYR A 317      -1.954 -18.370  11.647  1.00 10.00      A   
ATOM   2515  HH  TYR A 317      -1.601 -18.902  10.925  1.00 10.00      A   
ATOM   2516  C   TYR A 317      -7.196 -15.610   8.859  1.00 10.00      A   
ATOM   2517  O   TYR A 317      -7.377 -16.423   7.954  1.00 10.00      A   
ATOM   2518  N   SER A 318      -6.529 -14.479   8.680  1.00 10.00      A   
ATOM   2519  HN  SER A 318      -6.400 -13.870   9.442  1.00 10.00      A   
ATOM   2520  CA  SER A 318      -5.975 -14.120   7.382  1.00 10.00      A   
ATOM   2521  CB  SER A 318      -6.728 -12.915   6.808  1.00 10.00      A   
ATOM   2522  OG  SER A 318      -8.078 -12.897   7.254  1.00 10.00      A   
ATOM   2523  HG  SER A 318      -8.664 -12.819   6.497  1.00 10.00      A   
ATOM   2524  C   SER A 318      -4.472 -13.831   7.455  1.00 10.00      A   
ATOM   2525  O   SER A 318      -4.057 -12.690   7.678  1.00 10.00      A   
ATOM   2526  N   PRO A 319      -3.637 -14.875   7.311  1.00 10.00      A   
ATOM   2527  CA  PRO A 319      -2.189 -14.752   7.331  1.00 10.00      A   
ATOM   2528  CB  PRO A 319      -1.783 -16.028   8.078  1.00 10.00      A   
ATOM   2529  CG  PRO A 319      -2.894 -17.015   7.835  1.00 10.00      A   
ATOM   2530  CD  PRO A 319      -4.031 -16.277   7.168  1.00 10.00      A   
ATOM   2531  C   PRO A 319      -1.596 -14.766   5.917  1.00 10.00      A   
ATOM   2532  O   PRO A 319      -1.711 -15.758   5.192  1.00 10.00      A   
ATOM   2533  N   HIS A 320      -0.972 -13.667   5.520  1.00 10.00      A   
ATOM   2534  HN  HIS A 320      -0.906 -12.900   6.133  1.00 10.00      A   
ATOM   2535  CA  HIS A 320      -0.362 -13.577   4.194  1.00 10.00      A   
ATOM   2536  CB  HIS A 320      -0.929 -12.415   3.368  1.00 10.00      A   
ATOM   2537  CG  HIS A 320      -0.931 -11.079   4.048  1.00 10.00      A   
ATOM   2538  ND1 HIS A 320       0.184 -10.273   4.066  1.00 10.00      A   
ATOM   2539  CD2 HIS A 320      -1.946 -10.448   4.688  1.00 10.00      A   
ATOM   2540  CE1 HIS A 320      -0.175  -9.175   4.708  1.00 10.00      A   
ATOM   2541  NE2 HIS A 320      -1.453  -9.239   5.101  1.00 10.00      A   
ATOM   2542  HE2 HIS A 320      -1.952  -8.544   5.590  1.00 10.00      A   
ATOM   2543  C   HIS A 320       1.154 -13.493   4.293  1.00 10.00      A   
ATOM   2544  O   HIS A 320       1.688 -13.067   5.317  1.00 10.00      A   
ATOM   2545  N   GLU A 321       1.846 -13.909   3.237  1.00 10.00      A   
ATOM   2546  HN  GLU A 321       1.367 -14.239   2.443  1.00 10.00      A   
ATOM   2547  CA  GLU A 321       3.300 -13.884   3.229  1.00 10.00      A   
ATOM   2548  CB  GLU A 321       3.857 -15.129   3.919  1.00 10.00      A   
ATOM   2549  CG  GLU A 321       3.272 -16.438   3.410  1.00 10.00      A   
ATOM   2550  CD  GLU A 321       4.003 -17.643   3.954  1.00 10.00      A   
ATOM   2551  OE1 GLU A 321       5.130 -17.914   3.490  1.00 10.00      A   
ATOM   2552  OE2 GLU A 321       3.461 -18.317   4.858  1.00 10.00      A   
ATOM   2553  C   GLU A 321       3.870 -13.764   1.817  1.00 10.00      A   
ATOM   2554  O   GLU A 321       3.457 -14.475   0.895  1.00 10.00      A   
ATOM   2555  N   SER A 322       4.820 -12.858   1.661  1.00 10.00      A   
ATOM   2556  HN  SER A 322       5.086 -12.310   2.434  1.00 10.00      A   
ATOM   2557  CA  SER A 322       5.476 -12.637   0.385  1.00 10.00      A   
ATOM   2558  CB  SER A 322       5.283 -11.186  -0.059  1.00 10.00      A   
ATOM   2559  OG  SER A 322       3.905 -10.852  -0.085  1.00 10.00      A   
ATOM   2560  HG  SER A 322       3.613 -10.618   0.805  1.00 10.00      A   
ATOM   2561  C   SER A 322       6.961 -12.982   0.491  1.00 10.00      A   
ATOM   2562  O   SER A 322       7.725 -12.285   1.161  1.00 10.00      A   
ATOM   2563  N   LYS A 323       7.352 -14.073  -0.152  1.00 10.00      A   
ATOM   2564  HN  LYS A 323       6.686 -14.591  -0.659  1.00 10.00      A   
ATOM   2565  CA  LYS A 323       8.734 -14.537  -0.135  1.00 10.00      A   
ATOM   2566  CB  LYS A 323       8.770 -16.036  -0.453  1.00 10.00      A   
ATOM   2567  CG  LYS A 323      10.159 -16.640  -0.587  1.00 10.00      A   
ATOM   2568  CD  LYS A 323      10.069 -18.112  -0.959  1.00 10.00      A   
ATOM   2569  CE  LYS A 323      11.437 -18.723  -1.208  1.00 10.00      A   
ATOM   2570  NZ  LYS A 323      12.284 -18.725   0.014  1.00 10.00      A   
ATOM   2571  HZ1 LYS A 323      11.851 -19.314   0.752  1.00 10.00      A   
ATOM   2572  HZ2 LYS A 323      12.390 -17.759   0.380  1.00 10.00      A   
ATOM   2573  HZ3 LYS A 323      13.228 -19.104  -0.206  1.00 10.00      A   
ATOM   2574  C   LYS A 323       9.588 -13.767  -1.139  1.00 10.00      A   
ATOM   2575  O   LYS A 323       9.338 -13.819  -2.345  1.00 10.00      A   
ATOM   2576  N   PHE A 324      10.590 -13.059  -0.633  1.00 10.00      A   
ATOM   2577  HN  PHE A 324      10.737 -13.067   0.342  1.00 10.00      A   
ATOM   2578  CA  PHE A 324      11.496 -12.279  -1.468  1.00 10.00      A   
ATOM   2579  CB  PHE A 324      11.426 -10.794  -1.101  1.00 10.00      A   
ATOM   2580  CG  PHE A 324      10.291 -10.051  -1.745  1.00 10.00      A   
ATOM   2581  CD1 PHE A 324      10.405  -9.583  -3.044  1.00 10.00      A   
ATOM   2582  CD2 PHE A 324       9.115  -9.816  -1.051  1.00 10.00      A   
ATOM   2583  CE1 PHE A 324       9.369  -8.894  -3.642  1.00 10.00      A   
ATOM   2584  CE2 PHE A 324       8.074  -9.128  -1.643  1.00 10.00      A   
ATOM   2585  CZ  PHE A 324       8.201  -8.667  -2.941  1.00 10.00      A   
ATOM   2586  C   PHE A 324      12.929 -12.785  -1.308  1.00 10.00      A   
ATOM   2587  O   PHE A 324      13.187 -13.705  -0.529  1.00 10.00      A   
ATOM   2588  N   TYR A 325      13.858 -12.177  -2.037  1.00 10.00      A   
ATOM   2589  HN  TYR A 325      13.600 -11.434  -2.621  1.00 10.00      A   
ATOM   2590  CA  TYR A 325      15.256 -12.575  -1.982  1.00 10.00      A   
ATOM   2591  CB  TYR A 325      15.571 -13.547  -3.120  1.00 10.00      A   
ATOM   2592  CG  TYR A 325      15.296 -14.992  -2.792  1.00 10.00      A   
ATOM   2593  CD1 TYR A 325      16.223 -15.747  -2.090  1.00 10.00      A   
ATOM   2594  CD2 TYR A 325      14.113 -15.600  -3.183  1.00 10.00      A   
ATOM   2595  CE1 TYR A 325      15.980 -17.068  -1.784  1.00 10.00      A   
ATOM   2596  CE2 TYR A 325      13.861 -16.921  -2.881  1.00 10.00      A   
ATOM   2597  CZ  TYR A 325      14.798 -17.650  -2.181  1.00 10.00      A   
ATOM   2598  OH  TYR A 325      14.553 -18.971  -1.887  1.00 10.00      A   
ATOM   2599  HH  TYR A 325      14.556 -19.484  -2.714  1.00 10.00      A   
ATOM   2600  C   TYR A 325      16.174 -11.369  -2.105  1.00 10.00      A   
ATOM   2601  O   TYR A 325      15.775 -10.329  -2.624  1.00 10.00      A   
ATOM   2602  N   LYS A 326      17.398 -11.514  -1.617  1.00 10.00      A   
ATOM   2603  HN  LYS A 326      17.647 -12.361  -1.195  1.00 10.00      A   
ATOM   2604  CA  LYS A 326      18.385 -10.450  -1.707  1.00 10.00      A   
ATOM   2605  CB  LYS A 326      19.427 -10.578  -0.595  1.00 10.00      A   
ATOM   2606  CG  LYS A 326      18.915 -10.228   0.791  1.00 10.00      A   
ATOM   2607  CD  LYS A 326      19.988 -10.453   1.844  1.00 10.00      A   
ATOM   2608  CE  LYS A 326      19.423 -10.330   3.250  1.00 10.00      A   
ATOM   2609  NZ  LYS A 326      18.366 -11.344   3.523  1.00 10.00      A   
ATOM   2610  HZ1 LYS A 326      18.796 -12.277   3.671  1.00 10.00      A   
ATOM   2611  HZ2 LYS A 326      17.709 -11.403   2.718  1.00 10.00      A   
ATOM   2612  HZ3 LYS A 326      17.827 -11.081   4.376  1.00 10.00      A   
ATOM   2613  C   LYS A 326      19.066 -10.534  -3.064  1.00 10.00      A   
ATOM   2614  O   LYS A 326      19.510 -11.609  -3.466  1.00 10.00      A   
ATOM   2615  N   LYS A 327      19.138  -9.411  -3.763  1.00 10.00      A   
ATOM   2616  HN  LYS A 327      18.779  -8.586  -3.377  1.00 10.00      A   
ATOM   2617  CA  LYS A 327      19.743  -9.369  -5.087  1.00 10.00      A   
ATOM   2618  CB  LYS A 327      19.626  -7.964  -5.690  1.00 10.00      A   
ATOM   2619  CG  LYS A 327      20.419  -7.762  -6.974  1.00 10.00      A   
ATOM   2620  CD  LYS A 327      20.214  -6.369  -7.546  1.00 10.00      A   
ATOM   2621  CE  LYS A 327      19.180  -6.375  -8.658  1.00 10.00      A   
ATOM   2622  NZ  LYS A 327      19.737  -6.922  -9.922  1.00 10.00      A   
ATOM   2623  HZ1 LYS A 327      20.319  -7.761  -9.723  1.00 10.00      A   
ATOM   2624  HZ2 LYS A 327      20.329  -6.207 -10.393  1.00 10.00      A   
ATOM   2625  HZ3 LYS A 327      18.962  -7.199 -10.564  1.00 10.00      A   
ATOM   2626  C   LYS A 327      21.197  -9.838  -5.086  1.00 10.00      A   
ATOM   2627  O   LYS A 327      22.069  -9.184  -4.506  1.00 10.00      A   
ATOM   2628  N   ASP A 328      21.423 -10.994  -5.713  1.00 10.00      A   
ATOM   2629  HN  ASP A 328      20.655 -11.479  -6.088  1.00 10.00      A   
ATOM   2630  CA  ASP A 328      22.757 -11.589  -5.862  1.00 10.00      A   
ATOM   2631  CB  ASP A 328      23.697 -10.678  -6.669  1.00 10.00      A   
ATOM   2632  CG  ASP A 328      23.084 -10.175  -7.966  1.00 10.00      A   
ATOM   2633  OD1 ASP A 328      22.198 -10.862  -8.525  1.00 10.00      A   
ATOM   2634  OD2 ASP A 328      23.473  -9.080  -8.428  1.00 10.00      A   
ATOM   2635  C   ASP A 328      23.393 -11.991  -4.529  1.00 10.00      A   
ATOM   2636  O   ASP A 328      24.621 -12.010  -4.392  1.00 10.00      A   
ATOM   2637  N   VAL A 329      22.566 -12.335  -3.551  1.00 10.00      A   
ATOM   2638  HN  VAL A 329      21.597 -12.320  -3.714  1.00 10.00      A   
ATOM   2639  CA  VAL A 329      23.066 -12.738  -2.240  1.00 10.00      A   
ATOM   2640  CB  VAL A 329      22.580 -11.789  -1.125  1.00 10.00      A   
ATOM   2641  CG1 VAL A 329      23.080 -12.246   0.239  1.00 10.00      A   
ATOM   2642  CG2 VAL A 329      23.024 -10.362  -1.405  1.00 10.00      A   
ATOM   2643  C   VAL A 329      22.651 -14.169  -1.913  1.00 10.00      A   
ATOM   2644  O   VAL A 329      21.467 -14.504  -1.941  1.00 10.00      A   
ATOM   2645  N   LYS A 330      23.635 -15.005  -1.598  1.00 10.00      A   
ATOM   2646  HN  LYS A 330      24.555 -14.669  -1.574  1.00 10.00      A   
ATOM   2647  CA  LYS A 330      23.384 -16.400  -1.265  1.00 10.00      A   
ATOM   2648  CB  LYS A 330      24.690 -17.203  -1.291  1.00 10.00      A   
ATOM   2649  CG  LYS A 330      24.517 -18.689  -1.011  1.00 10.00      A   
ATOM   2650  CD  LYS A 330      25.844 -19.429  -1.070  1.00 10.00      A   
ATOM   2651  CE  LYS A 330      25.671 -20.904  -0.735  1.00 10.00      A   
ATOM   2652  NZ  LYS A 330      26.912 -21.681  -0.990  1.00 10.00      A   
ATOM   2653  HZ1 LYS A 330      26.743 -22.692  -0.818  1.00 10.00      A   
ATOM   2654  HZ2 LYS A 330      27.673 -21.361  -0.357  1.00 10.00      A   
ATOM   2655  HZ3 LYS A 330      27.217 -21.556  -1.977  1.00 10.00      A   
ATOM   2656  C   LYS A 330      22.723 -16.518   0.105  1.00 10.00      A   
ATOM   2657  O   LYS A 330      23.147 -15.868   1.064  1.00 10.00      A   
ATOM   2658  N   ASN A 331      21.678 -17.345   0.178  1.00 10.00      A   
ATOM   2659  HN  ASN A 331      21.392 -17.818  -0.633  1.00 10.00      A   
ATOM   2660  CA  ASN A 331      20.935 -17.572   1.420  1.00 10.00      A   
ATOM   2661  CB  ASN A 331      21.799 -18.275   2.479  1.00 10.00      A   
ATOM   2662  CG  ASN A 331      22.088 -19.728   2.149  1.00 10.00      A   
ATOM   2663  OD1 ASN A 331      21.381 -20.351   1.357  1.00 10.00      A   
ATOM   2664  ND2 ASN A 331      23.121 -20.282   2.766  1.00 10.00      A   
ATOM   2665 HD21 ASN A 331      23.635 -19.731   3.397  1.00 10.00      A   
ATOM   2666 HD22 ASN A 331      23.328 -21.224   2.572  1.00 10.00      A   
ATOM   2667  C   ASN A 331      20.365 -16.269   1.970  1.00 10.00      A   
ATOM   2668  O   ASN A 331      20.156 -16.119   3.175  1.00 10.00      A   
ATOM   2669  N   GLY A 332      20.094 -15.335   1.070  1.00 10.00      A   
ATOM   2670  HN  GLY A 332      20.260 -15.520   0.121  1.00 10.00      A   
ATOM   2671  CA  GLY A 332      19.564 -14.053   1.470  1.00 10.00      A   
ATOM   2672  C   GLY A 332      18.057 -13.970   1.349  1.00 10.00      A   
ATOM   2673  O   GLY A 332      17.500 -12.876   1.278  1.00 10.00      A   
ATOM   2674  N   GLY A 333      17.395 -15.117   1.332  1.00 10.00      A   
ATOM   2675  HN  GLY A 333      17.891 -15.963   1.396  1.00 10.00      A   
ATOM   2676  CA  GLY A 333      15.950 -15.136   1.221  1.00 10.00      A   
ATOM   2677  C   GLY A 333      15.265 -14.580   2.452  1.00 10.00      A   
ATOM   2678  O   GLY A 333      15.795 -14.670   3.563  1.00 10.00      A   
ATOM   2679  N   PHE A 334      14.097 -13.987   2.251  1.00 10.00      A   
ATOM   2680  HN  PHE A 334      13.737 -13.932   1.334  1.00 10.00      A   
ATOM   2681  CA  PHE A 334      13.320 -13.424   3.346  1.00 10.00      A   
ATOM   2682  CB  PHE A 334      13.842 -12.046   3.789  1.00 10.00      A   
ATOM   2683  CG  PHE A 334      13.804 -10.964   2.745  1.00 10.00      A   
ATOM   2684  CD1 PHE A 334      14.794 -10.875   1.781  1.00 10.00      A   
ATOM   2685  CD2 PHE A 334      12.787 -10.022   2.741  1.00 10.00      A   
ATOM   2686  CE1 PHE A 334      14.771  -9.870   0.834  1.00 10.00      A   
ATOM   2687  CE2 PHE A 334      12.755  -9.015   1.795  1.00 10.00      A   
ATOM   2688  CZ  PHE A 334      13.750  -8.939   0.840  1.00 10.00      A   
ATOM   2689  C   PHE A 334      11.837 -13.384   2.996  1.00 10.00      A   
ATOM   2690  O   PHE A 334      11.452 -12.927   1.923  1.00 10.00      A   
ATOM   2691  N   THR A 335      11.015 -13.886   3.895  1.00 10.00      A   
ATOM   2692  HN  THR A 335      11.383 -14.240   4.735  1.00 10.00      A   
ATOM   2693  CA  THR A 335       9.581 -13.922   3.684  1.00 10.00      A   
ATOM   2694  CB  THR A 335       9.021 -15.318   4.006  1.00 10.00      A   
ATOM   2695  OG1 THR A 335       9.924 -16.320   3.510  1.00 10.00      A   
ATOM   2696  HG1 THR A 335       9.571 -17.192   3.717  1.00 10.00      A   
ATOM   2697  CG2 THR A 335       7.662 -15.506   3.356  1.00 10.00      A   
ATOM   2698  C   THR A 335       8.881 -12.881   4.551  1.00 10.00      A   
ATOM   2699  O   THR A 335       9.043 -12.861   5.772  1.00 10.00      A   
ATOM   2700  N   ASN A 336       8.114 -12.013   3.913  1.00 10.00      A   
ATOM   2701  HN  ASN A 336       8.029 -12.077   2.934  1.00 10.00      A   
ATOM   2702  CA  ASN A 336       7.392 -10.969   4.620  1.00 10.00      A   
ATOM   2703  CB  ASN A 336       7.368  -9.685   3.793  1.00 10.00      A   
ATOM   2704  CG  ASN A 336       7.743  -8.464   4.605  1.00 10.00      A   
ATOM   2705  OD1 ASN A 336       7.628  -8.455   5.831  1.00 10.00      A   
ATOM   2706  ND2 ASN A 336       8.188  -7.420   3.926  1.00 10.00      A   
ATOM   2707 HD21 ASN A 336       8.244  -7.492   2.950  1.00 10.00      A   
ATOM   2708 HD22 ASN A 336       8.454  -6.616   4.424  1.00 10.00      A   
ATOM   2709  C   ASN A 336       5.969 -11.412   4.923  1.00 10.00      A   
ATOM   2710  O   ASN A 336       5.124 -11.461   4.030  1.00 10.00      A   
ATOM   2711  N   SER A 337       5.709 -11.746   6.177  1.00 10.00      A   
ATOM   2712  HN  SER A 337       6.426 -11.689   6.851  1.00 10.00      A   
ATOM   2713  CA  SER A 337       4.388 -12.186   6.590  1.00 10.00      A   
ATOM   2714  CB  SER A 337       4.504 -13.365   7.559  1.00 10.00      A   
ATOM   2715  OG  SER A 337       5.281 -14.409   6.993  1.00 10.00      A   
ATOM   2716  HG  SER A 337       4.744 -15.210   6.936  1.00 10.00      A   
ATOM   2717  C   SER A 337       3.618 -11.042   7.239  1.00 10.00      A   
ATOM   2718  O   SER A 337       4.216 -10.108   7.779  1.00 10.00      A   
ATOM   2719  N   GLY A 338       2.300 -11.109   7.162  1.00 10.00      A   
ATOM   2720  HN  GLY A 338       1.880 -11.868   6.691  1.00 10.00      A   
ATOM   2721  CA  GLY A 338       1.466 -10.085   7.748  1.00 10.00      A   
ATOM   2722  C   GLY A 338       0.063 -10.593   7.993  1.00 10.00      A   
ATOM   2723  O   GLY A 338      -0.241 -11.752   7.699  1.00 10.00      A   
ATOM   2724  N   GLY A 339      -0.796  -9.733   8.518  1.00 10.00      A   
ATOM   2725  HN  GLY A 339      -0.500  -8.820   8.726  1.00 10.00      A   
ATOM   2726  CA  GLY A 339      -2.160 -10.129   8.792  1.00 10.00      A   
ATOM   2727  C   GLY A 339      -2.330 -10.612  10.218  1.00 10.00      A   
ATOM   2728  O   GLY A 339      -1.713 -10.075  11.135  1.00 10.00      A   
ATOM   2729  N   GLY A 340      -3.164 -11.623  10.409  1.00 10.00      A   
ATOM   2730  HN  GLY A 340      -3.630 -12.019   9.638  1.00 10.00      A   
ATOM   2731  CA  GLY A 340      -3.392 -12.151  11.740  1.00 10.00      A   
ATOM   2732  C   GLY A 340      -4.734 -12.838  11.858  1.00 10.00      A   
ATOM   2733  O   GLY A 340      -5.176 -13.503  10.924  1.00 10.00      A   
ATOM   2734  N   TYR A 341      -5.388 -12.669  12.999  1.00 10.00      A   
ATOM   2735  HN  TYR A 341      -4.993 -12.105  13.698  1.00 10.00      A   
ATOM   2736  CA  TYR A 341      -6.688 -13.285  13.235  1.00 10.00      A   
ATOM   2737  CB  TYR A 341      -6.544 -14.634  13.954  1.00 10.00      A   
ATOM   2738  CG  TYR A 341      -5.445 -14.685  14.994  1.00 10.00      A   
ATOM   2739  CD1 TYR A 341      -5.663 -14.240  16.292  1.00 10.00      A   
ATOM   2740  CD2 TYR A 341      -4.192 -15.192  14.678  1.00 10.00      A   
ATOM   2741  CE1 TYR A 341      -4.661 -14.298  17.242  1.00 10.00      A   
ATOM   2742  CE2 TYR A 341      -3.185 -15.253  15.621  1.00 10.00      A   
ATOM   2743  CZ  TYR A 341      -3.425 -14.805  16.899  1.00 10.00      A   
ATOM   2744  OH  TYR A 341      -2.424 -14.864  17.838  1.00 10.00      A   
ATOM   2745  HH  TYR A 341      -1.583 -14.657  17.418  1.00 10.00      A   
ATOM   2746  C   TYR A 341      -7.610 -12.356  14.017  1.00 10.00      A   
ATOM   2747  O   TYR A 341      -7.163 -11.354  14.585  1.00 10.00      A   
ATOM   2748  N   ARG A 342      -8.895 -12.696  14.049  1.00 10.00      A   
ATOM   2749  HN  ARG A 342      -9.186 -13.509  13.579  1.00 10.00      A   
ATOM   2750  CA  ARG A 342      -9.883 -11.894  14.753  1.00 10.00      A   
ATOM   2751  CB  ARG A 342     -10.442 -10.814  13.819  1.00 10.00      A   
ATOM   2752  CG  ARG A 342     -11.632 -10.053  14.385  1.00 10.00      A   
ATOM   2753  CD  ARG A 342     -12.533  -9.530  13.279  1.00 10.00      A   
ATOM   2754  NE  ARG A 342     -11.981  -8.342  12.631  1.00 10.00      A   
ATOM   2755  HE  ARG A 342     -11.115  -8.005  12.968  1.00 10.00      A   
ATOM   2756  CZ  ARG A 342     -12.572  -7.692  11.629  1.00 10.00      A   
ATOM   2757  NH1 ARG A 342     -13.743  -8.111  11.151  1.00 10.00      A   
ATOM   2758 HH11 ARG A 342     -14.191  -7.617  10.396  1.00 10.00      A   
ATOM   2759 HH12 ARG A 342     -14.188  -8.923  11.541  1.00 10.00      A   
ATOM   2760  NH2 ARG A 342     -11.999  -6.613  11.117  1.00 10.00      A   
ATOM   2761 HH21 ARG A 342     -11.119  -6.285  11.483  1.00 10.00      A   
ATOM   2762 HH22 ARG A 342     -12.436  -6.117  10.365  1.00 10.00      A   
ATOM   2763  C   ARG A 342     -11.030 -12.756  15.274  1.00 10.00      A   
ATOM   2764  O   ARG A 342     -11.494 -13.673  14.594  1.00 10.00      A   
ATOM   2765  N   PHE A 343     -11.478 -12.451  16.482  1.00 10.00      A   
ATOM   2766  HN  PHE A 343     -11.048 -11.716  16.976  1.00 10.00      A   
ATOM   2767  CA  PHE A 343     -12.588 -13.156  17.106  1.00 10.00      A   
ATOM   2768  CB  PHE A 343     -12.099 -13.945  18.325  1.00 10.00      A   
ATOM   2769  CG  PHE A 343     -13.171 -14.759  18.996  1.00 10.00      A   
ATOM   2770  CD1 PHE A 343     -13.582 -15.966  18.454  1.00 10.00      A   
ATOM   2771  CD2 PHE A 343     -13.763 -14.318  20.170  1.00 10.00      A   
ATOM   2772  CE1 PHE A 343     -14.563 -16.718  19.071  1.00 10.00      A   
ATOM   2773  CE2 PHE A 343     -14.746 -15.065  20.792  1.00 10.00      A   
ATOM   2774  CZ  PHE A 343     -15.146 -16.267  20.241  1.00 10.00      A   
ATOM   2775  C   PHE A 343     -13.631 -12.130  17.528  1.00 10.00      A   
ATOM   2776  O   PHE A 343     -13.315 -11.191  18.255  1.00 10.00      A   
ATOM   2777  N   ASN A 344     -14.861 -12.290  17.060  1.00 10.00      A   
ATOM   2778  HN  ASN A 344     -15.063 -13.063  16.485  1.00 10.00      A   
ATOM   2779  CA  ASN A 344     -15.923 -11.344  17.388  1.00 10.00      A   
ATOM   2780  CB  ASN A 344     -16.300 -10.520  16.151  1.00 10.00      A   
ATOM   2781  CG  ASN A 344     -17.375  -9.484  16.432  1.00 10.00      A   
ATOM   2782  OD1 ASN A 344     -17.426  -8.903  17.513  1.00 10.00      A   
ATOM   2783  ND2 ASN A 344     -18.240  -9.247  15.459  1.00 10.00      A   
ATOM   2784 HD21 ASN A 344     -18.144  -9.745  14.617  1.00 10.00      A   
ATOM   2785 HD22 ASN A 344     -18.945  -8.583  15.617  1.00 10.00      A   
ATOM   2786  C   ASN A 344     -17.166 -12.036  17.944  1.00 10.00      A   
ATOM   2787  O   ASN A 344     -17.594 -13.074  17.436  1.00 10.00      A   
ATOM   2788  N   MET A 345     -17.731 -11.449  18.992  1.00 10.00      A   
ATOM   2789  HN  MET A 345     -17.320 -10.633  19.360  1.00 10.00      A   
ATOM   2790  CA  MET A 345     -18.937 -11.964  19.624  1.00 10.00      A   
ATOM   2791  CB  MET A 345     -18.616 -12.476  21.032  1.00 10.00      A   
ATOM   2792  CG  MET A 345     -19.746 -13.242  21.701  1.00 10.00      A   
ATOM   2793  SD  MET A 345     -20.031 -14.865  20.967  1.00 10.00      A   
ATOM   2794  CE  MET A 345     -21.210 -15.549  22.129  1.00 10.00      A   
ATOM   2795  C   MET A 345     -19.971 -10.839  19.693  1.00 10.00      A   
ATOM   2796  O   MET A 345     -19.813  -9.880  20.454  1.00 10.00      A   
ATOM   2797  N   GLU A 346     -21.015 -10.950  18.886  1.00 10.00      A   
ATOM   2798  HN  GLU A 346     -21.096 -11.749  18.312  1.00 10.00      A   
ATOM   2799  CA  GLU A 346     -22.053  -9.930  18.827  1.00 10.00      A   
ATOM   2800  CB  GLU A 346     -22.176  -9.415  17.388  1.00 10.00      A   
ATOM   2801  CG  GLU A 346     -23.124  -8.240  17.211  1.00 10.00      A   
ATOM   2802  CD  GLU A 346     -23.584  -8.079  15.777  1.00 10.00      A   
ATOM   2803  OE1 GLU A 346     -22.787  -7.606  14.939  1.00 10.00      A   
ATOM   2804  OE2 GLU A 346     -24.750  -8.422  15.476  1.00 10.00      A   
ATOM   2805  C   GLU A 346     -23.403 -10.468  19.298  1.00 10.00      A   
ATOM   2806  O   GLU A 346     -23.732 -11.637  19.084  1.00 10.00      A   
ATOM   2807  N   TRP A 347     -24.175  -9.606  19.945  1.00 10.00      A   
ATOM   2808  HN  TRP A 347     -23.843  -8.693  20.100  1.00 10.00      A   
ATOM   2809  CA  TRP A 347     -25.495  -9.967  20.434  1.00 10.00      A   
ATOM   2810  CB  TRP A 347     -25.485 -10.111  21.962  1.00 10.00      A   
ATOM   2811  CG  TRP A 347     -26.828 -10.424  22.561  1.00 10.00      A   
ATOM   2812  CD1 TRP A 347     -27.714 -11.381  22.150  1.00 10.00      A   
ATOM   2813  CD2 TRP A 347     -27.436  -9.775  23.687  1.00 10.00      A   
ATOM   2814  NE1 TRP A 347     -28.835 -11.362  22.945  1.00 10.00      A   
ATOM   2815  HE1 TRP A 347     -29.615 -11.950  22.849  1.00 10.00      A   
ATOM   2816  CE2 TRP A 347     -28.687 -10.388  23.897  1.00 10.00      A   
ATOM   2817  CE3 TRP A 347     -27.043  -8.736  24.538  1.00 10.00      A   
ATOM   2818  CZ2 TRP A 347     -29.547  -9.996  24.920  1.00 10.00      A   
ATOM   2819  CZ3 TRP A 347     -27.898  -8.350  25.553  1.00 10.00      A   
ATOM   2820  CH2 TRP A 347     -29.135  -8.978  25.736  1.00 10.00      A   
ATOM   2821  C   TRP A 347     -26.515  -8.917  19.997  1.00 10.00      A   
ATOM   2822  O   TRP A 347     -26.404  -7.741  20.355  1.00 10.00      A   
ATOM   2823  N   GLU A 348     -27.497  -9.342  19.215  1.00 10.00      A   
ATOM   2824  HN  GLU A 348     -27.531 -10.294  18.964  1.00 10.00      A   
ATOM   2825  CA  GLU A 348     -28.532  -8.447  18.722  1.00 10.00      A   
ATOM   2826  CB  GLU A 348     -28.921  -8.821  17.287  1.00 10.00      A   
ATOM   2827  CG  GLU A 348     -29.914  -7.866  16.642  1.00 10.00      A   
ATOM   2828  CD  GLU A 348     -30.595  -8.453  15.420  1.00 10.00      A   
ATOM   2829  OE1 GLU A 348     -31.675  -9.066  15.573  1.00 10.00      A   
ATOM   2830  OE2 GLU A 348     -30.061  -8.293  14.302  1.00 10.00      A   
ATOM   2831  C   GLU A 348     -29.764  -8.502  19.619  1.00 10.00      A   
ATOM   2832  O   GLU A 348     -30.531  -9.461  19.570  1.00 10.00      A   
ATOM   2833  N   HIS A 349     -29.942  -7.471  20.431  1.00 10.00      A   
ATOM   2834  HN  HIS A 349     -29.296  -6.733  20.414  1.00 10.00      A   
ATOM   2835  CA  HIS A 349     -31.078  -7.388  21.338  1.00 10.00      A   
ATOM   2836  CB  HIS A 349     -30.675  -6.668  22.631  1.00 10.00      A   
ATOM   2837  CG  HIS A 349     -31.800  -6.460  23.598  1.00 10.00      A   
ATOM   2838  ND1 HIS A 349     -32.236  -5.196  23.926  1.00 10.00      A   
ATOM   2839  CD2 HIS A 349     -32.538  -7.376  24.274  1.00 10.00      A   
ATOM   2840  CE1 HIS A 349     -33.223  -5.369  24.785  1.00 10.00      A   
ATOM   2841  NE2 HIS A 349     -33.439  -6.666  25.024  1.00 10.00      A   
ATOM   2842  HE2 HIS A 349     -34.117  -7.040  25.624  1.00 10.00      A   
ATOM   2843  C   HIS A 349     -32.227  -6.650  20.664  1.00 10.00      A   
ATOM   2844  O   HIS A 349     -32.057  -5.535  20.171  1.00 10.00      A   
ATOM   2845  N   ASN A 350     -33.389  -7.274  20.637  1.00 10.00      A   
ATOM   2846  HN  ASN A 350     -33.466  -8.170  21.056  1.00 10.00      A   
ATOM   2847  CA  ASN A 350     -34.561  -6.673  20.017  1.00 10.00      A   
ATOM   2848  CB  ASN A 350     -35.122  -7.586  18.924  1.00 10.00      A   
ATOM   2849  CG  ASN A 350     -34.236  -7.647  17.694  1.00 10.00      A   
ATOM   2850  OD1 ASN A 350     -34.430  -6.899  16.734  1.00 10.00      A   
ATOM   2851  ND2 ASN A 350     -33.257  -8.535  17.715  1.00 10.00      A   
ATOM   2852 HD21 ASN A 350     -33.158  -9.097  18.514  1.00 10.00      A   
ATOM   2853 HD22 ASN A 350     -32.663  -8.597  16.927  1.00 10.00      A   
ATOM   2854  C   ASN A 350     -35.623  -6.390  21.063  1.00 10.00      A   
ATOM   2855  O   ASN A 350     -36.124  -7.308  21.714  1.00 10.00      A   
ATOM   2856  N   ALA A 351     -35.958  -5.119  21.231  1.00 10.00      A   
ATOM   2857  HN  ALA A 351     -35.528  -4.429  20.677  1.00 10.00      A   
ATOM   2858  CA  ALA A 351     -36.954  -4.716  22.210  1.00 10.00      A   
ATOM   2859  CB  ALA A 351     -36.295  -3.959  23.353  1.00 10.00      A   
ATOM   2860  C   ALA A 351     -38.049  -3.873  21.569  1.00 10.00      A   
ATOM   2861  O   ALA A 351     -38.181  -3.834  20.347  1.00 10.00      A   
ATOM   2862  N   SER A 352     -38.827  -3.203  22.408  1.00 10.00      A   
ATOM   2863  HN  SER A 352     -38.671  -3.286  23.373  1.00 10.00      A   
ATOM   2864  CA  SER A 352     -39.923  -2.364  21.956  1.00 10.00      A   
ATOM   2865  CB  SER A 352     -40.925  -2.233  23.099  1.00 10.00      A   
ATOM   2866  OG  SER A 352     -40.314  -2.595  24.330  1.00 10.00      A   
ATOM   2867  HG  SER A 352     -40.996  -2.716  25.002  1.00 10.00      A   
ATOM   2868  C   SER A 352     -39.440  -0.979  21.527  1.00 10.00      A   
ATOM   2869  O   SER A 352     -39.907  -0.424  20.530  1.00 10.00      A   
ATOM   2870  N   TRP A 353     -38.507  -0.422  22.288  1.00 10.00      A   
ATOM   2871  HN  TRP A 353     -38.177  -0.909  23.069  1.00 10.00      A   
ATOM   2872  CA  TRP A 353     -37.967   0.901  21.995  1.00 10.00      A   
ATOM   2873  CB  TRP A 353     -37.236   1.481  23.212  1.00 10.00      A   
ATOM   2874  CG  TRP A 353     -36.325   0.510  23.906  1.00 10.00      A   
ATOM   2875  CD1 TRP A 353     -35.005   0.285  23.637  1.00 10.00      A   
ATOM   2876  CD2 TRP A 353     -36.664  -0.365  24.989  1.00 10.00      A   
ATOM   2877  NE1 TRP A 353     -34.505  -0.674  24.480  1.00 10.00      A   
ATOM   2878  HE1 TRP A 353     -33.580  -1.007  24.482  1.00 10.00      A   
ATOM   2879  CE2 TRP A 353     -35.502  -1.088  25.322  1.00 10.00      A   
ATOM   2880  CE3 TRP A 353     -37.837  -0.607  25.710  1.00 10.00      A   
ATOM   2881  CZ2 TRP A 353     -35.479  -2.035  26.343  1.00 10.00      A   
ATOM   2882  CZ3 TRP A 353     -37.811  -1.547  26.723  1.00 10.00      A   
ATOM   2883  CH2 TRP A 353     -36.641  -2.249  27.031  1.00 10.00      A   
ATOM   2884  C   TRP A 353     -37.057   0.876  20.774  1.00 10.00      A   
ATOM   2885  O   TRP A 353     -36.889   1.886  20.089  1.00 10.00      A   
ATOM   2886  N   GLY A 354     -36.472  -0.281  20.504  1.00 10.00      A   
ATOM   2887  HN  GLY A 354     -36.634  -1.052  21.084  1.00 10.00      A   
ATOM   2888  CA  GLY A 354     -35.595  -0.411  19.366  1.00 10.00      A   
ATOM   2889  C   GLY A 354     -34.710  -1.634  19.455  1.00 10.00      A   
ATOM   2890  O   GLY A 354     -35.037  -2.600  20.145  1.00 10.00      A   
ATOM   2891  N   LYS A 355     -33.587  -1.585  18.762  1.00 10.00      A   
ATOM   2892  HN  LYS A 355     -33.379  -0.769  18.249  1.00 10.00      A   
ATOM   2893  CA  LYS A 355     -32.644  -2.686  18.737  1.00 10.00      A   
ATOM   2894  CB  LYS A 355     -32.405  -3.113  17.287  1.00 10.00      A   
ATOM   2895  CG  LYS A 355     -31.520  -4.338  17.124  1.00 10.00      A   
ATOM   2896  CD  LYS A 355     -31.206  -4.594  15.661  1.00 10.00      A   
ATOM   2897  CE  LYS A 355     -30.165  -3.618  15.139  1.00 10.00      A   
ATOM   2898  NZ  LYS A 355     -30.166  -3.539  13.655  1.00 10.00      A   
ATOM   2899  HZ1 LYS A 355     -30.623  -2.651  13.343  1.00 10.00      A   
ATOM   2900  HZ2 LYS A 355     -30.684  -4.346  13.248  1.00 10.00      A   
ATOM   2901  HZ3 LYS A 355     -29.192  -3.554  13.298  1.00 10.00      A   
ATOM   2902  C   LYS A 355     -31.323  -2.282  19.379  1.00 10.00      A   
ATOM   2903  O   LYS A 355     -30.769  -1.226  19.074  1.00 10.00      A   
ATOM   2904  N   MET A 356     -30.824  -3.122  20.267  1.00 10.00      A   
ATOM   2905  HN  MET A 356     -31.315  -3.954  20.466  1.00 10.00      A   
ATOM   2906  CA  MET A 356     -29.564  -2.865  20.944  1.00 10.00      A   
ATOM   2907  CB  MET A 356     -29.729  -3.041  22.454  1.00 10.00      A   
ATOM   2908  CG  MET A 356     -28.496  -2.684  23.266  1.00 10.00      A   
ATOM   2909  SD  MET A 356     -28.797  -2.764  25.042  1.00 10.00      A   
ATOM   2910  CE  MET A 356     -28.882  -4.537  25.294  1.00 10.00      A   
ATOM   2911  C   MET A 356     -28.505  -3.821  20.412  1.00 10.00      A   
ATOM   2912  O   MET A 356     -28.663  -5.035  20.486  1.00 10.00      A   
ATOM   2913  N   THR A 357     -27.438  -3.276  19.860  1.00 10.00      A   
ATOM   2914  HN  THR A 357     -27.351  -2.294  19.835  1.00 10.00      A   
ATOM   2915  CA  THR A 357     -26.378  -4.097  19.299  1.00 10.00      A   
ATOM   2916  CB  THR A 357     -26.070  -3.674  17.852  1.00 10.00      A   
ATOM   2917  OG1 THR A 357     -27.272  -3.152  17.259  1.00 10.00      A   
ATOM   2918  HG1 THR A 357     -27.987  -3.206  17.900  1.00 10.00      A   
ATOM   2919  CG2 THR A 357     -25.586  -4.867  17.041  1.00 10.00      A   
ATOM   2920  C   THR A 357     -25.101  -4.043  20.139  1.00 10.00      A   
ATOM   2921  O   THR A 357     -24.331  -3.086  20.060  1.00 10.00      A   
ATOM   2922  N   SER A 358     -24.895  -5.067  20.953  1.00 10.00      A   
ATOM   2923  HN  SER A 358     -25.556  -5.791  20.991  1.00 10.00      A   
ATOM   2924  CA  SER A 358     -23.707  -5.153  21.789  1.00 10.00      A   
ATOM   2925  CB  SER A 358     -24.055  -5.790  23.134  1.00 10.00      A   
ATOM   2926  OG  SER A 358     -25.187  -5.156  23.712  1.00 10.00      A   
ATOM   2927  HG  SER A 358     -25.925  -5.778  23.737  1.00 10.00      A   
ATOM   2928  C   SER A 358     -22.643  -5.973  21.063  1.00 10.00      A   
ATOM   2929  O   SER A 358     -22.926  -7.069  20.577  1.00 10.00      A   
ATOM   2930  N   LEU A 359     -21.432  -5.439  20.977  1.00 10.00      A   
ATOM   2931  HN  LEU A 359     -21.256  -4.563  21.392  1.00 10.00      A   
ATOM   2932  CA  LEU A 359     -20.353  -6.124  20.283  1.00 10.00      A   
ATOM   2933  CB  LEU A 359     -20.084  -5.444  18.935  1.00 10.00      A   
ATOM   2934  CG  LEU A 359     -19.090  -6.138  17.998  1.00 10.00      A   
ATOM   2935  CD1 LEU A 359     -19.594  -6.086  16.565  1.00 10.00      A   
ATOM   2936  CD2 LEU A 359     -17.716  -5.492  18.098  1.00 10.00      A   
ATOM   2937  C   LEU A 359     -19.077  -6.166  21.118  1.00 10.00      A   
ATOM   2938  O   LEU A 359     -18.668  -5.162  21.709  1.00 10.00      A   
ATOM   2939  N   ALA A 360     -18.464  -7.337  21.163  1.00 10.00      A   
ATOM   2940  HN  ALA A 360     -18.863  -8.101  20.688  1.00 10.00      A   
ATOM   2941  CA  ALA A 360     -17.224  -7.542  21.891  1.00 10.00      A   
ATOM   2942  CB  ALA A 360     -17.508  -8.236  23.216  1.00 10.00      A   
ATOM   2943  C   ALA A 360     -16.295  -8.393  21.036  1.00 10.00      A   
ATOM   2944  O   ALA A 360     -16.616  -9.539  20.723  1.00 10.00      A   
ATOM   2945  N   GLY A 361     -15.156  -7.841  20.643  1.00 10.00      A   
ATOM   2946  HN  GLY A 361     -14.929  -6.928  20.930  1.00 10.00      A   
ATOM   2947  CA  GLY A 361     -14.246  -8.590  19.805  1.00 10.00      A   
ATOM   2948  C   GLY A 361     -12.781  -8.312  20.071  1.00 10.00      A   
ATOM   2949  O   GLY A 361     -12.410  -7.248  20.572  1.00 10.00      A   
ATOM   2950  N   TYR A 362     -11.950  -9.281  19.712  1.00 10.00      A   
ATOM   2951  HN  TYR A 362     -12.327 -10.095  19.304  1.00 10.00      A   
ATOM   2952  CA  TYR A 362     -10.509  -9.190  19.880  1.00 10.00      A   
ATOM   2953  CB  TYR A 362     -10.037 -10.254  20.880  1.00 10.00      A   
ATOM   2954  CG  TYR A 362      -8.538 -10.296  21.102  1.00 10.00      A   
ATOM   2955  CD1 TYR A 362      -7.923  -9.432  21.998  1.00 10.00      A   
ATOM   2956  CD2 TYR A 362      -7.741 -11.208  20.419  1.00 10.00      A   
ATOM   2957  CE1 TYR A 362      -6.558  -9.474  22.205  1.00 10.00      A   
ATOM   2958  CE2 TYR A 362      -6.376 -11.256  20.620  1.00 10.00      A   
ATOM   2959  CZ  TYR A 362      -5.789 -10.388  21.514  1.00 10.00      A   
ATOM   2960  OH  TYR A 362      -4.426 -10.431  21.715  1.00 10.00      A   
ATOM   2961  HH  TYR A 362      -4.242 -10.791  22.593  1.00 10.00      A   
ATOM   2962  C   TYR A 362      -9.828  -9.397  18.531  1.00 10.00      A   
ATOM   2963  O   TYR A 362     -10.214 -10.281  17.763  1.00 10.00      A   
ATOM   2964  N   GLN A 363      -8.835  -8.575  18.236  1.00 10.00      A   
ATOM   2965  HN  GLN A 363      -8.578  -7.878  18.885  1.00 10.00      A   
ATOM   2966  CA  GLN A 363      -8.108  -8.675  16.979  1.00 10.00      A   
ATOM   2967  CB  GLN A 363      -8.512  -7.537  16.038  1.00 10.00      A   
ATOM   2968  CG  GLN A 363      -8.115  -7.758  14.588  1.00 10.00      A   
ATOM   2969  CD  GLN A 363      -8.620  -6.665  13.666  1.00 10.00      A   
ATOM   2970  OE1 GLN A 363      -9.718  -6.760  13.114  1.00 10.00      A   
ATOM   2971  NE2 GLN A 363      -7.827  -5.618  13.500  1.00 10.00      A   
ATOM   2972 HE21 GLN A 363      -6.970  -5.604  13.982  1.00 10.00      A   
ATOM   2973 HE22 GLN A 363      -8.119  -4.901  12.894  1.00 10.00      A   
ATOM   2974  C   GLN A 363      -6.602  -8.664  17.233  1.00 10.00      A   
ATOM   2975  O   GLN A 363      -6.119  -7.972  18.133  1.00 10.00      A   
ATOM   2976  N   TYR A 364      -5.867  -9.446  16.458  1.00 10.00      A   
ATOM   2977  HN  TYR A 364      -6.306  -9.988  15.762  1.00 10.00      A   
ATOM   2978  CA  TYR A 364      -4.423  -9.524  16.615  1.00 10.00      A   
ATOM   2979  CB  TYR A 364      -4.044 -10.782  17.404  1.00 10.00      A   
ATOM   2980  CG  TYR A 364      -2.569 -10.907  17.728  1.00 10.00      A   
ATOM   2981  CD1 TYR A 364      -1.719 -11.657  16.923  1.00 10.00      A   
ATOM   2982  CD2 TYR A 364      -2.029 -10.285  18.846  1.00 10.00      A   
ATOM   2983  CE1 TYR A 364      -0.375 -11.785  17.223  1.00 10.00      A   
ATOM   2984  CE2 TYR A 364      -0.687 -10.405  19.152  1.00 10.00      A   
ATOM   2985  CZ  TYR A 364       0.136 -11.156  18.338  1.00 10.00      A   
ATOM   2986  OH  TYR A 364       1.471 -11.284  18.650  1.00 10.00      A   
ATOM   2987  HH  TYR A 364       2.009 -11.121  17.854  1.00 10.00      A   
ATOM   2988  C   TYR A 364      -3.714  -9.509  15.265  1.00 10.00      A   
ATOM   2989  O   TYR A 364      -3.678 -10.516  14.557  1.00 10.00      A   
ATOM   2990  N   THR A 365      -3.171  -8.358  14.911  1.00 10.00      A   
ATOM   2991  HN  THR A 365      -3.268  -7.581  15.501  1.00 10.00      A   
ATOM   2992  CA  THR A 365      -2.445  -8.206  13.661  1.00 10.00      A   
ATOM   2993  CB  THR A 365      -2.811  -6.872  12.992  1.00 10.00      A   
ATOM   2994  OG1 THR A 365      -3.944  -6.296  13.661  1.00 10.00      A   
ATOM   2995  HG1 THR A 365      -4.359  -5.646  13.080  1.00 10.00      A   
ATOM   2996  CG2 THR A 365      -3.156  -7.096  11.531  1.00 10.00      A   
ATOM   2997  C   THR A 365      -0.946  -8.220  13.944  1.00 10.00      A   
ATOM   2998  O   THR A 365      -0.505  -7.662  14.952  1.00 10.00      A   
ATOM   2999  N   GLU A 366      -0.166  -8.860  13.079  1.00 10.00      A   
ATOM   3000  HN  GLU A 366      -0.568  -9.297  12.292  1.00 10.00      A   
ATOM   3001  CA  GLU A 366       1.274  -8.933  13.277  1.00 10.00      A   
ATOM   3002  CB  GLU A 366       1.620 -10.077  14.235  1.00 10.00      A   
ATOM   3003  CG  GLU A 366       3.107 -10.251  14.504  1.00 10.00      A   
ATOM   3004  CD  GLU A 366       3.380 -11.298  15.562  1.00 10.00      A   
ATOM   3005  OE1 GLU A 366       3.711 -12.444  15.201  1.00 10.00      A   
ATOM   3006  OE2 GLU A 366       3.253 -10.983  16.765  1.00 10.00      A   
ATOM   3007  C   GLU A 366       2.034  -9.110  11.967  1.00 10.00      A   
ATOM   3008  O   GLU A 366       1.885 -10.124  11.282  1.00 10.00      A   
ATOM   3009  N   ASP A 367       2.846  -8.119  11.628  1.00 10.00      A   
ATOM   3010  HN  ASP A 367       2.899  -7.325  12.207  1.00 10.00      A   
ATOM   3011  CA  ASP A 367       3.668  -8.172  10.424  1.00 10.00      A   
ATOM   3012  CB  ASP A 367       3.728  -6.804   9.732  1.00 10.00      A   
ATOM   3013  CG  ASP A 367       2.474  -6.486   8.943  1.00 10.00      A   
ATOM   3014  OD1 ASP A 367       2.416  -6.830   7.741  1.00 10.00      A   
ATOM   3015  OD2 ASP A 367       1.537  -5.894   9.523  1.00 10.00      A   
ATOM   3016  C   ASP A 367       5.068  -8.617  10.820  1.00 10.00      A   
ATOM   3017  O   ASP A 367       5.639  -8.088  11.777  1.00 10.00      A   
ATOM   3018  N   LYS A 368       5.622  -9.586  10.105  1.00 10.00      A   
ATOM   3019  HN  LYS A 368       5.137  -9.955   9.329  1.00 10.00      A   
ATOM   3020  CA  LYS A 368       6.944 -10.100  10.436  1.00 10.00      A   
ATOM   3021  CB  LYS A 368       6.819 -11.327  11.350  1.00 10.00      A   
ATOM   3022  CG  LYS A 368       8.151 -11.933  11.774  1.00 10.00      A   
ATOM   3023  CD  LYS A 368       8.388 -13.288  11.123  1.00 10.00      A   
ATOM   3024  CE  LYS A 368       7.491 -14.364  11.719  1.00 10.00      A   
ATOM   3025  NZ  LYS A 368       7.839 -15.715  11.207  1.00 10.00      A   
ATOM   3026  HZ1 LYS A 368       7.344 -16.446  11.757  1.00 10.00      A   
ATOM   3027  HZ2 LYS A 368       8.870 -15.877  11.282  1.00 10.00      A   
ATOM   3028  HZ3 LYS A 368       7.560 -15.801  10.210  1.00 10.00      A   
ATOM   3029  C   LYS A 368       7.757 -10.460   9.199  1.00 10.00      A   
ATOM   3030  O   LYS A 368       7.314 -11.233   8.351  1.00 10.00      A   
ATOM   3031  N   THR A 369       8.949  -9.897   9.106  1.00 10.00      A   
ATOM   3032  HN  THR A 369       9.237  -9.266   9.802  1.00 10.00      A   
ATOM   3033  CA  THR A 369       9.847 -10.185   8.003  1.00 10.00      A   
ATOM   3034  CB  THR A 369      10.603  -8.918   7.563  1.00 10.00      A   
ATOM   3035  OG1 THR A 369       9.667  -7.837   7.442  1.00 10.00      A   
ATOM   3036  HG1 THR A 369       8.886  -8.145   6.953  1.00 10.00      A   
ATOM   3037  CG2 THR A 369      11.284  -9.142   6.220  1.00 10.00      A   
ATOM   3038  C   THR A 369      10.845 -11.247   8.461  1.00 10.00      A   
ATOM   3039  O   THR A 369      11.757 -10.958   9.238  1.00 10.00      A   
ATOM   3040  N   GLU A 370      10.648 -12.474   7.998  1.00 10.00      A   
ATOM   3041  HN  GLU A 370       9.912 -12.635   7.365  1.00 10.00      A   
ATOM   3042  CA  GLU A 370      11.496 -13.593   8.381  1.00 10.00      A   
ATOM   3043  CB  GLU A 370      10.647 -14.863   8.485  1.00 10.00      A   
ATOM   3044  CG  GLU A 370      11.395 -16.093   8.970  1.00 10.00      A   
ATOM   3045  CD  GLU A 370      11.493 -16.167  10.478  1.00 10.00      A   
ATOM   3046  OE1 GLU A 370      12.624 -16.096  11.005  1.00 10.00      A   
ATOM   3047  OE2 GLU A 370      10.441 -16.303  11.137  1.00 10.00      A   
ATOM   3048  C   GLU A 370      12.624 -13.813   7.383  1.00 10.00      A   
ATOM   3049  O   GLU A 370      12.381 -14.078   6.209  1.00 10.00      A   
ATOM   3050  N   HIS A 371      13.856 -13.714   7.859  1.00 10.00      A   
ATOM   3051  HN  HIS A 371      13.985 -13.517   8.815  1.00 10.00      A   
ATOM   3052  CA  HIS A 371      15.025 -13.920   7.012  1.00 10.00      A   
ATOM   3053  CB  HIS A 371      16.157 -12.953   7.397  1.00 10.00      A   
ATOM   3054  CG  HIS A 371      15.973 -11.543   6.913  1.00 10.00      A   
ATOM   3055  ND1 HIS A 371      16.927 -10.916   6.137  1.00 10.00      A   
ATOM   3056  CD2 HIS A 371      14.945 -10.683   7.131  1.00 10.00      A   
ATOM   3057  CE1 HIS A 371      16.458  -9.699   5.907  1.00 10.00      A   
ATOM   3058  NE2 HIS A 371      15.267  -9.517   6.486  1.00 10.00      A   
ATOM   3059  HE2 HIS A 371      14.723  -8.698   6.457  1.00 10.00      A   
ATOM   3060  C   HIS A 371      15.507 -15.359   7.156  1.00 10.00      A   
ATOM   3061  O   HIS A 371      15.459 -15.924   8.248  1.00 10.00      A   
ATOM   3062  N   GLU A 372      15.977 -15.951   6.061  1.00 10.00      A   
ATOM   3063  HN  GLU A 372      15.984 -15.452   5.211  1.00 10.00      A   
ATOM   3064  CA  GLU A 372      16.462 -17.332   6.082  1.00 10.00      A   
ATOM   3065  CB  GLU A 372      16.533 -17.913   4.665  1.00 10.00      A   
ATOM   3066  CG  GLU A 372      15.174 -18.063   3.993  1.00 10.00      A   
ATOM   3067  CD  GLU A 372      15.225 -18.898   2.729  1.00 10.00      A   
ATOM   3068  OE1 GLU A 372      16.309 -19.424   2.397  1.00 10.00      A   
ATOM   3069  OE2 GLU A 372      14.177 -19.043   2.064  1.00 10.00      A   
ATOM   3070  C   GLU A 372      17.812 -17.455   6.797  1.00 10.00      A   
ATOM   3071  O   GLU A 372      18.374 -18.547   6.913  1.00 10.00      A   
ATOM   3072  N   ALA A 373      18.318 -16.326   7.279  1.00 10.00      A   
ATOM   3073  HN  ALA A 373      17.818 -15.493   7.154  1.00 10.00      A   
ATOM   3074  CA  ALA A 373      19.584 -16.281   7.996  1.00 10.00      A   
ATOM   3075  CB  ALA A 373      20.751 -16.204   7.023  1.00 10.00      A   
ATOM   3076  C   ALA A 373      19.596 -15.092   8.953  1.00 10.00      A   
ATOM   3077  O   ALA A 373      19.088 -14.016   8.627  1.00 10.00      A   
ATOM   3078  N   ASP A 374      20.168 -15.290  10.131  1.00 10.00      A   
ATOM   3079  HN  ASP A 374      20.553 -16.168  10.332  1.00 10.00      A   
ATOM   3080  CA  ASP A 374      20.232 -14.237  11.140  1.00 10.00      A   
ATOM   3081  CB  ASP A 374      20.089 -14.821  12.551  1.00 10.00      A   
ATOM   3082  CG  ASP A 374      21.216 -15.770  12.908  1.00 10.00      A   
ATOM   3083  OD1 ASP A 374      21.091 -16.981  12.618  1.00 10.00      A   
ATOM   3084  OD2 ASP A 374      22.236 -15.316  13.464  1.00 10.00      A   
ATOM   3085  C   ASP A 374      21.522 -13.436  11.035  1.00 10.00      A   
ATOM   3086  O   ASP A 374      21.561 -12.259  11.387  1.00 10.00      A   
ATOM   3087  N   SER A 375      22.575 -14.071  10.546  1.00 10.00      A   
ATOM   3088  HN  SER A 375      22.487 -15.007  10.263  1.00 10.00      A   
ATOM   3089  CA  SER A 375      23.859 -13.405  10.410  1.00 10.00      A   
ATOM   3090  CB  SER A 375      24.964 -14.265  11.029  1.00 10.00      A   
ATOM   3091  OG  SER A 375      24.617 -14.674  12.344  1.00 10.00      A   
ATOM   3092  HG  SER A 375      23.651 -14.712  12.430  1.00 10.00      A   
ATOM   3093  C   SER A 375      24.173 -13.102   8.946  1.00 10.00      A   
ATOM   3094  O   SER A 375      23.796 -13.860   8.052  1.00 10.00      A   
ATOM   3095  N   TYR A 376      24.855 -11.989   8.711  1.00 10.00      A   
ATOM   3096  HN  TYR A 376      25.119 -11.422   9.472  1.00 10.00      A   
ATOM   3097  CA  TYR A 376      25.232 -11.578   7.363  1.00 10.00      A   
ATOM   3098  CB  TYR A 376      24.591 -10.228   7.025  1.00 10.00      A   
ATOM   3099  CG  TYR A 376      24.481  -9.931   5.545  1.00 10.00      A   
ATOM   3100  CD1 TYR A 376      23.268 -10.061   4.885  1.00 10.00      A   
ATOM   3101  CD2 TYR A 376      25.583  -9.512   4.809  1.00 10.00      A   
ATOM   3102  CE1 TYR A 376      23.152  -9.782   3.538  1.00 10.00      A   
ATOM   3103  CE2 TYR A 376      25.476  -9.233   3.459  1.00 10.00      A   
ATOM   3104  CZ  TYR A 376      24.257  -9.370   2.830  1.00 10.00      A   
ATOM   3105  OH  TYR A 376      24.143  -9.087   1.489  1.00 10.00      A   
ATOM   3106  HH  TYR A 376      23.600  -8.290   1.374  1.00 10.00      A   
ATOM   3107  C   TYR A 376      26.747 -11.461   7.279  1.00 10.00      A   
ATOM   3108  O   TYR A 376      27.364 -10.764   8.084  1.00 10.00      A   
ATOM   3109  N   GLN A 377      27.344 -12.144   6.318  1.00 10.00      A   
ATOM   3110  HN  GLN A 377      26.799 -12.667   5.684  1.00 10.00      A   
ATOM   3111  CA  GLN A 377      28.790 -12.117   6.156  1.00 10.00      A   
ATOM   3112  CB  GLN A 377      29.398 -13.488   6.465  1.00 10.00      A   
ATOM   3113  CG  GLN A 377      29.129 -13.994   7.874  1.00 10.00      A   
ATOM   3114  CD  GLN A 377      28.222 -15.209   7.891  1.00 10.00      A   
ATOM   3115  OE1 GLN A 377      28.689 -16.347   7.844  1.00 10.00      A   
ATOM   3116  NE2 GLN A 377      26.919 -14.977   7.954  1.00 10.00      A   
ATOM   3117 HE21 GLN A 377      26.616 -14.047   7.988  1.00 10.00      A   
ATOM   3118 HE22 GLN A 377      26.311 -15.746   7.967  1.00 10.00      A   
ATOM   3119  C   GLN A 377      29.183 -11.682   4.749  1.00 10.00      A   
ATOM   3120  O   GLN A 377      28.451 -11.913   3.785  1.00 10.00      A   
ATOM   3121  N   THR A 378      30.339 -11.047   4.644  1.00 10.00      A   
ATOM   3122  HN  THR A 378      30.868 -10.884   5.455  1.00 10.00      A   
ATOM   3123  CA  THR A 378      30.855 -10.584   3.366  1.00 10.00      A   
ATOM   3124  CB  THR A 378      30.811  -9.044   3.274  1.00 10.00      A   
ATOM   3125  OG1 THR A 378      29.470  -8.589   3.518  1.00 10.00      A   
ATOM   3126  HG1 THR A 378      28.912  -8.827   2.762  1.00 10.00      A   
ATOM   3127  CG2 THR A 378      31.260  -8.570   1.899  1.00 10.00      A   
ATOM   3128  C   THR A 378      32.294 -11.068   3.189  1.00 10.00      A   
ATOM   3129  O   THR A 378      33.186 -10.681   3.947  1.00 10.00      A   
ATOM   3130  N   TRP A 379      32.510 -11.925   2.201  1.00 10.00      A   
ATOM   3131  HN  TRP A 379      31.759 -12.190   1.621  1.00 10.00      A   
ATOM   3132  CA  TRP A 379      33.836 -12.470   1.938  1.00 10.00      A   
ATOM   3133  CB  TRP A 379      33.811 -13.994   2.047  1.00 10.00      A   
ATOM   3134  CG  TRP A 379      33.213 -14.505   3.323  1.00 10.00      A   
ATOM   3135  CD1 TRP A 379      32.076 -15.252   3.454  1.00 10.00      A   
ATOM   3136  CD2 TRP A 379      33.717 -14.305   4.648  1.00 10.00      A   
ATOM   3137  NE1 TRP A 379      31.849 -15.537   4.778  1.00 10.00      A   
ATOM   3138  HE1 TRP A 379      31.098 -16.066   5.128  1.00 10.00      A   
ATOM   3139  CE2 TRP A 379      32.841 -14.964   5.531  1.00 10.00      A   
ATOM   3140  CE3 TRP A 379      34.827 -13.634   5.174  1.00 10.00      A   
ATOM   3141  CZ2 TRP A 379      33.040 -14.972   6.908  1.00 10.00      A   
ATOM   3142  CZ3 TRP A 379      35.022 -13.643   6.541  1.00 10.00      A   
ATOM   3143  CH2 TRP A 379      34.133 -14.308   7.391  1.00 10.00      A   
ATOM   3144  C   TRP A 379      34.312 -12.064   0.550  1.00 10.00      A   
ATOM   3145  O   TRP A 379      33.562 -11.467  -0.218  1.00 10.00      A   
ATOM   3146  N   ARG A 380      35.559 -12.379   0.236  1.00 10.00      A   
ATOM   3147  HN  ARG A 380      36.121 -12.838   0.901  1.00 10.00      A   
ATOM   3148  CA  ARG A 380      36.122 -12.050  -1.062  1.00 10.00      A   
ATOM   3149  CB  ARG A 380      37.430 -11.268  -0.901  1.00 10.00      A   
ATOM   3150  CG  ARG A 380      38.029 -10.771  -2.207  1.00 10.00      A   
ATOM   3151  CD  ARG A 380      39.097  -9.716  -1.966  1.00 10.00      A   
ATOM   3152  NE  ARG A 380      38.533  -8.463  -1.459  1.00 10.00      A   
ATOM   3153  HE  ARG A 380      37.674  -8.519  -0.976  1.00 10.00      A   
ATOM   3154  CZ  ARG A 380      39.104  -7.267  -1.622  1.00 10.00      A   
ATOM   3155  NH1 ARG A 380      40.252  -7.153  -2.280  1.00 10.00      A   
ATOM   3156 HH11 ARG A 380      40.698  -7.967  -2.664  1.00 10.00      A   
ATOM   3157 HH12 ARG A 380      40.679  -6.250  -2.400  1.00 10.00      A   
ATOM   3158  NH2 ARG A 380      38.526  -6.184  -1.125  1.00 10.00      A   
ATOM   3159 HH21 ARG A 380      38.949  -5.282  -1.249  1.00 10.00      A   
ATOM   3160 HH22 ARG A 380      37.659  -6.259  -0.624  1.00 10.00      A   
ATOM   3161  C   ARG A 380      36.337 -13.309  -1.901  1.00 10.00      A   
ATOM   3162  O   ARG A 380      36.804 -14.335  -1.401  1.00 10.00      A   
ATOM   3163  N   ARG A 381      35.978 -13.221  -3.173  1.00 10.00      A   
ATOM   3164  HN  ARG A 381      35.606 -12.372  -3.502  1.00 10.00      A   
ATOM   3165  CA  ARG A 381      36.121 -14.330  -4.104  1.00 10.00      A   
ATOM   3166  CB  ARG A 381      35.143 -14.152  -5.269  1.00 10.00      A   
ATOM   3167  CG  ARG A 381      35.225 -15.219  -6.348  1.00 10.00      A   
ATOM   3168  CD  ARG A 381      34.551 -16.507  -5.916  1.00 10.00      A   
ATOM   3169  NE  ARG A 381      33.966 -17.205  -7.054  1.00 10.00      A   
ATOM   3170  HE  ARG A 381      33.284 -16.715  -7.579  1.00 10.00      A   
ATOM   3171  CZ  ARG A 381      34.286 -18.443  -7.413  1.00 10.00      A   
ATOM   3172  NH1 ARG A 381      35.178 -19.130  -6.711  1.00 10.00      A   
ATOM   3173 HH11 ARG A 381      35.422 -20.064  -6.977  1.00 10.00      A   
ATOM   3174 HH12 ARG A 381      35.618 -18.715  -5.910  1.00 10.00      A   
ATOM   3175  NH2 ARG A 381      33.724 -18.985  -8.486  1.00 10.00      A   
ATOM   3176 HH21 ARG A 381      33.960 -19.919  -8.768  1.00 10.00      A   
ATOM   3177 HH22 ARG A 381      33.061 -18.458  -9.025  1.00 10.00      A   
ATOM   3178  C   ARG A 381      37.555 -14.392  -4.619  1.00 10.00      A   
ATOM   3179  O   ARG A 381      38.227 -15.416  -4.504  1.00 10.00      A   
ATOM   3180  N   PHE A 382      38.024 -13.289  -5.184  1.00 10.00      A   
ATOM   3181  HN  PHE A 382      37.445 -12.497  -5.250  1.00 10.00      A   
ATOM   3182  CA  PHE A 382      39.383 -13.216  -5.697  1.00 10.00      A   
ATOM   3183  CB  PHE A 382      39.559 -13.961  -7.034  1.00 10.00      A   
ATOM   3184  CG  PHE A 382      38.744 -13.443  -8.191  1.00 10.00      A   
ATOM   3185  CD1 PHE A 382      39.134 -12.310  -8.889  1.00 10.00      A   
ATOM   3186  CD2 PHE A 382      37.598 -14.108  -8.593  1.00 10.00      A   
ATOM   3187  CE1 PHE A 382      38.394 -11.851  -9.962  1.00 10.00      A   
ATOM   3188  CE2 PHE A 382      36.852 -13.654  -9.663  1.00 10.00      A   
ATOM   3189  CZ  PHE A 382      37.251 -12.523 -10.349  1.00 10.00      A   
ATOM   3190  C   PHE A 382      39.856 -11.777  -5.791  1.00 10.00      A   
ATOM   3191  O   PHE A 382      39.043 -10.847  -5.800  1.00 10.00      A   
ATOM   3192  N   SER A 383      41.164 -11.606  -5.844  1.00 10.00      A   
ATOM   3193  HN  SER A 383      41.751 -12.396  -5.830  1.00 10.00      A   
ATOM   3194  CA  SER A 383      41.769 -10.291  -5.931  1.00 10.00      A   
ATOM   3195  CB  SER A 383      41.732  -9.607  -4.561  1.00 10.00      A   
ATOM   3196  OG  SER A 383      41.106  -8.338  -4.640  1.00 10.00      A   
ATOM   3197  HG  SER A 383      41.752  -7.684  -4.944  1.00 10.00      A   
ATOM   3198  C   SER A 383      43.209 -10.427  -6.408  1.00 10.00      A   
ATOM   3199  O   SER A 383      43.653 -11.531  -6.730  1.00 10.00      A   
ATOM   3200  N   SER A 384      43.932  -9.313  -6.452  1.00 10.00      A   
ATOM   3201  HN  SER A 384      43.519  -8.463  -6.187  1.00 10.00      A   
ATOM   3202  CA  SER A 384      45.319  -9.317  -6.887  1.00 10.00      A   
ATOM   3203  CB  SER A 384      45.848  -7.882  -6.985  1.00 10.00      A   
ATOM   3204  OG  SER A 384      47.061  -7.827  -7.718  1.00 10.00      A   
ATOM   3205  HG  SER A 384      47.766  -7.503  -7.141  1.00 10.00      A   
ATOM   3206  C   SER A 384      46.182 -10.147  -5.941  1.00 10.00      A   
ATOM   3207  O   SER A 384      46.548  -9.696  -4.854  1.00 10.00      A   
ATOM   3208  N   GLY A 385      46.486 -11.369  -6.357  1.00 10.00      A   
ATOM   3209  HN  GLY A 385      46.152 -11.675  -7.228  1.00 10.00      A   
ATOM   3210  CA  GLY A 385      47.300 -12.251  -5.547  1.00 10.00      A   
ATOM   3211  C   GLY A 385      46.491 -12.988  -4.499  1.00 10.00      A   
ATOM   3212  O   GLY A 385      47.043 -13.473  -3.510  1.00 10.00      A   
ATOM   3213  N   PHE A 386      45.184 -13.079  -4.714  1.00 10.00      A   
ATOM   3214  HN  PHE A 386      44.798 -12.675  -5.522  1.00 10.00      A   
ATOM   3215  CA  PHE A 386      44.310 -13.765  -3.775  1.00 10.00      A   
ATOM   3216  CB  PHE A 386      43.705 -12.779  -2.766  1.00 10.00      A   
ATOM   3217  CG  PHE A 386      42.649 -13.391  -1.884  1.00 10.00      A   
ATOM   3218  CD1 PHE A 386      42.985 -14.333  -0.924  1.00 10.00      A   
ATOM   3219  CD2 PHE A 386      41.317 -13.032  -2.022  1.00 10.00      A   
ATOM   3220  CE1 PHE A 386      42.017 -14.905  -0.121  1.00 10.00      A   
ATOM   3221  CE2 PHE A 386      40.344 -13.599  -1.221  1.00 10.00      A   
ATOM   3222  CZ  PHE A 386      40.694 -14.537  -0.269  1.00 10.00      A   
ATOM   3223  C   PHE A 386      43.201 -14.532  -4.488  1.00 10.00      A   
ATOM   3224  O   PHE A 386      42.624 -14.053  -5.467  1.00 10.00      A   
ATOM   3225  N   VAL A 387      42.921 -15.727  -3.987  1.00 10.00      A   
ATOM   3226  HN  VAL A 387      43.449 -16.052  -3.223  1.00 10.00      A   
ATOM   3227  CA  VAL A 387      41.871 -16.586  -4.519  1.00 10.00      A   
ATOM   3228  CB  VAL A 387      42.319 -17.371  -5.782  1.00 10.00      A   
ATOM   3229  CG1 VAL A 387      43.672 -18.044  -5.582  1.00 10.00      A   
ATOM   3230  CG2 VAL A 387      41.262 -18.379  -6.217  1.00 10.00      A   
ATOM   3231  C   VAL A 387      41.392 -17.530  -3.412  1.00 10.00      A   
ATOM   3232  O   VAL A 387      42.117 -18.438  -2.996  1.00 10.00      A   
ATOM   3233  N   SER A 388      40.184 -17.288  -2.916  1.00 10.00      A   
ATOM   3234  HN  SER A 388      39.647 -16.558  -3.295  1.00 10.00      A   
ATOM   3235  CA  SER A 388      39.622 -18.087  -1.835  1.00 10.00      A   
ATOM   3236  CB  SER A 388      38.365 -17.416  -1.281  1.00 10.00      A   
ATOM   3237  OG  SER A 388      37.603 -16.823  -2.316  1.00 10.00      A   
ATOM   3238  HG  SER A 388      37.304 -15.948  -2.030  1.00 10.00      A   
ATOM   3239  C   SER A 388      39.327 -19.521  -2.265  1.00 10.00      A   
ATOM   3240  O   SER A 388      39.119 -19.799  -3.449  1.00 10.00      A   
ATOM   3241  N   ASN A 389      39.314 -20.425  -1.295  1.00 10.00      A   
ATOM   3242  HN  ASN A 389      39.484 -20.135  -0.366  1.00 10.00      A   
ATOM   3243  CA  ASN A 389      39.046 -21.829  -1.556  1.00 10.00      A   
ATOM   3244  CB  ASN A 389      40.096 -22.718  -0.877  1.00 10.00      A   
ATOM   3245  CG  ASN A 389      41.520 -22.292  -1.164  1.00 10.00      A   
ATOM   3246  OD1 ASN A 389      42.109 -22.678  -2.174  1.00 10.00      A   
ATOM   3247  ND2 ASN A 389      42.091 -21.505  -0.267  1.00 10.00      A   
ATOM   3248 HD21 ASN A 389      41.571 -21.246   0.524  1.00 10.00      A   
ATOM   3249 HD22 ASN A 389      43.011 -21.209  -0.431  1.00 10.00      A   
ATOM   3250  C   ASN A 389      37.673 -22.197  -1.024  1.00 10.00      A   
ATOM   3251  O   ASN A 389      36.944 -22.975  -1.636  1.00 10.00      A   
ATOM   3252  N   VAL A 390      37.327 -21.620   0.119  1.00 10.00      A   
ATOM   3253  HN  VAL A 390      37.955 -20.991   0.547  1.00 10.00      A   
ATOM   3254  CA  VAL A 390      36.048 -21.882   0.762  1.00 10.00      A   
ATOM   3255  CB  VAL A 390      36.050 -21.387   2.225  1.00 10.00      A   
ATOM   3256  CG1 VAL A 390      34.700 -21.620   2.886  1.00 10.00      A   
ATOM   3257  CG2 VAL A 390      37.153 -22.076   3.015  1.00 10.00      A   
ATOM   3258  C   VAL A 390      34.903 -21.226  -0.004  1.00 10.00      A   
ATOM   3259  O   VAL A 390      33.805 -21.775  -0.090  1.00 10.00      A   
ATOM   3260  N   ILE A 391      35.170 -20.062  -0.573  1.00 10.00      A   
ATOM   3261  HN  ILE A 391      36.071 -19.687  -0.488  1.00 10.00      A   
ATOM   3262  CA  ILE A 391      34.161 -19.329  -1.327  1.00 10.00      A   
ATOM   3263  CB  ILE A 391      34.566 -17.853  -1.522  1.00 10.00      A   
ATOM   3264  CG1 ILE A 391      34.891 -17.204  -0.171  1.00 10.00      A   
ATOM   3265  CG2 ILE A 391      33.468 -17.080  -2.233  1.00 10.00      A   
ATOM   3266  CD1 ILE A 391      33.794 -17.345   0.864  1.00 10.00      A   
ATOM   3267  C   ILE A 391      33.900 -19.985  -2.683  1.00 10.00      A   
ATOM   3268  O   ILE A 391      34.805 -20.106  -3.512  1.00 10.00      A   
ATOM   3269  N   ASP A 392      32.659 -20.410  -2.897  1.00 10.00      A   
ATOM   3270  HN  ASP A 392      31.986 -20.288  -2.195  1.00 10.00      A   
ATOM   3271  CA  ASP A 392      32.278 -21.071  -4.143  1.00 10.00      A   
ATOM   3272  CB  ASP A 392      31.556 -22.395  -3.849  1.00 10.00      A   
ATOM   3273  CG  ASP A 392      32.460 -23.479  -3.294  1.00 10.00      A   
ATOM   3274  OD1 ASP A 392      33.342 -23.968  -4.035  1.00 10.00      A   
ATOM   3275  OD2 ASP A 392      32.277 -23.866  -2.118  1.00 10.00      A   
ATOM   3276  C   ASP A 392      31.368 -20.200  -5.008  1.00 10.00      A   
ATOM   3277  O   ASP A 392      30.985 -20.605  -6.107  1.00 10.00      A   
ATOM   3278  N   TRP A 393      31.023 -19.011  -4.526  1.00 10.00      A   
ATOM   3279  HN  TRP A 393      31.387 -18.714  -3.668  1.00 10.00      A   
ATOM   3280  CA  TRP A 393      30.129 -18.125  -5.270  1.00 10.00      A   
ATOM   3281  CB  TRP A 393      28.725 -18.130  -4.647  1.00 10.00      A   
ATOM   3282  CG  TRP A 393      28.608 -17.364  -3.358  1.00 10.00      A   
ATOM   3283  CD1 TRP A 393      27.949 -16.183  -3.167  1.00 10.00      A   
ATOM   3284  CD2 TRP A 393      29.162 -17.722  -2.082  1.00 10.00      A   
ATOM   3285  NE1 TRP A 393      28.054 -15.785  -1.857  1.00 10.00      A   
ATOM   3286  HE1 TRP A 393      27.659 -14.967  -1.472  1.00 10.00      A   
ATOM   3287  CE2 TRP A 393      28.797 -16.710  -1.171  1.00 10.00      A   
ATOM   3288  CE3 TRP A 393      29.930 -18.797  -1.620  1.00 10.00      A   
ATOM   3289  CZ2 TRP A 393      29.174 -16.743   0.168  1.00 10.00      A   
ATOM   3290  CZ3 TRP A 393      30.302 -18.826  -0.291  1.00 10.00      A   
ATOM   3291  CH2 TRP A 393      29.925 -17.806   0.588  1.00 10.00      A   
ATOM   3292  C   TRP A 393      30.673 -16.702  -5.353  1.00 10.00      A   
ATOM   3293  O   TRP A 393      31.597 -16.341  -4.627  1.00 10.00      A   
ATOM   3294  N   SER A 394      30.088 -15.904  -6.237  1.00 10.00      A   
ATOM   3295  HN  SER A 394      29.349 -16.252  -6.780  1.00 10.00      A   
ATOM   3296  CA  SER A 394      30.500 -14.519  -6.427  1.00 10.00      A   
ATOM   3297  CB  SER A 394      31.229 -14.379  -7.766  1.00 10.00      A   
ATOM   3298  OG  SER A 394      31.973 -15.548  -8.073  1.00 10.00      A   
ATOM   3299  HG  SER A 394      31.727 -15.857  -8.954  1.00 10.00      A   
ATOM   3300  C   SER A 394      29.275 -13.605  -6.412  1.00 10.00      A   
ATOM   3301  O   SER A 394      28.180 -14.035  -6.774  1.00 10.00      A   
ATOM   3302  N   SER A 395      29.454 -12.356  -5.986  1.00 10.00      A   
ATOM   3303  HN  SER A 395      30.342 -12.074  -5.677  1.00 10.00      A   
ATOM   3304  CA  SER A 395      28.347 -11.406  -5.936  1.00 10.00      A   
ATOM   3305  CB  SER A 395      27.978 -11.089  -4.482  1.00 10.00      A   
ATOM   3306  OG  SER A 395      27.597 -12.260  -3.776  1.00 10.00      A   
ATOM   3307  HG  SER A 395      26.739 -12.560  -4.106  1.00 10.00      A   
ATOM   3308  C   SER A 395      28.651 -10.108  -6.690  1.00 10.00      A   
ATOM   3309  O   SER A 395      27.771  -9.533  -7.325  1.00 10.00      A   
ATOM   3310  N   SER A 396      29.895  -9.648  -6.620  1.00 10.00      A   
ATOM   3311  HN  SER A 396      30.563 -10.144  -6.099  1.00 10.00      A   
ATOM   3312  CA  SER A 396      30.284  -8.402  -7.274  1.00 10.00      A   
ATOM   3313  CB  SER A 396      31.679  -7.975  -6.834  1.00 10.00      A   
ATOM   3314  OG  SER A 396      31.779  -8.012  -5.425  1.00 10.00      A   
ATOM   3315  HG  SER A 396      31.055  -7.478  -5.035  1.00 10.00      A   
ATOM   3316  C   SER A 396      30.188  -8.449  -8.797  1.00 10.00      A   
ATOM   3317  O   SER A 396      29.551  -7.588  -9.410  1.00 10.00      A   
ATOM   3318  N   GLY A 397      30.814  -9.446  -9.408  1.00 10.00      A   
ATOM   3319  HN  GLY A 397      31.283 -10.124  -8.876  1.00 10.00      A   
ATOM   3320  CA  GLY A 397      30.790  -9.548 -10.853  1.00 10.00      A   
ATOM   3321  C   GLY A 397      31.771  -8.589 -11.500  1.00 10.00      A   
ATOM   3322  O   GLY A 397      31.512  -8.053 -12.578  1.00 10.00      A   
ATOM   3323  N   GLY A 398      32.889  -8.358 -10.821  1.00 10.00      A   
ATOM   3324  HN  GLY A 398      33.026  -8.806  -9.966  1.00 10.00      A   
ATOM   3325  CA  GLY A 398      33.912  -7.470 -11.335  1.00 10.00      A   
ATOM   3326  C   GLY A 398      34.969  -8.233 -12.107  1.00 10.00      A   
ATOM   3327  O   GLY A 398      34.833  -9.437 -12.324  1.00 10.00      A   
ATOM   3328  N   ALA A 399      36.033  -7.548 -12.496  1.00 10.00      A   
ATOM   3329  HN  ALA A 399      36.108  -6.600 -12.256  1.00 10.00      A   
ATOM   3330  CA  ALA A 399      37.101  -8.177 -13.263  1.00 10.00      A   
ATOM   3331  CB  ALA A 399      37.364  -7.393 -14.539  1.00 10.00      A   
ATOM   3332  C   ALA A 399      38.381  -8.317 -12.446  1.00 10.00      A   
ATOM   3333  O   ALA A 399      39.066  -9.339 -12.516  1.00 10.00      A   
ATOM   3334  N   ASN A 400      38.701  -7.288 -11.670  1.00 10.00      A   
ATOM   3335  HN  ASN A 400      38.113  -6.504 -11.648  1.00 10.00      A   
ATOM   3336  CA  ASN A 400      39.909  -7.299 -10.850  1.00 10.00      A   
ATOM   3337  CB  ASN A 400      40.558  -5.910 -10.826  1.00 10.00      A   
ATOM   3338  CG  ASN A 400      41.852  -5.874 -10.031  1.00 10.00      A   
ATOM   3339  OD1 ASN A 400      42.578  -6.866  -9.952  1.00 10.00      A   
ATOM   3340  ND2 ASN A 400      42.150  -4.731  -9.433  1.00 10.00      A   
ATOM   3341 HD21 ASN A 400      41.527  -3.978  -9.531  1.00 10.00      A   
ATOM   3342 HD22 ASN A 400      42.987  -4.678  -8.923  1.00 10.00      A   
ATOM   3343  C   ASN A 400      39.610  -7.766  -9.431  1.00 10.00      A   
ATOM   3344  O   ASN A 400      40.371  -8.535  -8.840  1.00 10.00      A   
ATOM   3345  N   GLY A 401      38.496  -7.303  -8.888  1.00 10.00      A   
ATOM   3346  HN  GLY A 401      37.916  -6.708  -9.409  1.00 10.00      A   
ATOM   3347  CA  GLY A 401      38.121  -7.678  -7.543  1.00 10.00      A   
ATOM   3348  C   GLY A 401      36.690  -8.152  -7.472  1.00 10.00      A   
ATOM   3349  O   GLY A 401      35.804  -7.555  -8.085  1.00 10.00      A   
ATOM   3350  N   GLN A 402      36.461  -9.228  -6.736  1.00 10.00      A   
ATOM   3351  HN  GLN A 402      37.212  -9.662  -6.274  1.00 10.00      A   
ATOM   3352  CA  GLN A 402      35.124  -9.780  -6.594  1.00 10.00      A   
ATOM   3353  CB  GLN A 402      34.937 -10.986  -7.515  1.00 10.00      A   
ATOM   3354  CG  GLN A 402      34.707 -10.636  -8.974  1.00 10.00      A   
ATOM   3355  CD  GLN A 402      33.542 -11.397  -9.568  1.00 10.00      A   
ATOM   3356  OE1 GLN A 402      32.572 -11.703  -8.877  1.00 10.00      A   
ATOM   3357  NE2 GLN A 402      33.616 -11.689 -10.855  1.00 10.00      A   
ATOM   3358 HE21 GLN A 402      34.410 -11.396 -11.355  1.00 10.00      A   
ATOM   3359 HE22 GLN A 402      32.875 -12.190 -11.262  1.00 10.00      A   
ATOM   3360  C   GLN A 402      34.849 -10.199  -5.160  1.00 10.00      A   
ATOM   3361  O   GLN A 402      35.644 -10.915  -4.551  1.00 10.00      A   
ATOM   3362  N   ASN A 403      33.728  -9.743  -4.627  1.00 10.00      A   
ATOM   3363  HN  ASN A 403      33.147  -9.150  -5.158  1.00 10.00      A   
ATOM   3364  CA  ASN A 403      33.323 -10.089  -3.276  1.00 10.00      A   
ATOM   3365  CB  ASN A 403      32.993  -8.836  -2.455  1.00 10.00      A   
ATOM   3366  CG  ASN A 403      34.204  -8.234  -1.761  1.00 10.00      A   
ATOM   3367  OD1 ASN A 403      35.238  -8.883  -1.602  1.00 10.00      A   
ATOM   3368  ND2 ASN A 403      34.083  -6.984  -1.335  1.00 10.00      A   
ATOM   3369 HD21 ASN A 403      33.230  -6.518  -1.492  1.00 10.00      A   
ATOM   3370 HD22 ASN A 403      34.846  -6.576  -0.877  1.00 10.00      A   
ATOM   3371  C   ASN A 403      32.110 -11.009  -3.333  1.00 10.00      A   
ATOM   3372  O   ASN A 403      31.464 -11.136  -4.380  1.00 10.00      A   
ATOM   3373  N   SER A 404      31.816 -11.656  -2.220  1.00 10.00      A   
ATOM   3374  HN  SER A 404      32.381 -11.522  -1.424  1.00 10.00      A   
ATOM   3375  CA  SER A 404      30.689 -12.566  -2.131  1.00 10.00      A   
ATOM   3376  CB  SER A 404      31.186 -14.012  -2.149  1.00 10.00      A   
ATOM   3377  OG  SER A 404      32.186 -14.196  -3.141  1.00 10.00      A   
ATOM   3378  HG  SER A 404      31.972 -14.977  -3.672  1.00 10.00      A   
ATOM   3379  C   SER A 404      29.891 -12.298  -0.858  1.00 10.00      A   
ATOM   3380  O   SER A 404      30.443 -12.299   0.246  1.00 10.00      A   
ATOM   3381  N   ASN A 405      28.596 -12.062  -1.016  1.00 10.00      A   
ATOM   3382  HN  ASN A 405      28.211 -12.088  -1.923  1.00 10.00      A   
ATOM   3383  CA  ASN A 405      27.724 -11.788   0.121  1.00 10.00      A   
ATOM   3384  CB  ASN A 405      26.824 -10.577  -0.151  1.00 10.00      A   
ATOM   3385  CG  ASN A 405      27.546  -9.255   0.024  1.00 10.00      A   
ATOM   3386  OD1 ASN A 405      28.003  -8.921   1.119  1.00 10.00      A   
ATOM   3387  ND2 ASN A 405      27.651  -8.491  -1.054  1.00 10.00      A   
ATOM   3388 HD21 ASN A 405      27.260  -8.815  -1.891  1.00 10.00      A   
ATOM   3389 HD22 ASN A 405      28.121  -7.635  -0.973  1.00 10.00      A   
ATOM   3390  C   ASN A 405      26.875 -13.007   0.449  1.00 10.00      A   
ATOM   3391  O   ASN A 405      26.486 -13.759  -0.450  1.00 10.00      A   
ATOM   3392  N   ILE A 406      26.609 -13.213   1.735  1.00 10.00      A   
ATOM   3393  HN  ILE A 406      26.974 -12.594   2.408  1.00 10.00      A   
ATOM   3394  CA  ILE A 406      25.804 -14.345   2.180  1.00 10.00      A   
ATOM   3395  CB  ILE A 406      26.639 -15.649   2.215  1.00 10.00      A   
ATOM   3396  CG1 ILE A 406      25.776 -16.841   2.642  1.00 10.00      A   
ATOM   3397  CG2 ILE A 406      27.851 -15.499   3.130  1.00 10.00      A   
ATOM   3398  CD1 ILE A 406      26.456 -18.184   2.487  1.00 10.00      A   
ATOM   3399  C   ILE A 406      25.206 -14.089   3.564  1.00 10.00      A   
ATOM   3400  O   ILE A 406      25.858 -13.507   4.437  1.00 10.00      A   
ATOM   3401  N   GLY A 407      23.958 -14.497   3.756  1.00 10.00      A   
ATOM   3402  HN  GLY A 407      23.463 -14.909   3.015  1.00 10.00      A   
ATOM   3403  CA  GLY A 407      23.322 -14.329   5.043  1.00 10.00      A   
ATOM   3404  C   GLY A 407      22.088 -13.452   5.017  1.00 10.00      A   
ATOM   3405  O   GLY A 407      21.558 -13.122   3.952  1.00 10.00      A   
ATOM   3406  N   GLY A 408      21.640 -13.071   6.203  1.00 10.00      A   
ATOM   3407  HN  GLY A 408      22.132 -13.346   7.008  1.00 10.00      A   
ATOM   3408  CA  GLY A 408      20.467 -12.238   6.338  1.00 10.00      A   
ATOM   3409  C   GLY A 408      20.667 -11.192   7.411  1.00 10.00      A   
ATOM   3410  O   GLY A 408      21.760 -11.068   7.954  1.00 10.00      A   
ATOM   3411  N   TYR A 409      19.619 -10.452   7.735  1.00 10.00      A   
ATOM   3412  HN  TYR A 409      18.753 -10.615   7.299  1.00 10.00      A   
ATOM   3413  CA  TYR A 409      19.724  -9.407   8.744  1.00 10.00      A   
ATOM   3414  CB  TYR A 409      19.421  -8.038   8.137  1.00 10.00      A   
ATOM   3415  CG  TYR A 409      20.557  -7.494   7.300  1.00 10.00      A   
ATOM   3416  CD1 TYR A 409      21.740  -7.078   7.896  1.00 10.00      A   
ATOM   3417  CD2 TYR A 409      20.450  -7.399   5.919  1.00 10.00      A   
ATOM   3418  CE1 TYR A 409      22.784  -6.583   7.142  1.00 10.00      A   
ATOM   3419  CE2 TYR A 409      21.491  -6.904   5.155  1.00 10.00      A   
ATOM   3420  CZ  TYR A 409      22.655  -6.498   5.773  1.00 10.00      A   
ATOM   3421  OH  TYR A 409      23.697  -6.010   5.019  1.00 10.00      A   
ATOM   3422  HH  TYR A 409      23.488  -6.109   4.074  1.00 10.00      A   
ATOM   3423  C   TYR A 409      18.837  -9.688   9.946  1.00 10.00      A   
ATOM   3424  O   TYR A 409      18.546  -8.791  10.743  1.00 10.00      A   
ATOM   3425  N   GLY A 410      18.420 -10.941  10.073  1.00 10.00      A   
ATOM   3426  HN  GLY A 410      18.685 -11.604   9.403  1.00 10.00      A   
ATOM   3427  CA  GLY A 410      17.579 -11.340  11.184  1.00 10.00      A   
ATOM   3428  C   GLY A 410      16.123 -10.985  10.971  1.00 10.00      A   
ATOM   3429  O   GLY A 410      15.798 -10.065  10.222  1.00 10.00      A   
ATOM   3430  N   SER A 411      15.244 -11.704  11.639  1.00 10.00      A   
ATOM   3431  HN  SER A 411      15.557 -12.424  12.226  1.00 10.00      A   
ATOM   3432  CA  SER A 411      13.822 -11.465  11.512  1.00 10.00      A   
ATOM   3433  CB  SER A 411      13.076 -12.794  11.581  1.00 10.00      A   
ATOM   3434  OG  SER A 411      13.681 -13.745  10.719  1.00 10.00      A   
ATOM   3435  HG  SER A 411      13.293 -14.623  10.884  1.00 10.00      A   
ATOM   3436  C   SER A 411      13.312 -10.502  12.583  1.00 10.00      A   
ATOM   3437  O   SER A 411      13.749 -10.542  13.736  1.00 10.00      A   
ATOM   3438  N   PHE A 412      12.398  -9.628  12.189  1.00 10.00      A   
ATOM   3439  HN  PHE A 412      12.098  -9.641  11.253  1.00 10.00      A   
ATOM   3440  CA  PHE A 412      11.810  -8.657  13.100  1.00 10.00      A   
ATOM   3441  CB  PHE A 412      12.426  -7.266  12.908  1.00 10.00      A   
ATOM   3442  CG  PHE A 412      12.460  -6.774  11.485  1.00 10.00      A   
ATOM   3443  CD1 PHE A 412      13.527  -7.081  10.655  1.00 10.00      A   
ATOM   3444  CD2 PHE A 412      11.433  -5.990  10.982  1.00 10.00      A   
ATOM   3445  CE1 PHE A 412      13.569  -6.617   9.354  1.00 10.00      A   
ATOM   3446  CE2 PHE A 412      11.467  -5.525   9.681  1.00 10.00      A   
ATOM   3447  CZ  PHE A 412      12.538  -5.838   8.867  1.00 10.00      A   
ATOM   3448  C   PHE A 412      10.302  -8.620  12.903  1.00 10.00      A   
ATOM   3449  O   PHE A 412       9.813  -8.849  11.792  1.00 10.00      A   
ATOM   3450  N   ALA A 413       9.565  -8.346  13.971  1.00 10.00      A   
ATOM   3451  HN  ALA A 413      10.005  -8.153  14.831  1.00 10.00      A   
ATOM   3452  CA  ALA A 413       8.113  -8.317  13.891  1.00 10.00      A   
ATOM   3453  CB  ALA A 413       7.531  -9.596  14.474  1.00 10.00      A   
ATOM   3454  C   ALA A 413       7.514  -7.115  14.603  1.00 10.00      A   
ATOM   3455  O   ALA A 413       8.136  -6.509  15.477  1.00 10.00      A   
ATOM   3456  N   THR A 414       6.304  -6.774  14.198  1.00 10.00      A   
ATOM   3457  HN  THR A 414       5.891  -7.282  13.461  1.00 10.00      A   
ATOM   3458  CA  THR A 414       5.555  -5.678  14.784  1.00 10.00      A   
ATOM   3459  CB  THR A 414       5.698  -4.385  13.957  1.00 10.00      A   
ATOM   3460  OG1 THR A 414       7.083  -4.164  13.662  1.00 10.00      A   
ATOM   3461  HG1 THR A 414       7.621  -4.762  14.190  1.00 10.00      A   
ATOM   3462  CG2 THR A 414       5.162  -3.195  14.737  1.00 10.00      A   
ATOM   3463  C   THR A 414       4.088  -6.088  14.853  1.00 10.00      A   
ATOM   3464  O   THR A 414       3.453  -6.329  13.825  1.00 10.00      A   
ATOM   3465  N   ASN A 415       3.558  -6.191  16.059  1.00 10.00      A   
ATOM   3466  HN  ASN A 415       4.098  -5.957  16.848  1.00 10.00      A   
ATOM   3467  CA  ASN A 415       2.180  -6.612  16.241  1.00 10.00      A   
ATOM   3468  CB  ASN A 415       2.102  -7.931  17.017  1.00 10.00      A   
ATOM   3469  CG  ASN A 415       2.847  -7.917  18.339  1.00 10.00      A   
ATOM   3470  OD1 ASN A 415       2.768  -6.964  19.107  1.00 10.00      A   
ATOM   3471  ND2 ASN A 415       3.584  -8.984  18.607  1.00 10.00      A   
ATOM   3472 HD21 ASN A 415       3.606  -9.716  17.940  1.00 10.00      A   
ATOM   3473 HD22 ASN A 415       4.064  -9.013  19.463  1.00 10.00      A   
ATOM   3474  C   ASN A 415       1.323  -5.548  16.902  1.00 10.00      A   
ATOM   3475  O   ASN A 415       1.831  -4.571  17.454  1.00 10.00      A   
ATOM   3476  N   THR A 416       0.017  -5.752  16.838  1.00 10.00      A   
ATOM   3477  HN  THR A 416      -0.317  -6.557  16.378  1.00 10.00      A   
ATOM   3478  CA  THR A 416      -0.936  -4.827  17.420  1.00 10.00      A   
ATOM   3479  CB  THR A 416      -1.433  -3.808  16.370  1.00 10.00      A   
ATOM   3480  OG1 THR A 416      -1.292  -4.362  15.050  1.00 10.00      A   
ATOM   3481  HG1 THR A 416      -1.119  -5.306  15.119  1.00 10.00      A   
ATOM   3482  CG2 THR A 416      -0.640  -2.513  16.461  1.00 10.00      A   
ATOM   3483  C   THR A 416      -2.130  -5.578  18.007  1.00 10.00      A   
ATOM   3484  O   THR A 416      -3.052  -5.961  17.284  1.00 10.00      A   
ATOM   3485  N   SER A 417      -2.092  -5.815  19.310  1.00 10.00      A   
ATOM   3486  HN  SER A 417      -1.321  -5.501  19.831  1.00 10.00      A   
ATOM   3487  CA  SER A 417      -3.181  -6.507  19.990  1.00 10.00      A   
ATOM   3488  CB  SER A 417      -2.676  -7.171  21.278  1.00 10.00      A   
ATOM   3489  OG  SER A 417      -3.733  -7.804  21.987  1.00 10.00      A   
ATOM   3490  HG  SER A 417      -3.810  -8.728  21.699  1.00 10.00      A   
ATOM   3491  C   SER A 417      -4.275  -5.497  20.305  1.00 10.00      A   
ATOM   3492  O   SER A 417      -4.013  -4.482  20.944  1.00 10.00      A   
ATOM   3493  N   SER A 418      -5.487  -5.754  19.837  1.00 10.00      A   
ATOM   3494  HN  SER A 418      -5.649  -6.582  19.329  1.00 10.00      A   
ATOM   3495  CA  SER A 418      -6.587  -4.831  20.065  1.00 10.00      A   
ATOM   3496  CB  SER A 418      -6.903  -4.086  18.767  1.00 10.00      A   
ATOM   3497  OG  SER A 418      -5.722  -3.916  18.000  1.00 10.00      A   
ATOM   3498  HG  SER A 418      -5.008  -4.412  18.414  1.00 10.00      A   
ATOM   3499  C   SER A 418      -7.838  -5.528  20.589  1.00 10.00      A   
ATOM   3500  O   SER A 418      -8.260  -6.559  20.063  1.00 10.00      A   
ATOM   3501  N   PHE A 419      -8.410  -4.961  21.640  1.00 10.00      A   
ATOM   3502  HN  PHE A 419      -7.995  -4.156  22.029  1.00 10.00      A   
ATOM   3503  CA  PHE A 419      -9.630  -5.475  22.242  1.00 10.00      A   
ATOM   3504  CB  PHE A 419      -9.377  -5.880  23.697  1.00 10.00      A   
ATOM   3505  CG  PHE A 419     -10.498  -6.664  24.320  1.00 10.00      A   
ATOM   3506  CD1 PHE A 419     -10.907  -7.869  23.774  1.00 10.00      A   
ATOM   3507  CD2 PHE A 419     -11.138  -6.196  25.456  1.00 10.00      A   
ATOM   3508  CE1 PHE A 419     -11.932  -8.594  24.350  1.00 10.00      A   
ATOM   3509  CE2 PHE A 419     -12.164  -6.915  26.036  1.00 10.00      A   
ATOM   3510  CZ  PHE A 419     -12.562  -8.116  25.482  1.00 10.00      A   
ATOM   3511  C   PHE A 419     -10.681  -4.375  22.171  1.00 10.00      A   
ATOM   3512  O   PHE A 419     -10.505  -3.306  22.758  1.00 10.00      A   
ATOM   3513  N   SER A 420     -11.757  -4.623  21.442  1.00 10.00      A   
ATOM   3514  HN  SER A 420     -11.862  -5.503  21.016  1.00 10.00      A   
ATOM   3515  CA  SER A 420     -12.794  -3.620  21.270  1.00 10.00      A   
ATOM   3516  CB  SER A 420     -12.970  -3.308  19.781  1.00 10.00      A   
ATOM   3517  OG  SER A 420     -11.711  -3.273  19.123  1.00 10.00      A   
ATOM   3518  HG  SER A 420     -11.137  -2.609  19.559  1.00 10.00      A   
ATOM   3519  C   SER A 420     -14.133  -4.019  21.891  1.00 10.00      A   
ATOM   3520  O   SER A 420     -14.628  -5.131  21.689  1.00 10.00      A   
ATOM   3521  N   LEU A 421     -14.704  -3.089  22.647  1.00 10.00      A   
ATOM   3522  HN  LEU A 421     -14.233  -2.234  22.778  1.00 10.00      A   
ATOM   3523  CA  LEU A 421     -15.996  -3.276  23.292  1.00 10.00      A   
ATOM   3524  CB  LEU A 421     -15.831  -3.301  24.816  1.00 10.00      A   
ATOM   3525  CG  LEU A 421     -14.999  -4.447  25.401  1.00 10.00      A   
ATOM   3526  CD1 LEU A 421     -14.711  -4.202  26.876  1.00 10.00      A   
ATOM   3527  CD2 LEU A 421     -15.711  -5.778  25.212  1.00 10.00      A   
ATOM   3528  C   LEU A 421     -16.891  -2.108  22.901  1.00 10.00      A   
ATOM   3529  O   LEU A 421     -16.585  -0.959  23.224  1.00 10.00      A   
ATOM   3530  N   LYS A 422     -17.980  -2.385  22.197  1.00 10.00      A   
ATOM   3531  HN  LYS A 422     -18.195  -3.321  21.978  1.00 10.00      A   
ATOM   3532  CA  LYS A 422     -18.875  -1.323  21.764  1.00 10.00      A   
ATOM   3533  CB  LYS A 422     -18.524  -0.856  20.350  1.00 10.00      A   
ATOM   3534  CG  LYS A 422     -18.687  -1.909  19.263  1.00 10.00      A   
ATOM   3535  CD  LYS A 422     -18.789  -1.263  17.889  1.00 10.00      A   
ATOM   3536  CE  LYS A 422     -20.091  -0.492  17.742  1.00 10.00      A   
ATOM   3537  NZ  LYS A 422     -20.014   0.554  16.687  1.00 10.00      A   
ATOM   3538  HZ1 LYS A 422     -19.379   1.328  16.992  1.00 10.00      A   
ATOM   3539  HZ2 LYS A 422     -20.965   0.952  16.508  1.00 10.00      A   
ATOM   3540  HZ3 LYS A 422     -19.647   0.147  15.802  1.00 10.00      A   
ATOM   3541  C   LYS A 422     -20.335  -1.735  21.821  1.00 10.00      A   
ATOM   3542  O   LYS A 422     -20.662  -2.920  21.889  1.00 10.00      A   
ATOM   3543  N   GLN A 423     -21.204  -0.738  21.781  1.00 10.00      A   
ATOM   3544  HN  GLN A 423     -20.866   0.186  21.734  1.00 10.00      A   
ATOM   3545  CA  GLN A 423     -22.636  -0.958  21.811  1.00 10.00      A   
ATOM   3546  CB  GLN A 423     -23.148  -0.920  23.249  1.00 10.00      A   
ATOM   3547  CG  GLN A 423     -24.355  -1.806  23.497  1.00 10.00      A   
ATOM   3548  CD  GLN A 423     -24.774  -1.816  24.949  1.00 10.00      A   
ATOM   3549  OE1 GLN A 423     -24.665  -0.807  25.647  1.00 10.00      A   
ATOM   3550  NE2 GLN A 423     -25.245  -2.959  25.418  1.00 10.00      A   
ATOM   3551 HE21 GLN A 423     -25.295  -3.731  24.803  1.00 10.00      A   
ATOM   3552 HE22 GLN A 423     -25.524  -2.997  26.358  1.00 10.00      A   
ATOM   3553  C   GLN A 423     -23.340   0.100  20.973  1.00 10.00      A   
ATOM   3554  O   GLN A 423     -23.131   1.297  21.169  1.00 10.00      A   
ATOM   3555  N   ASP A 424     -24.152  -0.346  20.031  1.00 10.00      A   
ATOM   3556  HN  ASP A 424     -24.265  -1.315  19.920  1.00 10.00      A   
ATOM   3557  CA  ASP A 424     -24.888   0.559  19.157  1.00 10.00      A   
ATOM   3558  CB  ASP A 424     -24.651   0.188  17.693  1.00 10.00      A   
ATOM   3559  CG  ASP A 424     -23.871   1.245  16.939  1.00 10.00      A   
ATOM   3560  OD1 ASP A 424     -24.457   2.299  16.614  1.00 10.00      A   
ATOM   3561  OD2 ASP A 424     -22.672   1.013  16.648  1.00 10.00      A   
ATOM   3562  C   ASP A 424     -26.375   0.503  19.474  1.00 10.00      A   
ATOM   3563  O   ASP A 424     -26.903  -0.560  19.811  1.00 10.00      A   
ATOM   3564  N   TYR A 425     -27.051   1.640  19.381  1.00 10.00      A   
ATOM   3565  HN  TYR A 425     -26.584   2.462  19.106  1.00 10.00      A   
ATOM   3566  CA  TYR A 425     -28.473   1.701  19.673  1.00 10.00      A   
ATOM   3567  CB  TYR A 425     -28.751   2.661  20.834  1.00 10.00      A   
ATOM   3568  CG  TYR A 425     -28.283   2.167  22.186  1.00 10.00      A   
ATOM   3569  CD1 TYR A 425     -27.006   2.453  22.653  1.00 10.00      A   
ATOM   3570  CD2 TYR A 425     -29.124   1.418  22.999  1.00 10.00      A   
ATOM   3571  CE1 TYR A 425     -26.581   2.008  23.891  1.00 10.00      A   
ATOM   3572  CE2 TYR A 425     -28.708   0.969  24.237  1.00 10.00      A   
ATOM   3573  CZ  TYR A 425     -27.437   1.266  24.678  1.00 10.00      A   
ATOM   3574  OH  TYR A 425     -27.019   0.821  25.913  1.00 10.00      A   
ATOM   3575  HH  TYR A 425     -27.149  -0.133  25.971  1.00 10.00      A   
ATOM   3576  C   TYR A 425     -29.281   2.116  18.449  1.00 10.00      A   
ATOM   3577  O   TYR A 425     -29.037   3.165  17.851  1.00 10.00      A   
ATOM   3578  N   GLU A 426     -30.232   1.273  18.077  1.00 10.00      A   
ATOM   3579  HN  GLU A 426     -30.351   0.437  18.582  1.00 10.00      A   
ATOM   3580  CA  GLU A 426     -31.104   1.534  16.943  1.00 10.00      A   
ATOM   3581  CB  GLU A 426     -31.051   0.354  15.968  1.00 10.00      A   
ATOM   3582  CG  GLU A 426     -31.898   0.516  14.717  1.00 10.00      A   
ATOM   3583  CD  GLU A 426     -31.961  -0.766  13.917  1.00 10.00      A   
ATOM   3584  OE1 GLU A 426     -31.016  -1.036  13.144  1.00 10.00      A   
ATOM   3585  OE2 GLU A 426     -32.940  -1.526  14.074  1.00 10.00      A   
ATOM   3586  C   GLU A 426     -32.527   1.740  17.448  1.00 10.00      A   
ATOM   3587  O   GLU A 426     -33.309   0.792  17.541  1.00 10.00      A   
ATOM   3588  N   LEU A 427     -32.850   2.973  17.795  1.00 10.00      A   
ATOM   3589  HN  LEU A 427     -32.194   3.691  17.671  1.00 10.00      A   
ATOM   3590  CA  LEU A 427     -34.171   3.294  18.319  1.00 10.00      A   
ATOM   3591  CB  LEU A 427     -34.139   4.590  19.131  1.00 10.00      A   
ATOM   3592  CG  LEU A 427     -33.329   4.560  20.428  1.00 10.00      A   
ATOM   3593  CD1 LEU A 427     -33.396   5.910  21.124  1.00 10.00      A   
ATOM   3594  CD2 LEU A 427     -33.824   3.455  21.349  1.00 10.00      A   
ATOM   3595  C   LEU A 427     -35.202   3.402  17.205  1.00 10.00      A   
ATOM   3596  O   LEU A 427     -34.856   3.499  16.025  1.00 10.00      A   
ATOM   3597  N   ASN A 428     -36.469   3.369  17.585  1.00 10.00      A   
ATOM   3598  HN  ASN A 428     -36.679   3.268  18.540  1.00 10.00      A   
ATOM   3599  CA  ASN A 428     -37.557   3.475  16.627  1.00 10.00      A   
ATOM   3600  CB  ASN A 428     -38.703   2.534  17.006  1.00 10.00      A   
ATOM   3601  CG  ASN A 428     -38.427   1.099  16.608  1.00 10.00      A   
ATOM   3602  OD1 ASN A 428     -37.777   0.838  15.593  1.00 10.00      A   
ATOM   3603  ND2 ASN A 428     -38.909   0.158  17.403  1.00 10.00      A   
ATOM   3604 HD21 ASN A 428     -39.412   0.434  18.198  1.00 10.00      A   
ATOM   3605 HD22 ASN A 428     -38.745  -0.779  17.165  1.00 10.00      A   
ATOM   3606  C   ASN A 428     -38.044   4.916  16.540  1.00 10.00      A   
ATOM   3607  O   ASN A 428     -38.058   5.623  17.550  1.00 10.00      A   
ATOM   3608  N   PRO A 429     -38.444   5.363  15.329  1.00 10.00      A   
ATOM   3609  CA  PRO A 429     -38.925   6.736  15.083  1.00 10.00      A   
ATOM   3610  CB  PRO A 429     -39.502   6.658  13.668  1.00 10.00      A   
ATOM   3611  CG  PRO A 429     -38.751   5.554  13.014  1.00 10.00      A   
ATOM   3612  CD  PRO A 429     -38.452   4.553  14.094  1.00 10.00      A   
ATOM   3613  C   PRO A 429     -40.010   7.186  16.062  1.00 10.00      A   
ATOM   3614  O   PRO A 429     -41.013   6.492  16.266  1.00 10.00      A   
ATOM   3615  N   VAL A 430     -39.802   8.354  16.661  1.00 10.00      A   
ATOM   3616  HN  VAL A 430     -38.984   8.861  16.450  1.00 10.00      A   
ATOM   3617  CA  VAL A 430     -40.749   8.912  17.618  1.00 10.00      A   
ATOM   3618  CB  VAL A 430     -40.138   8.996  19.038  1.00 10.00      A   
ATOM   3619  CG1 VAL A 430     -41.132   9.584  20.030  1.00 10.00      A   
ATOM   3620  CG2 VAL A 430     -39.672   7.628  19.508  1.00 10.00      A   
ATOM   3621  C   VAL A 430     -41.186  10.308  17.181  1.00 10.00      A   
ATOM   3622  O   VAL A 430     -40.364  11.123  16.780  1.00 10.00      A   
ATOM   3623  N   SER A 431     -42.482  10.569  17.233  1.00 10.00      A   
ATOM   3624  HN  SER A 431     -43.101   9.865  17.519  1.00 10.00      A   
ATOM   3625  CA  SER A 431     -43.011  11.873  16.863  1.00 10.00      A   
ATOM   3626  CB  SER A 431     -44.493  11.753  16.505  1.00 10.00      A   
ATOM   3627  OG  SER A 431     -44.830  12.585  15.409  1.00 10.00      A   
ATOM   3628  HG  SER A 431     -45.667  12.287  15.030  1.00 10.00      A   
ATOM   3629  C   SER A 431     -42.828  12.854  18.022  1.00 10.00      A   
ATOM   3630  O   SER A 431     -43.477  12.729  19.062  1.00 10.00      A   
ATOM   3631  N   TRP A 432     -41.939  13.822  17.848  1.00 10.00      A   
ATOM   3632  HN  TRP A 432     -41.454  13.885  16.993  1.00 10.00      A   
ATOM   3633  CA  TRP A 432     -41.676  14.807  18.889  1.00 10.00      A   
ATOM   3634  CB  TRP A 432     -40.301  14.572  19.524  1.00 10.00      A   
ATOM   3635  CG  TRP A 432     -40.147  15.204  20.877  1.00 10.00      A   
ATOM   3636  CD1 TRP A 432     -40.798  14.849  22.022  1.00 10.00      A   
ATOM   3637  CD2 TRP A 432     -39.286  16.296  21.229  1.00 10.00      A   
ATOM   3638  NE1 TRP A 432     -40.400  15.651  23.064  1.00 10.00      A   
ATOM   3639  HE1 TRP A 432     -40.729  15.589  23.988  1.00 10.00      A   
ATOM   3640  CE2 TRP A 432     -39.471  16.548  22.605  1.00 10.00      A   
ATOM   3641  CE3 TRP A 432     -38.378  17.086  20.518  1.00 10.00      A   
ATOM   3642  CZ2 TRP A 432     -38.782  17.554  23.281  1.00 10.00      A   
ATOM   3643  CZ3 TRP A 432     -37.695  18.082  21.191  1.00 10.00      A   
ATOM   3644  CH2 TRP A 432     -37.900  18.307  22.558  1.00 10.00      A   
ATOM   3645  C   TRP A 432     -41.772  16.220  18.330  1.00 10.00      A   
ATOM   3646  O   TRP A 432     -41.157  16.534  17.314  1.00 10.00      A   
ATOM   3647  N   TYR A 433     -42.578  17.055  18.982  1.00 10.00      A   
ATOM   3648  HN  TYR A 433     -43.065  16.723  19.767  1.00 10.00      A   
ATOM   3649  CA  TYR A 433     -42.772  18.446  18.567  1.00 10.00      A   
ATOM   3650  CB  TYR A 433     -41.495  19.272  18.750  1.00 10.00      A   
ATOM   3651  CG  TYR A 433     -41.414  19.975  20.086  1.00 10.00      A   
ATOM   3652  CD1 TYR A 433     -41.533  19.269  21.277  1.00 10.00      A   
ATOM   3653  CD2 TYR A 433     -41.219  21.348  20.159  1.00 10.00      A   
ATOM   3654  CE1 TYR A 433     -41.460  19.909  22.501  1.00 10.00      A   
ATOM   3655  CE2 TYR A 433     -41.143  21.996  21.377  1.00 10.00      A   
ATOM   3656  CZ  TYR A 433     -41.264  21.273  22.546  1.00 10.00      A   
ATOM   3657  OH  TYR A 433     -41.193  21.917  23.762  1.00 10.00      A   
ATOM   3658  HH  TYR A 433     -40.460  21.549  24.277  1.00 10.00      A   
ATOM   3659  C   TYR A 433     -43.301  18.556  17.136  1.00 10.00      A   
ATOM   3660  O   TYR A 433     -43.074  19.555  16.450  1.00 10.00      A   
ATOM   3661  N   GLY A 434     -44.003  17.521  16.692  1.00 10.00      A   
ATOM   3662  HN  GLY A 434     -44.140  16.748  17.280  1.00 10.00      A   
ATOM   3663  CA  GLY A 434     -44.569  17.523  15.357  1.00 10.00      A   
ATOM   3664  C   GLY A 434     -43.618  17.008  14.291  1.00 10.00      A   
ATOM   3665  O   GLY A 434     -44.005  16.873  13.129  1.00 10.00      A   
ATOM   3666  N   ILE A 435     -42.380  16.717  14.672  1.00 10.00      A   
ATOM   3667  HN  ILE A 435     -42.123  16.835  15.614  1.00 10.00      A   
ATOM   3668  CA  ILE A 435     -41.391  16.218  13.723  1.00 10.00      A   
ATOM   3669  CB  ILE A 435     -40.116  17.097  13.694  1.00 10.00      A   
ATOM   3670  CG1 ILE A 435     -39.315  16.953  14.994  1.00 10.00      A   
ATOM   3671  CG2 ILE A 435     -40.480  18.554  13.452  1.00 10.00      A   
ATOM   3672  CD1 ILE A 435     -38.039  17.766  15.030  1.00 10.00      A   
ATOM   3673  C   ILE A 435     -41.016  14.770  14.035  1.00 10.00      A   
ATOM   3674  O   ILE A 435     -41.176  14.307  15.165  1.00 10.00      A   
ATOM   3675  N   ASN A 436     -40.543  14.057  13.024  1.00 10.00      A   
ATOM   3676  HN  ASN A 436     -40.461  14.478  12.139  1.00 10.00      A   
ATOM   3677  CA  ASN A 436     -40.137  12.668  13.189  1.00 10.00      A   
ATOM   3678  CB  ASN A 436     -40.174  11.946  11.840  1.00 10.00      A   
ATOM   3679  CG  ASN A 436     -39.690  10.511  11.926  1.00 10.00      A   
ATOM   3680  OD1 ASN A 436     -39.881   9.834  12.936  1.00 10.00      A   
ATOM   3681  ND2 ASN A 436     -39.062  10.033  10.863  1.00 10.00      A   
ATOM   3682 HD21 ASN A 436     -38.944  10.623  10.088  1.00 10.00      A   
ATOM   3683 HD22 ASN A 436     -38.740   9.110  10.894  1.00 10.00      A   
ATOM   3684  C   ASN A 436     -38.731  12.610  13.769  1.00 10.00      A   
ATOM   3685  O   ASN A 436     -37.787  13.102  13.154  1.00 10.00      A   
ATOM   3686  N   HIS A 437     -38.603  12.024  14.951  1.00 10.00      A   
ATOM   3687  HN  HIS A 437     -39.401  11.650  15.390  1.00 10.00      A   
ATOM   3688  CA  HIS A 437     -37.318  11.917  15.626  1.00 10.00      A   
ATOM   3689  CB  HIS A 437     -37.487  12.202  17.122  1.00 10.00      A   
ATOM   3690  CG  HIS A 437     -36.885  13.492  17.587  1.00 10.00      A   
ATOM   3691  ND1 HIS A 437     -36.342  13.611  18.845  1.00 10.00      A   
ATOM   3692  CD2 HIS A 437     -36.776  14.680  16.940  1.00 10.00      A   
ATOM   3693  CE1 HIS A 437     -35.916  14.856  18.939  1.00 10.00      A   
ATOM   3694  NE2 HIS A 437     -36.157  15.538  17.814  1.00 10.00      A   
ATOM   3695  HE2 HIS A 437     -35.930  16.478  17.643  1.00 10.00      A   
ATOM   3696  C   HIS A 437     -36.698  10.537  15.451  1.00 10.00      A   
ATOM   3697  O   HIS A 437     -37.280   9.526  15.852  1.00 10.00      A   
ATOM   3698  N   GLN A 438     -35.529  10.504  14.831  1.00 10.00      A   
ATOM   3699  HN  GLN A 438     -35.149  11.344  14.487  1.00 10.00      A   
ATOM   3700  CA  GLN A 438     -34.789   9.270  14.629  1.00 10.00      A   
ATOM   3701  CB  GLN A 438     -34.560   9.004  13.139  1.00 10.00      A   
ATOM   3702  CG  GLN A 438     -35.601   8.115  12.477  1.00 10.00      A   
ATOM   3703  CD  GLN A 438     -35.367   6.638  12.741  1.00 10.00      A   
ATOM   3704  OE1 GLN A 438     -34.956   6.244  13.829  1.00 10.00      A   
ATOM   3705  NE2 GLN A 438     -35.616   5.812  11.739  1.00 10.00      A   
ATOM   3706 HE21 GLN A 438     -35.933   6.190  10.893  1.00 10.00      A   
ATOM   3707 HE22 GLN A 438     -35.466   4.853  11.882  1.00 10.00      A   
ATOM   3708  C   GLN A 438     -33.457   9.382  15.362  1.00 10.00      A   
ATOM   3709  O   GLN A 438     -32.447   9.795  14.790  1.00 10.00      A   
ATOM   3710  N   ILE A 439     -33.482   9.052  16.642  1.00 10.00      A   
ATOM   3711  HN  ILE A 439     -34.326   8.741  17.032  1.00 10.00      A   
ATOM   3712  CA  ILE A 439     -32.302   9.126  17.487  1.00 10.00      A   
ATOM   3713  CB  ILE A 439     -32.692   9.123  18.982  1.00 10.00      A   
ATOM   3714  CG1 ILE A 439     -33.693  10.245  19.289  1.00 10.00      A   
ATOM   3715  CG2 ILE A 439     -31.461   9.237  19.870  1.00 10.00      A   
ATOM   3716  CD1 ILE A 439     -33.169  11.641  19.025  1.00 10.00      A   
ATOM   3717  C   ILE A 439     -31.347   7.967  17.219  1.00 10.00      A   
ATOM   3718  O   ILE A 439     -31.729   6.800  17.308  1.00 10.00      A   
ATOM   3719  N   ASP A 440     -30.111   8.304  16.880  1.00 10.00      A   
ATOM   3720  HN  ASP A 440     -29.881   9.259  16.806  1.00 10.00      A   
ATOM   3721  CA  ASP A 440     -29.076   7.315  16.617  1.00 10.00      A   
ATOM   3722  CB  ASP A 440     -28.626   7.375  15.153  1.00 10.00      A   
ATOM   3723  CG  ASP A 440     -29.454   6.499  14.234  1.00 10.00      A   
ATOM   3724  OD1 ASP A 440     -30.229   7.047  13.424  1.00 10.00      A   
ATOM   3725  OD2 ASP A 440     -29.332   5.254  14.318  1.00 10.00      A   
ATOM   3726  C   ASP A 440     -27.884   7.603  17.514  1.00 10.00      A   
ATOM   3727  O   ASP A 440     -27.271   8.662  17.410  1.00 10.00      A   
ATOM   3728  N   PHE A 441     -27.555   6.678  18.402  1.00 10.00      A   
ATOM   3729  HN  PHE A 441     -28.064   5.841  18.444  1.00 10.00      A   
ATOM   3730  CA  PHE A 441     -26.430   6.877  19.305  1.00 10.00      A   
ATOM   3731  CB  PHE A 441     -26.853   7.633  20.575  1.00 10.00      A   
ATOM   3732  CG  PHE A 441     -27.772   6.881  21.499  1.00 10.00      A   
ATOM   3733  CD1 PHE A 441     -27.302   6.366  22.696  1.00 10.00      A   
ATOM   3734  CD2 PHE A 441     -29.107   6.699  21.179  1.00 10.00      A   
ATOM   3735  CE1 PHE A 441     -28.143   5.685  23.556  1.00 10.00      A   
ATOM   3736  CE2 PHE A 441     -29.953   6.018  22.032  1.00 10.00      A   
ATOM   3737  CZ  PHE A 441     -29.471   5.510  23.222  1.00 10.00      A   
ATOM   3738  C   PHE A 441     -25.736   5.570  19.650  1.00 10.00      A   
ATOM   3739  O   PHE A 441     -26.306   4.490  19.497  1.00 10.00      A   
ATOM   3740  N   GLY A 442     -24.503   5.685  20.111  1.00 10.00      A   
ATOM   3741  HN  GLY A 442     -24.105   6.579  20.203  1.00 10.00      A   
ATOM   3742  CA  GLY A 442     -23.732   4.522  20.478  1.00 10.00      A   
ATOM   3743  C   GLY A 442     -22.456   4.917  21.183  1.00 10.00      A   
ATOM   3744  O   GLY A 442     -22.106   6.101  21.220  1.00 10.00      A   
ATOM   3745  N   TRP A 443     -21.763   3.935  21.736  1.00 10.00      A   
ATOM   3746  HN  TRP A 443     -22.090   3.011  21.651  1.00 10.00      A   
ATOM   3747  CA  TRP A 443     -20.519   4.177  22.446  1.00 10.00      A   
ATOM   3748  CB  TRP A 443     -20.782   4.386  23.943  1.00 10.00      A   
ATOM   3749  CG  TRP A 443     -21.363   3.190  24.638  1.00 10.00      A   
ATOM   3750  CD1 TRP A 443     -22.674   2.810  24.669  1.00 10.00      A   
ATOM   3751  CD2 TRP A 443     -20.647   2.220  25.410  1.00 10.00      A   
ATOM   3752  NE1 TRP A 443     -22.815   1.662  25.410  1.00 10.00      A   
ATOM   3753  HE1 TRP A 443     -23.660   1.189  25.578  1.00 10.00      A   
ATOM   3754  CE2 TRP A 443     -21.586   1.280  25.875  1.00 10.00      A   
ATOM   3755  CE3 TRP A 443     -19.301   2.054  25.751  1.00 10.00      A   
ATOM   3756  CZ2 TRP A 443     -21.226   0.191  26.663  1.00 10.00      A   
ATOM   3757  CZ3 TRP A 443     -18.945   0.973  26.534  1.00 10.00      A   
ATOM   3758  CH2 TRP A 443     -19.903   0.055  26.981  1.00 10.00      A   
ATOM   3759  C   TRP A 443     -19.555   3.016  22.227  1.00 10.00      A   
ATOM   3760  O   TRP A 443     -19.984   1.875  22.017  1.00 10.00      A   
ATOM   3761  N   GLU A 444     -18.260   3.304  22.249  1.00 10.00      A   
ATOM   3762  HN  GLU A 444     -17.973   4.236  22.387  1.00 10.00      A   
ATOM   3763  CA  GLU A 444     -17.253   2.272  22.054  1.00 10.00      A   
ATOM   3764  CB  GLU A 444     -16.954   2.039  20.567  1.00 10.00      A   
ATOM   3765  CG  GLU A 444     -17.215   3.228  19.658  1.00 10.00      A   
ATOM   3766  CD  GLU A 444     -17.396   2.812  18.212  1.00 10.00      A   
ATOM   3767  OE1 GLU A 444     -16.396   2.772  17.469  1.00 10.00      A   
ATOM   3768  OE2 GLU A 444     -18.545   2.514  17.809  1.00 10.00      A   
ATOM   3769  C   GLU A 444     -15.968   2.547  22.827  1.00 10.00      A   
ATOM   3770  O   GLU A 444     -15.626   3.697  23.117  1.00 10.00      A   
ATOM   3771  N   THR A 445     -15.275   1.471  23.166  1.00 10.00      A   
ATOM   3772  HN  THR A 445     -15.622   0.585  22.915  1.00 10.00      A   
ATOM   3773  CA  THR A 445     -14.017   1.542  23.889  1.00 10.00      A   
ATOM   3774  CB  THR A 445     -14.199   1.117  25.359  1.00 10.00      A   
ATOM   3775  OG1 THR A 445     -15.566   0.741  25.582  1.00 10.00      A   
ATOM   3776  HG1 THR A 445     -15.895   0.263  24.812  1.00 10.00      A   
ATOM   3777  CG2 THR A 445     -13.837   2.262  26.294  1.00 10.00      A   
ATOM   3778  C   THR A 445     -13.016   0.611  23.214  1.00 10.00      A   
ATOM   3779  O   THR A 445     -13.318  -0.563  22.980  1.00 10.00      A   
ATOM   3780  N   ASP A 446     -11.839   1.129  22.889  1.00 10.00      A   
ATOM   3781  HN  ASP A 446     -11.647   2.066  23.111  1.00 10.00      A   
ATOM   3782  CA  ASP A 446     -10.820   0.333  22.212  1.00 10.00      A   
ATOM   3783  CB  ASP A 446     -10.590   0.868  20.797  1.00 10.00      A   
ATOM   3784  CG  ASP A 446      -9.828  -0.100  19.910  1.00 10.00      A   
ATOM   3785  OD1 ASP A 446      -8.932   0.352  19.165  1.00 10.00      A   
ATOM   3786  OD2 ASP A 446     -10.139  -1.309  19.931  1.00 10.00      A   
ATOM   3787  C   ASP A 446      -9.508   0.313  22.990  1.00 10.00      A   
ATOM   3788  O   ASP A 446      -8.888   1.355  23.219  1.00 10.00      A   
ATOM   3789  N   PHE A 447      -9.099  -0.877  23.403  1.00 10.00      A   
ATOM   3790  HN  PHE A 447      -9.647  -1.668  23.192  1.00 10.00      A   
ATOM   3791  CA  PHE A 447      -7.862  -1.057  24.146  1.00 10.00      A   
ATOM   3792  CB  PHE A 447      -8.122  -1.870  25.418  1.00 10.00      A   
ATOM   3793  CG  PHE A 447      -9.384  -1.493  26.143  1.00 10.00      A   
ATOM   3794  CD1 PHE A 447     -10.525  -2.270  26.026  1.00 10.00      A   
ATOM   3795  CD2 PHE A 447      -9.429  -0.364  26.942  1.00 10.00      A   
ATOM   3796  CE1 PHE A 447     -11.686  -1.928  26.690  1.00 10.00      A   
ATOM   3797  CE2 PHE A 447     -10.587  -0.015  27.609  1.00 10.00      A   
ATOM   3798  CZ  PHE A 447     -11.717  -0.798  27.483  1.00 10.00      A   
ATOM   3799  C   PHE A 447      -6.861  -1.790  23.265  1.00 10.00      A   
ATOM   3800  O   PHE A 447      -7.029  -2.978  22.985  1.00 10.00      A   
ATOM   3801  N   TYR A 448      -5.824  -1.092  22.826  1.00 10.00      A   
ATOM   3802  HN  TYR A 448      -5.715  -0.157  23.105  1.00 10.00      A   
ATOM   3803  CA  TYR A 448      -4.832  -1.696  21.950  1.00 10.00      A   
ATOM   3804  CB  TYR A 448      -4.955  -1.148  20.525  1.00 10.00      A   
ATOM   3805  CG  TYR A 448      -4.889   0.360  20.422  1.00 10.00      A   
ATOM   3806  CD1 TYR A 448      -3.707   0.998  20.074  1.00 10.00      A   
ATOM   3807  CD2 TYR A 448      -6.011   1.143  20.656  1.00 10.00      A   
ATOM   3808  CE1 TYR A 448      -3.643   2.373  19.960  1.00 10.00      A   
ATOM   3809  CE2 TYR A 448      -5.957   2.519  20.548  1.00 10.00      A   
ATOM   3810  CZ  TYR A 448      -4.772   3.129  20.199  1.00 10.00      A   
ATOM   3811  OH  TYR A 448      -4.714   4.500  20.082  1.00 10.00      A   
ATOM   3812  HH  TYR A 448      -5.220   4.907  20.803  1.00 10.00      A   
ATOM   3813  C   TYR A 448      -3.410  -1.530  22.468  1.00 10.00      A   
ATOM   3814  O   TYR A 448      -3.117  -0.634  23.258  1.00 10.00      A   
ATOM   3815  N   THR A 449      -2.535  -2.415  22.025  1.00 10.00      A   
ATOM   3816  HN  THR A 449      -2.842  -3.121  21.413  1.00 10.00      A   
ATOM   3817  CA  THR A 449      -1.140  -2.388  22.420  1.00 10.00      A   
ATOM   3818  CB  THR A 449      -0.866  -3.422  23.536  1.00 10.00      A   
ATOM   3819  OG1 THR A 449      -1.822  -3.255  24.596  1.00 10.00      A   
ATOM   3820  HG1 THR A 449      -2.334  -2.450  24.443  1.00 10.00      A   
ATOM   3821  CG2 THR A 449       0.539  -3.253  24.094  1.00 10.00      A   
ATOM   3822  C   THR A 449      -0.238  -2.690  21.221  1.00 10.00      A   
ATOM   3823  O   THR A 449      -0.250  -3.805  20.690  1.00 10.00      A   
ATOM   3824  N   SER A 450       0.508  -1.687  20.778  1.00 10.00      A   
ATOM   3825  HN  SER A 450       0.445  -0.810  21.216  1.00 10.00      A   
ATOM   3826  CA  SER A 450       1.423  -1.844  19.659  1.00 10.00      A   
ATOM   3827  CB  SER A 450       1.592  -0.495  18.959  1.00 10.00      A   
ATOM   3828  OG  SER A 450       0.456   0.333  19.178  1.00 10.00      A   
ATOM   3829  HG  SER A 450      -0.177   0.214  18.455  1.00 10.00      A   
ATOM   3830  C   SER A 450       2.765  -2.341  20.190  1.00 10.00      A   
ATOM   3831  O   SER A 450       3.231  -1.873  21.232  1.00 10.00      A   
ATOM   3832  N   ARG A 451       3.380  -3.294  19.505  1.00 10.00      A   
ATOM   3833  HN  ARG A 451       2.972  -3.649  18.683  1.00 10.00      A   
ATOM   3834  CA  ARG A 451       4.648  -3.832  19.972  1.00 10.00      A   
ATOM   3835  CB  ARG A 451       4.396  -5.000  20.932  1.00 10.00      A   
ATOM   3836  CG  ARG A 451       5.635  -5.519  21.639  1.00 10.00      A   
ATOM   3837  CD  ARG A 451       5.293  -6.660  22.586  1.00 10.00      A   
ATOM   3838  NE  ARG A 451       6.435  -7.033  23.422  1.00 10.00      A   
ATOM   3839  HE  ARG A 451       7.338  -6.910  23.031  1.00 10.00      A   
ATOM   3840  CZ  ARG A 451       6.331  -7.525  24.658  1.00 10.00      A   
ATOM   3841  NH1 ARG A 451       5.137  -7.712  25.204  1.00 10.00      A   
ATOM   3842 HH11 ARG A 451       4.306  -7.487  24.692  1.00 10.00      A   
ATOM   3843 HH12 ARG A 451       5.061  -8.080  26.135  1.00 10.00      A   
ATOM   3844  NH2 ARG A 451       7.422  -7.814  25.354  1.00 10.00      A   
ATOM   3845 HH21 ARG A 451       7.341  -8.185  26.286  1.00 10.00      A   
ATOM   3846 HH22 ARG A 451       8.334  -7.666  24.957  1.00 10.00      A   
ATOM   3847  C   ARG A 451       5.572  -4.272  18.839  1.00 10.00      A   
ATOM   3848  O   ARG A 451       5.221  -5.128  18.025  1.00 10.00      A   
ATOM   3849  N   TYR A 452       6.757  -3.679  18.805  1.00 10.00      A   
ATOM   3850  HN  TYR A 452       6.960  -2.992  19.478  1.00 10.00      A   
ATOM   3851  CA  TYR A 452       7.777  -4.018  17.818  1.00 10.00      A   
ATOM   3852  CB  TYR A 452       8.339  -2.748  17.160  1.00 10.00      A   
ATOM   3853  CG  TYR A 452       9.745  -2.888  16.607  1.00 10.00      A   
ATOM   3854  CD1 TYR A 452       9.992  -3.574  15.423  1.00 10.00      A   
ATOM   3855  CD2 TYR A 452      10.830  -2.330  17.274  1.00 10.00      A   
ATOM   3856  CE1 TYR A 452      11.276  -3.700  14.922  1.00 10.00      A   
ATOM   3857  CE2 TYR A 452      12.115  -2.450  16.780  1.00 10.00      A   
ATOM   3858  CZ  TYR A 452      12.333  -3.135  15.605  1.00 10.00      A   
ATOM   3859  OH  TYR A 452      13.614  -3.254  15.112  1.00 10.00      A   
ATOM   3860  HH  TYR A 452      13.577  -3.377  14.154  1.00 10.00      A   
ATOM   3861  C   TYR A 452       8.883  -4.775  18.539  1.00 10.00      A   
ATOM   3862  O   TYR A 452       9.340  -4.339  19.595  1.00 10.00      A   
ATOM   3863  N   ARG A 453       9.310  -5.900  17.989  1.00 10.00      A   
ATOM   3864  HN  ARG A 453       8.929  -6.202  17.133  1.00 10.00      A   
ATOM   3865  CA  ARG A 453      10.337  -6.695  18.637  1.00 10.00      A   
ATOM   3866  CB  ARG A 453       9.668  -7.656  19.623  1.00 10.00      A   
ATOM   3867  CG  ARG A 453      10.622  -8.461  20.486  1.00 10.00      A   
ATOM   3868  CD  ARG A 453      10.559  -9.939  20.139  1.00 10.00      A   
ATOM   3869  NE  ARG A 453       9.228 -10.506  20.350  1.00 10.00      A   
ATOM   3870  HE  ARG A 453       8.456  -9.921  20.182  1.00 10.00      A   
ATOM   3871  CZ  ARG A 453       9.013 -11.756  20.756  1.00 10.00      A   
ATOM   3872  NH1 ARG A 453      10.038 -12.566  20.992  1.00 10.00      A   
ATOM   3873 HH11 ARG A 453      10.980 -12.242  20.868  1.00 10.00      A   
ATOM   3874 HH12 ARG A 453       9.873 -13.507  21.302  1.00 10.00      A   
ATOM   3875  NH2 ARG A 453       7.775 -12.201  20.916  1.00 10.00      A   
ATOM   3876 HH21 ARG A 453       7.614 -13.144  21.222  1.00 10.00      A   
ATOM   3877 HH22 ARG A 453       6.993 -11.601  20.734  1.00 10.00      A   
ATOM   3878  C   ARG A 453      11.190  -7.475  17.639  1.00 10.00      A   
ATOM   3879  O   ARG A 453      10.695  -7.954  16.614  1.00 10.00      A   
ATOM   3880  N   ARG A 454      12.479  -7.584  17.948  1.00 10.00      A   
ATOM   3881  HN  ARG A 454      12.810  -7.148  18.765  1.00 10.00      A   
ATOM   3882  CA  ARG A 454      13.415  -8.332  17.118  1.00 10.00      A   
ATOM   3883  CB  ARG A 454      14.782  -7.633  17.100  1.00 10.00      A   
ATOM   3884  CG  ARG A 454      15.856  -8.353  16.300  1.00 10.00      A   
ATOM   3885  CD  ARG A 454      17.068  -7.463  16.065  1.00 10.00      A   
ATOM   3886  NE  ARG A 454      16.829  -6.495  14.994  1.00 10.00      A   
ATOM   3887  HE  ARG A 454      16.526  -6.855  14.126  1.00 10.00      A   
ATOM   3888  CZ  ARG A 454      17.005  -5.177  15.116  1.00 10.00      A   
ATOM   3889  NH1 ARG A 454      17.432  -4.655  16.262  1.00 10.00      A   
ATOM   3890 HH11 ARG A 454      17.560  -3.665  16.347  1.00 10.00      A   
ATOM   3891 HH12 ARG A 454      17.634  -5.250  17.048  1.00 10.00      A   
ATOM   3892  NH2 ARG A 454      16.756  -4.378  14.085  1.00 10.00      A   
ATOM   3893 HH21 ARG A 454      16.439  -4.761  13.212  1.00 10.00      A   
ATOM   3894 HH22 ARG A 454      16.882  -3.388  14.174  1.00 10.00      A   
ATOM   3895  C   ARG A 454      13.534  -9.752  17.677  1.00 10.00      A   
ATOM   3896  O   ARG A 454      13.474  -9.943  18.893  1.00 10.00      A   
ATOM   3897  N   PHE A 455      13.681 -10.739  16.801  1.00 10.00      A   
ATOM   3898  HN  PHE A 455      13.723 -10.528  15.841  1.00 10.00      A   
ATOM   3899  CA  PHE A 455      13.781 -12.134  17.227  1.00 10.00      A   
ATOM   3900  CB  PHE A 455      13.773 -13.085  16.025  1.00 10.00      A   
ATOM   3901  CG  PHE A 455      12.397 -13.434  15.527  1.00 10.00      A   
ATOM   3902  CD1 PHE A 455      12.017 -14.758  15.383  1.00 10.00      A   
ATOM   3903  CD2 PHE A 455      11.485 -12.443  15.205  1.00 10.00      A   
ATOM   3904  CE1 PHE A 455      10.755 -15.088  14.928  1.00 10.00      A   
ATOM   3905  CE2 PHE A 455      10.221 -12.764  14.751  1.00 10.00      A   
ATOM   3906  CZ  PHE A 455       9.856 -14.089  14.612  1.00 10.00      A   
ATOM   3907  C   PHE A 455      15.000 -12.387  18.111  1.00 10.00      A   
ATOM   3908  O   PHE A 455      14.879 -12.968  19.192  1.00 10.00      A   
ATOM   3909  N   SER A 456      16.165 -11.951  17.655  1.00 10.00      A   
ATOM   3910  HN  SER A 456      16.204 -11.498  16.785  1.00 10.00      A   
ATOM   3911  CA  SER A 456      17.394 -12.134  18.410  1.00 10.00      A   
ATOM   3912  CB  SER A 456      17.899 -13.570  18.251  1.00 10.00      A   
ATOM   3913  OG  SER A 456      17.828 -13.994  16.897  1.00 10.00      A   
ATOM   3914  HG  SER A 456      18.702 -13.913  16.493  1.00 10.00      A   
ATOM   3915  C   SER A 456      18.458 -11.138  17.961  1.00 10.00      A   
ATOM   3916  O   SER A 456      18.229 -10.346  17.047  1.00 10.00      A   
ATOM   3917  N   ASP A 457      19.611 -11.165  18.618  1.00 10.00      A   
ATOM   3918  HN  ASP A 457      19.731 -11.805  19.350  1.00 10.00      A   
ATOM   3919  CA  ASP A 457      20.707 -10.269  18.271  1.00 10.00      A   
ATOM   3920  CB  ASP A 457      21.736 -10.194  19.406  1.00 10.00      A   
ATOM   3921  CG  ASP A 457      21.149  -9.671  20.706  1.00 10.00      A   
ATOM   3922  OD1 ASP A 457      21.166  -8.442  20.927  1.00 10.00      A   
ATOM   3923  OD2 ASP A 457      20.672 -10.493  21.522  1.00 10.00      A   
ATOM   3924  C   ASP A 457      21.365 -10.762  16.991  1.00 10.00      A   
ATOM   3925  O   ASP A 457      21.855 -11.892  16.933  1.00 10.00      A   
ATOM   3926  N   VAL A 458      21.358  -9.927  15.964  1.00 10.00      A   
ATOM   3927  HN  VAL A 458      20.975  -9.031  16.076  1.00 10.00      A   
ATOM   3928  CA  VAL A 458      21.929 -10.308  14.679  1.00 10.00      A   
ATOM   3929  CB  VAL A 458      21.066  -9.844  13.485  1.00 10.00      A   
ATOM   3930  CG1 VAL A 458      19.598 -10.147  13.738  1.00 10.00      A   
ATOM   3931  CG2 VAL A 458      21.269  -8.368  13.188  1.00 10.00      A   
ATOM   3932  C   VAL A 458      23.363  -9.821  14.523  1.00 10.00      A   
ATOM   3933  O   VAL A 458      23.760  -8.811  15.110  1.00 10.00      A   
ATOM   3934  N   TYR A 459      24.134 -10.549  13.727  1.00 10.00      A   
ATOM   3935  HN  TYR A 459      23.749 -11.329  13.272  1.00 10.00      A   
ATOM   3936  CA  TYR A 459      25.527 -10.215  13.493  1.00 10.00      A   
ATOM   3937  CB  TYR A 459      26.437 -11.346  13.988  1.00 10.00      A   
ATOM   3938  CG  TYR A 459      26.219 -11.716  15.442  1.00 10.00      A   
ATOM   3939  CD1 TYR A 459      26.952 -11.108  16.451  1.00 10.00      A   
ATOM   3940  CD2 TYR A 459      25.271 -12.666  15.805  1.00 10.00      A   
ATOM   3941  CE1 TYR A 459      26.747 -11.433  17.779  1.00 10.00      A   
ATOM   3942  CE2 TYR A 459      25.060 -12.999  17.130  1.00 10.00      A   
ATOM   3943  CZ  TYR A 459      25.801 -12.378  18.113  1.00 10.00      A   
ATOM   3944  OH  TYR A 459      25.593 -12.697  19.437  1.00 10.00      A   
ATOM   3945  HH  TYR A 459      25.514 -11.887  19.955  1.00 10.00      A   
ATOM   3946  C   TYR A 459      25.770  -9.956  12.011  1.00 10.00      A   
ATOM   3947  O   TYR A 459      25.282 -10.693  11.155  1.00 10.00      A   
ATOM   3948  N   THR A 460      26.508  -8.900  11.717  1.00 10.00      A   
ATOM   3949  HN  THR A 460      26.851  -8.338  12.449  1.00 10.00      A   
ATOM   3950  CA  THR A 460      26.822  -8.535  10.347  1.00 10.00      A   
ATOM   3951  CB  THR A 460      25.991  -7.310   9.912  1.00 10.00      A   
ATOM   3952  OG1 THR A 460      24.624  -7.502  10.299  1.00 10.00      A   
ATOM   3953  HG1 THR A 460      24.506  -8.403  10.612  1.00 10.00      A   
ATOM   3954  CG2 THR A 460      26.064  -7.108   8.407  1.00 10.00      A   
ATOM   3955  C   THR A 460      28.304  -8.200  10.219  1.00 10.00      A   
ATOM   3956  O   THR A 460      28.888  -7.582  11.111  1.00 10.00      A   
ATOM   3957  N   GLY A 461      28.914  -8.639   9.130  1.00 10.00      A   
ATOM   3958  HN  GLY A 461      28.408  -9.172   8.476  1.00 10.00      A   
ATOM   3959  CA  GLY A 461      30.315  -8.358   8.902  1.00 10.00      A   
ATOM   3960  C   GLY A 461      30.524  -6.941   8.405  1.00 10.00      A   
ATOM   3961  O   GLY A 461      29.931  -6.537   7.403  1.00 10.00      A   
ATOM   3962  N   GLY A 462      31.344  -6.177   9.116  1.00 10.00      A   
ATOM   3963  HN  GLY A 462      31.779  -6.550   9.913  1.00 10.00      A   
ATOM   3964  CA  GLY A 462      31.612  -4.807   8.720  1.00 10.00      A   
ATOM   3965  C   GLY A 462      32.616  -4.738   7.590  1.00 10.00      A   
ATOM   3966  O   GLY A 462      32.308  -5.104   6.455  1.00 10.00      A   
ATOM   3967  N   VAL A 463      33.817  -4.270   7.891  1.00 10.00      A   
ATOM   3968  HN  VAL A 463      34.007  -3.986   8.813  1.00 10.00      A   
ATOM   3969  CA  VAL A 463      34.861  -4.179   6.878  1.00 10.00      A   
ATOM   3970  CB  VAL A 463      35.772  -2.948   7.060  1.00 10.00      A   
ATOM   3971  CG1 VAL A 463      35.020  -1.670   6.720  1.00 10.00      A   
ATOM   3972  CG2 VAL A 463      36.316  -2.886   8.474  1.00 10.00      A   
ATOM   3973  C   VAL A 463      35.698  -5.455   6.854  1.00 10.00      A   
ATOM   3974  O   VAL A 463      36.084  -5.980   7.903  1.00 10.00      A   
ATOM   3975  N   LEU A 464      35.959  -5.956   5.659  1.00 10.00      A   
ATOM   3976  HN  LEU A 464      35.623  -5.493   4.862  1.00 10.00      A   
ATOM   3977  CA  LEU A 464      36.735  -7.173   5.491  1.00 10.00      A   
ATOM   3978  CB  LEU A 464      36.161  -7.999   4.333  1.00 10.00      A   
ATOM   3979  CG  LEU A 464      36.836  -9.344   4.042  1.00 10.00      A   
ATOM   3980  CD1 LEU A 464      36.413 -10.394   5.058  1.00 10.00      A   
ATOM   3981  CD2 LEU A 464      36.526  -9.802   2.626  1.00 10.00      A   
ATOM   3982  C   LEU A 464      38.199  -6.847   5.220  1.00 10.00      A   
ATOM   3983  O   LEU A 464      38.516  -5.818   4.617  1.00 10.00      A   
ATOM   3984  N   VAL A 465      39.087  -7.719   5.670  1.00 10.00      A   
ATOM   3985  HN  VAL A 465      38.776  -8.517   6.155  1.00 10.00      A   
ATOM   3986  CA  VAL A 465      40.514  -7.534   5.463  1.00 10.00      A   
ATOM   3987  CB  VAL A 465      41.222  -6.936   6.706  1.00 10.00      A   
ATOM   3988  CG1 VAL A 465      40.835  -7.672   7.979  1.00 10.00      A   
ATOM   3989  CG2 VAL A 465      42.733  -6.916   6.524  1.00 10.00      A   
ATOM   3990  C   VAL A 465      41.168  -8.846   5.033  1.00 10.00      A   
ATOM   3991  O   VAL A 465      41.123  -9.849   5.748  1.00 10.00      A   
ATOM   3992  N   VAL A 466      41.733  -8.840   3.838  1.00 10.00      A   
ATOM   3993  HN  VAL A 466      41.708  -8.022   3.301  1.00 10.00      A   
ATOM   3994  CA  VAL A 466      42.392 -10.017   3.302  1.00 10.00      A   
ATOM   3995  CB  VAL A 466      41.841 -10.387   1.909  1.00 10.00      A   
ATOM   3996  CG1 VAL A 466      42.467 -11.680   1.414  1.00 10.00      A   
ATOM   3997  CG2 VAL A 466      40.324 -10.504   1.942  1.00 10.00      A   
ATOM   3998  C   VAL A 466      43.894  -9.783   3.196  1.00 10.00      A   
ATOM   3999  O   VAL A 466      44.335  -8.848   2.525  1.00 10.00      A   
ATOM   4000  N   PRO A 467      44.693 -10.610   3.878  1.00 10.00      A   
ATOM   4001  CA  PRO A 467      46.153 -10.503   3.855  1.00 10.00      A   
ATOM   4002  CB  PRO A 467      46.613 -11.491   4.937  1.00 10.00      A   
ATOM   4003  CG  PRO A 467      45.381 -11.839   5.702  1.00 10.00      A   
ATOM   4004  CD  PRO A 467      44.243 -11.711   4.735  1.00 10.00      A   
ATOM   4005  C   PRO A 467      46.719 -10.914   2.500  1.00 10.00      A   
ATOM   4006  O   PRO A 467      46.298 -11.915   1.917  1.00 10.00      A   
ATOM   4007  N   THR A 468      47.651 -10.127   1.989  1.00 10.00      A   
ATOM   4008  HN  THR A 468      47.931  -9.329   2.488  1.00 10.00      A   
ATOM   4009  CA  THR A 468      48.275 -10.412   0.707  1.00 10.00      A   
ATOM   4010  CB  THR A 468      47.449  -9.831  -0.464  1.00 10.00      A   
ATOM   4011  OG1 THR A 468      46.087 -10.278  -0.362  1.00 10.00      A   
ATOM   4012  HG1 THR A 468      46.031 -10.974   0.308  1.00 10.00      A   
ATOM   4013  CG2 THR A 468      48.018 -10.282  -1.802  1.00 10.00      A   
ATOM   4014  C   THR A 468      49.696  -9.849   0.672  1.00 10.00      A   
ATOM   4015  O   THR A 468      49.916  -8.677   0.980  1.00 10.00      A   
ATOM   4016  N   GLY A 469      50.654 -10.690   0.311  1.00 10.00      A   
ATOM   4017  HN  GLY A 469      50.423 -11.614   0.090  1.00 10.00      A   
ATOM   4018  CA  GLY A 469      52.037 -10.265   0.251  1.00 10.00      A   
ATOM   4019  C   GLY A 469      52.915 -11.168   1.087  1.00 10.00      A   
ATOM   4020  O   GLY A 469      53.000 -12.369   0.824  1.00 10.00      A   
ATOM   4021  N   ALA A 470      53.556 -10.600   2.101  1.00 10.00      A   
ATOM   4022  HN  ALA A 470      53.449  -9.636   2.258  1.00 10.00      A   
ATOM   4023  CA  ALA A 470      54.410 -11.376   2.989  1.00 10.00      A   
ATOM   4024  CB  ALA A 470      55.230 -10.456   3.877  1.00 10.00      A   
ATOM   4025  C   ALA A 470      53.537 -12.293   3.835  1.00 10.00      A   
ATOM   4026  O   ALA A 470      53.924 -13.411   4.180  1.00 10.00      A   
ATOM   4027  N   SER A 471      52.357 -11.794   4.167  1.00 10.00      A   
ATOM   4028  HN  SER A 471      52.126 -10.887   3.873  1.00 10.00      A   
ATOM   4029  CA  SER A 471      51.388 -12.542   4.939  1.00 10.00      A   
ATOM   4030  CB  SER A 471      50.816 -11.648   6.041  1.00 10.00      A   
ATOM   4031  OG  SER A 471      51.845 -10.855   6.622  1.00 10.00      A   
ATOM   4032  HG  SER A 471      52.700 -11.161   6.298  1.00 10.00      A   
ATOM   4033  C   SER A 471      50.281 -12.992   3.997  1.00 10.00      A   
ATOM   4034  O   SER A 471      49.474 -12.179   3.552  1.00 10.00      A   
ATOM   4035  N   ALA A 472      50.266 -14.275   3.664  1.00 10.00      A   
ATOM   4036  HN  ALA A 472      50.937 -14.881   4.046  1.00 10.00      A   
ATOM   4037  CA  ALA A 472      49.269 -14.802   2.746  1.00 10.00      A   
ATOM   4038  CB  ALA A 472      49.941 -15.581   1.626  1.00 10.00      A   
ATOM   4039  C   ALA A 472      48.227 -15.667   3.448  1.00 10.00      A   
ATOM   4040  O   ALA A 472      47.027 -15.418   3.333  1.00 10.00      A   
ATOM   4041  N   GLY A 473      48.685 -16.676   4.180  1.00 10.00      A   
ATOM   4042  HN  GLY A 473      49.655 -16.813   4.267  1.00 10.00      A   
ATOM   4043  CA  GLY A 473      47.761 -17.566   4.858  1.00 10.00      A   
ATOM   4044  C   GLY A 473      47.930 -17.576   6.362  1.00 10.00      A   
ATOM   4045  O   GLY A 473      47.455 -18.489   7.038  1.00 10.00      A   
ATOM   4046  N   SER A 474      48.583 -16.554   6.894  1.00 10.00      A   
ATOM   4047  HN  SER A 474      48.926 -15.847   6.308  1.00 10.00      A   
ATOM   4048  CA  SER A 474      48.817 -16.452   8.330  1.00 10.00      A   
ATOM   4049  CB  SER A 474      49.992 -15.511   8.581  1.00 10.00      A   
ATOM   4050  OG  SER A 474      50.148 -14.610   7.495  1.00 10.00      A   
ATOM   4051  HG  SER A 474      49.688 -13.786   7.701  1.00 10.00      A   
ATOM   4052  C   SER A 474      47.571 -15.958   9.070  1.00 10.00      A   
ATOM   4053  O   SER A 474      47.664 -15.162  10.006  1.00 10.00      A   
ATOM   4054  N   VAL A 475      46.412 -16.450   8.652  1.00 10.00      A   
ATOM   4055  HN  VAL A 475      46.410 -17.103   7.920  1.00 10.00      A   
ATOM   4056  CA  VAL A 475      45.147 -16.063   9.255  1.00 10.00      A   
ATOM   4057  CB  VAL A 475      44.050 -15.880   8.185  1.00 10.00      A   
ATOM   4058  CG1 VAL A 475      42.810 -15.242   8.788  1.00 10.00      A   
ATOM   4059  CG2 VAL A 475      44.566 -15.054   7.019  1.00 10.00      A   
ATOM   4060  C   VAL A 475      44.687 -17.123  10.248  1.00 10.00      A   
ATOM   4061  O   VAL A 475      44.055 -18.110   9.867  1.00 10.00      A   
ATOM   4062  N   VAL A 476      45.033 -16.939  11.512  1.00 10.00      A   
ATOM   4063  HN  VAL A 476      45.563 -16.149  11.755  1.00 10.00      A   
ATOM   4064  CA  VAL A 476      44.639 -17.881  12.550  1.00 10.00      A   
ATOM   4065  CB  VAL A 476      45.686 -17.968  13.681  1.00 10.00      A   
ATOM   4066  CG1 VAL A 476      45.351 -19.108  14.634  1.00 10.00      A   
ATOM   4067  CG2 VAL A 476      47.083 -18.147  13.104  1.00 10.00      A   
ATOM   4068  C   VAL A 476      43.290 -17.472  13.127  1.00 10.00      A   
ATOM   4069  O   VAL A 476      43.176 -16.442  13.790  1.00 10.00      A   
ATOM   4070  N   CYS A 477      42.274 -18.275  12.858  1.00 10.00      A   
ATOM   4071  HN  CYS A 477      42.431 -19.085  12.331  1.00 10.00      A   
ATOM   4072  CA  CYS A 477      40.929 -17.986  13.330  1.00 10.00      A   
ATOM   4073  C   CYS A 477      40.512 -18.938  14.436  1.00 10.00      A   
ATOM   4074  O   CYS A 477      41.009 -20.064  14.519  1.00 10.00      A   
ATOM   4075  CB  CYS A 477      39.938 -18.090  12.171  1.00 10.00      A   
ATOM   4076  SG  CYS A 477      40.396 -17.106  10.711  1.00 10.00      A   
ATOM   4077  N   GLN A 478      39.595 -18.484  15.280  1.00 10.00      A   
ATOM   4078  HN  GLN A 478      39.242 -17.578  15.159  1.00 10.00      A   
ATOM   4079  CA  GLN A 478      39.096 -19.295  16.378  1.00 10.00      A   
ATOM   4080  CB  GLN A 478      38.431 -18.409  17.434  1.00 10.00      A   
ATOM   4081  CG  GLN A 478      39.378 -17.440  18.128  1.00 10.00      A   
ATOM   4082  CD  GLN A 478      38.706 -16.663  19.247  1.00 10.00      A   
ATOM   4083  OE1 GLN A 478      39.063 -15.518  19.530  1.00 10.00      A   
ATOM   4084  NE2 GLN A 478      37.736 -17.284  19.902  1.00 10.00      A   
ATOM   4085 HE21 GLN A 478      37.508 -18.201  19.635  1.00 10.00      A   
ATOM   4086 HE22 GLN A 478      37.277 -16.799  20.621  1.00 10.00      A   
ATOM   4087  C   GLN A 478      38.102 -20.333  15.863  1.00 10.00      A   
ATOM   4088  O   GLN A 478      37.595 -20.219  14.743  1.00 10.00      A   
ATOM   4089  N   SER A 479      37.823 -21.335  16.679  1.00 10.00      A   
ATOM   4090  HN  SER A 479      38.248 -21.371  17.563  1.00 10.00      A   
ATOM   4091  CA  SER A 479      36.901 -22.392  16.305  1.00 10.00      A   
ATOM   4092  CB  SER A 479      37.017 -23.538  17.305  1.00 10.00      A   
ATOM   4093  OG  SER A 479      37.853 -23.162  18.391  1.00 10.00      A   
ATOM   4094  HG  SER A 479      38.628 -23.744  18.410  1.00 10.00      A   
ATOM   4095  C   SER A 479      35.464 -21.882  16.252  1.00 10.00      A   
ATOM   4096  O   SER A 479      34.725 -22.175  15.312  1.00 10.00      A   
ATOM   4097  N   GLY A 480      35.083 -21.093  17.250  1.00 10.00      A   
ATOM   4098  HN  GLY A 480      35.725 -20.865  17.958  1.00 10.00      A   
ATOM   4099  CA  GLY A 480      33.732 -20.568  17.306  1.00 10.00      A   
ATOM   4100  C   GLY A 480      33.585 -19.223  16.625  1.00 10.00      A   
ATOM   4101  O   GLY A 480      32.654 -18.469  16.919  1.00 10.00      A   
ATOM   4102  N   ASP A 481      34.502 -18.905  15.725  1.00 10.00      A   
ATOM   4103  HN  ASP A 481      35.228 -19.534  15.536  1.00 10.00      A   
ATOM   4104  CA  ASP A 481      34.442 -17.637  15.008  1.00 10.00      A   
ATOM   4105  CB  ASP A 481      35.834 -17.032  14.821  1.00 10.00      A   
ATOM   4106  CG  ASP A 481      35.781 -15.534  14.587  1.00 10.00      A   
ATOM   4107  OD1 ASP A 481      35.474 -15.108  13.453  1.00 10.00      A   
ATOM   4108  OD2 ASP A 481      36.044 -14.777  15.539  1.00 10.00      A   
ATOM   4109  C   ASP A 481      33.774 -17.824  13.656  1.00 10.00      A   
ATOM   4110  O   ASP A 481      34.164 -18.697  12.878  1.00 10.00      A   
ATOM   4111  N   GLU A 482      32.765 -17.010  13.384  1.00 10.00      A   
ATOM   4112  HN  GLU A 482      32.494 -16.343  14.049  1.00 10.00      A   
ATOM   4113  CA  GLU A 482      32.041 -17.093  12.125  1.00 10.00      A   
ATOM   4114  CB  GLU A 482      30.539 -17.183  12.382  1.00 10.00      A   
ATOM   4115  CG  GLU A 482      30.126 -18.422  13.157  1.00 10.00      A   
ATOM   4116  CD  GLU A 482      28.746 -18.293  13.754  1.00 10.00      A   
ATOM   4117  OE1 GLU A 482      27.828 -19.008  13.300  1.00 10.00      A   
ATOM   4118  OE2 GLU A 482      28.574 -17.465  14.675  1.00 10.00      A   
ATOM   4119  C   GLU A 482      32.361 -15.909  11.218  1.00 10.00      A   
ATOM   4120  O   GLU A 482      31.767 -15.754  10.150  1.00 10.00      A   
ATOM   4121  N   LEU A 483      33.310 -15.085  11.639  1.00 10.00      A   
ATOM   4122  HN  LEU A 483      33.766 -15.268  12.495  1.00 10.00      A   
ATOM   4123  CA  LEU A 483      33.712 -13.927  10.859  1.00 10.00      A   
ATOM   4124  CB  LEU A 483      33.423 -12.628  11.610  1.00 10.00      A   
ATOM   4125  CG  LEU A 483      31.980 -12.124  11.548  1.00 10.00      A   
ATOM   4126  CD1 LEU A 483      31.863 -10.780  12.245  1.00 10.00      A   
ATOM   4127  CD2 LEU A 483      31.509 -12.016  10.106  1.00 10.00      A   
ATOM   4128  C   LEU A 483      35.185 -14.028  10.498  1.00 10.00      A   
ATOM   4129  O   LEU A 483      35.855 -13.021  10.245  1.00 10.00      A   
ATOM   4130  N   CYS A 484      35.678 -15.255  10.477  1.00 10.00      A   
ATOM   4131  HN  CYS A 484      35.091 -16.008  10.701  1.00 10.00      A   
ATOM   4132  CA  CYS A 484      37.062 -15.524  10.148  1.00 10.00      A   
ATOM   4133  C   CYS A 484      37.178 -16.887   9.478  1.00 10.00      A   
ATOM   4134  O   CYS A 484      36.604 -17.871   9.951  1.00 10.00      A   
ATOM   4135  CB  CYS A 484      37.916 -15.497  11.420  1.00 10.00      A   
ATOM   4136  SG  CYS A 484      39.699 -15.249  11.139  1.00 10.00      A   
ATOM   4137  N   ILE A 485      37.886 -16.937   8.363  1.00 10.00      A   
ATOM   4138  HN  ILE A 485      38.296 -16.112   8.012  1.00 10.00      A   
ATOM   4139  CA  ILE A 485      38.091 -18.185   7.645  1.00 10.00      A   
ATOM   4140  CB  ILE A 485      37.736 -18.066   6.150  1.00 10.00      A   
ATOM   4141  CG1 ILE A 485      36.302 -17.549   5.987  1.00 10.00      A   
ATOM   4142  CG2 ILE A 485      37.889 -19.419   5.469  1.00 10.00      A   
ATOM   4143  CD1 ILE A 485      35.863 -17.386   4.546  1.00 10.00      A   
ATOM   4144  C   ILE A 485      39.547 -18.611   7.801  1.00 10.00      A   
ATOM   4145  O   ILE A 485      40.455 -17.922   7.328  1.00 10.00      A   
ATOM   4146  N   PRO A 486      39.773 -19.740   8.494  1.00 10.00      A   
ATOM   4147  CA  PRO A 486      41.114 -20.275   8.767  1.00 10.00      A   
ATOM   4148  CB  PRO A 486      40.829 -21.700   9.234  1.00 10.00      A   
ATOM   4149  CG  PRO A 486      39.488 -21.610   9.873  1.00 10.00      A   
ATOM   4150  CD  PRO A 486      38.718 -20.595   9.075  1.00 10.00      A   
ATOM   4151  C   PRO A 486      42.044 -20.285   7.556  1.00 10.00      A   
ATOM   4152  O   PRO A 486      41.822 -21.017   6.589  1.00 10.00      A   
ATOM   4153  N   GLY A 487      43.072 -19.447   7.622  1.00 10.00      A   
ATOM   4154  HN  GLY A 487      43.166 -18.872   8.414  1.00 10.00      A   
ATOM   4155  CA  GLY A 487      44.057 -19.363   6.561  1.00 10.00      A   
ATOM   4156  C   GLY A 487      43.538 -18.758   5.271  1.00 10.00      A   
ATOM   4157  O   GLY A 487      44.106 -19.003   4.204  1.00 10.00      A   
ATOM   4158  N   GLU A 488      42.477 -17.963   5.346  1.00 10.00      A   
ATOM   4159  HN  GLU A 488      42.052 -17.794   6.218  1.00 10.00      A   
ATOM   4160  CA  GLU A 488      41.927 -17.351   4.145  1.00 10.00      A   
ATOM   4161  CB  GLU A 488      40.662 -18.077   3.683  1.00 10.00      A   
ATOM   4162  CG  GLU A 488      40.317 -17.843   2.221  1.00 10.00      A   
ATOM   4163  CD  GLU A 488      39.087 -18.606   1.777  1.00 10.00      A   
ATOM   4164  OE1 GLU A 488      39.229 -19.764   1.315  1.00 10.00      A   
ATOM   4165  OE2 GLU A 488      37.977 -18.046   1.867  1.00 10.00      A   
ATOM   4166  C   GLU A 488      41.673 -15.854   4.306  1.00 10.00      A   
ATOM   4167  O   GLU A 488      42.403 -15.034   3.748  1.00 10.00      A   
ATOM   4168  N   GLN A 489      40.652 -15.496   5.080  1.00 10.00      A   
ATOM   4169  HN  GLN A 489      40.130 -16.187   5.541  1.00 10.00      A   
ATOM   4170  CA  GLN A 489      40.298 -14.090   5.272  1.00 10.00      A   
ATOM   4171  CB  GLN A 489      39.410 -13.620   4.114  1.00 10.00      A   
ATOM   4172  CG  GLN A 489      38.369 -14.644   3.677  1.00 10.00      A   
ATOM   4173  CD  GLN A 489      37.761 -14.324   2.326  1.00 10.00      A   
ATOM   4174  OE1 GLN A 489      37.593 -13.161   1.969  1.00 10.00      A   
ATOM   4175  NE2 GLN A 489      37.431 -15.356   1.560  1.00 10.00      A   
ATOM   4176 HE21 GLN A 489      37.596 -16.271   1.904  1.00 10.00      A   
ATOM   4177 HE22 GLN A 489      37.041 -15.173   0.680  1.00 10.00      A   
ATOM   4178  C   GLN A 489      39.581 -13.876   6.601  1.00 10.00      A   
ATOM   4179  O   GLN A 489      39.134 -14.834   7.229  1.00 10.00      A   
ATOM   4180  N   TYR A 490      39.466 -12.618   7.025  1.00 10.00      A   
ATOM   4181  HN  TYR A 490      39.836 -11.890   6.479  1.00 10.00      A   
ATOM   4182  CA  TYR A 490      38.799 -12.291   8.284  1.00 10.00      A   
ATOM   4183  CB  TYR A 490      39.742 -12.462   9.483  1.00 10.00      A   
ATOM   4184  CG  TYR A 490      41.005 -11.621   9.454  1.00 10.00      A   
ATOM   4185  CD1 TYR A 490      41.194 -10.587  10.363  1.00 10.00      A   
ATOM   4186  CD2 TYR A 490      42.016 -11.872   8.534  1.00 10.00      A   
ATOM   4187  CE1 TYR A 490      42.353  -9.831  10.356  1.00 10.00      A   
ATOM   4188  CE2 TYR A 490      43.172 -11.119   8.516  1.00 10.00      A   
ATOM   4189  CZ  TYR A 490      43.338 -10.101   9.429  1.00 10.00      A   
ATOM   4190  OH  TYR A 490      44.498  -9.357   9.422  1.00 10.00      A   
ATOM   4191  HH  TYR A 490      44.730  -9.119  10.329  1.00 10.00      A   
ATOM   4192  C   TYR A 490      38.205 -10.885   8.269  1.00 10.00      A   
ATOM   4193  O   TYR A 490      38.581 -10.051   7.445  1.00 10.00      A   
ATOM   4194  N   SER A 491      37.271 -10.633   9.178  1.00 10.00      A   
ATOM   4195  HN  SER A 491      37.008 -11.342   9.802  1.00 10.00      A   
ATOM   4196  CA  SER A 491      36.628  -9.331   9.274  1.00 10.00      A   
ATOM   4197  CB  SER A 491      35.142  -9.507   9.588  1.00 10.00      A   
ATOM   4198  OG  SER A 491      34.586 -10.543   8.796  1.00 10.00      A   
ATOM   4199  HG  SER A 491      35.038 -11.370   8.994  1.00 10.00      A   
ATOM   4200  C   SER A 491      37.304  -8.470  10.342  1.00 10.00      A   
ATOM   4201  O   SER A 491      37.755  -8.984  11.370  1.00 10.00      A   
ATOM   4202  N   ARG A 492      37.374  -7.166  10.088  1.00 10.00      A   
ATOM   4203  HN  ARG A 492      36.991  -6.823   9.248  1.00 10.00      A   
ATOM   4204  CA  ARG A 492      38.000  -6.227  11.015  1.00 10.00      A   
ATOM   4205  CB  ARG A 492      38.527  -5.004  10.251  1.00 10.00      A   
ATOM   4206  CG  ARG A 492      39.756  -4.353  10.870  1.00 10.00      A   
ATOM   4207  CD  ARG A 492      39.646  -2.832  10.892  1.00 10.00      A   
ATOM   4208  NE  ARG A 492      39.572  -2.241   9.552  1.00 10.00      A   
ATOM   4209  HE  ARG A 492      39.961  -2.758   8.805  1.00 10.00      A   
ATOM   4210  CZ  ARG A 492      39.029  -1.045   9.296  1.00 10.00      A   
ATOM   4211  NH1 ARG A 492      38.525  -0.315  10.286  1.00 10.00      A   
ATOM   4212 HH11 ARG A 492      38.550  -0.656  11.233  1.00 10.00      A   
ATOM   4213 HH12 ARG A 492      38.118   0.582  10.094  1.00 10.00      A   
ATOM   4214  NH2 ARG A 492      38.980  -0.579   8.049  1.00 10.00      A   
ATOM   4215 HH21 ARG A 492      38.568   0.319   7.861  1.00 10.00      A   
ATOM   4216 HH22 ARG A 492      39.351  -1.120   7.288  1.00 10.00      A   
ATOM   4217  C   ARG A 492      37.014  -5.782  12.094  1.00 10.00      A   
ATOM   4218  O   ARG A 492      37.276  -5.920  13.289  1.00 10.00      A   
ATOM   4219  N   THR A 493      35.877  -5.253  11.664  1.00 10.00      A   
ATOM   4220  HN  THR A 493      35.712  -5.184  10.702  1.00 10.00      A   
ATOM   4221  CA  THR A 493      34.857  -4.783  12.587  1.00 10.00      A   
ATOM   4222  CB  THR A 493      34.531  -3.295  12.343  1.00 10.00      A   
ATOM   4223  OG1 THR A 493      34.436  -3.041  10.935  1.00 10.00      A   
ATOM   4224  HG1 THR A 493      34.669  -2.119  10.762  1.00 10.00      A   
ATOM   4225  CG2 THR A 493      35.609  -2.403  12.938  1.00 10.00      A   
ATOM   4226  C   THR A 493      33.581  -5.609  12.452  1.00 10.00      A   
ATOM   4227  O   THR A 493      33.276  -6.131  11.377  1.00 10.00      A   
ATOM   4228  N   ARG A 494      32.843  -5.738  13.544  1.00 10.00      A   
ATOM   4229  HN  ARG A 494      33.140  -5.312  14.382  1.00 10.00      A   
ATOM   4230  CA  ARG A 494      31.602  -6.494  13.537  1.00 10.00      A   
ATOM   4231  CB  ARG A 494      31.661  -7.648  14.542  1.00 10.00      A   
ATOM   4232  CG  ARG A 494      30.416  -8.526  14.546  1.00 10.00      A   
ATOM   4233  CD  ARG A 494      30.583  -9.741  15.445  1.00 10.00      A   
ATOM   4234  NE  ARG A 494      30.455  -9.406  16.861  1.00 10.00      A   
ATOM   4235  HE  ARG A 494      30.382  -8.451  17.092  1.00 10.00      A   
ATOM   4236  CZ  ARG A 494      30.424 -10.308  17.842  1.00 10.00      A   
ATOM   4237  NH1 ARG A 494      30.514 -11.606  17.563  1.00 10.00      A   
ATOM   4238 HH11 ARG A 494      30.607 -11.916  16.614  1.00 10.00      A   
ATOM   4239 HH12 ARG A 494      30.490 -12.285  18.304  1.00 10.00      A   
ATOM   4240  NH2 ARG A 494      30.306  -9.909  19.101  1.00 10.00      A   
ATOM   4241 HH21 ARG A 494      30.279 -10.580  19.846  1.00 10.00      A   
ATOM   4242 HH22 ARG A 494      30.244  -8.918  19.317  1.00 10.00      A   
ATOM   4243  C   ARG A 494      30.415  -5.593  13.850  1.00 10.00      A   
ATOM   4244  O   ARG A 494      30.489  -4.725  14.720  1.00 10.00      A   
ATOM   4245  N   ILE A 495      29.336  -5.793  13.116  1.00 10.00      A   
ATOM   4246  HN  ILE A 495      29.354  -6.486  12.417  1.00 10.00      A   
ATOM   4247  CA  ILE A 495      28.116  -5.036  13.312  1.00 10.00      A   
ATOM   4248  CB  ILE A 495      27.490  -4.654  11.950  1.00 10.00      A   
ATOM   4249  CG1 ILE A 495      28.487  -3.853  11.103  1.00 10.00      A   
ATOM   4250  CG2 ILE A 495      26.190  -3.882  12.134  1.00 10.00      A   
ATOM   4251  CD1 ILE A 495      28.941  -2.552  11.734  1.00 10.00      A   
ATOM   4252  C   ILE A 495      27.147  -5.913  14.094  1.00 10.00      A   
ATOM   4253  O   ILE A 495      26.894  -7.054  13.709  1.00 10.00      A   
ATOM   4254  N   LEU A 496      26.622  -5.397  15.192  1.00 10.00      A   
ATOM   4255  HN  LEU A 496      26.841  -4.472  15.444  1.00 10.00      A   
ATOM   4256  CA  LEU A 496      25.712  -6.168  16.022  1.00 10.00      A   
ATOM   4257  CB  LEU A 496      26.399  -6.532  17.344  1.00 10.00      A   
ATOM   4258  CG  LEU A 496      25.991  -7.853  18.009  1.00 10.00      A   
ATOM   4259  CD1 LEU A 496      26.968  -8.203  19.121  1.00 10.00      A   
ATOM   4260  CD2 LEU A 496      24.574  -7.778  18.559  1.00 10.00      A   
ATOM   4261  C   LEU A 496      24.435  -5.394  16.303  1.00 10.00      A   
ATOM   4262  O   LEU A 496      24.462  -4.376  16.990  1.00 10.00      A   
ATOM   4263  N   TYR A 497      23.322  -5.878  15.773  1.00 10.00      A   
ATOM   4264  HN  TYR A 497      23.366  -6.696  15.230  1.00 10.00      A   
ATOM   4265  CA  TYR A 497      22.033  -5.243  15.999  1.00 10.00      A   
ATOM   4266  CB  TYR A 497      21.158  -5.282  14.744  1.00 10.00      A   
ATOM   4267  CG  TYR A 497      21.437  -4.161  13.769  1.00 10.00      A   
ATOM   4268  CD1 TYR A 497      20.760  -2.951  13.862  1.00 10.00      A   
ATOM   4269  CD2 TYR A 497      22.379  -4.308  12.759  1.00 10.00      A   
ATOM   4270  CE1 TYR A 497      21.013  -1.920  12.977  1.00 10.00      A   
ATOM   4271  CE2 TYR A 497      22.639  -3.282  11.869  1.00 10.00      A   
ATOM   4272  CZ  TYR A 497      21.953  -2.090  11.983  1.00 10.00      A   
ATOM   4273  OH  TYR A 497      22.209  -1.064  11.099  1.00 10.00      A   
ATOM   4274  HH  TYR A 497      22.333  -0.241  11.588  1.00 10.00      A   
ATOM   4275  C   TYR A 497      21.338  -5.934  17.163  1.00 10.00      A   
ATOM   4276  O   TYR A 497      20.846  -7.056  17.025  1.00 10.00      A   
ATOM   4277  N   PRO A 498      21.307  -5.270  18.327  1.00 10.00      A   
ATOM   4278  CA  PRO A 498      20.710  -5.819  19.546  1.00 10.00      A   
ATOM   4279  CB  PRO A 498      20.963  -4.736  20.601  1.00 10.00      A   
ATOM   4280  CG  PRO A 498      21.181  -3.488  19.819  1.00 10.00      A   
ATOM   4281  CD  PRO A 498      21.845  -3.917  18.544  1.00 10.00      A   
ATOM   4282  C   PRO A 498      19.217  -6.095  19.424  1.00 10.00      A   
ATOM   4283  O   PRO A 498      18.483  -5.387  18.725  1.00 10.00      A   
ATOM   4284  N   GLU A 499      18.782  -7.143  20.104  1.00 10.00      A   
ATOM   4285  HN  GLU A 499      19.434  -7.679  20.617  1.00 10.00      A   
ATOM   4286  CA  GLU A 499      17.385  -7.531  20.117  1.00 10.00      A   
ATOM   4287  CB  GLU A 499      17.263  -8.983  20.584  1.00 10.00      A   
ATOM   4288  CG  GLU A 499      15.858  -9.427  20.951  1.00 10.00      A   
ATOM   4289  CD  GLU A 499      15.817 -10.098  22.305  1.00 10.00      A   
ATOM   4290  OE1 GLU A 499      16.563 -11.079  22.508  1.00 10.00      A   
ATOM   4291  OE2 GLU A 499      15.047  -9.646  23.176  1.00 10.00      A   
ATOM   4292  C   GLU A 499      16.608  -6.595  21.040  1.00 10.00      A   
ATOM   4293  O   GLU A 499      16.691  -6.700  22.264  1.00 10.00      A   
ATOM   4294  N   ARG A 500      15.880  -5.661  20.448  1.00 10.00      A   
ATOM   4295  HN  ARG A 500      15.857  -5.617  19.472  1.00 10.00      A   
ATOM   4296  CA  ARG A 500      15.109  -4.704  21.221  1.00 10.00      A   
ATOM   4297  CB  ARG A 500      15.463  -3.269  20.826  1.00 10.00      A   
ATOM   4298  CG  ARG A 500      16.670  -2.710  21.559  1.00 10.00      A   
ATOM   4299  CD  ARG A 500      16.812  -1.213  21.333  1.00 10.00      A   
ATOM   4300  NE  ARG A 500      15.607  -0.479  21.722  1.00 10.00      A   
ATOM   4301  HE  ARG A 500      14.806  -0.601  21.162  1.00 10.00      A   
ATOM   4302  CZ  ARG A 500      15.533   0.332  22.779  1.00 10.00      A   
ATOM   4303  NH1 ARG A 500      16.592   0.513  23.563  1.00 10.00      A   
ATOM   4304 HH11 ARG A 500      17.453   0.036  23.367  1.00 10.00      A   
ATOM   4305 HH12 ARG A 500      16.533   1.124  24.358  1.00 10.00      A   
ATOM   4306  NH2 ARG A 500      14.397   0.962  23.055  1.00 10.00      A   
ATOM   4307 HH21 ARG A 500      14.342   1.574  23.850  1.00 10.00      A   
ATOM   4308 HH22 ARG A 500      13.588   0.829  22.477  1.00 10.00      A   
ATOM   4309  C   ARG A 500      13.619  -4.942  21.072  1.00 10.00      A   
ATOM   4310  O   ARG A 500      13.180  -5.661  20.167  1.00 10.00      A   
ATOM   4311  N   ASN A 501      12.853  -4.329  21.962  1.00 10.00      A   
ATOM   4312  HN  ASN A 501      13.279  -3.770  22.650  1.00 10.00      A   
ATOM   4313  CA  ASN A 501      11.405  -4.456  21.963  1.00 10.00      A   
ATOM   4314  CB  ASN A 501      10.983  -5.610  22.877  1.00 10.00      A   
ATOM   4315  CG  ASN A 501       9.487  -5.653  23.127  1.00 10.00      A   
ATOM   4316  OD1 ASN A 501       8.739  -6.253  22.363  1.00 10.00      A   
ATOM   4317  ND2 ASN A 501       9.042  -5.025  24.206  1.00 10.00      A   
ATOM   4318 HD21 ASN A 501       9.699  -4.568  24.780  1.00 10.00      A   
ATOM   4319 HD22 ASN A 501       8.081  -5.038  24.390  1.00 10.00      A   
ATOM   4320  C   ASN A 501      10.756  -3.163  22.440  1.00 10.00      A   
ATOM   4321  O   ASN A 501      11.120  -2.626  23.483  1.00 10.00      A   
ATOM   4322  N   VAL A 502       9.804  -2.663  21.671  1.00 10.00      A   
ATOM   4323  HN  VAL A 502       9.563  -3.133  20.840  1.00 10.00      A   
ATOM   4324  CA  VAL A 502       9.097  -1.441  22.028  1.00 10.00      A   
ATOM   4325  CB  VAL A 502       9.248  -0.349  20.946  1.00 10.00      A   
ATOM   4326  CG1 VAL A 502       8.608   0.954  21.404  1.00 10.00      A   
ATOM   4327  CG2 VAL A 502      10.713  -0.126  20.607  1.00 10.00      A   
ATOM   4328  C   VAL A 502       7.619  -1.747  22.240  1.00 10.00      A   
ATOM   4329  O   VAL A 502       6.953  -2.265  21.344  1.00 10.00      A   
ATOM   4330  N   GLN A 503       7.117  -1.439  23.426  1.00 10.00      A   
ATOM   4331  HN  GLN A 503       7.698  -1.019  24.097  1.00 10.00      A   
ATOM   4332  CA  GLN A 503       5.726  -1.694  23.760  1.00 10.00      A   
ATOM   4333  CB  GLN A 503       5.647  -2.585  25.001  1.00 10.00      A   
ATOM   4334  CG  GLN A 503       4.244  -2.763  25.558  1.00 10.00      A   
ATOM   4335  CD  GLN A 503       4.250  -3.206  27.007  1.00 10.00      A   
ATOM   4336  OE1 GLN A 503       5.149  -3.927  27.444  1.00 10.00      A   
ATOM   4337  NE2 GLN A 503       3.254  -2.768  27.761  1.00 10.00      A   
ATOM   4338 HE21 GLN A 503       2.573  -2.189  27.346  1.00 10.00      A   
ATOM   4339 HE22 GLN A 503       3.237  -3.032  28.706  1.00 10.00      A   
ATOM   4340  C   GLN A 503       4.980  -0.389  24.012  1.00 10.00      A   
ATOM   4341  O   GLN A 503       5.405   0.431  24.829  1.00 10.00      A   
ATOM   4342  N   VAL A 504       3.879  -0.194  23.299  1.00 10.00      A   
ATOM   4343  HN  VAL A 504       3.605  -0.877  22.642  1.00 10.00      A   
ATOM   4344  CA  VAL A 504       3.067   1.008  23.452  1.00 10.00      A   
ATOM   4345  CB  VAL A 504       3.115   1.905  22.191  1.00 10.00      A   
ATOM   4346  CG1 VAL A 504       2.493   3.268  22.471  1.00 10.00      A   
ATOM   4347  CG2 VAL A 504       4.540   2.058  21.684  1.00 10.00      A   
ATOM   4348  C   VAL A 504       1.613   0.642  23.748  1.00 10.00      A   
ATOM   4349  O   VAL A 504       0.846   0.322  22.839  1.00 10.00      A   
ATOM   4350  N   SER A 505       1.251   0.659  25.021  1.00 10.00      A   
ATOM   4351  HN  SER A 505       1.914   0.889  25.706  1.00 10.00      A   
ATOM   4352  CA  SER A 505      -0.108   0.345  25.431  1.00 10.00      A   
ATOM   4353  CB  SER A 505      -0.101  -0.253  26.839  1.00 10.00      A   
ATOM   4354  OG  SER A 505       0.838  -1.314  26.941  1.00 10.00      A   
ATOM   4355  HG  SER A 505       0.401  -2.087  27.325  1.00 10.00      A   
ATOM   4356  C   SER A 505      -0.956   1.613  25.398  1.00 10.00      A   
ATOM   4357  O   SER A 505      -0.651   2.584  26.091  1.00 10.00      A   
ATOM   4358  N   ASN A 506      -2.011   1.609  24.593  1.00 10.00      A   
ATOM   4359  HN  ASN A 506      -2.225   0.797  24.079  1.00 10.00      A   
ATOM   4360  CA  ASN A 506      -2.873   2.780  24.464  1.00 10.00      A   
ATOM   4361  CB  ASN A 506      -2.648   3.463  23.113  1.00 10.00      A   
ATOM   4362  CG  ASN A 506      -1.351   4.250  23.048  1.00 10.00      A   
ATOM   4363  OD1 ASN A 506      -0.846   4.737  24.059  1.00 10.00      A   
ATOM   4364  ND2 ASN A 506      -0.802   4.383  21.851  1.00 10.00      A   
ATOM   4365 HD21 ASN A 506      -1.257   3.973  21.085  1.00 10.00      A   
ATOM   4366 HD22 ASN A 506       0.036   4.884  21.781  1.00 10.00      A   
ATOM   4367  C   ASN A 506      -4.348   2.423  24.635  1.00 10.00      A   
ATOM   4368  O   ASN A 506      -4.739   1.262  24.495  1.00 10.00      A   
ATOM   4369  N   VAL A 507      -5.161   3.433  24.927  1.00 10.00      A   
ATOM   4370  HN  VAL A 507      -4.783   4.347  24.986  1.00 10.00      A   
ATOM   4371  CA  VAL A 507      -6.599   3.258  25.127  1.00 10.00      A   
ATOM   4372  CB  VAL A 507      -6.966   3.144  26.627  1.00 10.00      A   
ATOM   4373  CG1 VAL A 507      -8.476   3.079  26.809  1.00 10.00      A   
ATOM   4374  CG2 VAL A 507      -6.303   1.936  27.270  1.00 10.00      A   
ATOM   4375  C   VAL A 507      -7.354   4.445  24.526  1.00 10.00      A   
ATOM   4376  O   VAL A 507      -7.170   5.587  24.950  1.00 10.00      A   
ATOM   4377  N   ASN A 508      -8.211   4.169  23.554  1.00 10.00      A   
ATOM   4378  HN  ASN A 508      -8.347   3.233  23.282  1.00 10.00      A   
ATOM   4379  CA  ASN A 508      -8.977   5.222  22.895  1.00 10.00      A   
ATOM   4380  CB  ASN A 508      -8.821   5.141  21.373  1.00 10.00      A   
ATOM   4381  CG  ASN A 508      -7.577   5.848  20.862  1.00 10.00      A   
ATOM   4382  OD1 ASN A 508      -6.552   5.908  21.542  1.00 10.00      A   
ATOM   4383  ND2 ASN A 508      -7.652   6.382  19.653  1.00 10.00      A   
ATOM   4384 HD21 ASN A 508      -8.492   6.292  19.158  1.00 10.00      A   
ATOM   4385 HD22 ASN A 508      -6.862   6.849  19.303  1.00 10.00      A   
ATOM   4386  C   ASN A 508     -10.452   5.157  23.273  1.00 10.00      A   
ATOM   4387  O   ASN A 508     -10.987   4.082  23.560  1.00 10.00      A   
ATOM   4388  N   TYR A 509     -11.104   6.313  23.274  1.00 10.00      A   
ATOM   4389  HN  TYR A 509     -10.617   7.138  23.040  1.00 10.00      A   
ATOM   4390  CA  TYR A 509     -12.520   6.402  23.613  1.00 10.00      A   
ATOM   4391  CB  TYR A 509     -12.715   7.206  24.900  1.00 10.00      A   
ATOM   4392  CG  TYR A 509     -11.892   6.730  26.074  1.00 10.00      A   
ATOM   4393  CD1 TYR A 509     -12.313   5.663  26.852  1.00 10.00      A   
ATOM   4394  CD2 TYR A 509     -10.700   7.359  26.411  1.00 10.00      A   
ATOM   4395  CE1 TYR A 509     -11.572   5.233  27.933  1.00 10.00      A   
ATOM   4396  CE2 TYR A 509      -9.950   6.935  27.490  1.00 10.00      A   
ATOM   4397  CZ  TYR A 509     -10.392   5.872  28.248  1.00 10.00      A   
ATOM   4398  OH  TYR A 509      -9.653   5.446  29.328  1.00 10.00      A   
ATOM   4399  HH  TYR A 509      -9.695   4.482  29.386  1.00 10.00      A   
ATOM   4400  C   TYR A 509     -13.295   7.070  22.484  1.00 10.00      A   
ATOM   4401  O   TYR A 509     -12.821   8.039  21.884  1.00 10.00      A   
ATOM   4402  N   ALA A 510     -14.488   6.560  22.199  1.00 10.00      A   
ATOM   4403  HN  ALA A 510     -14.818   5.789  22.712  1.00 10.00      A   
ATOM   4404  CA  ALA A 510     -15.321   7.115  21.140  1.00 10.00      A   
ATOM   4405  CB  ALA A 510     -15.022   6.433  19.813  1.00 10.00      A   
ATOM   4406  C   ALA A 510     -16.804   6.989  21.474  1.00 10.00      A   
ATOM   4407  O   ALA A 510     -17.217   6.057  22.170  1.00 10.00      A   
ATOM   4408  N   ALA A 511     -17.590   7.938  20.976  1.00 10.00      A   
ATOM   4409  HN  ALA A 511     -17.185   8.650  20.435  1.00 10.00      A   
ATOM   4410  CA  ALA A 511     -19.034   7.964  21.190  1.00 10.00      A   
ATOM   4411  CB  ALA A 511     -19.353   8.422  22.607  1.00 10.00      A   
ATOM   4412  C   ALA A 511     -19.676   8.903  20.172  1.00 10.00      A   
ATOM   4413  O   ALA A 511     -19.040   9.862  19.722  1.00 10.00      A   
ATOM   4414  N   TYR A 512     -20.924   8.638  19.799  1.00 10.00      A   
ATOM   4415  HN  TYR A 512     -21.393   7.866  20.186  1.00 10.00      A   
ATOM   4416  CA  TYR A 512     -21.608   9.483  18.827  1.00 10.00      A   
ATOM   4417  CB  TYR A 512     -21.463   8.940  17.394  1.00 10.00      A   
ATOM   4418  CG  TYR A 512     -22.417   7.824  17.006  1.00 10.00      A   
ATOM   4419  CD1 TYR A 512     -22.070   6.490  17.180  1.00 10.00      A   
ATOM   4420  CD2 TYR A 512     -23.657   8.107  16.445  1.00 10.00      A   
ATOM   4421  CE1 TYR A 512     -22.930   5.471  16.806  1.00 10.00      A   
ATOM   4422  CE2 TYR A 512     -24.522   7.096  16.074  1.00 10.00      A   
ATOM   4423  CZ  TYR A 512     -24.155   5.781  16.253  1.00 10.00      A   
ATOM   4424  OH  TYR A 512     -25.016   4.775  15.871  1.00 10.00      A   
ATOM   4425  HH  TYR A 512     -24.754   3.940  16.300  1.00 10.00      A   
ATOM   4426  C   TYR A 512     -23.069   9.724  19.191  1.00 10.00      A   
ATOM   4427  O   TYR A 512     -23.652   8.986  19.990  1.00 10.00      A   
ATOM   4428  N   LEU A 513     -23.638  10.776  18.612  1.00 10.00      A   
ATOM   4429  HN  LEU A 513     -23.097  11.334  18.008  1.00 10.00      A   
ATOM   4430  CA  LEU A 513     -25.030  11.143  18.843  1.00 10.00      A   
ATOM   4431  CB  LEU A 513     -25.142  12.079  20.048  1.00 10.00      A   
ATOM   4432  CG  LEU A 513     -26.562  12.399  20.520  1.00 10.00      A   
ATOM   4433  CD1 LEU A 513     -27.147  11.231  21.298  1.00 10.00      A   
ATOM   4434  CD2 LEU A 513     -26.577  13.668  21.356  1.00 10.00      A   
ATOM   4435  C   LEU A 513     -25.603  11.825  17.602  1.00 10.00      A   
ATOM   4436  O   LEU A 513     -25.167  12.914  17.224  1.00 10.00      A   
ATOM   4437  N   GLN A 514     -26.568  11.180  16.969  1.00 10.00      A   
ATOM   4438  HN  GLN A 514     -26.875  10.310  17.321  1.00 10.00      A   
ATOM   4439  CA  GLN A 514     -27.196  11.711  15.765  1.00 10.00      A   
ATOM   4440  CB  GLN A 514     -26.886  10.797  14.572  1.00 10.00      A   
ATOM   4441  CG  GLN A 514     -27.541  11.218  13.266  1.00 10.00      A   
ATOM   4442  CD  GLN A 514     -27.473  10.141  12.200  1.00 10.00      A   
ATOM   4443  OE1 GLN A 514     -26.523  10.082  11.420  1.00 10.00      A   
ATOM   4444  NE2 GLN A 514     -28.487   9.291  12.147  1.00 10.00      A   
ATOM   4445 HE21 GLN A 514     -29.223   9.402  12.788  1.00 10.00      A   
ATOM   4446 HE22 GLN A 514     -28.465   8.579  11.473  1.00 10.00      A   
ATOM   4447  C   GLN A 514     -28.707  11.837  15.949  1.00 10.00      A   
ATOM   4448  O   GLN A 514     -29.336  10.998  16.595  1.00 10.00      A   
ATOM   4449  N   ASN A 515     -29.287  12.888  15.383  1.00 10.00      A   
ATOM   4450  HN  ASN A 515     -28.739  13.529  14.881  1.00 10.00      A   
ATOM   4451  CA  ASN A 515     -30.724  13.107  15.483  1.00 10.00      A   
ATOM   4452  CB  ASN A 515     -31.041  14.277  16.417  1.00 10.00      A   
ATOM   4453  CG  ASN A 515     -32.525  14.603  16.465  1.00 10.00      A   
ATOM   4454  OD1 ASN A 515     -33.375  13.732  16.294  1.00 10.00      A   
ATOM   4455  ND2 ASN A 515     -32.847  15.867  16.690  1.00 10.00      A   
ATOM   4456 HD21 ASN A 515     -32.121  16.517  16.809  1.00 10.00      A   
ATOM   4457 HD22 ASN A 515     -33.796  16.100  16.735  1.00 10.00      A   
ATOM   4458  C   ASN A 515     -31.327  13.355  14.110  1.00 10.00      A   
ATOM   4459  O   ASN A 515     -31.293  14.471  13.596  1.00 10.00      A   
ATOM   4460  N   SER A 516     -31.847  12.307  13.505  1.00 10.00      A   
ATOM   4461  HN  SER A 516     -31.816  11.428  13.946  1.00 10.00      A   
ATOM   4462  CA  SER A 516     -32.463  12.418  12.197  1.00 10.00      A   
ATOM   4463  CB  SER A 516     -32.428  11.059  11.500  1.00 10.00      A   
ATOM   4464  OG  SER A 516     -31.353  10.271  11.994  1.00 10.00      A   
ATOM   4465  HG  SER A 516     -31.705   9.472  12.407  1.00 10.00      A   
ATOM   4466  C   SER A 516     -33.900  12.908  12.348  1.00 10.00      A   
ATOM   4467  O   SER A 516     -34.794  12.139  12.693  1.00 10.00      A   
ATOM   4468  N   MET A 517     -34.117  14.191  12.110  1.00 10.00      A   
ATOM   4469  HN  MET A 517     -33.371  14.764  11.816  1.00 10.00      A   
ATOM   4470  CA  MET A 517     -35.444  14.765  12.251  1.00 10.00      A   
ATOM   4471  CB  MET A 517     -35.440  15.978  13.186  1.00 10.00      A   
ATOM   4472  CG  MET A 517     -34.267  16.926  13.003  1.00 10.00      A   
ATOM   4473  SD  MET A 517     -34.459  18.450  13.947  1.00 10.00      A   
ATOM   4474  CE  MET A 517     -32.764  19.025  14.008  1.00 10.00      A   
ATOM   4475  C   MET A 517     -36.069  15.107  10.905  1.00 10.00      A   
ATOM   4476  O   MET A 517     -35.439  15.737  10.053  1.00 10.00      A   
ATOM   4477  N   SER A 518     -37.308  14.675  10.716  1.00 10.00      A   
ATOM   4478  HN  SER A 518     -37.751  14.167  11.431  1.00 10.00      A   
ATOM   4479  CA  SER A 518     -38.028  14.928   9.480  1.00 10.00      A   
ATOM   4480  CB  SER A 518     -38.266  13.610   8.740  1.00 10.00      A   
ATOM   4481  OG  SER A 518     -37.177  12.722   8.932  1.00 10.00      A   
ATOM   4482  HG  SER A 518     -36.405  13.223   9.225  1.00 10.00      A   
ATOM   4483  C   SER A 518     -39.363  15.617   9.764  1.00 10.00      A   
ATOM   4484  O   SER A 518     -40.207  15.086  10.484  1.00 10.00      A   
ATOM   4485  N   TYR A 519     -39.534  16.813   9.220  1.00 10.00      A   
ATOM   4486  HN  TYR A 519     -38.803  17.210   8.701  1.00 10.00      A   
ATOM   4487  CA  TYR A 519     -40.766  17.571   9.397  1.00 10.00      A   
ATOM   4488  CB  TYR A 519     -40.422  19.016   9.797  1.00 10.00      A   
ATOM   4489  CG  TYR A 519     -41.612  19.920  10.055  1.00 10.00      A   
ATOM   4490  CD1 TYR A 519     -42.660  19.517  10.876  1.00 10.00      A   
ATOM   4491  CD2 TYR A 519     -41.685  21.180   9.474  1.00 10.00      A   
ATOM   4492  CE1 TYR A 519     -43.743  20.342  11.107  1.00 10.00      A   
ATOM   4493  CE2 TYR A 519     -42.763  22.011   9.700  1.00 10.00      A   
ATOM   4494  CZ  TYR A 519     -43.789  21.586  10.516  1.00 10.00      A   
ATOM   4495  OH  TYR A 519     -44.866  22.414  10.741  1.00 10.00      A   
ATOM   4496  HH  TYR A 519     -45.344  22.111  11.527  1.00 10.00      A   
ATOM   4497  C   TYR A 519     -41.573  17.544   8.099  1.00 10.00      A   
ATOM   4498  O   TYR A 519     -42.616  18.188   7.971  1.00 10.00      A   
ATOM   4499  N   GLY A 520     -41.088  16.772   7.141  1.00 10.00      A   
ATOM   4500  HN  GLY A 520     -40.266  16.263   7.304  1.00 10.00      A   
ATOM   4501  CA  GLY A 520     -41.751  16.679   5.863  1.00 10.00      A   
ATOM   4502  C   GLY A 520     -41.144  17.651   4.878  1.00 10.00      A   
ATOM   4503  O   GLY A 520     -40.883  18.804   5.230  1.00 10.00      A   
ATOM   4504  N   ARG A 521     -40.897  17.179   3.659  1.00 10.00      A   
ATOM   4505  HN  ARG A 521     -41.122  16.243   3.463  1.00 10.00      A   
ATOM   4506  CA  ARG A 521     -40.300  17.992   2.590  1.00 10.00      A   
ATOM   4507  CB  ARG A 521     -41.043  19.317   2.388  1.00 10.00      A   
ATOM   4508  CG  ARG A 521     -42.521  19.164   2.073  1.00 10.00      A   
ATOM   4509  CD  ARG A 521     -43.310  20.343   2.606  1.00 10.00      A   
ATOM   4510  NE  ARG A 521     -44.532  20.585   1.843  1.00 10.00      A   
ATOM   4511  HE  ARG A 521     -44.918  19.823   1.352  1.00 10.00      A   
ATOM   4512  CZ  ARG A 521     -45.139  21.768   1.778  1.00 10.00      A   
ATOM   4513  NH1 ARG A 521     -44.636  22.814   2.425  1.00 10.00      A   
ATOM   4514 HH11 ARG A 521     -43.796  22.715   2.968  1.00 10.00      A   
ATOM   4515 HH12 ARG A 521     -45.091  23.706   2.376  1.00 10.00      A   
ATOM   4516  NH2 ARG A 521     -46.245  21.906   1.062  1.00 10.00      A   
ATOM   4517 HH21 ARG A 521     -46.706  22.794   1.009  1.00 10.00      A   
ATOM   4518 HH22 ARG A 521     -46.627  21.121   0.572  1.00 10.00      A   
ATOM   4519  C   ARG A 521     -38.812  18.239   2.827  1.00 10.00      A   
ATOM   4520  O   ARG A 521     -37.992  18.045   1.933  1.00 10.00      A   
ATOM   4521  N   LEU A 522     -38.472  18.668   4.033  1.00 10.00      A   
ATOM   4522  HN  LEU A 522     -39.176  18.801   4.708  1.00 10.00      A   
ATOM   4523  CA  LEU A 522     -37.092  18.945   4.391  1.00 10.00      A   
ATOM   4524  CB  LEU A 522     -36.978  20.343   5.004  1.00 10.00      A   
ATOM   4525  CG  LEU A 522     -35.574  20.783   5.434  1.00 10.00      A   
ATOM   4526  CD1 LEU A 522     -34.790  21.339   4.255  1.00 10.00      A   
ATOM   4527  CD2 LEU A 522     -35.649  21.799   6.559  1.00 10.00      A   
ATOM   4528  C   LEU A 522     -36.567  17.907   5.378  1.00 10.00      A   
ATOM   4529  O   LEU A 522     -37.280  17.484   6.290  1.00 10.00      A   
ATOM   4530  N   GLU A 523     -35.323  17.503   5.188  1.00 10.00      A   
ATOM   4531  HN  GLU A 523     -34.816  17.871   4.431  1.00 10.00      A   
ATOM   4532  CA  GLU A 523     -34.681  16.531   6.056  1.00 10.00      A   
ATOM   4533  CB  GLU A 523     -34.213  15.320   5.243  1.00 10.00      A   
ATOM   4534  CG  GLU A 523     -33.417  14.303   6.042  1.00 10.00      A   
ATOM   4535  CD  GLU A 523     -33.291  12.969   5.338  1.00 10.00      A   
ATOM   4536  OE1 GLU A 523     -32.631  12.907   4.278  1.00 10.00      A   
ATOM   4537  OE2 GLU A 523     -33.836  11.973   5.852  1.00 10.00      A   
ATOM   4538  C   GLU A 523     -33.500  17.175   6.783  1.00 10.00      A   
ATOM   4539  O   GLU A 523     -32.649  17.816   6.159  1.00 10.00      A   
ATOM   4540  N   VAL A 524     -33.471  17.026   8.101  1.00 10.00      A   
ATOM   4541  HN  VAL A 524     -34.186  16.511   8.541  1.00 10.00      A   
ATOM   4542  CA  VAL A 524     -32.401  17.585   8.921  1.00 10.00      A   
ATOM   4543  CB  VAL A 524     -32.926  18.695   9.863  1.00 10.00      A   
ATOM   4544  CG1 VAL A 524     -31.770  19.447  10.504  1.00 10.00      A   
ATOM   4545  CG2 VAL A 524     -33.847  19.656   9.126  1.00 10.00      A   
ATOM   4546  C   VAL A 524     -31.781  16.477   9.767  1.00 10.00      A   
ATOM   4547  O   VAL A 524     -32.418  15.955  10.681  1.00 10.00      A   
ATOM   4548  N   THR A 525     -30.546  16.113   9.465  1.00 10.00      A   
ATOM   4549  HN  THR A 525     -30.074  16.558   8.728  1.00 10.00      A   
ATOM   4550  CA  THR A 525     -29.880  15.051  10.198  1.00 10.00      A   
ATOM   4551  CB  THR A 525     -29.744  13.791   9.315  1.00 10.00      A   
ATOM   4552  OG1 THR A 525     -30.970  13.564   8.603  1.00 10.00      A   
ATOM   4553  HG1 THR A 525     -30.824  13.712   7.664  1.00 10.00      A   
ATOM   4554  CG2 THR A 525     -29.419  12.568  10.157  1.00 10.00      A   
ATOM   4555  C   THR A 525     -28.495  15.472  10.698  1.00 10.00      A   
ATOM   4556  O   THR A 525     -27.489  15.202  10.043  1.00 10.00      A   
ATOM   4557  N   PRO A 526     -28.422  16.178  11.839  1.00 10.00      A   
ATOM   4558  CA  PRO A 526     -27.147  16.589  12.423  1.00 10.00      A   
ATOM   4559  CB  PRO A 526     -27.542  17.769  13.309  1.00 10.00      A   
ATOM   4560  CG  PRO A 526     -28.945  17.482  13.726  1.00 10.00      A   
ATOM   4561  CD  PRO A 526     -29.570  16.655  12.630  1.00 10.00      A   
ATOM   4562  C   PRO A 526     -26.546  15.462  13.269  1.00 10.00      A   
ATOM   4563  O   PRO A 526     -27.256  14.795  14.031  1.00 10.00      A   
ATOM   4564  N   GLY A 527     -25.244  15.253  13.137  1.00 10.00      A   
ATOM   4565  HN  GLY A 527     -24.722  15.826  12.533  1.00 10.00      A   
ATOM   4566  CA  GLY A 527     -24.585  14.199  13.883  1.00 10.00      A   
ATOM   4567  C   GLY A 527     -23.321  14.673  14.568  1.00 10.00      A   
ATOM   4568  O   GLY A 527     -22.504  15.366  13.966  1.00 10.00      A   
ATOM   4569  N   VAL A 528     -23.162  14.306  15.829  1.00 10.00      A   
ATOM   4570  HN  VAL A 528     -23.851  13.752  16.260  1.00 10.00      A   
ATOM   4571  CA  VAL A 528     -21.988  14.694  16.597  1.00 10.00      A   
ATOM   4572  CB  VAL A 528     -22.382  15.475  17.871  1.00 10.00      A   
ATOM   4573  CG1 VAL A 528     -21.147  15.977  18.604  1.00 10.00      A   
ATOM   4574  CG2 VAL A 528     -23.314  16.630  17.535  1.00 10.00      A   
ATOM   4575  C   VAL A 528     -21.197  13.453  16.996  1.00 10.00      A   
ATOM   4576  O   VAL A 528     -21.775  12.455  17.424  1.00 10.00      A   
ATOM   4577  N   ARG A 529     -19.883  13.509  16.831  1.00 10.00      A   
ATOM   4578  HN  ARG A 529     -19.480  14.327  16.460  1.00 10.00      A   
ATOM   4579  CA  ARG A 529     -19.022  12.388  17.185  1.00 10.00      A   
ATOM   4580  CB  ARG A 529     -18.511  11.683  15.925  1.00 10.00      A   
ATOM   4581  CG  ARG A 529     -17.537  10.545  16.191  1.00 10.00      A   
ATOM   4582  CD  ARG A 529     -17.222   9.781  14.915  1.00 10.00      A   
ATOM   4583  NE  ARG A 529     -16.097   8.861  15.089  1.00 10.00      A   
ATOM   4584  HE  ARG A 529     -15.199   9.257  15.157  1.00 10.00      A   
ATOM   4585  CZ  ARG A 529     -16.217   7.536  15.153  1.00 10.00      A   
ATOM   4586  NH1 ARG A 529     -17.417   6.971  15.061  1.00 10.00      A   
ATOM   4587 HH11 ARG A 529     -18.238   7.538  14.938  1.00 10.00      A   
ATOM   4588 HH12 ARG A 529     -17.511   5.971  15.116  1.00 10.00      A   
ATOM   4589  NH2 ARG A 529     -15.135   6.776  15.305  1.00 10.00      A   
ATOM   4590 HH21 ARG A 529     -14.223   7.195  15.368  1.00 10.00      A   
ATOM   4591 HH22 ARG A 529     -15.225   5.777  15.355  1.00 10.00      A   
ATOM   4592  C   ARG A 529     -17.856  12.860  18.046  1.00 10.00      A   
ATOM   4593  O   ARG A 529     -17.132  13.780  17.672  1.00 10.00      A   
ATOM   4594  N   VAL A 530     -17.682  12.232  19.196  1.00 10.00      A   
ATOM   4595  HN  VAL A 530     -18.288  11.492  19.438  1.00 10.00      A   
ATOM   4596  CA  VAL A 530     -16.606  12.592  20.107  1.00 10.00      A   
ATOM   4597  CB  VAL A 530     -17.115  12.710  21.563  1.00 10.00      A   
ATOM   4598  CG1 VAL A 530     -16.004  13.173  22.496  1.00 10.00      A   
ATOM   4599  CG2 VAL A 530     -18.311  13.651  21.643  1.00 10.00      A   
ATOM   4600  C   VAL A 530     -15.496  11.550  20.044  1.00 10.00      A   
ATOM   4601  O   VAL A 530     -15.747  10.356  20.213  1.00 10.00      A   
ATOM   4602  N   SER A 531     -14.280  12.001  19.778  1.00 10.00      A   
ATOM   4603  HN  SER A 531     -14.144  12.966  19.635  1.00 10.00      A   
ATOM   4604  CA  SER A 531     -13.133  11.109  19.698  1.00 10.00      A   
ATOM   4605  CB  SER A 531     -12.625  11.031  18.255  1.00 10.00      A   
ATOM   4606  OG  SER A 531     -13.694  10.759  17.359  1.00 10.00      A   
ATOM   4607  HG  SER A 531     -14.504  10.641  17.865  1.00 10.00      A   
ATOM   4608  C   SER A 531     -12.023  11.587  20.627  1.00 10.00      A   
ATOM   4609  O   SER A 531     -11.666  12.766  20.618  1.00 10.00      A   
ATOM   4610  N   TYR A 532     -11.505  10.680  21.446  1.00 10.00      A   
ATOM   4611  HN  TYR A 532     -11.848   9.758  21.423  1.00 10.00      A   
ATOM   4612  CA  TYR A 532     -10.434  11.010  22.376  1.00 10.00      A   
ATOM   4613  CB  TYR A 532     -10.987  11.290  23.779  1.00 10.00      A   
ATOM   4614  CG  TYR A 532      -9.950  11.789  24.770  1.00 10.00      A   
ATOM   4615  CD1 TYR A 532      -9.391  13.055  24.643  1.00 10.00      A   
ATOM   4616  CD2 TYR A 532      -9.534  10.996  25.832  1.00 10.00      A   
ATOM   4617  CE1 TYR A 532      -8.448  13.517  25.543  1.00 10.00      A   
ATOM   4618  CE2 TYR A 532      -8.591  11.450  26.738  1.00 10.00      A   
ATOM   4619  CZ  TYR A 532      -8.051  12.711  26.589  1.00 10.00      A   
ATOM   4620  OH  TYR A 532      -7.114  13.169  27.491  1.00 10.00      A   
ATOM   4621  HH  TYR A 532      -6.414  12.505  27.600  1.00 10.00      A   
ATOM   4622  C   TYR A 532      -9.405   9.889  22.434  1.00 10.00      A   
ATOM   4623  O   TYR A 532      -9.722   8.758  22.806  1.00 10.00      A   
ATOM   4624  N   ASP A 533      -8.184  10.205  22.039  1.00 10.00      A   
ATOM   4625  HN  ASP A 533      -8.005  11.115  21.719  1.00 10.00      A   
ATOM   4626  CA  ASP A 533      -7.093   9.241  22.061  1.00 10.00      A   
ATOM   4627  CB  ASP A 533      -6.268   9.341  20.771  1.00 10.00      A   
ATOM   4628  CG  ASP A 533      -5.220  10.437  20.815  1.00 10.00      A   
ATOM   4629  OD1 ASP A 533      -5.592  11.630  20.917  1.00 10.00      A   
ATOM   4630  OD2 ASP A 533      -4.017  10.109  20.745  1.00 10.00      A   
ATOM   4631  C   ASP A 533      -6.210   9.506  23.276  1.00 10.00      A   
ATOM   4632  O   ASP A 533      -6.334  10.549  23.918  1.00 10.00      A   
ATOM   4633  N   ASP A 534      -5.336   8.567  23.607  1.00 10.00      A   
ATOM   4634  HN  ASP A 534      -5.295   7.736  23.085  1.00 10.00      A   
ATOM   4635  CA  ASP A 534      -4.447   8.739  24.751  1.00 10.00      A   
ATOM   4636  CB  ASP A 534      -4.653   7.653  25.809  1.00 10.00      A   
ATOM   4637  CG  ASP A 534      -3.822   6.413  25.566  1.00 10.00      A   
ATOM   4638  OD1 ASP A 534      -3.962   5.805  24.490  1.00 10.00      A   
ATOM   4639  OD2 ASP A 534      -3.040   6.032  26.464  1.00 10.00      A   
ATOM   4640  C   ASP A 534      -2.984   8.829  24.327  1.00 10.00      A   
ATOM   4641  O   ASP A 534      -2.100   9.068  25.154  1.00 10.00      A   
ATOM   4642  N   PHE A 535      -2.729   8.645  23.039  1.00 10.00      A   
ATOM   4643  HN  PHE A 535      -3.469   8.456  22.425  1.00 10.00      A   
ATOM   4644  CA  PHE A 535      -1.372   8.732  22.516  1.00 10.00      A   
ATOM   4645  CB  PHE A 535      -1.291   8.107  21.118  1.00 10.00      A   
ATOM   4646  CG  PHE A 535       0.093   8.100  20.527  1.00 10.00      A   
ATOM   4647  CD1 PHE A 535       1.139   7.467  21.179  1.00 10.00      A   
ATOM   4648  CD2 PHE A 535       0.347   8.724  19.317  1.00 10.00      A   
ATOM   4649  CE1 PHE A 535       2.410   7.459  20.637  1.00 10.00      A   
ATOM   4650  CE2 PHE A 535       1.616   8.720  18.769  1.00 10.00      A   
ATOM   4651  CZ  PHE A 535       2.649   8.086  19.430  1.00 10.00      A   
ATOM   4652  C   PHE A 535      -0.953  10.196  22.477  1.00 10.00      A   
ATOM   4653  O   PHE A 535       0.137  10.562  22.924  1.00 10.00      A   
ATOM   4654  N   LEU A 536      -1.830  11.022  21.932  1.00 10.00      A   
ATOM   4655  HN  LEU A 536      -2.666  10.650  21.548  1.00 10.00      A   
ATOM   4656  CA  LEU A 536      -1.599  12.453  21.861  1.00 10.00      A   
ATOM   4657  CB  LEU A 536      -1.835  12.965  20.435  1.00 10.00      A   
ATOM   4658  CG  LEU A 536      -0.873  12.457  19.356  1.00 10.00      A   
ATOM   4659  CD1 LEU A 536      -1.331  12.916  17.979  1.00 10.00      A   
ATOM   4660  CD2 LEU A 536       0.549  12.927  19.633  1.00 10.00      A   
ATOM   4661  C   LEU A 536      -2.545  13.149  22.832  1.00 10.00      A   
ATOM   4662  O   LEU A 536      -2.258  14.236  23.336  1.00 10.00      A   
ATOM   4663  N   GLU A 537      -3.669  12.486  23.095  1.00 10.00      A   
ATOM   4664  HN  GLU A 537      -3.823  11.627  22.646  1.00 10.00      A   
ATOM   4665  CA  GLU A 537      -4.695  12.990  24.001  1.00 10.00      A   
ATOM   4666  CB  GLU A 537      -4.186  13.124  25.438  1.00 10.00      A   
ATOM   4667  CG  GLU A 537      -4.027  11.791  26.147  1.00 10.00      A   
ATOM   4668  CD  GLU A 537      -3.770  11.940  27.628  1.00 10.00      A   
ATOM   4669  OE1 GLU A 537      -2.587  11.934  28.032  1.00 10.00      A   
ATOM   4670  OE2 GLU A 537      -4.747  12.062  28.397  1.00 10.00      A   
ATOM   4671  C   GLU A 537      -5.314  14.280  23.492  1.00 10.00      A   
ATOM   4672  O   GLU A 537      -5.343  15.298  24.189  1.00 10.00      A   
ATOM   4673  N   ASN A 538      -5.809  14.226  22.265  1.00 10.00      A   
ATOM   4674  HN  ASN A 538      -5.755  13.377  21.761  1.00 10.00      A   
ATOM   4675  CA  ASN A 538      -6.436  15.381  21.647  1.00 10.00      A   
ATOM   4676  CB  ASN A 538      -5.830  15.655  20.267  1.00 10.00      A   
ATOM   4677  CG  ASN A 538      -6.277  16.989  19.696  1.00 10.00      A   
ATOM   4678  OD1 ASN A 538      -6.469  17.955  20.430  1.00 10.00      A   
ATOM   4679  ND2 ASN A 538      -6.459  17.049  18.386  1.00 10.00      A   
ATOM   4680 HD21 ASN A 538      -6.304  16.237  17.855  1.00 10.00      A   
ATOM   4681 HD22 ASN A 538      -6.740  17.905  17.996  1.00 10.00      A   
ATOM   4682  C   ASN A 538      -7.940  15.173  21.522  1.00 10.00      A   
ATOM   4683  O   ASN A 538      -8.401  14.370  20.709  1.00 10.00      A   
ATOM   4684  N   LEU A 539      -8.702  15.883  22.341  1.00 10.00      A   
ATOM   4685  HN  LEU A 539      -8.279  16.506  22.969  1.00 10.00      A   
ATOM   4686  CA  LEU A 539     -10.152  15.777  22.311  1.00 10.00      A   
ATOM   4687  CB  LEU A 539     -10.767  16.408  23.563  1.00 10.00      A   
ATOM   4688  CG  LEU A 539     -12.287  16.281  23.704  1.00 10.00      A   
ATOM   4689  CD1 LEU A 539     -12.692  14.823  23.873  1.00 10.00      A   
ATOM   4690  CD2 LEU A 539     -12.791  17.116  24.873  1.00 10.00      A   
ATOM   4691  C   LEU A 539     -10.685  16.460  21.062  1.00 10.00      A   
ATOM   4692  O   LEU A 539     -10.486  17.659  20.864  1.00 10.00      A   
ATOM   4693  N   ASN A 540     -11.347  15.698  20.209  1.00 10.00      A   
ATOM   4694  HN  ASN A 540     -11.478  14.743  20.413  1.00 10.00      A   
ATOM   4695  CA  ASN A 540     -11.884  16.245  18.973  1.00 10.00      A   
ATOM   4696  CB  ASN A 540     -11.109  15.710  17.766  1.00 10.00      A   
ATOM   4697  CG  ASN A 540     -10.071  16.691  17.249  1.00 10.00      A   
ATOM   4698  OD1 ASN A 540      -9.652  16.616  16.096  1.00 10.00      A   
ATOM   4699  ND2 ASN A 540      -9.645  17.616  18.095  1.00 10.00      A   
ATOM   4700 HD21 ASN A 540     -10.016  17.622  19.006  1.00 10.00      A   
ATOM   4701 HD22 ASN A 540      -8.977  18.263  17.778  1.00 10.00      A   
ATOM   4702  C   ASN A 540     -13.370  15.961  18.825  1.00 10.00      A   
ATOM   4703  O   ASN A 540     -13.808  14.813  18.911  1.00 10.00      A   
ATOM   4704  N   ILE A 541     -14.141  17.018  18.613  1.00 10.00      A   
ATOM   4705  HN  ILE A 541     -13.727  17.907  18.566  1.00 10.00      A   
ATOM   4706  CA  ILE A 541     -15.583  16.901  18.440  1.00 10.00      A   
ATOM   4707  CB  ILE A 541     -16.344  17.933  19.305  1.00 10.00      A   
ATOM   4708  CG1 ILE A 541     -15.924  17.816  20.775  1.00 10.00      A   
ATOM   4709  CG2 ILE A 541     -17.849  17.744  19.165  1.00 10.00      A   
ATOM   4710  CD1 ILE A 541     -16.466  18.919  21.661  1.00 10.00      A   
ATOM   4711  C   ILE A 541     -15.934  17.108  16.969  1.00 10.00      A   
ATOM   4712  O   ILE A 541     -15.682  18.178  16.409  1.00 10.00      A   
ATOM   4713  N   ALA A 542     -16.491  16.077  16.347  1.00 10.00      A   
ATOM   4714  HN  ALA A 542     -16.667  15.253  16.856  1.00 10.00      A   
ATOM   4715  CA  ALA A 542     -16.859  16.130  14.935  1.00 10.00      A   
ATOM   4716  CB  ALA A 542     -16.645  14.775  14.275  1.00 10.00      A   
ATOM   4717  C   ALA A 542     -18.299  16.586  14.744  1.00 10.00      A   
ATOM   4718  O   ALA A 542     -19.238  15.859  15.077  1.00 10.00      A   
ATOM   4719  N   PRO A 543     -18.485  17.805  14.216  1.00 10.00      A   
ATOM   4720  CA  PRO A 543     -19.799  18.372  13.959  1.00 10.00      A   
ATOM   4721  CB  PRO A 543     -19.555  19.864  14.188  1.00 10.00      A   
ATOM   4722  CG  PRO A 543     -18.112  20.089  13.846  1.00 10.00      A   
ATOM   4723  CD  PRO A 543     -17.421  18.745  13.841  1.00 10.00      A   
ATOM   4724  C   PRO A 543     -20.245  18.114  12.520  1.00 10.00      A   
ATOM   4725  O   PRO A 543     -19.795  18.776  11.582  1.00 10.00      A   
ATOM   4726  N   ARG A 544     -21.121  17.141  12.347  1.00 10.00      A   
ATOM   4727  HN  ARG A 544     -21.457  16.651  13.131  1.00 10.00      A   
ATOM   4728  CA  ARG A 544     -21.616  16.786  11.025  1.00 10.00      A   
ATOM   4729  CB  ARG A 544     -21.463  15.281  10.789  1.00 10.00      A   
ATOM   4730  CG  ARG A 544     -20.023  14.801  10.899  1.00 10.00      A   
ATOM   4731  CD  ARG A 544     -19.932  13.289  10.989  1.00 10.00      A   
ATOM   4732  NE  ARG A 544     -18.607  12.852  11.438  1.00 10.00      A   
ATOM   4733  HE  ARG A 544     -18.019  13.532  11.835  1.00 10.00      A   
ATOM   4734  CZ  ARG A 544     -18.164  11.603  11.329  1.00 10.00      A   
ATOM   4735  NH1 ARG A 544     -18.930  10.675  10.780  1.00 10.00      A   
ATOM   4736 HH11 ARG A 544     -19.846  10.909  10.440  1.00 10.00      A   
ATOM   4737 HH12 ARG A 544     -18.600   9.727  10.703  1.00 10.00      A   
ATOM   4738  NH2 ARG A 544     -16.952  11.280  11.771  1.00 10.00      A   
ATOM   4739 HH21 ARG A 544     -16.623  10.338  11.684  1.00 10.00      A   
ATOM   4740 HH22 ARG A 544     -16.358  11.974  12.192  1.00 10.00      A   
ATOM   4741  C   ARG A 544     -23.064  17.235  10.855  1.00 10.00      A   
ATOM   4742  O   ARG A 544     -23.789  17.410  11.840  1.00 10.00      A   
ATOM   4743  N   PHE A 545     -23.479  17.431   9.612  1.00 10.00      A   
ATOM   4744  HN  PHE A 545     -22.863  17.253   8.864  1.00 10.00      A   
ATOM   4745  CA  PHE A 545     -24.831  17.885   9.324  1.00 10.00      A   
ATOM   4746  CB  PHE A 545     -24.920  19.410   9.478  1.00 10.00      A   
ATOM   4747  CG  PHE A 545     -26.226  20.009   9.033  1.00 10.00      A   
ATOM   4748  CD1 PHE A 545     -26.262  20.935   8.001  1.00 10.00      A   
ATOM   4749  CD2 PHE A 545     -27.414  19.643   9.642  1.00 10.00      A   
ATOM   4750  CE1 PHE A 545     -27.460  21.485   7.588  1.00 10.00      A   
ATOM   4751  CE2 PHE A 545     -28.614  20.191   9.235  1.00 10.00      A   
ATOM   4752  CZ  PHE A 545     -28.638  21.112   8.206  1.00 10.00      A   
ATOM   4753  C   PHE A 545     -25.286  17.462   7.927  1.00 10.00      A   
ATOM   4754  O   PHE A 545     -24.752  17.921   6.918  1.00 10.00      A   
ATOM   4755  N   SER A 546     -26.278  16.589   7.882  1.00 10.00      A   
ATOM   4756  HN  SER A 546     -26.654  16.250   8.722  1.00 10.00      A   
ATOM   4757  CA  SER A 546     -26.826  16.111   6.622  1.00 10.00      A   
ATOM   4758  CB  SER A 546     -27.005  14.593   6.678  1.00 10.00      A   
ATOM   4759  OG  SER A 546     -26.426  14.057   7.858  1.00 10.00      A   
ATOM   4760  HG  SER A 546     -26.986  14.271   8.617  1.00 10.00      A   
ATOM   4761  C   SER A 546     -28.169  16.787   6.361  1.00 10.00      A   
ATOM   4762  O   SER A 546     -29.014  16.861   7.258  1.00 10.00      A   
ATOM   4763  N   ALA A 547     -28.364  17.296   5.149  1.00 10.00      A   
ATOM   4764  HN  ALA A 547     -27.653  17.227   4.472  1.00 10.00      A   
ATOM   4765  CA  ALA A 547     -29.608  17.968   4.807  1.00 10.00      A   
ATOM   4766  CB  ALA A 547     -29.431  19.478   4.881  1.00 10.00      A   
ATOM   4767  C   ALA A 547     -30.118  17.564   3.429  1.00 10.00      A   
ATOM   4768  O   ALA A 547     -29.346  17.158   2.556  1.00 10.00      A   
ATOM   4769  N   SER A 548     -31.427  17.666   3.252  1.00 10.00      A   
ATOM   4770  HN  SER A 548     -31.982  17.971   4.002  1.00 10.00      A   
ATOM   4771  CA  SER A 548     -32.081  17.345   1.992  1.00 10.00      A   
ATOM   4772  CB  SER A 548     -32.270  15.833   1.843  1.00 10.00      A   
ATOM   4773  OG  SER A 548     -31.026  15.199   1.596  1.00 10.00      A   
ATOM   4774  HG  SER A 548     -30.312  15.772   1.911  1.00 10.00      A   
ATOM   4775  C   SER A 548     -33.425  18.063   1.921  1.00 10.00      A   
ATOM   4776  O   SER A 548     -34.018  18.373   2.955  1.00 10.00      A   
ATOM   4777  N   TYR A 549     -33.891  18.343   0.714  1.00 10.00      A   
ATOM   4778  HN  TYR A 549     -33.371  18.076  -0.079  1.00 10.00      A   
ATOM   4779  CA  TYR A 549     -35.158  19.034   0.534  1.00 10.00      A   
ATOM   4780  CB  TYR A 549     -34.943  20.553   0.540  1.00 10.00      A   
ATOM   4781  CG  TYR A 549     -36.210  21.369   0.375  1.00 10.00      A   
ATOM   4782  CD1 TYR A 549     -37.094  21.541   1.433  1.00 10.00      A   
ATOM   4783  CD2 TYR A 549     -36.522  21.969  -0.840  1.00 10.00      A   
ATOM   4784  CE1 TYR A 549     -38.250  22.285   1.285  1.00 10.00      A   
ATOM   4785  CE2 TYR A 549     -37.677  22.715  -0.996  1.00 10.00      A   
ATOM   4786  CZ  TYR A 549     -38.537  22.870   0.070  1.00 10.00      A   
ATOM   4787  OH  TYR A 549     -39.693  23.608  -0.079  1.00 10.00      A   
ATOM   4788  HH  TYR A 549     -39.478  24.552  -0.077  1.00 10.00      A   
ATOM   4789  C   TYR A 549     -35.836  18.610  -0.759  1.00 10.00      A   
ATOM   4790  O   TYR A 549     -35.241  18.678  -1.838  1.00 10.00      A   
ATOM   4791  N   ASP A 550     -37.073  18.161  -0.640  1.00 10.00      A   
ATOM   4792  HN  ASP A 550     -37.476  18.105   0.256  1.00 10.00      A   
ATOM   4793  CA  ASP A 550     -37.855  17.753  -1.796  1.00 10.00      A   
ATOM   4794  CB  ASP A 550     -38.875  16.682  -1.407  1.00 10.00      A   
ATOM   4795  CG  ASP A 550     -39.435  15.945  -2.606  1.00 10.00      A   
ATOM   4796  OD1 ASP A 550     -39.738  16.598  -3.628  1.00 10.00      A   
ATOM   4797  OD2 ASP A 550     -39.580  14.702  -2.536  1.00 10.00      A   
ATOM   4798  C   ASP A 550     -38.568  18.975  -2.356  1.00 10.00      A   
ATOM   4799  O   ASP A 550     -39.104  19.786  -1.600  1.00 10.00      A   
ATOM   4800  N   VAL A 551     -38.574  19.105  -3.670  1.00 10.00      A   
ATOM   4801  HN  VAL A 551     -38.159  18.406  -4.222  1.00 10.00      A   
ATOM   4802  CA  VAL A 551     -39.201  20.246  -4.317  1.00 10.00      A   
ATOM   4803  CB  VAL A 551     -38.796  20.356  -5.801  1.00 10.00      A   
ATOM   4804  CG1 VAL A 551     -39.418  21.585  -6.447  1.00 10.00      A   
ATOM   4805  CG2 VAL A 551     -37.281  20.408  -5.928  1.00 10.00      A   
ATOM   4806  C   VAL A 551     -40.723  20.221  -4.179  1.00 10.00      A   
ATOM   4807  O   VAL A 551     -41.341  21.259  -3.922  1.00 10.00      A   
ATOM   4808  N   PHE A 552     -41.325  19.044  -4.321  1.00 10.00      A   
ATOM   4809  HN  PHE A 552     -40.786  18.238  -4.486  1.00 10.00      A   
ATOM   4810  CA  PHE A 552     -42.779  18.935  -4.220  1.00 10.00      A   
ATOM   4811  CB  PHE A 552     -43.456  19.393  -5.519  1.00 10.00      A   
ATOM   4812  CG  PHE A 552     -43.017  18.653  -6.755  1.00 10.00      A   
ATOM   4813  CD1 PHE A 552     -43.654  17.487  -7.146  1.00 10.00      A   
ATOM   4814  CD2 PHE A 552     -41.971  19.129  -7.529  1.00 10.00      A   
ATOM   4815  CE1 PHE A 552     -43.258  16.809  -8.283  1.00 10.00      A   
ATOM   4816  CE2 PHE A 552     -41.568  18.456  -8.667  1.00 10.00      A   
ATOM   4817  CZ  PHE A 552     -42.213  17.294  -9.044  1.00 10.00      A   
ATOM   4818  C   PHE A 552     -43.254  17.535  -3.833  1.00 10.00      A   
ATOM   4819  O   PHE A 552     -44.446  17.323  -3.600  1.00 10.00      A   
ATOM   4820  N   GLY A 553     -42.335  16.590  -3.757  1.00 10.00      A   
ATOM   4821  HN  GLY A 553     -41.389  16.810  -3.929  1.00 10.00      A   
ATOM   4822  CA  GLY A 553     -42.694  15.231  -3.414  1.00 10.00      A   
ATOM   4823  C   GLY A 553     -42.551  14.307  -4.603  1.00 10.00      A   
ATOM   4824  O   GLY A 553     -41.865  14.644  -5.570  1.00 10.00      A   
ATOM   4825  N   ASP A 554     -43.177  13.131  -4.514  1.00 10.00      A   
ATOM   4826  HN  ASP A 554     -43.673  12.927  -3.691  1.00 10.00      A   
ATOM   4827  CA  ASP A 554     -43.156  12.127  -5.590  1.00 10.00      A   
ATOM   4828  CB  ASP A 554     -43.595  12.716  -6.938  1.00 10.00      A   
ATOM   4829  CG  ASP A 554     -44.823  12.037  -7.510  1.00 10.00      A   
ATOM   4830  OD1 ASP A 554     -45.938  12.291  -7.000  1.00 10.00      A   
ATOM   4831  OD2 ASP A 554     -44.683  11.255  -8.481  1.00 10.00      A   
ATOM   4832  C   ASP A 554     -41.808  11.414  -5.717  1.00 10.00      A   
ATOM   4833  O   ASP A 554     -41.706  10.396  -6.404  1.00 10.00      A   
ATOM   4834  N   ARG A 555     -40.782  11.956  -5.054  1.00 10.00      A   
ATOM   4835  HN  ARG A 555     -40.936  12.779  -4.545  1.00 10.00      A   
ATOM   4836  CA  ARG A 555     -39.432  11.386  -5.073  1.00 10.00      A   
ATOM   4837  CB  ARG A 555     -39.417   9.948  -4.533  1.00 10.00      A   
ATOM   4838  CG  ARG A 555     -40.112   9.768  -3.192  1.00 10.00      A   
ATOM   4839  CD  ARG A 555     -39.296  10.348  -2.050  1.00 10.00      A   
ATOM   4840  NE  ARG A 555     -39.986  10.215  -0.764  1.00 10.00      A   
ATOM   4841  HE  ARG A 555     -40.951  10.419  -0.750  1.00 10.00      A   
ATOM   4842  CZ  ARG A 555     -39.394   9.833   0.371  1.00 10.00      A   
ATOM   4843  NH1 ARG A 555     -38.101   9.544   0.387  1.00 10.00      A   
ATOM   4844 HH11 ARG A 555     -37.557   9.607  -0.454  1.00 10.00      A   
ATOM   4845 HH12 ARG A 555     -37.660   9.261   1.243  1.00 10.00      A   
ATOM   4846  NH2 ARG A 555     -40.100   9.735   1.491  1.00 10.00      A   
ATOM   4847 HH21 ARG A 555     -39.656   9.449   2.344  1.00 10.00      A   
ATOM   4848 HH22 ARG A 555     -41.083   9.947   1.488  1.00 10.00      A   
ATOM   4849  C   ARG A 555     -38.813  11.452  -6.472  1.00 10.00      A   
ATOM   4850  O   ARG A 555     -38.005  10.600  -6.852  1.00 10.00      A   
ATOM   4851  N   SER A 556     -39.186  12.477  -7.228  1.00 10.00      A   
ATOM   4852  HN  SER A 556     -39.825  13.127  -6.868  1.00 10.00      A   
ATOM   4853  CA  SER A 556     -38.672  12.653  -8.583  1.00 10.00      A   
ATOM   4854  CB  SER A 556     -39.828  12.801  -9.574  1.00 10.00      A   
ATOM   4855  OG  SER A 556     -40.830  11.828  -9.336  1.00 10.00      A   
ATOM   4856  HG  SER A 556     -41.697  12.245  -9.404  1.00 10.00      A   
ATOM   4857  C   SER A 556     -37.742  13.861  -8.689  1.00 10.00      A   
ATOM   4858  O   SER A 556     -36.864  13.903  -9.554  1.00 10.00      A   
ATOM   4859  N   THR A 557     -37.931  14.836  -7.811  1.00 10.00      A   
ATOM   4860  HN  THR A 557     -38.624  14.735  -7.124  1.00 10.00      A   
ATOM   4861  CA  THR A 557     -37.122  16.045  -7.823  1.00 10.00      A   
ATOM   4862  CB  THR A 557     -37.881  17.193  -8.525  1.00 10.00      A   
ATOM   4863  OG1 THR A 557     -38.430  16.720  -9.765  1.00 10.00      A   
ATOM   4864  HG1 THR A 557     -37.807  16.103 -10.175  1.00 10.00      A   
ATOM   4865  CG2 THR A 557     -36.951  18.363  -8.804  1.00 10.00      A   
ATOM   4866  C   THR A 557     -36.778  16.463  -6.395  1.00 10.00      A   
ATOM   4867  O   THR A 557     -37.627  16.989  -5.673  1.00 10.00      A   
ATOM   4868  N   ARG A 558     -35.534  16.231  -5.990  1.00 10.00      A   
ATOM   4869  HN  ARG A 558     -34.886  15.841  -6.616  1.00 10.00      A   
ATOM   4870  CA  ARG A 558     -35.102  16.564  -4.638  1.00 10.00      A   
ATOM   4871  CB  ARG A 558     -35.340  15.372  -3.707  1.00 10.00      A   
ATOM   4872  CG  ARG A 558     -34.869  14.044  -4.279  1.00 10.00      A   
ATOM   4873  CD  ARG A 558     -35.645  12.879  -3.694  1.00 10.00      A   
ATOM   4874  NE  ARG A 558     -35.494  11.669  -4.503  1.00 10.00      A   
ATOM   4875  HE  ARG A 558     -35.354  11.787  -5.473  1.00 10.00      A   
ATOM   4876  CZ  ARG A 558     -35.519  10.435  -4.010  1.00 10.00      A   
ATOM   4877  NH1 ARG A 558     -35.686  10.237  -2.709  1.00 10.00      A   
ATOM   4878 HH11 ARG A 558     -35.792  11.020  -2.088  1.00 10.00      A   
ATOM   4879 HH12 ARG A 558     -35.704   9.302  -2.340  1.00 10.00      A   
ATOM   4880  NH2 ARG A 558     -35.388   9.396  -4.821  1.00 10.00      A   
ATOM   4881 HH21 ARG A 558     -35.406   8.462  -4.454  1.00 10.00      A   
ATOM   4882 HH22 ARG A 558     -35.266   9.539  -5.808  1.00 10.00      A   
ATOM   4883  C   ARG A 558     -33.631  16.976  -4.602  1.00 10.00      A   
ATOM   4884  O   ARG A 558     -32.828  16.521  -5.421  1.00 10.00      A   
ATOM   4885  N   LEU A 559     -33.290  17.836  -3.650  1.00 10.00      A   
ATOM   4886  HN  LEU A 559     -33.982  18.155  -3.025  1.00 10.00      A   
ATOM   4887  CA  LEU A 559     -31.918  18.313  -3.488  1.00 10.00      A   
ATOM   4888  CB  LEU A 559     -31.871  19.846  -3.433  1.00 10.00      A   
ATOM   4889  CG  LEU A 559     -32.435  20.606  -4.636  1.00 10.00      A   
ATOM   4890  CD1 LEU A 559     -33.899  20.955  -4.415  1.00 10.00      A   
ATOM   4891  CD2 LEU A 559     -31.620  21.862  -4.903  1.00 10.00      A   
ATOM   4892  C   LEU A 559     -31.318  17.750  -2.205  1.00 10.00      A   
ATOM   4893  O   LEU A 559     -32.046  17.434  -1.263  1.00 10.00      A   
ATOM   4894  N   PHE A 560     -29.997  17.629  -2.166  1.00 10.00      A   
ATOM   4895  HN  PHE A 560     -29.465  17.902  -2.948  1.00 10.00      A   
ATOM   4896  CA  PHE A 560     -29.313  17.106  -0.987  1.00 10.00      A   
ATOM   4897  CB  PHE A 560     -29.150  15.580  -1.068  1.00 10.00      A   
ATOM   4898  CG  PHE A 560     -28.362  15.089  -2.253  1.00 10.00      A   
ATOM   4899  CD1 PHE A 560     -28.990  14.830  -3.462  1.00 10.00      A   
ATOM   4900  CD2 PHE A 560     -26.996  14.878  -2.156  1.00 10.00      A   
ATOM   4901  CE1 PHE A 560     -28.272  14.371  -4.551  1.00 10.00      A   
ATOM   4902  CE2 PHE A 560     -26.271  14.421  -3.241  1.00 10.00      A   
ATOM   4903  CZ  PHE A 560     -26.910  14.167  -4.440  1.00 10.00      A   
ATOM   4904  C   PHE A 560     -27.961  17.779  -0.792  1.00 10.00      A   
ATOM   4905  O   PHE A 560     -27.334  18.212  -1.759  1.00 10.00      A   
ATOM   4906  N   GLY A 561     -27.523  17.875   0.456  1.00 10.00      A   
ATOM   4907  HN  GLY A 561     -28.078  17.535   1.194  1.00 10.00      A   
ATOM   4908  CA  GLY A 561     -26.246  18.492   0.745  1.00 10.00      A   
ATOM   4909  C   GLY A 561     -25.933  18.509   2.226  1.00 10.00      A   
ATOM   4910  O   GLY A 561     -26.519  17.745   3.000  1.00 10.00      A   
ATOM   4911  N   GLY A 562     -25.006  19.371   2.618  1.00 10.00      A   
ATOM   4912  HN  GLY A 562     -24.559  19.932   1.947  1.00 10.00      A   
ATOM   4913  CA  GLY A 562     -24.633  19.480   4.014  1.00 10.00      A   
ATOM   4914  C   GLY A 562     -23.147  19.710   4.201  1.00 10.00      A   
ATOM   4915  O   GLY A 562     -22.363  19.540   3.263  1.00 10.00      A   
ATOM   4916  N   ALA A 563     -22.764  20.097   5.412  1.00 10.00      A   
ATOM   4917  HN  ALA A 563     -23.438  20.197   6.116  1.00 10.00      A   
ATOM   4918  CA  ALA A 563     -21.369  20.351   5.737  1.00 10.00      A   
ATOM   4919  CB  ALA A 563     -21.167  21.797   6.162  1.00 10.00      A   
ATOM   4920  C   ALA A 563     -20.923  19.409   6.843  1.00 10.00      A   
ATOM   4921  O   ALA A 563     -21.476  19.422   7.946  1.00 10.00      A   
ATOM   4922  N   ASN A 564     -19.925  18.598   6.549  1.00 10.00      A   
ATOM   4923  HN  ASN A 564     -19.505  18.656   5.662  1.00 10.00      A   
ATOM   4924  CA  ASN A 564     -19.427  17.630   7.513  1.00 10.00      A   
ATOM   4925  CB  ASN A 564     -19.603  16.207   6.971  1.00 10.00      A   
ATOM   4926  CG  ASN A 564     -21.057  15.812   6.809  1.00 10.00      A   
ATOM   4927  OD1 ASN A 564     -21.892  16.095   7.669  1.00 10.00      A   
ATOM   4928  ND2 ASN A 564     -21.373  15.164   5.699  1.00 10.00      A   
ATOM   4929 HD21 ASN A 564     -20.653  14.974   5.045  1.00 10.00      A   
ATOM   4930 HD22 ASN A 564     -22.310  14.904   5.566  1.00 10.00      A   
ATOM   4931  C   ASN A 564     -17.965  17.872   7.847  1.00 10.00      A   
ATOM   4932  O   ASN A 564     -17.240  18.516   7.090  1.00 10.00      A   
ATOM   4933  N   ARG A 565     -17.548  17.369   8.997  1.00 10.00      A   
ATOM   4934  HN  ARG A 565     -18.188  16.894   9.567  1.00 10.00      A   
ATOM   4935  CA  ARG A 565     -16.170  17.494   9.445  1.00 10.00      A   
ATOM   4936  CB  ARG A 565     -16.047  18.596  10.498  1.00 10.00      A   
ATOM   4937  CG  ARG A 565     -14.616  18.986  10.828  1.00 10.00      A   
ATOM   4938  CD  ARG A 565     -14.347  20.438  10.471  1.00 10.00      A   
ATOM   4939  NE  ARG A 565     -15.040  21.367  11.364  1.00 10.00      A   
ATOM   4940  HE  ARG A 565     -15.158  21.088  12.302  1.00 10.00      A   
ATOM   4941  CZ  ARG A 565     -15.501  22.561  10.988  1.00 10.00      A   
ATOM   4942  NH1 ARG A 565     -15.339  22.983   9.739  1.00 10.00      A   
ATOM   4943 HH11 ARG A 565     -15.687  23.881   9.462  1.00 10.00      A   
ATOM   4944 HH12 ARG A 565     -14.866  22.400   9.058  1.00 10.00      A   
ATOM   4945  NH2 ARG A 565     -16.120  23.340  11.867  1.00 10.00      A   
ATOM   4946 HH21 ARG A 565     -16.466  24.241  11.587  1.00 10.00      A   
ATOM   4947 HH22 ARG A 565     -16.244  23.032  12.817  1.00 10.00      A   
ATOM   4948  C   ARG A 565     -15.718  16.156  10.018  1.00 10.00      A   
ATOM   4949  O   ARG A 565     -16.324  15.641  10.962  1.00 10.00      A   
ATOM   4950  N   TYR A 566     -14.678  15.584   9.432  1.00 10.00      A   
ATOM   4951  HN  TYR A 566     -14.235  16.041   8.683  1.00 10.00      A   
ATOM   4952  CA  TYR A 566     -14.170  14.294   9.877  1.00 10.00      A   
ATOM   4953  CB  TYR A 566     -14.089  13.325   8.692  1.00 10.00      A   
ATOM   4954  CG  TYR A 566     -15.376  13.229   7.902  1.00 10.00      A   
ATOM   4955  CD1 TYR A 566     -16.461  12.516   8.393  1.00 10.00      A   
ATOM   4956  CD2 TYR A 566     -15.510  13.862   6.671  1.00 10.00      A   
ATOM   4957  CE1 TYR A 566     -17.641  12.435   7.684  1.00 10.00      A   
ATOM   4958  CE2 TYR A 566     -16.689  13.783   5.952  1.00 10.00      A   
ATOM   4959  CZ  TYR A 566     -17.751  13.068   6.465  1.00 10.00      A   
ATOM   4960  OH  TYR A 566     -18.932  12.988   5.764  1.00 10.00      A   
ATOM   4961  HH  TYR A 566     -18.863  13.507   4.941  1.00 10.00      A   
ATOM   4962  C   TYR A 566     -12.801  14.433  10.527  1.00 10.00      A   
ATOM   4963  O   TYR A 566     -12.153  15.469  10.403  1.00 10.00      A   
ATOM   4964  N   TYR A 567     -12.380  13.385  11.228  1.00 10.00      A   
ATOM   4965  HN  TYR A 567     -12.964  12.603  11.301  1.00 10.00      A   
ATOM   4966  CA  TYR A 567     -11.079  13.355  11.893  1.00 10.00      A   
ATOM   4967  CB  TYR A 567     -11.216  13.652  13.390  1.00 10.00      A   
ATOM   4968  CG  TYR A 567     -11.740  15.032  13.708  1.00 10.00      A   
ATOM   4969  CD1 TYR A 567     -12.967  15.200  14.332  1.00 10.00      A   
ATOM   4970  CD2 TYR A 567     -11.011  16.168  13.381  1.00 10.00      A   
ATOM   4971  CE1 TYR A 567     -13.454  16.458  14.624  1.00 10.00      A   
ATOM   4972  CE2 TYR A 567     -11.493  17.432  13.670  1.00 10.00      A   
ATOM   4973  CZ  TYR A 567     -12.715  17.570  14.291  1.00 10.00      A   
ATOM   4974  OH  TYR A 567     -13.198  18.825  14.584  1.00 10.00      A   
ATOM   4975  HH  TYR A 567     -13.682  18.795  15.417  1.00 10.00      A   
ATOM   4976  C   TYR A 567     -10.439  11.983  11.710  1.00 10.00      A   
ATOM   4977  O   TYR A 567     -11.139  10.966  11.716  1.00 10.00      A   
ATOM   4978  N   ALA A 568      -9.124  11.957  11.531  1.00 10.00      A   
ATOM   4979  HN  ALA A 568      -8.624  12.801  11.522  1.00 10.00      A   
ATOM   4980  CA  ALA A 568      -8.399  10.701  11.352  1.00 10.00      A   
ATOM   4981  CB  ALA A 568      -7.171  10.919  10.481  1.00 10.00      A   
ATOM   4982  C   ALA A 568      -7.998  10.111  12.701  1.00 10.00      A   
ATOM   4983  O   ALA A 568      -8.292  10.687  13.749  1.00 10.00      A   
ATOM   4984  N   GLY A 569      -7.329   8.964  12.671  1.00 10.00      A   
ATOM   4985  HN  GLY A 569      -7.118   8.550  11.805  1.00 10.00      A   
ATOM   4986  CA  GLY A 569      -6.902   8.320  13.898  1.00 10.00      A   
ATOM   4987  C   GLY A 569      -5.457   8.628  14.248  1.00 10.00      A   
ATOM   4988  O   GLY A 569      -5.035   9.786  14.221  1.00 10.00      A   
ATOM   4989  N   ASN A 570      -4.697   7.588  14.569  1.00 10.00      A   
ATOM   4990  HN  ASN A 570      -5.088   6.688  14.543  1.00 10.00      A   
ATOM   4991  CA  ASN A 570      -3.292   7.742  14.938  1.00 10.00      A   
ATOM   4992  CB  ASN A 570      -3.022   7.143  16.328  1.00 10.00      A   
ATOM   4993  CG  ASN A 570      -3.790   7.824  17.448  1.00 10.00      A   
ATOM   4994  OD1 ASN A 570      -4.921   7.445  17.758  1.00 10.00      A   
ATOM   4995  ND2 ASN A 570      -3.180   8.822  18.072  1.00 10.00      A   
ATOM   4996 HD21 ASN A 570      -2.275   9.069  17.784  1.00 10.00      A   
ATOM   4997 HD22 ASN A 570      -3.661   9.279  18.801  1.00 10.00      A   
ATOM   4998  C   ASN A 570      -2.389   7.068  13.909  1.00 10.00      A   
ATOM   4999  O   ASN A 570      -2.871   6.382  13.009  1.00 10.00      A   
ATOM   5000  N   ILE A 571      -1.082   7.284  14.037  1.00 10.00      A   
ATOM   5001  HN  ILE A 571      -0.765   7.865  14.761  1.00 10.00      A   
ATOM   5002  CA  ILE A 571      -0.109   6.679  13.130  1.00 10.00      A   
ATOM   5003  CB  ILE A 571       0.753   7.740  12.407  1.00 10.00      A   
ATOM   5004  CG1 ILE A 571      -0.128   8.677  11.578  1.00 10.00      A   
ATOM   5005  CG2 ILE A 571       1.797   7.077  11.521  1.00 10.00      A   
ATOM   5006  CD1 ILE A 571      -0.835   7.999  10.421  1.00 10.00      A   
ATOM   5007  C   ILE A 571       0.791   5.713  13.899  1.00 10.00      A   
ATOM   5008  O   ILE A 571       0.885   4.542  13.553  1.00 10.00      A   
ATOM   5009  N   LEU A 572       1.468   6.235  14.930  1.00 10.00      A   
ATOM   5010  HN  LEU A 572       1.371   7.189  15.116  1.00 10.00      A   
ATOM   5011  CA  LEU A 572       2.349   5.436  15.797  1.00 10.00      A   
ATOM   5012  CB  LEU A 572       1.580   4.276  16.438  1.00 10.00      A   
ATOM   5013  CG  LEU A 572       0.422   4.660  17.359  1.00 10.00      A   
ATOM   5014  CD1 LEU A 572      -0.774   3.753  17.121  1.00 10.00      A   
ATOM   5015  CD2 LEU A 572       0.860   4.598  18.813  1.00 10.00      A   
ATOM   5016  C   LEU A 572       3.616   4.918  15.103  1.00 10.00      A   
ATOM   5017  O   LEU A 572       4.471   4.303  15.747  1.00 10.00      A   
ATOM   5018  N   ALA A 573       3.743   5.180  13.808  1.00 10.00      A   
ATOM   5019  HN  ALA A 573       3.028   5.669  13.353  1.00 10.00      A   
ATOM   5020  CA  ALA A 573       4.894   4.727  13.029  1.00 10.00      A   
ATOM   5021  CB  ALA A 573       4.708   5.075  11.560  1.00 10.00      A   
ATOM   5022  C   ALA A 573       6.212   5.305  13.535  1.00 10.00      A   
ATOM   5023  O   ALA A 573       7.244   4.637  13.491  1.00 10.00      A   
ATOM   5024  N   TYR A 574       6.179   6.530  14.036  1.00 10.00      A   
ATOM   5025  HN  TYR A 574       5.322   7.000  14.109  1.00 10.00      A   
ATOM   5026  CA  TYR A 574       7.396   7.178  14.504  1.00 10.00      A   
ATOM   5027  CB  TYR A 574       7.296   8.703  14.479  1.00 10.00      A   
ATOM   5028  CG  TYR A 574       7.778   9.291  13.172  1.00 10.00      A   
ATOM   5029  CD1 TYR A 574       7.355   8.762  11.959  1.00 10.00      A   
ATOM   5030  CD2 TYR A 574       8.666  10.358  13.145  1.00 10.00      A   
ATOM   5031  CE1 TYR A 574       7.801   9.275  10.759  1.00 10.00      A   
ATOM   5032  CE2 TYR A 574       9.115  10.882  11.945  1.00 10.00      A   
ATOM   5033  CZ  TYR A 574       8.682  10.335  10.757  1.00 10.00      A   
ATOM   5034  OH  TYR A 574       9.134  10.844   9.564  1.00 10.00      A   
ATOM   5035  HH  TYR A 574       8.835  10.275   8.838  1.00 10.00      A   
ATOM   5036  C   TYR A 574       7.888   6.646  15.841  1.00 10.00      A   
ATOM   5037  O   TYR A 574       9.092   6.506  16.045  1.00 10.00      A   
ATOM   5038  N   LYS A 575       6.969   6.326  16.745  1.00 10.00      A   
ATOM   5039  HN  LYS A 575       6.018   6.446  16.535  1.00 10.00      A   
ATOM   5040  CA  LYS A 575       7.365   5.795  18.047  1.00 10.00      A   
ATOM   5041  CB  LYS A 575       6.242   5.889  19.080  1.00 10.00      A   
ATOM   5042  CG  LYS A 575       6.746   6.180  20.487  1.00 10.00      A   
ATOM   5043  CD  LYS A 575       5.739   5.775  21.552  1.00 10.00      A   
ATOM   5044  CE  LYS A 575       6.193   6.214  22.939  1.00 10.00      A   
ATOM   5045  NZ  LYS A 575       7.450   5.544  23.368  1.00 10.00      A   
ATOM   5046  HZ1 LYS A 575       8.195   5.679  22.650  1.00 10.00      A   
ATOM   5047  HZ2 LYS A 575       7.288   4.526  23.501  1.00 10.00      A   
ATOM   5048  HZ3 LYS A 575       7.779   5.948  24.269  1.00 10.00      A   
ATOM   5049  C   LYS A 575       7.861   4.359  17.910  1.00 10.00      A   
ATOM   5050  O   LYS A 575       8.598   3.856  18.757  1.00 10.00      A   
ATOM   5051  N   MET A 576       7.459   3.711  16.824  1.00 10.00      A   
ATOM   5052  HN  MET A 576       6.864   4.167  16.193  1.00 10.00      A   
ATOM   5053  CA  MET A 576       7.874   2.342  16.548  1.00 10.00      A   
ATOM   5054  CB  MET A 576       6.932   1.681  15.535  1.00 10.00      A   
ATOM   5055  CG  MET A 576       5.601   1.214  16.110  1.00 10.00      A   
ATOM   5056  SD  MET A 576       5.740  -0.304  17.077  1.00 10.00      A   
ATOM   5057  CE  MET A 576       6.144   0.344  18.697  1.00 10.00      A   
ATOM   5058  C   MET A 576       9.306   2.327  16.023  1.00 10.00      A   
ATOM   5059  O   MET A 576       9.957   1.286  15.982  1.00 10.00      A   
ATOM   5060  N   ARG A 577       9.794   3.501  15.636  1.00 10.00      A   
ATOM   5061  HN  ARG A 577       9.226   4.299  15.707  1.00 10.00      A   
ATOM   5062  CA  ARG A 577      11.149   3.642  15.119  1.00 10.00      A   
ATOM   5063  CB  ARG A 577      11.144   4.456  13.822  1.00 10.00      A   
ATOM   5064  CG  ARG A 577      10.233   3.939  12.719  1.00 10.00      A   
ATOM   5065  CD  ARG A 577      10.238   4.906  11.543  1.00 10.00      A   
ATOM   5066  NE  ARG A 577       9.288   4.550  10.487  1.00 10.00      A   
ATOM   5067  HE  ARG A 577       8.950   3.629  10.472  1.00 10.00      A   
ATOM   5068  CZ  ARG A 577       8.882   5.404   9.544  1.00 10.00      A   
ATOM   5069  NH1 ARG A 577       9.343   6.647   9.535  1.00 10.00      A   
ATOM   5070 HH11 ARG A 577       9.996   6.949  10.228  1.00 10.00      A   
ATOM   5071 HH12 ARG A 577       9.037   7.298   8.820  1.00 10.00      A   
ATOM   5072  NH2 ARG A 577       8.027   5.019   8.606  1.00 10.00      A   
ATOM   5073 HH21 ARG A 577       7.726   5.676   7.895  1.00 10.00      A   
ATOM   5074 HH22 ARG A 577       7.681   4.077   8.589  1.00 10.00      A   
ATOM   5075  C   ARG A 577      12.032   4.351  16.145  1.00 10.00      A   
ATOM   5076  O   ARG A 577      13.126   4.812  15.822  1.00 10.00      A   
ATOM   5077  N   GLN A 578      11.546   4.425  17.382  1.00 10.00      A   
ATOM   5078  HN  GLN A 578      10.670   4.023  17.571  1.00 10.00      A   
ATOM   5079  CA  GLN A 578      12.269   5.090  18.467  1.00 10.00      A   
ATOM   5080  CB  GLN A 578      11.443   5.050  19.756  1.00 10.00      A   
ATOM   5081  CG  GLN A 578      11.783   6.144  20.755  1.00 10.00      A   
ATOM   5082  CD  GLN A 578      10.788   6.217  21.899  1.00 10.00      A   
ATOM   5083  OE1 GLN A 578       9.619   5.863  21.749  1.00 10.00      A   
ATOM   5084  NE2 GLN A 578      11.244   6.685  23.050  1.00 10.00      A   
ATOM   5085 HE21 GLN A 578      12.187   6.954  23.098  1.00 10.00      A   
ATOM   5086 HE22 GLN A 578      10.618   6.750  23.805  1.00 10.00      A   
ATOM   5087  C   GLN A 578      13.647   4.470  18.706  1.00 10.00      A   
ATOM   5088  O   GLN A 578      14.639   5.180  18.875  1.00 10.00      A   
ATOM   5089  N   GLY A 579      13.703   3.146  18.715  1.00 10.00      A   
ATOM   5090  HN  GLY A 579      12.886   2.630  18.562  1.00 10.00      A   
ATOM   5091  CA  GLY A 579      14.959   2.456  18.935  1.00 10.00      A   
ATOM   5092  C   GLY A 579      15.358   1.630  17.732  1.00 10.00      A   
ATOM   5093  O   GLY A 579      15.553   0.415  17.831  1.00 10.00      A   
ATOM   5094  N   ILE A 580      15.448   2.281  16.588  1.00 10.00      A   
ATOM   5095  HN  ILE A 580      15.269   3.246  16.568  1.00 10.00      A   
ATOM   5096  CA  ILE A 580      15.822   1.602  15.363  1.00 10.00      A   
ATOM   5097  CB  ILE A 580      14.716   1.722  14.285  1.00 10.00      A   
ATOM   5098  CG1 ILE A 580      14.698   0.485  13.385  1.00 10.00      A   
ATOM   5099  CG2 ILE A 580      14.858   2.996  13.461  1.00 10.00      A   
ATOM   5100  CD1 ILE A 580      13.376   0.269  12.681  1.00 10.00      A   
ATOM   5101  C   ILE A 580      17.164   2.122  14.851  1.00 10.00      A   
ATOM   5102  O   ILE A 580      17.465   3.310  14.974  1.00 10.00      A   
ATOM   5103  N   GLY A 581      17.984   1.222  14.325  1.00 10.00      A   
ATOM   5104  HN  GLY A 581      17.708   0.284  14.289  1.00 10.00      A   
ATOM   5105  CA  GLY A 581      19.285   1.613  13.810  1.00 10.00      A   
ATOM   5106  C   GLY A 581      20.385   1.429  14.836  1.00 10.00      A   
ATOM   5107  O   GLY A 581      21.571   1.446  14.498  1.00 10.00      A   
ATOM   5108  N   SER A 582      19.988   1.249  16.089  1.00 10.00      A   
ATOM   5109  HN  SER A 582      19.029   1.245  16.289  1.00 10.00      A   
ATOM   5110  CA  SER A 582      20.929   1.062  17.179  1.00 10.00      A   
ATOM   5111  CB  SER A 582      20.170   1.040  18.505  1.00 10.00      A   
ATOM   5112  OG  SER A 582      18.806   1.388  18.309  1.00 10.00      A   
ATOM   5113  HG  SER A 582      18.723   2.349  18.242  1.00 10.00      A   
ATOM   5114  C   SER A 582      21.719  -0.233  17.002  1.00 10.00      A   
ATOM   5115  O   SER A 582      21.141  -1.320  16.956  1.00 10.00      A   
ATOM   5116  N   ASN A 583      23.034  -0.108  16.888  1.00 10.00      A   
ATOM   5117  HN  ASN A 583      23.434   0.790  16.917  1.00 10.00      A   
ATOM   5118  CA  ASN A 583      23.902  -1.263  16.719  1.00 10.00      A   
ATOM   5119  CB  ASN A 583      24.196  -1.514  15.233  1.00 10.00      A   
ATOM   5120  CG  ASN A 583      25.674  -1.465  14.884  1.00 10.00      A   
ATOM   5121  OD1 ASN A 583      26.385  -2.464  14.991  1.00 10.00      A   
ATOM   5122  ND2 ASN A 583      26.141  -0.303  14.462  1.00 10.00      A   
ATOM   5123 HD21 ASN A 583      25.518   0.457  14.402  1.00 10.00      A   
ATOM   5124 HD22 ASN A 583      27.086  -0.248  14.208  1.00 10.00      A   
ATOM   5125  C   ASN A 583      25.190  -1.092  17.511  1.00 10.00      A   
ATOM   5126  O   ASN A 583      25.662   0.027  17.714  1.00 10.00      A   
ATOM   5127  N   ILE A 584      25.741  -2.205  17.968  1.00 10.00      A   
ATOM   5128  HN  ILE A 584      25.311  -3.069  17.765  1.00 10.00      A   
ATOM   5129  CA  ILE A 584      26.972  -2.192  18.739  1.00 10.00      A   
ATOM   5130  CB  ILE A 584      26.872  -3.075  20.001  1.00 10.00      A   
ATOM   5131  CG1 ILE A 584      25.476  -2.973  20.620  1.00 10.00      A   
ATOM   5132  CG2 ILE A 584      27.930  -2.659  21.012  1.00 10.00      A   
ATOM   5133  CD1 ILE A 584      25.208  -3.997  21.702  1.00 10.00      A   
ATOM   5134  C   ILE A 584      28.133  -2.681  17.882  1.00 10.00      A   
ATOM   5135  O   ILE A 584      28.327  -3.884  17.707  1.00 10.00      A   
ATOM   5136  N   GLN A 585      28.899  -1.745  17.351  1.00 10.00      A   
ATOM   5137  HN  GLN A 585      28.699  -0.800  17.535  1.00 10.00      A   
ATOM   5138  CA  GLN A 585      30.035  -2.079  16.508  1.00 10.00      A   
ATOM   5139  CB  GLN A 585      30.381  -0.902  15.596  1.00 10.00      A   
ATOM   5140  CG  GLN A 585      31.268  -1.271  14.419  1.00 10.00      A   
ATOM   5141  CD  GLN A 585      32.111  -0.109  13.936  1.00 10.00      A   
ATOM   5142  OE1 GLN A 585      32.584   0.709  14.727  1.00 10.00      A   
ATOM   5143  NE2 GLN A 585      32.293  -0.016  12.632  1.00 10.00      A   
ATOM   5144 HE21 GLN A 585      31.878  -0.689  12.057  1.00 10.00      A   
ATOM   5145 HE22 GLN A 585      32.839   0.726  12.294  1.00 10.00      A   
ATOM   5146  C   GLN A 585      31.249  -2.451  17.353  1.00 10.00      A   
ATOM   5147  O   GLN A 585      31.792  -1.616  18.075  1.00 10.00      A   
ATOM   5148  N   GLU A 586      31.664  -3.702  17.271  1.00 10.00      A   
ATOM   5149  HN  GLU A 586      31.186  -4.328  16.680  1.00 10.00      A   
ATOM   5150  CA  GLU A 586      32.819  -4.172  18.022  1.00 10.00      A   
ATOM   5151  CB  GLU A 586      32.490  -5.461  18.776  1.00 10.00      A   
ATOM   5152  CG  GLU A 586      31.468  -5.271  19.884  1.00 10.00      A   
ATOM   5153  CD  GLU A 586      30.891  -6.576  20.382  1.00 10.00      A   
ATOM   5154  OE1 GLU A 586      30.293  -7.312  19.572  1.00 10.00      A   
ATOM   5155  OE2 GLU A 586      31.017  -6.866  21.591  1.00 10.00      A   
ATOM   5156  C   GLU A 586      34.004  -4.373  17.086  1.00 10.00      A   
ATOM   5157  O   GLU A 586      33.828  -4.727  15.920  1.00 10.00      A   
ATOM   5158  N   SER A 587      35.208  -4.130  17.585  1.00 10.00      A   
ATOM   5159  HN  SER A 587      35.297  -3.852  18.523  1.00 10.00      A   
ATOM   5160  CA  SER A 587      36.404  -4.273  16.768  1.00 10.00      A   
ATOM   5161  CB  SER A 587      36.955  -2.887  16.427  1.00 10.00      A   
ATOM   5162  OG  SER A 587      35.893  -1.953  16.286  1.00 10.00      A   
ATOM   5163  HG  SER A 587      35.102  -2.313  16.700  1.00 10.00      A   
ATOM   5164  C   SER A 587      37.468  -5.108  17.475  1.00 10.00      A   
ATOM   5165  O   SER A 587      37.458  -5.237  18.701  1.00 10.00      A   
ATOM   5166  N   ARG A 588      38.368  -5.690  16.690  1.00 10.00      A   
ATOM   5167  HN  ARG A 588      38.300  -5.570  15.715  1.00 10.00      A
[truncated: 281,671 more chars]
