# Supplementary material for: Structure of the bacterial plant-ferredoxin receptor FusA
Source: Nat Commun. 2016 Oct 31;7:13308. doi: 10.1038/ncomms13308 (PMC5095587; doi:10.1038/ncomms13308)
Supplement: Supplementary Data 4 — Structural coordinates representing the HADDOCK generated docking solutions between FusA and Potato Ferredoxin docking, cluster 2. [file ncomms13308-s6.txt]

REMARK FILENAME="complex_259w.pdb0"
REMARK ===============================================================
REMARK HADDOCK run for complex
REMARK initial structure: complex_259.pdb
REMARK final NOE weights: unambig 50 amb: 50
REMARK ===============================================================
REMARK            total,bonds,angles,improper,dihe,vdw,elec,air,cdih,coup,rdcs,vean,dani,xpcs,rg
REMARK energies: -463.379, 0, 0, 0, 0, -91.2473, -407.689, 35.557, 0, 0, 0, 0, 0, 0, 0
REMARK ===============================================================
REMARK            bonds,angles,impropers,dihe,air,cdih,coup,rdcs,vean,dani,xpcs
REMARK rms-dev.: 0,0,0,0,0.463213,0,0, 0, 0, 0, 0
REMARK ===============================================================
REMARK               air,cdih,coup,rdcs,vean,dani,xpcs
REMARK               >0.3,>5,>1,>0,>5,>0.2,>0.2
REMARK violations.: 2, 0, 0, 0, 0, 0, 0
REMARK ===============================================================
REMARK                        CVpartition#,violations,rms
REMARK AIRs cross-validation: 2, 0, 0.262931
REMARK ===============================================================
REMARK NCS energy: 0
REMARK ===============================================================
REMARK Symmetry energy: 0
REMARK ===============================================================
REMARK Desolvation energy: 2.4159
REMARK Internal energy free molecules: -2868.11
REMARK Internal energy complex: -36418.1
REMARK Binding energy: -34046.6
REMARK ===============================================================
REMARK buried surface area: 2922.6
REMARK ===============================================================
REMARK water - chain1: 0 0 0
REMARK water - chain2: 0 0 0
REMARK water - chain3: 0 0 0
REMARK water - chain4: 0 0 0
REMARK water - chain5: 0 0 0
REMARK water - chain6: 0 0 0
REMARK ===============================================================
REMARK water - water: 0 0 0
REMARK ===============================================================
REMARK DATE:30-Apr-2015  01:51:21       created by user: enmr
REMARK VERSION:1.3U
ATOM      1  CB  SER A  59     -35.860   3.155   5.989  1.00 10.00      A   
ATOM      2  OG  SER A  59     -36.653   3.865   6.934  1.00 10.00      A   
ATOM      3  HG  SER A  59     -36.219   4.702   7.156  1.00 10.00      A   
ATOM      4  C   SER A  59     -33.529   3.410   6.878  1.00 10.00      A   
ATOM      5  O   SER A  59     -33.373   3.982   7.957  1.00 10.00      A   
ATOM      6  N   SER A  59     -35.138   1.871   7.963  1.00 10.00      A   
ATOM      7  HT1 SER A  59     -34.335   1.446   8.465  1.00 10.00      A   
ATOM      8  HT2 SER A  59     -35.855   1.139   7.798  1.00 10.00      A   
ATOM      9  HT3 SER A  59     -35.549   2.619   8.556  1.00 10.00      A   
ATOM     10  CA  SER A  59     -34.691   2.443   6.673  1.00 10.00      A   
ATOM     11  N   THR A  60     -32.707   3.577   5.846  1.00 10.00      A   
ATOM     12  HN  THR A  60     -32.868   3.074   5.015  1.00 10.00      A   
ATOM     13  CA  THR A  60     -31.564   4.474   5.913  1.00 10.00      A   
ATOM     14  CB  THR A  60     -30.456   4.002   4.952  1.00 10.00      A   
ATOM     15  OG1 THR A  60     -31.057   3.456   3.766  1.00 10.00      A   
ATOM     16  HG1 THR A  60     -31.469   4.169   3.253  1.00 10.00      A   
ATOM     17  CG2 THR A  60     -29.589   2.941   5.614  1.00 10.00      A   
ATOM     18  C   THR A  60     -31.965   5.900   5.539  1.00 10.00      A   
ATOM     19  O   THR A  60     -32.884   6.101   4.738  1.00 10.00      A   
ATOM     20  N   PRO A  61     -31.288   6.906   6.122  1.00 10.00      A   
ATOM     21  CA  PRO A  61     -31.563   8.321   5.838  1.00 10.00      A   
ATOM     22  CB  PRO A  61     -30.566   9.075   6.730  1.00 10.00      A   
ATOM     23  CG  PRO A  61     -30.176   8.093   7.780  1.00 10.00      A   
ATOM     24  CD  PRO A  61     -30.214   6.747   7.116  1.00 10.00      A   
ATOM     25  C   PRO A  61     -31.310   8.652   4.368  1.00 10.00      A   
ATOM     26  O   PRO A  61     -30.403   8.099   3.743  1.00 10.00      A   
ATOM     27  N   THR A  62     -32.101   9.565   3.834  1.00 10.00      A   
ATOM     28  HN  THR A  62     -32.776  10.002   4.405  1.00 10.00      A   
ATOM     29  CA  THR A  62     -31.996   9.966   2.436  1.00 10.00      A   
ATOM     30  CB  THR A  62     -33.203  10.839   2.033  1.00 10.00      A   
ATOM     31  OG1 THR A  62     -34.350  10.460   2.811  1.00 10.00      A   
ATOM     32  HG1 THR A  62     -34.167  10.620   3.751  1.00 10.00      A   
ATOM     33  CG2 THR A  62     -33.521  10.670   0.554  1.00 10.00      A   
ATOM     34  C   THR A  62     -30.704  10.738   2.166  1.00 10.00      A   
ATOM     35  O   THR A  62     -30.083  10.589   1.114  1.00 10.00      A   
ATOM     36  N   SER A  63     -30.299  11.549   3.128  1.00 10.00      A   
ATOM     37  HN  SER A  63     -30.835  11.621   3.952  1.00 10.00      A   
ATOM     38  CA  SER A  63     -29.092  12.353   2.991  1.00 10.00      A   
ATOM     39  CB  SER A  63     -29.016  13.367   4.134  1.00 10.00      A   
ATOM     40  OG  SER A  63     -29.551  12.818   5.331  1.00 10.00      A   
ATOM     41  HG  SER A  63     -30.521  12.813   5.281  1.00 10.00      A   
ATOM     42  C   SER A  63     -27.834  11.491   2.971  1.00 10.00      A   
ATOM     43  O   SER A  63     -26.868  11.803   2.275  1.00 10.00      A   
ATOM     44  N   GLN A  64     -27.862  10.398   3.719  1.00 10.00      A   
ATOM     45  HN  GLN A  64     -28.672  10.188   4.227  1.00 10.00      A   
ATOM     46  CA  GLN A  64     -26.714   9.509   3.810  1.00 10.00      A   
ATOM     47  CB  GLN A  64     -26.662   8.836   5.185  1.00 10.00      A   
ATOM     48  CG  GLN A  64     -26.826   9.820   6.339  1.00 10.00      A   
ATOM     49  CD  GLN A  64     -26.475   9.234   7.691  1.00 10.00      A   
ATOM     50  OE1 GLN A  64     -26.570   8.027   7.909  1.00 10.00      A   
ATOM     51  NE2 GLN A  64     -26.077  10.091   8.617  1.00 10.00      A   
ATOM     52 HE21 GLN A  64     -26.030  11.048   8.377  1.00 10.00      A   
ATOM     53 HE22 GLN A  64     -25.853   9.744   9.504  1.00 10.00      A   
ATOM     54  C   GLN A  64     -26.673   8.481   2.681  1.00 10.00      A   
ATOM     55  O   GLN A  64     -25.603   8.009   2.305  1.00 10.00      A   
ATOM     56  N   SER A  65     -27.833   8.148   2.123  1.00 10.00      A   
ATOM     57  HN  SER A  65     -28.662   8.562   2.443  1.00 10.00      A   
ATOM     58  CA  SER A  65     -27.891   7.176   1.036  1.00 10.00      A   
ATOM     59  CB  SER A  65     -29.310   6.643   0.856  1.00 10.00      A   
ATOM     60  OG  SER A  65     -30.269   7.651   1.119  1.00 10.00      A   
ATOM     61  HG  SER A  65     -30.499   7.637   2.058  1.00 10.00      A   
ATOM     62  C   SER A  65     -27.369   7.774  -0.267  1.00 10.00      A   
ATOM     63  O   SER A  65     -26.982   7.053  -1.188  1.00 10.00      A   
ATOM     64  N   MET A  66     -27.353   9.102  -0.336  1.00 10.00      A   
ATOM     65  HN  MET A  66     -27.690   9.621   0.425  1.00 10.00      A   
ATOM     66  CA  MET A  66     -26.857   9.801  -1.518  1.00 10.00      A   
ATOM     67  CB  MET A  66     -27.480  11.192  -1.636  1.00 10.00      A   
ATOM     68  CG  MET A  66     -28.104  11.469  -2.995  1.00 10.00      A   
ATOM     69  SD  MET A  66     -29.725  10.702  -3.192  1.00 10.00      A   
ATOM     70  CE  MET A  66     -30.667  11.599  -1.958  1.00 10.00      A   
ATOM     71  C   MET A  66     -25.338   9.910  -1.470  1.00 10.00      A   
ATOM     72  O   MET A  66     -24.713  10.583  -2.292  1.00 10.00      A   
ATOM     73  N   GLY A  67     -24.756   9.261  -0.477  1.00 10.00      A   
ATOM     74  HN  GLY A  67     -25.314   8.777   0.168  1.00 10.00      A   
ATOM     75  CA  GLY A  67     -23.322   9.255  -0.318  1.00 10.00      A   
ATOM     76  C   GLY A  67     -22.838   7.868   0.038  1.00 10.00      A   
ATOM     77  O   GLY A  67     -21.792   7.701   0.660  1.00 10.00      A   
ATOM     78  N   MET A  68     -23.613   6.873  -0.363  1.00 10.00      A   
ATOM     79  HN  MET A  68     -24.430   7.078  -0.865  1.00 10.00      A   
ATOM     80  CA  MET A  68     -23.286   5.485  -0.089  1.00 10.00      A   
ATOM     81  CB  MET A  68     -24.101   4.992   1.105  1.00 10.00      A   
ATOM     82  CG  MET A  68     -23.714   3.612   1.607  1.00 10.00      A   
ATOM     83  SD  MET A  68     -24.873   2.985   2.836  1.00 10.00      A   
ATOM     84  CE  MET A  68     -23.980   1.554   3.434  1.00 10.00      A   
ATOM     85  C   MET A  68     -23.589   4.624  -1.306  1.00 10.00      A   
ATOM     86  O   MET A  68     -24.714   4.623  -1.810  1.00 10.00      A   
ATOM     87  N   GLN A  69     -22.584   3.905  -1.780  1.00 10.00      A   
ATOM     88  HN  GLN A  69     -21.708   3.950  -1.330  1.00 10.00      A   
ATOM     89  CA  GLN A  69     -22.743   3.038  -2.936  1.00 10.00      A   
ATOM     90  CB  GLN A  69     -21.589   3.241  -3.922  1.00 10.00      A   
ATOM     91  CG  GLN A  69     -21.859   2.687  -5.314  1.00 10.00      A   
ATOM     92  CD  GLN A  69     -20.638   2.726  -6.214  1.00 10.00      A   
ATOM     93  OE1 GLN A  69     -19.775   3.593  -6.078  1.00 10.00      A   
ATOM     94  NE2 GLN A  69     -20.565   1.788  -7.146  1.00 10.00      A   
ATOM     95 HE21 GLN A  69     -21.293   1.137  -7.206  1.00 10.00      A   
ATOM     96 HE22 GLN A  69     -19.777   1.776  -7.733  1.00 10.00      A   
ATOM     97  C   GLN A  69     -22.801   1.582  -2.491  1.00 10.00      A   
ATOM     98  O   GLN A  69     -21.872   1.083  -1.853  1.00 10.00      A   
ATOM     99  N   ILE A  70     -23.896   0.910  -2.814  1.00 10.00      A   
ATOM    100  HN  ILE A  70     -24.605   1.363  -3.322  1.00 10.00      A   
ATOM    101  CA  ILE A  70     -24.075  -0.487  -2.445  1.00 10.00      A   
ATOM    102  CB  ILE A  70     -25.449  -0.730  -1.783  1.00 10.00      A   
ATOM    103  CG1 ILE A  70     -25.664   0.256  -0.628  1.00 10.00      A   
ATOM    104  CG2 ILE A  70     -25.559  -2.168  -1.288  1.00 10.00      A   
ATOM    105  CD1 ILE A  70     -27.049   0.200  -0.018  1.00 10.00      A   
ATOM    106  C   ILE A  70     -23.948  -1.374  -3.678  1.00 10.00      A   
ATOM    107  O   ILE A  70     -24.723  -1.245  -4.627  1.00 10.00      A   
ATOM    108  N   ILE A  71     -22.963  -2.255  -3.666  1.00 10.00      A   
ATOM    109  HN  ILE A  71     -22.368  -2.302  -2.880  1.00 10.00      A   
ATOM    110  CA  ILE A  71     -22.730  -3.162  -4.780  1.00 10.00      A   
ATOM    111  CB  ILE A  71     -21.333  -2.942  -5.408  1.00 10.00      A   
ATOM    112  CG1 ILE A  71     -21.075  -1.454  -5.671  1.00 10.00      A   
ATOM    113  CG2 ILE A  71     -21.195  -3.738  -6.697  1.00 10.00      A   
ATOM    114  CD1 ILE A  71     -20.180  -0.794  -4.643  1.00 10.00      A   
ATOM    115  C   ILE A  71     -22.832  -4.608  -4.309  1.00 10.00      A   
ATOM    116  O   ILE A  71     -22.131  -5.016  -3.382  1.00 10.00      A   
ATOM    117  N   ASN A  72     -23.707  -5.377  -4.941  1.00 10.00      A   
ATOM    118  HN  ASN A  72     -24.241  -4.999  -5.669  1.00 10.00      A   
ATOM    119  CA  ASN A  72     -23.880  -6.779  -4.579  1.00 10.00      A   
ATOM    120  CB  ASN A  72     -25.362  -7.184  -4.587  1.00 10.00      A   
ATOM    121  CG  ASN A  72     -25.901  -7.524  -5.966  1.00 10.00      A   
ATOM    122  OD1 ASN A  72     -25.511  -6.921  -6.970  1.00 10.00      A   
ATOM    123  ND2 ASN A  72     -26.800  -8.500  -6.023  1.00 10.00      A   
ATOM    124 HD21 ASN A  72     -27.062  -8.942  -5.183  1.00 10.00      A   
ATOM    125 HD22 ASN A  72     -27.177  -8.740  -6.898  1.00 10.00      A   
ATOM    126  C   ASN A  72     -23.050  -7.681  -5.493  1.00 10.00      A   
ATOM    127  O   ASN A  72     -22.516  -7.219  -6.505  1.00 10.00      A   
ATOM    128  N   ALA A  73     -22.952  -8.961  -5.139  1.00 10.00      A   
ATOM    129  HN  ALA A  73     -23.404  -9.263  -4.318  1.00 10.00      A   
ATOM    130  CA  ALA A  73     -22.175  -9.930  -5.914  1.00 10.00      A   
ATOM    131  CB  ALA A  73     -22.319 -11.323  -5.327  1.00 10.00      A   
ATOM    132  C   ALA A  73     -22.546  -9.931  -7.396  1.00 10.00      A   
ATOM    133  O   ALA A  73     -21.682 -10.103  -8.258  1.00 10.00      A   
ATOM    134  N   GLU A  74     -23.825  -9.732  -7.688  1.00 10.00      A   
ATOM    135  HN  GLU A  74     -24.465  -9.607  -6.956  1.00 10.00      A   
ATOM    136  CA  GLU A  74     -24.301  -9.702  -9.066  1.00 10.00      A   
ATOM    137  CB  GLU A  74     -25.818  -9.525  -9.107  1.00 10.00      A   
ATOM    138  CG  GLU A  74     -26.446  -9.855 -10.448  1.00 10.00      A   
ATOM    139  CD  GLU A  74     -27.696  -9.045 -10.712  1.00 10.00      A   
ATOM    140  OE1 GLU A  74     -27.614  -8.062 -11.476  1.00 10.00      A   
ATOM    141  OE2 GLU A  74     -28.764  -9.379 -10.154  1.00 10.00      A   
ATOM    142  C   GLU A  74     -23.622  -8.571  -9.831  1.00 10.00      A   
ATOM    143  O   GLU A  74     -23.056  -8.781 -10.904  1.00 10.00      A   
ATOM    144  N   GLN A  75     -23.664  -7.376  -9.256  1.00 10.00      A   
ATOM    145  HN  GLN A  75     -24.128  -7.278  -8.396  1.00 10.00      A   
ATOM    146  CA  GLN A  75     -23.047  -6.203  -9.863  1.00 10.00      A   
ATOM    147  CB  GLN A  75     -23.440  -4.936  -9.102  1.00 10.00      A   
ATOM    148  CG  GLN A  75     -24.904  -4.549  -9.241  1.00 10.00      A   
ATOM    149  CD  GLN A  75     -25.344  -3.564  -8.176  1.00 10.00      A   
ATOM    150  OE1 GLN A  75     -25.230  -2.349  -8.344  1.00 10.00      A   
ATOM    151  NE2 GLN A  75     -25.853  -4.081  -7.069  1.00 10.00      A   
ATOM    152 HE21 GLN A  75     -25.917  -5.062  -6.999  1.00 10.00      A   
ATOM    153 HE22 GLN A  75     -26.155  -3.466  -6.369  1.00 10.00      A   
ATOM    154  C   GLN A  75     -21.530  -6.356  -9.901  1.00 10.00      A   
ATOM    155  O   GLN A  75     -20.875  -5.892 -10.831  1.00 10.00      A   
ATOM    156  N   ILE A  76     -20.980  -7.009  -8.878  1.00 10.00      A   
ATOM    157  HN  ILE A  76     -21.558  -7.328  -8.148  1.00 10.00      A   
ATOM    158  CA  ILE A  76     -19.541  -7.247  -8.799  1.00 10.00      A   
ATOM    159  CB  ILE A  76     -19.150  -7.892  -7.446  1.00 10.00      A   
ATOM    160  CG1 ILE A  76     -19.386  -6.904  -6.301  1.00 10.00      A   
ATOM    161  CG2 ILE A  76     -17.697  -8.350  -7.457  1.00 10.00      A   
ATOM    162  CD1 ILE A  76     -19.260  -7.509  -4.919  1.00 10.00      A   
ATOM    163  C   ILE A  76     -19.095  -8.150  -9.949  1.00 10.00      A   
ATOM    164  O   ILE A  76     -18.005  -7.992 -10.501  1.00 10.00      A   
ATOM    165  N   LYS A  77     -19.952  -9.092 -10.313  1.00 10.00      A   
ATOM    166  HN  LYS A  77     -20.802  -9.177  -9.832  1.00 10.00      A   
ATOM    167  CA  LYS A  77     -19.655 -10.009 -11.399  1.00 10.00      A   
ATOM    168  CB  LYS A  77     -20.528 -11.259 -11.295  1.00 10.00      A   
ATOM    169  CG  LYS A  77     -19.986 -12.450 -12.068  1.00 10.00      A   
ATOM    170  CD  LYS A  77     -21.005 -13.575 -12.161  1.00 10.00      A   
ATOM    171  CE  LYS A  77     -21.873 -13.435 -13.403  1.00 10.00      A   
ATOM    172  NZ  LYS A  77     -21.067 -13.501 -14.654  1.00 10.00      A   
ATOM    173  HZ1 LYS A  77     -20.580 -12.596 -14.817  1.00 10.00      A   
ATOM    174  HZ2 LYS A  77     -21.684 -13.695 -15.466  1.00 10.00      A   
ATOM    175  HZ3 LYS A  77     -20.357 -14.258 -14.584  1.00 10.00      A   
ATOM    176  C   LYS A  77     -19.877  -9.332 -12.750  1.00 10.00      A   
ATOM    177  O   LYS A  77     -19.237  -9.681 -13.742  1.00 10.00      A   
ATOM    178  N   LYS A  78     -20.770  -8.353 -12.770  1.00 10.00      A   
ATOM    179  HN  LYS A  78     -21.219  -8.104 -11.935  1.00 10.00      A   
ATOM    180  CA  LYS A  78     -21.101  -7.625 -13.990  1.00 10.00      A   
ATOM    181  CB  LYS A  78     -22.550  -7.133 -13.931  1.00 10.00      A   
ATOM    182  CG  LYS A  78     -23.592  -8.205 -14.201  1.00 10.00      A   
ATOM    183  CD  LYS A  78     -24.997  -7.662 -13.991  1.00 10.00      A   
ATOM    184  CE  LYS A  78     -26.050  -8.672 -14.417  1.00 10.00      A   
ATOM    185  NZ  LYS A  78     -27.426  -8.216 -14.089  1.00 10.00      A   
ATOM    186  HZ1 LYS A  78     -28.126  -8.902 -14.440  1.00 10.00      A   
ATOM    187  HZ2 LYS A  78     -27.616  -7.292 -14.527  1.00 10.00      A   
ATOM    188  HZ3 LYS A  78     -27.537  -8.125 -13.052  1.00 10.00      A   
ATOM    189  C   LYS A  78     -20.160  -6.442 -14.218  1.00 10.00      A   
ATOM    190  O   LYS A  78     -20.605  -5.327 -14.501  1.00 10.00      A   
ATOM    191  N   MET A  79     -18.864  -6.681 -14.088  1.00 10.00      A   
ATOM    192  HN  MET A  79     -18.566  -7.584 -13.850  1.00 10.00      A   
ATOM    193  CA  MET A  79     -17.870  -5.637 -14.297  1.00 10.00      A   
ATOM    194  CB  MET A  79     -17.868  -4.608 -13.152  1.00 10.00      A   
ATOM    195  CG  MET A  79     -17.400  -5.141 -11.806  1.00 10.00      A   
ATOM    196  SD  MET A  79     -17.557  -3.929 -10.475  1.00 10.00      A   
ATOM    197  CE  MET A  79     -16.536  -2.593 -11.096  1.00 10.00      A   
ATOM    198  C   MET A  79     -16.483  -6.233 -14.505  1.00 10.00      A   
ATOM    199  O   MET A  79     -16.048  -7.093 -13.734  1.00 10.00      A   
ATOM    200  N   PRO A  80     -15.789  -5.804 -15.573  1.00 10.00      A   
ATOM    201  CA  PRO A  80     -14.438  -6.284 -15.891  1.00 10.00      A   
ATOM    202  CB  PRO A  80     -14.011  -5.391 -17.056  1.00 10.00      A   
ATOM    203  CG  PRO A  80     -15.290  -4.961 -17.684  1.00 10.00      A   
ATOM    204  CD  PRO A  80     -16.272  -4.824 -16.559  1.00 10.00      A   
ATOM    205  C   PRO A  80     -13.498  -6.090 -14.710  1.00 10.00      A   
ATOM    206  O   PRO A  80     -13.386  -4.990 -14.161  1.00 10.00      A   
ATOM    207  N   THR A  81     -12.827  -7.158 -14.328  1.00 10.00      A   
ATOM    208  HN  THR A  81     -12.928  -8.000 -14.841  1.00 10.00      A   
ATOM    209  CA  THR A  81     -11.914  -7.121 -13.198  1.00 10.00      A   
ATOM    210  CB  THR A  81     -12.544  -7.839 -11.986  1.00 10.00      A   
ATOM    211  OG1 THR A  81     -13.912  -7.423 -11.857  1.00 10.00      A   
ATOM    212  HG1 THR A  81     -14.345  -7.480 -12.722  1.00 10.00      A   
ATOM    213  CG2 THR A  81     -11.800  -7.500 -10.705  1.00 10.00      A   
ATOM    214  C   THR A  81     -10.591  -7.784 -13.559  1.00 10.00      A   
ATOM    215  O   THR A  81     -10.572  -8.835 -14.197  1.00 10.00      A   
ATOM    216  N   GLY A  82      -9.490  -7.168 -13.157  1.00 10.00      A   
ATOM    217  HN  GLY A  82      -9.562  -6.334 -12.630  1.00 10.00      A   
ATOM    218  CA  GLY A  82      -8.186  -7.717 -13.457  1.00 10.00      A   
ATOM    219  C   GLY A  82      -7.669  -8.582 -12.329  1.00 10.00      A   
ATOM    220  O   GLY A  82      -7.560  -9.804 -12.468  1.00 10.00      A   
ATOM    221  N   ASN A  83      -7.387  -7.958 -11.196  1.00 10.00      A   
ATOM    222  HN  ASN A  83      -7.559  -6.986 -11.123  1.00 10.00      A   
ATOM    223  CA  ASN A  83      -6.867  -8.678 -10.043  1.00 10.00      A   
ATOM    224  CB  ASN A  83      -5.622  -7.981  -9.483  1.00 10.00      A   
ATOM    225  CG  ASN A  83      -4.904  -8.816  -8.437  1.00 10.00      A   
ATOM    226  OD1 ASN A  83      -4.815 -10.043  -8.553  1.00 10.00      A   
ATOM    227  ND2 ASN A  83      -4.394  -8.162  -7.409  1.00 10.00      A   
ATOM    228 HD21 ASN A  83      -4.504  -7.185  -7.381  1.00 10.00      A   
ATOM    229 HD22 ASN A  83      -3.936  -8.676  -6.712  1.00 10.00      A   
ATOM    230  C   ASN A  83      -7.930  -8.803  -8.958  1.00 10.00      A   
ATOM    231  O   ASN A  83      -8.918  -8.069  -8.956  1.00 10.00      A   
ATOM    232  N   GLY A  84      -7.727  -9.741  -8.045  1.00 10.00      A   
ATOM    233  HN  GLY A  84      -6.921 -10.296  -8.098  1.00 10.00      A   
ATOM    234  CA  GLY A  84      -8.669  -9.942  -6.968  1.00 10.00      A   
ATOM    235  C   GLY A  84      -8.437  -8.968  -5.833  1.00 10.00      A   
ATOM    236  O   GLY A  84      -7.679  -9.252  -4.905  1.00 10.00      A   
ATOM    237  N   SER A  85      -9.051  -7.803  -5.933  1.00 10.00      A   
ATOM    238  HN  SER A  85      -9.603  -7.621  -6.724  1.00 10.00      A   
ATOM    239  CA  SER A  85      -8.926  -6.778  -4.915  1.00 10.00      A   
ATOM    240  CB  SER A  85      -7.739  -5.864  -5.225  1.00 10.00      A   
ATOM    241  OG  SER A  85      -6.526  -6.597  -5.263  1.00 10.00      A   
ATOM    242  HG  SER A  85      -6.724  -7.539  -5.307  1.00 10.00      A   
ATOM    243  C   SER A  85     -10.211  -5.969  -4.824  1.00 10.00      A   
ATOM    244  O   SER A  85     -10.819  -5.637  -5.846  1.00 10.00      A   
ATOM    245  N   VAL A  86     -10.621  -5.664  -3.601  1.00 10.00      A   
ATOM    246  HN  VAL A  86     -10.086  -5.955  -2.833  1.00 10.00      A   
ATOM    247  CA  VAL A  86     -11.833  -4.896  -3.362  1.00 10.00      A   
ATOM    248  CB  VAL A  86     -12.191  -4.872  -1.858  1.00 10.00      A   
ATOM    249  CG1 VAL A  86     -13.504  -4.140  -1.621  1.00 10.00      A   
ATOM    250  CG2 VAL A  86     -12.261  -6.285  -1.299  1.00 10.00      A   
ATOM    251  C   VAL A  86     -11.649  -3.469  -3.865  1.00 10.00      A   
ATOM    252  O   VAL A  86     -12.587  -2.843  -4.360  1.00 10.00      A   
ATOM    253  N   THR A  87     -10.423  -2.976  -3.761  1.00 10.00      A   
ATOM    254  HN  THR A  87      -9.714  -3.536  -3.376  1.00 10.00      A   
ATOM    255  CA  THR A  87     -10.090  -1.631  -4.195  1.00 10.00      A   
ATOM    256  CB  THR A  87      -8.628  -1.308  -3.857  1.00 10.00      A   
ATOM    257  OG1 THR A  87      -7.904  -2.539  -3.718  1.00 10.00      A   
ATOM    258  HG1 THR A  87      -7.375  -2.687  -4.512  1.00 10.00      A   
ATOM    259  CG2 THR A  87      -8.548  -0.531  -2.552  1.00 10.00      A   
ATOM    260  C   THR A  87     -10.327  -1.442  -5.695  1.00 10.00      A   
ATOM    261  O   THR A  87     -10.719  -0.362  -6.134  1.00 10.00      A   
ATOM    262  N   GLU A  88     -10.111  -2.502  -6.476  1.00 10.00      A   
ATOM    263  HN  GLU A  88      -9.811  -3.342  -6.074  1.00 10.00      A   
ATOM    264  CA  GLU A  88     -10.309  -2.434  -7.922  1.00 10.00      A   
ATOM    265  CB  GLU A  88      -9.752  -3.678  -8.625  1.00 10.00      A   
ATOM    266  CG  GLU A  88      -9.174  -3.395 -10.005  1.00 10.00      A   
ATOM    267  CD  GLU A  88      -9.035  -4.635 -10.868  1.00 10.00      A   
ATOM    268  OE1 GLU A  88      -7.995  -5.319 -10.776  1.00 10.00      A   
ATOM    269  OE2 GLU A  88      -9.960  -4.917 -11.664  1.00 10.00      A   
ATOM    270  C   GLU A  88     -11.789  -2.253  -8.252  1.00 10.00      A   
ATOM    271  O   GLU A  88     -12.142  -1.642  -9.255  1.00 10.00      A   
ATOM    272  N   LEU A  89     -12.654  -2.754  -7.378  1.00 10.00      A   
ATOM    273  HN  LEU A  89     -12.315  -3.201  -6.573  1.00 10.00      A   
ATOM    274  CA  LEU A  89     -14.097  -2.653  -7.576  1.00 10.00      A   
ATOM    275  CB  LEU A  89     -14.839  -3.567  -6.595  1.00 10.00      A   
ATOM    276  CG  LEU A  89     -14.480  -5.055  -6.648  1.00 10.00      A   
ATOM    277  CD1 LEU A  89     -15.201  -5.822  -5.548  1.00 10.00      A   
ATOM    278  CD2 LEU A  89     -14.808  -5.639  -8.013  1.00 10.00      A   
ATOM    279  C   LEU A  89     -14.581  -1.210  -7.423  1.00 10.00      A   
ATOM    280  O   LEU A  89     -15.724  -0.887  -7.751  1.00 10.00      A   
ATOM    281  N   LEU A  90     -13.701  -0.343  -6.939  1.00 10.00      A   
ATOM    282  HN  LEU A  90     -12.801  -0.656  -6.700  1.00 10.00      A   
ATOM    283  CA  LEU A  90     -14.035   1.060  -6.743  1.00 10.00      A   
ATOM    284  CB  LEU A  90     -13.322   1.612  -5.504  1.00 10.00      A   
ATOM    285  CG  LEU A  90     -14.062   1.481  -4.166  1.00 10.00      A   
ATOM    286  CD1 LEU A  90     -14.258   0.021  -3.786  1.00 10.00      A   
ATOM    287  CD2 LEU A  90     -13.313   2.222  -3.071  1.00 10.00      A   
ATOM    288  C   LEU A  90     -13.688   1.891  -7.977  1.00 10.00      A   
ATOM    289  O   LEU A  90     -13.692   3.120  -7.935  1.00 10.00      A   
ATOM    290  N   LYS A  91     -13.408   1.208  -9.085  1.00 10.00      A   
ATOM    291  HN  LYS A  91     -13.425   0.227  -9.056  1.00 10.00      A   
ATOM    292  CA  LYS A  91     -13.061   1.879 -10.337  1.00 10.00      A   
ATOM    293  CB  LYS A  91     -12.444   0.889 -11.336  1.00 10.00      A   
ATOM    294  CG  LYS A  91     -13.416  -0.160 -11.868  1.00 10.00      A   
ATOM    295  CD  LYS A  91     -12.753  -1.103 -12.867  1.00 10.00      A   
ATOM    296  CE  LYS A  91     -11.818  -2.084 -12.176  1.00 10.00      A   
ATOM    297  NZ  LYS A  91     -11.439  -3.222 -13.055  1.00 10.00      A   
ATOM    298  HZ1 LYS A  91     -10.892  -2.881 -13.872  1.00 10.00      A   
ATOM    299  HZ2 LYS A  91     -12.290  -3.711 -13.400  1.00 10.00      A   
ATOM    300  HZ3 LYS A  91     -10.853  -3.906 -12.521  1.00 10.00      A   
ATOM    301  C   LYS A  91     -14.275   2.573 -10.961  1.00 10.00      A   
ATOM    302  O   LYS A  91     -14.150   3.281 -11.962  1.00 10.00      A   
ATOM    303  N   ASN A  92     -15.444   2.378 -10.364  1.00 10.00      A   
ATOM    304  HN  ASN A  92     -15.483   1.825  -9.556  1.00 10.00      A   
ATOM    305  CA  ASN A  92     -16.670   2.975 -10.877  1.00 10.00      A   
ATOM    306  CB  ASN A  92     -17.698   1.895 -11.221  1.00 10.00      A   
ATOM    307  CG  ASN A  92     -17.502   1.306 -12.606  1.00 10.00      A   
ATOM    308  OD1 ASN A  92     -16.376   1.132 -13.074  1.00 10.00      A   
ATOM    309  ND2 ASN A  92     -18.599   1.003 -13.277  1.00 10.00      A   
ATOM    310 HD21 ASN A  92     -19.467   1.176 -12.847  1.00 10.00      A   
ATOM    311 HD22 ASN A  92     -18.507   0.620 -14.172  1.00 10.00      A   
ATOM    312  C   ASN A  92     -17.268   3.981  -9.898  1.00 10.00      A   
ATOM    313  O   ASN A  92     -18.482   4.198  -9.879  1.00 10.00      A   
ATOM    314  N   ASN A  93     -16.418   4.595  -9.087  1.00 10.00      A   
ATOM    315  HN  ASN A  93     -15.461   4.382  -9.138  1.00 10.00      A   
ATOM    316  CA  ASN A  93     -16.876   5.591  -8.126  1.00 10.00      A   
ATOM    317  CB  ASN A  93     -16.556   5.182  -6.688  1.00 10.00      A   
ATOM    318  CG  ASN A  93     -17.177   6.123  -5.669  1.00 10.00      A   
ATOM    319  OD1 ASN A  93     -16.597   7.149  -5.322  1.00 10.00      A   
ATOM    320  ND2 ASN A  93     -18.362   5.782  -5.181  1.00 10.00      A   
ATOM    321 HD21 ASN A  93     -18.776   4.943  -5.501  1.00 10.00      A   
ATOM    322 HD22 ASN A  93     -18.778   6.372  -4.518  1.00 10.00      A   
ATOM    323  C   ASN A  93     -16.278   6.957  -8.451  1.00 10.00      A   
ATOM    324  O   ASN A  93     -15.057   7.116  -8.495  1.00 10.00      A   
ATOM    325  N   PRO A  94     -17.138   7.961  -8.678  1.00 10.00      A   
ATOM    326  CA  PRO A  94     -16.711   9.322  -9.033  1.00 10.00      A   
ATOM    327  CB  PRO A  94     -18.030  10.046  -9.329  1.00 10.00      A   
ATOM    328  CG  PRO A  94     -19.060   9.277  -8.577  1.00 10.00      A   
ATOM    329  CD  PRO A  94     -18.606   7.846  -8.607  1.00 10.00      A   
ATOM    330  C   PRO A  94     -15.945  10.051  -7.925  1.00 10.00      A   
ATOM    331  O   PRO A  94     -15.318  11.084  -8.177  1.00 10.00      A   
ATOM    332  N   ASN A  95     -15.988   9.526  -6.709  1.00 10.00      A   
ATOM    333  HN  ASN A  95     -16.485   8.693  -6.557  1.00 10.00      A   
ATOM    334  CA  ASN A  95     -15.293  10.155  -5.591  1.00 10.00      A   
ATOM    335  CB  ASN A  95     -16.231  10.370  -4.398  1.00 10.00      A   
ATOM    336  CG  ASN A  95     -16.769  11.786  -4.343  1.00 10.00      A   
ATOM    337  OD1 ASN A  95     -16.143  12.713  -4.852  1.00 10.00      A   
ATOM    338  ND2 ASN A  95     -17.926  11.972  -3.725  1.00 10.00      A   
ATOM    339 HD21 ASN A  95     -18.383  11.188  -3.329  1.00 10.00      A   
ATOM    340 HD22 ASN A  95     -18.280  12.883  -3.680  1.00 10.00      A   
ATOM    341  C   ASN A  95     -14.056   9.365  -5.182  1.00 10.00      A   
ATOM    342  O   ASN A  95     -13.396   9.690  -4.193  1.00 10.00      A   
ATOM    343  N   VAL A  96     -13.735   8.343  -5.958  1.00 10.00      A   
ATOM    344  HN  VAL A  96     -14.291   8.145  -6.742  1.00 10.00      A   
ATOM    345  CA  VAL A  96     -12.580   7.506  -5.683  1.00 10.00      A   
ATOM    346  CB  VAL A  96     -12.923   6.011  -5.872  1.00 10.00      A   
ATOM    347  CG1 VAL A  96     -11.677   5.171  -6.111  1.00 10.00      A   
ATOM    348  CG2 VAL A  96     -13.687   5.492  -4.666  1.00 10.00      A   
ATOM    349  C   VAL A  96     -11.399   7.887  -6.572  1.00 10.00      A   
ATOM    350  O   VAL A  96     -11.546   8.050  -7.785  1.00 10.00      A   
ATOM    351  N   GLN A  97     -10.240   8.058  -5.958  1.00 10.00      A   
ATOM    352  HN  GLN A  97     -10.194   7.955  -4.981  1.00 10.00      A   
ATOM    353  CA  GLN A  97      -9.030   8.392  -6.688  1.00 10.00      A   
ATOM    354  CB  GLN A  97      -8.473   9.740  -6.237  1.00 10.00      A   
ATOM    355  CG  GLN A  97      -8.969  10.925  -7.048  1.00 10.00      A   
ATOM    356  CD  GLN A  97      -8.238  12.208  -6.703  1.00 10.00      A   
ATOM    357  OE1 GLN A  97      -8.005  13.054  -7.564  1.00 10.00      A   
ATOM    358  NE2 GLN A  97      -7.889  12.371  -5.436  1.00 10.00      A   
ATOM    359 HE21 GLN A  97      -8.126  11.667  -4.792  1.00 10.00      A   
ATOM    360 HE22 GLN A  97      -7.397  13.186  -5.193  1.00 10.00      A   
ATOM    361  C   GLN A  97      -7.986   7.309  -6.471  1.00 10.00      A   
ATOM    362  O   GLN A  97      -7.852   6.782  -5.369  1.00 10.00      A   
ATOM    363  N   PHE A  98      -7.257   6.974  -7.519  1.00 10.00      A   
ATOM    364  HN  PHE A  98      -7.401   7.436  -8.373  1.00 10.00      A   
ATOM    365  CA  PHE A  98      -6.229   5.948  -7.429  1.00 10.00      A   
ATOM    366  CB  PHE A  98      -6.343   4.962  -8.597  1.00 10.00      A   
ATOM    367  CG  PHE A  98      -7.526   4.038  -8.515  1.00 10.00      A   
ATOM    368  CD1 PHE A  98      -8.718   4.359  -9.144  1.00 10.00      A   
ATOM    369  CD2 PHE A  98      -7.445   2.849  -7.810  1.00 10.00      A   
ATOM    370  CE1 PHE A  98      -9.806   3.513  -9.071  1.00 10.00      A   
ATOM    371  CE2 PHE A  98      -8.531   1.997  -7.733  1.00 10.00      A   
ATOM    372  CZ  PHE A  98      -9.713   2.330  -8.365  1.00 10.00      A   
ATOM    373  C   PHE A  98      -4.847   6.584  -7.422  1.00 10.00      A   
ATOM    374  O   PHE A  98      -4.682   7.735  -7.829  1.00 10.00      A   
ATOM    375  N   SER A  99      -3.862   5.844  -6.940  1.00 10.00      A   
ATOM    376  HN  SER A  99      -4.058   4.944  -6.603  1.00 10.00      A   
ATOM    377  CA  SER A  99      -2.499   6.335  -6.893  1.00 10.00      A   
ATOM    378  CB  SER A  99      -1.654   5.453  -5.965  1.00 10.00      A   
ATOM    379  OG  SER A  99      -0.320   5.926  -5.875  1.00 10.00      A   
ATOM    380  HG  SER A  99       0.005   5.806  -4.973  1.00 10.00      A   
ATOM    381  C   SER A  99      -1.903   6.345  -8.294  1.00 10.00      A   
ATOM    382  O   SER A  99      -2.335   5.588  -9.163  1.00 10.00      A   
ATOM    383  N   ASN A 100      -0.923   7.209  -8.517  1.00 10.00      A   
ATOM    384  HN  ASN A 100      -0.639   7.810  -7.793  1.00 10.00      A   
ATOM    385  CA  ASN A 100      -0.266   7.291  -9.816  1.00 10.00      A   
ATOM    386  CB  ASN A 100       0.552   8.579  -9.936  1.00 10.00      A   
ATOM    387  CG  ASN A 100      -0.314   9.826  -9.964  1.00 10.00      A   
ATOM    388  OD1 ASN A 100      -1.486   9.780 -10.344  1.00 10.00      A   
ATOM    389  ND2 ASN A 100       0.259  10.949  -9.561  1.00 10.00      A   
ATOM    390 HD21 ASN A 100       1.198  10.912  -9.270  1.00 10.00      A   
ATOM    391 HD22 ASN A 100      -0.273  11.776  -9.572  1.00 10.00      A   
ATOM    392  C   ASN A 100       0.627   6.074 -10.018  1.00 10.00      A   
ATOM    393  O   ASN A 100       0.992   5.726 -11.142  1.00 10.00      A   
ATOM    394  N   THR A 101       0.953   5.423  -8.911  1.00 10.00      A   
ATOM    395  HN  THR A 101       0.619   5.756  -8.051  1.00 10.00      A   
ATOM    396  CA  THR A 101       1.790   4.236  -8.920  1.00 10.00      A   
ATOM    397  CB  THR A 101       2.973   4.418  -7.949  1.00 10.00      A   
ATOM    398  OG1 THR A 101       2.893   5.719  -7.344  1.00 10.00      A   
ATOM    399  HG1 THR A 101       2.801   5.624  -6.378  1.00 10.00      A   
ATOM    400  CG2 THR A 101       4.295   4.288  -8.689  1.00 10.00      A   
ATOM    401  C   THR A 101       0.972   3.017  -8.491  1.00 10.00      A   
ATOM    402  O   THR A 101       1.411   2.214  -7.666  1.00 10.00      A   
ATOM    403  N   ALA A 102      -0.224   2.889  -9.050  1.00 10.00      A   
ATOM    404  HN  ALA A 102      -0.521   3.556  -9.705  1.00 10.00      A   
ATOM    405  CA  ALA A 102      -1.105   1.778  -8.719  1.00 10.00      A   
ATOM    406  CB  ALA A 102      -2.532   2.272  -8.530  1.00 10.00      A   
ATOM    407  C   ALA A 102      -1.048   0.688  -9.783  1.00 10.00      A   
ATOM    408  O   ALA A 102      -0.557  -0.414  -9.532  1.00 10.00      A   
ATOM    409  N   SER A 103      -1.539   1.001 -10.971  1.00 10.00      A   
ATOM    410  HN  SER A 103      -1.901   1.901 -11.121  1.00 10.00      A   
ATOM    411  CA  SER A 103      -1.551   0.044 -12.064  1.00 10.00      A   
ATOM    412  CB  SER A 103      -2.936   0.009 -12.712  1.00 10.00      A   
ATOM    413  OG  SER A 103      -3.888   0.707 -11.924  1.00 10.00      A   
ATOM    414  HG  SER A 103      -3.997   0.255 -11.064  1.00 10.00      A   
ATOM    415  C   SER A 103      -0.488   0.395 -13.102  1.00 10.00      A   
ATOM    416  O   SER A 103      -0.500   1.485 -13.674  1.00 10.00      A   
ATOM    417  N   SER A 104       0.423  -0.534 -13.350  1.00 10.00      A   
ATOM    418  HN  SER A 104       0.374  -1.393 -12.876  1.00 10.00      A   
ATOM    419  CA  SER A 104       1.490  -0.316 -14.314  1.00 10.00      A   
ATOM    420  CB  SER A 104       2.742   0.216 -13.605  1.00 10.00      A   
ATOM    421  OG  SER A 104       3.860   0.244 -14.482  1.00 10.00      A   
ATOM    422  HG  SER A 104       3.780   1.000 -15.078  1.00 10.00      A   
ATOM    423  C   SER A 104       1.824  -1.599 -15.067  1.00 10.00      A   
ATOM    424  O   SER A 104       1.538  -2.700 -14.597  1.00 10.00      A   
ATOM    425  N   SER A 105       2.427  -1.444 -16.241  1.00 10.00      A   
ATOM    426  HN  SER A 105       2.608  -0.536 -16.566  1.00 10.00      A   
ATOM    427  CA  SER A 105       2.828  -2.581 -17.056  1.00 10.00      A   
ATOM    428  CB  SER A 105       2.885  -2.188 -18.535  1.00 10.00      A   
ATOM    429  OG  SER A 105       1.591  -2.156 -19.116  1.00 10.00      A   
ATOM    430  HG  SER A 105       1.193  -1.284 -18.977  1.00 10.00      A   
ATOM    431  C   SER A 105       4.194  -3.098 -16.612  1.00 10.00      A   
ATOM    432  O   SER A 105       4.645  -4.152 -17.061  1.00 10.00      A   
ATOM    433  N   ASN A 106       4.849  -2.346 -15.729  1.00 10.00      A   
ATOM    434  HN  ASN A 106       4.436  -1.515 -15.407  1.00 10.00      A   
ATOM    435  CA  ASN A 106       6.167  -2.727 -15.229  1.00 10.00      A   
ATOM    436  CB  ASN A 106       6.948  -1.501 -14.734  1.00 10.00      A   
ATOM    437  CG  ASN A 106       7.303  -0.521 -15.837  1.00 10.00      A   
ATOM    438  OD1 ASN A 106       7.368  -0.877 -17.014  1.00 10.00      A   
ATOM    439  ND2 ASN A 106       7.536   0.726 -15.463  1.00 10.00      A   
ATOM    440 HD21 ASN A 106       7.467   0.943 -14.507  1.00 10.00      A   
ATOM    441 HD22 ASN A 106       7.772   1.380 -16.152  1.00 10.00      A   
ATOM    442  C   ASN A 106       6.044  -3.738 -14.099  1.00 10.00      A   
ATOM    443  O   ASN A 106       6.962  -4.518 -13.841  1.00 10.00      A   
ATOM    444  N   ILE A 107       4.897  -3.721 -13.430  1.00 10.00      A   
ATOM    445  HN  ILE A 107       4.198  -3.097 -13.705  1.00 10.00      A   
ATOM    446  CA  ILE A 107       4.640  -4.623 -12.313  1.00 10.00      A   
ATOM    447  CB  ILE A 107       4.508  -3.853 -10.980  1.00 10.00      A   
ATOM    448  CG1 ILE A 107       3.718  -2.554 -11.179  1.00 10.00      A   
ATOM    449  CG2 ILE A 107       5.879  -3.568 -10.388  1.00 10.00      A   
ATOM    450  CD1 ILE A 107       3.311  -1.879  -9.889  1.00 10.00      A   
ATOM    451  C   ILE A 107       3.378  -5.458 -12.547  1.00 10.00      A   
ATOM    452  O   ILE A 107       2.336  -5.212 -11.937  1.00 10.00      A   
ATOM    453  N   PRO A 108       3.444  -6.444 -13.453  1.00 10.00      A   
ATOM    454  CA  PRO A 108       2.316  -7.302 -13.766  1.00 10.00      A   
ATOM    455  CB  PRO A 108       2.531  -7.568 -15.255  1.00 10.00      A   
ATOM    456  CG  PRO A 108       4.017  -7.523 -15.449  1.00 10.00      A   
ATOM    457  CD  PRO A 108       4.614  -6.792 -14.270  1.00 10.00      A   
ATOM    458  C   PRO A 108       2.338  -8.618 -12.984  1.00 10.00      A   
ATOM    459  O   PRO A 108       3.389  -9.242 -12.813  1.00 10.00      A   
ATOM    460  N   GLY A 109       1.176  -9.025 -12.496  1.00 10.00      A   
ATOM    461  HN  GLY A 109       0.378  -8.471 -12.638  1.00 10.00      A   
ATOM    462  CA  GLY A 109       1.075 -10.266 -11.759  1.00 10.00      A   
ATOM    463  C   GLY A 109       1.223 -10.094 -10.262  1.00 10.00      A   
ATOM    464  O   GLY A 109       1.446 -11.067  -9.547  1.00 10.00      A   
ATOM    465  N   GLU A 110       1.087  -8.866  -9.778  1.00 10.00      A   
ATOM    466  HN  GLU A 110       0.895  -8.123 -10.390  1.00 10.00      A   
ATOM    467  CA  GLU A 110       1.212  -8.606  -8.349  1.00 10.00      A   
ATOM    468  CB  GLU A 110       1.614  -7.157  -8.071  1.00 10.00      A   
ATOM    469  CG  GLU A 110       2.921  -7.027  -7.304  1.00 10.00      A   
ATOM    470  CD  GLU A 110       3.043  -8.051  -6.191  1.00 10.00      A   
ATOM    471  OE1 GLU A 110       2.242  -7.992  -5.231  1.00 10.00      A   
ATOM    472  OE2 GLU A 110       3.929  -8.928  -6.279  1.00 10.00      A   
ATOM    473  C   GLU A 110      -0.072  -8.966  -7.608  1.00 10.00      A   
ATOM    474  O   GLU A 110      -1.141  -9.075  -8.213  1.00 10.00      A   
ATOM    475  N   LEU A 111       0.039  -9.149  -6.301  1.00 10.00      A   
ATOM    476  HN  LEU A 111       0.921  -9.019  -5.872  1.00 10.00      A   
ATOM    477  CA  LEU A 111      -1.102  -9.514  -5.476  1.00 10.00      A   
ATOM    478  CB  LEU A 111      -0.767 -10.747  -4.633  1.00 10.00      A   
ATOM    479  CG  LEU A 111      -1.835 -11.838  -4.581  1.00 10.00      A   
ATOM    480  CD1 LEU A 111      -2.144 -12.348  -5.979  1.00 10.00      A   
ATOM    481  CD2 LEU A 111      -1.384 -12.978  -3.684  1.00 10.00      A   
ATOM    482  C   LEU A 111      -1.523  -8.362  -4.571  1.00 10.00      A   
ATOM    483  O   LEU A 111      -2.661  -8.318  -4.097  1.00 10.00      A   
ATOM    484  N   ALA A 112      -0.598  -7.436  -4.337  1.00 10.00      A   
ATOM    485  HN  ALA A 112       0.290  -7.534  -4.750  1.00 10.00      A   
ATOM    486  CA  ALA A 112      -0.857  -6.281  -3.485  1.00 10.00      A   
ATOM    487  CB  ALA A 112       0.422  -5.481  -3.286  1.00 10.00      A   
ATOM    488  C   ALA A 112      -1.962  -5.392  -4.056  1.00 10.00      A   
ATOM    489  O   ALA A 112      -1.996  -5.120  -5.258  1.00 10.00      A   
ATOM    490  N   PRO A 113      -2.891  -4.938  -3.197  1.00 10.00      A   
ATOM    491  CA  PRO A 113      -3.999  -4.071  -3.610  1.00 10.00      A   
ATOM    492  CB  PRO A 113      -4.952  -4.124  -2.415  1.00 10.00      A   
ATOM    493  CG  PRO A 113      -4.073  -4.398  -1.244  1.00 10.00      A   
ATOM    494  CD  PRO A 113      -2.940  -5.248  -1.755  1.00 10.00      A   
ATOM    495  C   PRO A 113      -3.539  -2.636  -3.854  1.00 10.00      A   
ATOM    496  O   PRO A 113      -2.569  -2.168  -3.253  1.00 10.00      A   
ATOM    497  N   GLU A 114      -4.241  -1.943  -4.734  1.00 10.00      A   
ATOM    498  HN  GLU A 114      -5.012  -2.364  -5.167  1.00 10.00      A   
ATOM    499  CA  GLU A 114      -3.908  -0.567  -5.072  1.00 10.00      A   
ATOM    500  CB  GLU A 114      -4.475  -0.213  -6.445  1.00 10.00      A   
ATOM    501  CG  GLU A 114      -3.976  -1.119  -7.560  1.00 10.00      A   
ATOM    502  CD  GLU A 114      -4.879  -1.107  -8.773  1.00 10.00      A   
ATOM    503  OE1 GLU A 114      -4.659  -0.271  -9.673  1.00 10.00      A   
ATOM    504  OE2 GLU A 114      -5.811  -1.940  -8.834  1.00 10.00      A   
ATOM    505  C   GLU A 114      -4.415   0.406  -4.009  1.00 10.00      A   
ATOM    506  O   GLU A 114      -5.376   0.117  -3.293  1.00 10.00      A   
ATOM    507  N   ASN A 115      -3.758   1.553  -3.903  1.00 10.00      A   
ATOM    508  HN  ASN A 115      -2.994   1.722  -4.496  1.00 10.00      A   
ATOM    509  CA  ASN A 115      -4.138   2.570  -2.925  1.00 10.00      A   
ATOM    510  CB  ASN A 115      -2.923   3.396  -2.496  1.00 10.00      A   
ATOM    511  CG  ASN A 115      -1.886   2.569  -1.762  1.00 10.00      A   
ATOM    512  OD1 ASN A 115      -2.218   1.638  -1.025  1.00 10.00      A   
ATOM    513  ND2 ASN A 115      -0.618   2.899  -1.959  1.00 10.00      A   
ATOM    514 HD21 ASN A 115      -0.420   3.652  -2.559  1.00 10.00      A   
ATOM    515 HD22 ASN A 115       0.071   2.374  -1.506  1.00 10.00      A   
ATOM    516  C   ASN A 115      -5.227   3.480  -3.478  1.00 10.00      A   
ATOM    517  O   ASN A 115      -5.177   3.893  -4.641  1.00 10.00      A   
ATOM    518  N   VAL A 116      -6.201   3.792  -2.637  1.00 10.00      A   
ATOM    519  HN  VAL A 116      -6.165   3.448  -1.715  1.00 10.00      A   
ATOM    520  CA  VAL A 116      -7.318   4.638  -3.029  1.00 10.00      A   
ATOM    521  CB  VAL A 116      -8.641   3.833  -3.017  1.00 10.00      A   
ATOM    522  CG1 VAL A 116      -9.849   4.746  -3.158  1.00 10.00      A   
ATOM    523  CG2 VAL A 116      -8.640   2.785  -4.120  1.00 10.00      A   
ATOM    524  C   VAL A 116      -7.446   5.847  -2.103  1.00 10.00      A   
ATOM    525  O   VAL A 116      -7.292   5.731  -0.889  1.00 10.00      A   
ATOM    526  N   SER A 117      -7.718   7.001  -2.689  1.00 10.00      A   
ATOM    527  HN  SER A 117      -7.815   7.025  -3.667  1.00 10.00      A   
ATOM    528  CA  SER A 117      -7.885   8.230  -1.934  1.00 10.00      A   
ATOM    529  CB  SER A 117      -6.981   9.325  -2.505  1.00 10.00      A   
ATOM    530  OG  SER A 117      -7.193  10.570  -1.860  1.00 10.00      A   
ATOM    531  HG  SER A 117      -6.685  10.598  -1.035  1.00 10.00      A   
ATOM    532  C   SER A 117      -9.343   8.677  -1.974  1.00 10.00      A   
ATOM    533  O   SER A 117     -10.050   8.439  -2.960  1.00 10.00      A   
ATOM    534  N   PHE A 118      -9.784   9.314  -0.898  1.00 10.00      A   
ATOM    535  HN  PHE A 118      -9.171   9.469  -0.151  1.00 10.00      A   
ATOM    536  CA  PHE A 118     -11.147   9.805  -0.796  1.00 10.00      A   
ATOM    537  CB  PHE A 118     -11.909   9.061   0.303  1.00 10.00      A   
ATOM    538  CG  PHE A 118     -12.604   7.815  -0.165  1.00 10.00      A   
ATOM    539  CD1 PHE A 118     -11.992   6.579  -0.045  1.00 10.00      A   
ATOM    540  CD2 PHE A 118     -13.874   7.878  -0.718  1.00 10.00      A   
ATOM    541  CE1 PHE A 118     -12.630   5.429  -0.468  1.00 10.00      A   
ATOM    542  CE2 PHE A 118     -14.518   6.733  -1.143  1.00 10.00      A   
ATOM    543  CZ  PHE A 118     -13.895   5.506  -1.017  1.00 10.00      A   
ATOM    544  C   PHE A 118     -11.149  11.300  -0.510  1.00 10.00      A   
ATOM    545  O   PHE A 118     -10.727  11.737   0.561  1.00 10.00      A   
ATOM    546  N   HIS A 119     -11.594  12.074  -1.492  1.00 10.00      A   
ATOM    547  HN  HIS A 119     -11.875  11.653  -2.331  1.00 10.00      A   
ATOM    548  CA  HIS A 119     -11.672  13.531  -1.382  1.00 10.00      A   
ATOM    549  CB  HIS A 119     -12.620  13.961  -0.258  1.00 10.00      A   
ATOM    550  CG  HIS A 119     -14.038  13.523  -0.466  1.00 10.00      A   
ATOM    551  ND1 HIS A 119     -14.868  14.176  -1.346  1.00 10.00      A   
ATOM    552  CD2 HIS A 119     -14.713  12.496   0.107  1.00 10.00      A   
ATOM    553  CE1 HIS A 119     -16.022  13.536  -1.293  1.00 10.00      A   
ATOM    554  NE2 HIS A 119     -15.974  12.515  -0.430  1.00 10.00      A   
ATOM    555  HE2 HIS A 119     -16.709  11.895  -0.213  1.00 10.00      A   
ATOM    556  C   HIS A 119     -10.292  14.165  -1.215  1.00 10.00      A   
ATOM    557  O   HIS A 119     -10.160  15.266  -0.679  1.00 10.00      A   
ATOM    558  N   GLY A 120      -9.267  13.465  -1.688  1.00 10.00      A   
ATOM    559  HN  GLY A 120      -9.433  12.597  -2.113  1.00 10.00      A   
ATOM    560  CA  GLY A 120      -7.911  13.971  -1.586  1.00 10.00      A   
ATOM    561  C   GLY A 120      -7.254  13.610  -0.269  1.00 10.00      A   
ATOM    562  O   GLY A 120      -6.112  13.997  -0.008  1.00 10.00      A   
ATOM    563  N   GLU A 121      -7.973  12.870   0.568  1.00 10.00      A   
ATOM    564  HN  GLU A 121      -8.882  12.606   0.314  1.00 10.00      A   
ATOM    565  CA  GLU A 121      -7.448  12.450   1.857  1.00 10.00      A   
ATOM    566  CB  GLU A 121      -8.569  11.941   2.764  1.00 10.00      A   
ATOM    567  CG  GLU A 121      -9.015  12.949   3.805  1.00 10.00      A   
ATOM    568  CD  GLU A 121      -7.842  13.530   4.571  1.00 10.00      A   
ATOM    569  OE1 GLU A 121      -7.730  14.772   4.638  1.00 10.00      A   
ATOM    570  OE2 GLU A 121      -7.022  12.743   5.104  1.00 10.00      A   
ATOM    571  C   GLU A 121      -6.381  11.379   1.690  1.00 10.00      A   
ATOM    572  O   GLU A 121      -6.207  10.825   0.601  1.00 10.00      A   
ATOM    573  N   LYS A 122      -5.671  11.090   2.769  1.00 10.00      A   
ATOM    574  HN  LYS A 122      -5.870  11.556   3.613  1.00 10.00      A   
ATOM    575  CA  LYS A 122      -4.614  10.091   2.740  1.00 10.00      A   
ATOM    576  CB  LYS A 122      -3.780  10.127   4.025  1.00 10.00      A   
ATOM    577  CG  LYS A 122      -2.609  11.098   3.982  1.00 10.00      A   
ATOM    578  CD  LYS A 122      -3.076  12.536   3.822  1.00 10.00      A   
ATOM    579  CE  LYS A 122      -1.908  13.482   3.609  1.00 10.00      A   
ATOM    580  NZ  LYS A 122      -1.150  13.174   2.365  1.00 10.00      A   
ATOM    581  HZ1 LYS A 122      -0.535  13.974   2.116  1.00 10.00      A   
ATOM    582  HZ2 LYS A 122      -1.806  12.996   1.577  1.00 10.00      A   
ATOM    583  HZ3 LYS A 122      -0.555  12.329   2.507  1.00 10.00      A   
ATOM    584  C   LYS A 122      -5.182   8.699   2.505  1.00 10.00      A   
ATOM    585  O   LYS A 122      -6.216   8.335   3.064  1.00 10.00      A   
ATOM    586  N   PHE A 123      -4.497   7.931   1.670  1.00 10.00      A   
ATOM    587  HN  PHE A 123      -3.690   8.298   1.248  1.00 10.00      A   
ATOM    588  CA  PHE A 123      -4.914   6.570   1.337  1.00 10.00      A   
ATOM    589  CB  PHE A 123      -3.942   5.941   0.327  1.00 10.00      A   
ATOM    590  CG  PHE A 123      -2.527   5.811   0.828  1.00 10.00      A   
ATOM    591  CD1 PHE A 123      -2.057   4.601   1.314  1.00 10.00      A   
ATOM    592  CD2 PHE A 123      -1.670   6.900   0.819  1.00 10.00      A   
ATOM    593  CE1 PHE A 123      -0.763   4.481   1.783  1.00 10.00      A   
ATOM    594  CE2 PHE A 123      -0.376   6.787   1.285  1.00 10.00      A   
ATOM    595  CZ  PHE A 123       0.078   5.576   1.769  1.00 10.00      A   
ATOM    596  C   PHE A 123      -5.031   5.690   2.580  1.00 10.00      A   
ATOM    597  O   PHE A 123      -5.834   4.759   2.624  1.00 10.00      A   
ATOM    598  N   TYR A 124      -4.227   5.992   3.593  1.00 10.00      A   
ATOM    599  HN  TYR A 124      -3.610   6.744   3.503  1.00 10.00      A   
ATOM    600  CA  TYR A 124      -4.243   5.225   4.830  1.00 10.00      A   
ATOM    601  CB  TYR A 124      -2.833   5.106   5.422  1.00 10.00      A   
ATOM    602  CG  TYR A 124      -2.211   6.414   5.868  1.00 10.00      A   
ATOM    603  CD1 TYR A 124      -1.367   7.131   5.028  1.00 10.00      A   
ATOM    604  CD2 TYR A 124      -2.463   6.930   7.133  1.00 10.00      A   
ATOM    605  CE1 TYR A 124      -0.793   8.322   5.436  1.00 10.00      A   
ATOM    606  CE2 TYR A 124      -1.897   8.119   7.547  1.00 10.00      A   
ATOM    607  CZ  TYR A 124      -1.063   8.813   6.697  1.00 10.00      A   
ATOM    608  OH  TYR A 124      -0.500  10.002   7.112  1.00 10.00      A   
ATOM    609  HH  TYR A 124      -0.512  10.039   8.078  1.00 10.00      A   
ATOM    610  C   TYR A 124      -5.217   5.818   5.844  1.00 10.00      A   
ATOM    611  O   TYR A 124      -5.374   5.298   6.945  1.00 10.00      A   
ATOM    612  N   ASN A 125      -5.884   6.900   5.457  1.00 10.00      A   
ATOM    613  HN  ASN A 125      -5.740   7.255   4.553  1.00 10.00      A   
ATOM    614  CA  ASN A 125      -6.842   7.564   6.337  1.00 10.00      A   
ATOM    615  CB  ASN A 125      -6.846   9.079   6.103  1.00 10.00      A   
ATOM    616  CG  ASN A 125      -5.818   9.817   6.944  1.00 10.00      A   
ATOM    617  OD1 ASN A 125      -5.108   9.218   7.751  1.00 10.00      A   
ATOM    618  ND2 ASN A 125      -5.738  11.130   6.769  1.00 10.00      A   
ATOM    619 HD21 ASN A 125      -6.344  11.559   6.108  1.00 10.00      A   
ATOM    620 HD22 ASN A 125      -5.081  11.629   7.297  1.00 10.00      A   
ATOM    621  C   ASN A 125      -8.240   6.996   6.133  1.00 10.00      A   
ATOM    622  O   ASN A 125      -9.217   7.495   6.694  1.00 10.00      A   
ATOM    623  N   ASN A 126      -8.324   5.952   5.322  1.00 10.00      A   
ATOM    624  HN  ASN A 126      -7.506   5.601   4.917  1.00 10.00      A   
ATOM    625  CA  ASN A 126      -9.597   5.300   5.034  1.00 10.00      A   
ATOM    626  CB  ASN A 126      -9.610   4.745   3.606  1.00 10.00      A   
ATOM    627  CG  ASN A 126      -9.584   5.826   2.548  1.00 10.00      A   
ATOM    628  OD1 ASN A 126     -10.145   6.905   2.730  1.00 10.00      A   
ATOM    629  ND2 ASN A 126      -8.927   5.547   1.433  1.00 10.00      A   
ATOM    630 HD21 ASN A 126      -8.501   4.668   1.352  1.00 10.00      A   
ATOM    631 HD22 ASN A 126      -8.889   6.232   0.735  1.00 10.00      A   
ATOM    632  C   ASN A 126      -9.834   4.166   6.016  1.00 10.00      A   
ATOM    633  O   ASN A 126      -8.904   3.714   6.685  1.00 10.00      A   
ATOM    634  N   ASN A 127     -11.075   3.717   6.109  1.00 10.00      A   
ATOM    635  HN  ASN A 127     -11.781   4.131   5.563  1.00 10.00      A   
ATOM    636  CA  ASN A 127     -11.418   2.627   7.007  1.00 10.00      A   
ATOM    637  CB  ASN A 127     -12.419   3.085   8.075  1.00 10.00      A   
ATOM    638  CG  ASN A 127     -12.475   2.149   9.274  1.00 10.00      A   
ATOM    639  OD1 ASN A 127     -12.362   0.931   9.142  1.00 10.00      A   
ATOM    640  ND2 ASN A 127     -12.645   2.714  10.459  1.00 10.00      A   
ATOM    641 HD21 ASN A 127     -12.724   3.693  10.503  1.00 10.00      A   
ATOM    642 HD22 ASN A 127     -12.684   2.134  11.245  1.00 10.00      A   
ATOM    643  C   ASN A 127     -11.961   1.433   6.234  1.00 10.00      A   
ATOM    644  O   ASN A 127     -13.065   1.480   5.681  1.00 10.00      A   
ATOM    645  N   PHE A 128     -11.169   0.376   6.184  1.00 10.00      A   
ATOM    646  HN  PHE A 128     -10.295   0.416   6.641  1.00 10.00      A   
ATOM    647  CA  PHE A 128     -11.547  -0.846   5.497  1.00 10.00      A   
ATOM    648  CB  PHE A 128     -10.326  -1.487   4.825  1.00 10.00      A   
ATOM    649  CG  PHE A 128      -9.593  -0.574   3.883  1.00 10.00      A   
ATOM    650  CD1 PHE A 128     -10.027  -0.408   2.578  1.00 10.00      A   
ATOM    651  CD2 PHE A 128      -8.466   0.115   4.302  1.00 10.00      A   
ATOM    652  CE1 PHE A 128      -9.351   0.427   1.710  1.00 10.00      A   
ATOM    653  CE2 PHE A 128      -7.787   0.952   3.440  1.00 10.00      A   
ATOM    654  CZ  PHE A 128      -8.230   1.109   2.141  1.00 10.00      A   
ATOM    655  C   PHE A 128     -12.151  -1.817   6.498  1.00 10.00      A   
ATOM    656  O   PHE A 128     -11.568  -2.073   7.554  1.00 10.00      A   
ATOM    657  N   MET A 129     -13.318  -2.346   6.178  1.00 10.00      A   
ATOM    658  HN  MET A 129     -13.741  -2.110   5.319  1.00 10.00      A   
ATOM    659  CA  MET A 129     -13.988  -3.278   7.065  1.00 10.00      A   
ATOM    660  CB  MET A 129     -15.170  -2.612   7.781  1.00 10.00      A   
ATOM    661  CG  MET A 129     -14.769  -1.582   8.826  1.00 10.00      A   
ATOM    662  SD  MET A 129     -16.160  -1.012   9.823  1.00 10.00      A   
ATOM    663  CE  MET A 129     -15.346   0.178  10.885  1.00 10.00      A   
ATOM    664  C   MET A 129     -14.457  -4.518   6.324  1.00 10.00      A   
ATOM    665  O   MET A 129     -14.672  -4.493   5.111  1.00 10.00      A   
ATOM    666  N   VAL A 130     -14.584  -5.605   7.063  1.00 10.00      A   
ATOM    667  HN  VAL A 130     -14.356  -5.556   8.019  1.00 10.00      A   
ATOM    668  CA  VAL A 130     -15.045  -6.869   6.521  1.00 10.00      A   
ATOM    669  CB  VAL A 130     -13.908  -7.917   6.440  1.00 10.00      A   
ATOM    670  CG1 VAL A 130     -13.074  -7.697   5.188  1.00 10.00      A   
ATOM    671  CG2 VAL A 130     -13.022  -7.868   7.679  1.00 10.00      A   
ATOM    672  C   VAL A 130     -16.189  -7.397   7.379  1.00 10.00      A   
ATOM    673  O   VAL A 130     -15.968  -7.886   8.488  1.00 10.00      A   
ATOM    674  N   ASP A 131     -17.410  -7.242   6.877  1.00 10.00      A   
ATOM    675  HN  ASP A 131     -17.507  -6.804   6.001  1.00 10.00      A   
ATOM    676  CA  ASP A 131     -18.615  -7.681   7.586  1.00 10.00      A   
ATOM    677  CB  ASP A 131     -18.561  -9.174   7.935  1.00 10.00      A   
ATOM    678  CG  ASP A 131     -19.504 -10.016   7.101  1.00 10.00      A   
ATOM    679  OD1 ASP A 131     -20.733  -9.810   7.178  1.00 10.00      A   
ATOM    680  OD2 ASP A 131     -19.019 -10.907   6.374  1.00 10.00      A   
ATOM    681  C   ASP A 131     -18.831  -6.852   8.847  1.00 10.00      A   
ATOM    682  O   ASP A 131     -19.398  -7.329   9.831  1.00 10.00      A   
ATOM    683  N   GLY A 132     -18.383  -5.605   8.806  1.00 10.00      A   
ATOM    684  HN  GLY A 132     -17.960  -5.270   7.976  1.00 10.00      A   
ATOM    685  CA  GLY A 132     -18.527  -4.723   9.949  1.00 10.00      A   
ATOM    686  C   GLY A 132     -17.349  -4.797  10.904  1.00 10.00      A   
ATOM    687  O   GLY A 132     -17.361  -4.172  11.968  1.00 10.00      A   
ATOM    688  N   LEU A 133     -16.337  -5.573  10.535  1.00 10.00      A   
ATOM    689  HN  LEU A 133     -16.396  -6.061   9.687  1.00 10.00      A   
ATOM    690  CA  LEU A 133     -15.142  -5.725  11.358  1.00 10.00      A   
ATOM    691  CB  LEU A 133     -14.806  -7.203  11.552  1.00 10.00      A   
ATOM    692  CG  LEU A 133     -15.738  -7.980  12.482  1.00 10.00      A   
ATOM    693  CD1 LEU A 133     -15.522  -9.474  12.323  1.00 10.00      A   
ATOM    694  CD2 LEU A 133     -15.522  -7.557  13.929  1.00 10.00      A   
ATOM    695  C   LEU A 133     -13.963  -4.991  10.734  1.00 10.00      A   
ATOM    696  O   LEU A 133     -13.730  -5.094   9.535  1.00 10.00      A   
ATOM    697  N   SER A 134     -13.228  -4.257  11.552  1.00 10.00      A   
ATOM    698  HN  SER A 134     -13.460  -4.225  12.505  1.00 10.00      A   
ATOM    699  CA  SER A 134     -12.083  -3.484  11.091  1.00 10.00      A   
ATOM    700  CB  SER A 134     -11.524  -2.688  12.268  1.00 10.00      A   
ATOM    701  OG  SER A 134     -12.551  -2.406  13.207  1.00 10.00      A   
ATOM    702  HG  SER A 134     -12.162  -2.308  14.085  1.00 10.00      A   
ATOM    703  C   SER A 134     -10.994  -4.368  10.471  1.00 10.00      A   
ATOM    704  O   SER A 134     -10.670  -5.433  10.998  1.00 10.00      A   
ATOM    705  N   ASN A 135     -10.452  -3.919   9.340  1.00 10.00      A   
ATOM    706  HN  ASN A 135     -10.782  -3.074   8.956  1.00 10.00      A   
ATOM    707  CA  ASN A 135      -9.395  -4.644   8.631  1.00 10.00      A   
ATOM    708  CB  ASN A 135      -9.978  -5.335   7.385  1.00 10.00      A   
ATOM    709  CG  ASN A 135      -9.003  -6.272   6.685  1.00 10.00      A   
ATOM    710  OD1 ASN A 135      -8.123  -6.861   7.311  1.00 10.00      A   
ATOM    711  ND2 ASN A 135      -9.153  -6.411   5.377  1.00 10.00      A   
ATOM    712 HD21 ASN A 135      -9.872  -5.906   4.935  1.00 10.00      A   
ATOM    713 HD22 ASN A 135      -8.544  -7.012   4.899  1.00 10.00      A   
ATOM    714  C   ASN A 135      -8.282  -3.669   8.232  1.00 10.00      A   
ATOM    715  O   ASN A 135      -7.682  -3.778   7.157  1.00 10.00      A   
ATOM    716  N   ASN A 136      -8.003  -2.717   9.116  1.00 10.00      A   
ATOM    717  HN  ASN A 136      -8.486  -2.699   9.970  1.00 10.00      A   
ATOM    718  CA  ASN A 136      -6.980  -1.710   8.858  1.00 10.00      A   
ATOM    719  CB  ASN A 136      -7.447  -0.322   9.311  1.00 10.00      A   
ATOM    720  CG  ASN A 136      -8.819   0.050   8.798  1.00 10.00      A   
ATOM    721  OD1 ASN A 136      -8.967   0.502   7.667  1.00 10.00      A   
ATOM    722  ND2 ASN A 136      -9.830  -0.122   9.637  1.00 10.00      A   
ATOM    723 HD21 ASN A 136      -9.631  -0.477  10.531  1.00 10.00      A   
ATOM    724 HD22 ASN A 136     -10.737   0.114   9.331  1.00 10.00      A   
ATOM    725  C   ASN A 136      -5.682  -2.035   9.575  1.00 10.00      A   
ATOM    726  O   ASN A 136      -5.670  -2.729  10.593  1.00 10.00      A   
ATOM    727  N   ASN A 137      -4.593  -1.531   9.025  1.00 10.00      A   
ATOM    728  HN  ASN A 137      -4.675  -1.022   8.188  1.00 10.00      A   
ATOM    729  CA  ASN A 137      -3.277  -1.717   9.612  1.00 10.00      A   
ATOM    730  CB  ASN A 137      -2.245  -1.935   8.502  1.00 10.00      A   
ATOM    731  CG  ASN A 137      -0.860  -2.300   9.009  1.00 10.00      A   
ATOM    732  OD1 ASN A 137      -0.510  -2.058  10.163  1.00 10.00      A   
ATOM    733  ND2 ASN A 137      -0.056  -2.874   8.134  1.00 10.00      A   
ATOM    734 HD21 ASN A 137      -0.394  -3.026   7.226  1.00 10.00      A   
ATOM    735 HD22 ASN A 137       0.849  -3.122   8.426  1.00 10.00      A   
ATOM    736  C   ASN A 137      -2.925  -0.462  10.393  1.00 10.00      A   
ATOM    737  O   ASN A 137      -2.356   0.478   9.844  1.00 10.00      A   
ATOM    738  N   ASN A 138      -3.279  -0.439  11.668  1.00 10.00      A   
ATOM    739  HN  ASN A 138      -3.720  -1.226  12.058  1.00 10.00      A   
ATOM    740  CA  ASN A 138      -3.017   0.723  12.507  1.00 10.00      A   
ATOM    741  CB  ASN A 138      -4.093   0.893  13.586  1.00 10.00      A   
ATOM    742  CG  ASN A 138      -5.354   1.557  13.059  1.00 10.00      A   
ATOM    743  OD1 ASN A 138      -5.309   2.361  12.126  1.00 10.00      A   
ATOM    744  ND2 ASN A 138      -6.490   1.227  13.655  1.00 10.00      A   
ATOM    745 HD21 ASN A 138      -6.456   0.583  14.395  1.00 10.00      A   
ATOM    746 HD22 ASN A 138      -7.321   1.640  13.332  1.00 10.00      A   
ATOM    747  C   ASN A 138      -1.622   0.676  13.116  1.00 10.00      A   
ATOM    748  O   ASN A 138      -1.452   0.809  14.329  1.00 10.00      A   
ATOM    749  N   ILE A 139      -0.631   0.457  12.262  1.00 10.00      A   
ATOM    750  HN  ILE A 139      -0.848   0.325  11.315  1.00 10.00      A   
ATOM    751  CA  ILE A 139       0.764   0.407  12.679  1.00 10.00      A   
ATOM    752  CB  ILE A 139       1.304  -1.039  12.777  1.00 10.00      A   
ATOM    753  CG1 ILE A 139       0.423  -1.899  13.686  1.00 10.00      A   
ATOM    754  CG2 ILE A 139       2.742  -1.035  13.284  1.00 10.00      A   
ATOM    755  CD1 ILE A 139       0.844  -3.351  13.744  1.00 10.00      A   
ATOM    756  C   ILE A 139       1.617   1.175  11.676  1.00 10.00      A   
ATOM    757  O   ILE A 139       2.110   2.262  11.961  1.00 10.00      A   
ATOM    758  N   ASN A 140       1.761   0.606  10.486  1.00 10.00      A   
ATOM    759  HN  ASN A 140       1.322  -0.255  10.312  1.00 10.00      A   
ATOM    760  CA  ASN A 140       2.551   1.225   9.429  1.00 10.00      A   
ATOM    761  CB  ASN A 140       3.966   0.629   9.420  1.00 10.00      A   
ATOM    762  CG  ASN A 140       4.963   1.445   8.618  1.00 10.00      A   
ATOM    763  OD1 ASN A 140       4.799   2.653   8.433  1.00 10.00      A   
ATOM    764  ND2 ASN A 140       6.015   0.791   8.150  1.00 10.00      A   
ATOM    765 HD21 ASN A 140       6.088  -0.171   8.345  1.00 10.00      A   
ATOM    766 HD22 ASN A 140       6.680   1.291   7.629  1.00 10.00      A   
ATOM    767  C   ASN A 140       1.873   1.022   8.072  1.00 10.00      A   
ATOM    768  O   ASN A 140       2.368   0.282   7.221  1.00 10.00      A   
ATOM    769  N   PRO A 141       0.715   1.673   7.855  1.00 10.00      A   
ATOM    770  CA  PRO A 141      -0.043   1.545   6.610  1.00 10.00      A   
ATOM    771  CB  PRO A 141      -1.461   1.874   7.067  1.00 10.00      A   
ATOM    772  CG  PRO A 141      -1.271   2.897   8.136  1.00 10.00      A   
ATOM    773  CD  PRO A 141       0.041   2.579   8.810  1.00 10.00      A   
ATOM    774  C   PRO A 141       0.390   2.537   5.531  1.00 10.00      A   
ATOM    775  O   PRO A 141       0.034   2.383   4.364  1.00 10.00      A   
ATOM    776  N   GLY A 142       1.163   3.543   5.913  1.00 10.00      A   
ATOM    777  HN  GLY A 142       1.453   3.604   6.853  1.00 10.00      A   
ATOM    778  CA  GLY A 142       1.598   4.541   4.956  1.00 10.00      A   
ATOM    779  C   GLY A 142       3.084   4.479   4.681  1.00 10.00      A   
ATOM    780  O   GLY A 142       3.710   5.496   4.365  1.00 10.00      A   
ATOM    781  N   ALA A 143       3.652   3.289   4.806  1.00 10.00      A   
ATOM    782  HN  ALA A 143       3.101   2.521   5.062  1.00 10.00      A   
ATOM    783  CA  ALA A 143       5.073   3.095   4.567  1.00 10.00      A   
ATOM    784  CB  ALA A 143       5.498   1.700   4.987  1.00 10.00      A   
ATOM    785  C   ALA A 143       5.417   3.342   3.104  1.00 10.00      A   
ATOM    786  O   ALA A 143       4.732   2.847   2.205  1.00 10.00      A   
ATOM    787  N   ASN A 144       6.462   4.137   2.882  1.00 10.00      A   
ATOM    788  HN  ASN A 144       6.937   4.516   3.655  1.00 10.00      A   
ATOM    789  CA  ASN A 144       6.932   4.475   1.534  1.00 10.00      A   
ATOM    790  CB  ASN A 144       7.356   3.222   0.749  1.00 10.00      A   
ATOM    791  CG  ASN A 144       8.334   2.337   1.500  1.00 10.00      A   
ATOM    792  OD1 ASN A 144       9.523   2.644   1.587  1.00 10.00      A   
ATOM    793  ND2 ASN A 144       7.840   1.225   2.032  1.00 10.00      A   
ATOM    794 HD21 ASN A 144       6.886   1.039   1.910  1.00 10.00      A   
ATOM    795 HD22 ASN A 144       8.451   0.626   2.526  1.00 10.00      A   
ATOM    796  C   ASN A 144       5.873   5.248   0.755  1.00 10.00      A   
ATOM    797  O   ASN A 144       5.940   5.341  -0.470  1.00 10.00      A   
ATOM    798  N   ASN A 145       4.892   5.794   1.478  1.00 10.00      A   
ATOM    799  HN  ASN A 145       4.904   5.675   2.451  1.00 10.00      A   
ATOM    800  CA  ASN A 145       3.792   6.557   0.875  1.00 10.00      A   
ATOM    801  CB  ASN A 145       4.314   7.787   0.113  1.00 10.00      A   
ATOM    802  CG  ASN A 145       3.224   8.799  -0.199  1.00 10.00      A   
ATOM    803  OD1 ASN A 145       2.677   9.440   0.701  1.00 10.00      A   
ATOM    804  ND2 ASN A 145       2.908   8.961  -1.475  1.00 10.00      A   
ATOM    805 HD21 ASN A 145       3.390   8.422  -2.150  1.00 10.00      A   
ATOM    806 HD22 ASN A 145       2.206   9.605  -1.698  1.00 10.00      A   
ATOM    807  C   ASN A 145       2.942   5.664  -0.033  1.00 10.00      A   
ATOM    808  O   ASN A 145       2.141   6.139  -0.836  1.00 10.00      A   
ATOM    809  N   GLY A 146       3.113   4.357   0.116  1.00 10.00      A   
ATOM    810  HN  GLY A 146       3.752   4.029   0.784  1.00 10.00      A   
ATOM    811  CA  GLY A 146       2.370   3.413  -0.692  1.00 10.00      A   
ATOM    812  C   GLY A 146       3.069   3.112  -2.001  1.00 10.00      A   
ATOM    813  O   GLY A 146       2.658   2.222  -2.744  1.00 10.00      A   
ATOM    814  N   GLU A 147       4.130   3.856  -2.282  1.00 10.00      A   
ATOM    815  HN  GLU A 147       4.414   4.544  -1.643  1.00 10.00      A   
ATOM    816  CA  GLU A 147       4.891   3.670  -3.506  1.00 10.00      A   
ATOM    817  CB  GLU A 147       5.781   4.886  -3.775  1.00 10.00      A   
ATOM    818  CG  GLU A 147       5.222   5.861  -4.797  1.00 10.00      A   
ATOM    819  CD  GLU A 147       3.966   6.560  -4.322  1.00 10.00      A   
ATOM    820  OE1 GLU A 147       2.859   6.132  -4.716  1.00 10.00      A   
ATOM    821  OE2 GLU A 147       4.083   7.554  -3.569  1.00 10.00      A   
ATOM    822  C   GLU A 147       5.746   2.416  -3.409  1.00 10.00      A   
ATOM    823  O   GLU A 147       6.231   2.071  -2.330  1.00 10.00      A   
ATOM    824  N   LEU A 148       5.916   1.730  -4.530  1.00 10.00      A   
ATOM    825  HN  LEU A 148       5.494   2.048  -5.353  1.00 10.00      A   
ATOM    826  CA  LEU A 148       6.716   0.517  -4.567  1.00 10.00      A   
ATOM    827  CB  LEU A 148       6.365  -0.326  -5.797  1.00 10.00      A   
ATOM    828  CG  LEU A 148       4.886  -0.682  -5.968  1.00 10.00      A   
ATOM    829  CD1 LEU A 148       4.193   0.294  -6.908  1.00 10.00      A   
ATOM    830  CD2 LEU A 148       4.725  -2.113  -6.452  1.00 10.00      A   
ATOM    831  C   LEU A 148       8.197   0.868  -4.571  1.00 10.00      A   
ATOM    832  O   LEU A 148       8.720   1.385  -5.560  1.00 10.00      A   
ATOM    833  N   ASN A 149       8.856   0.600  -3.457  1.00 10.00      A   
ATOM    834  HN  ASN A 149       8.378   0.179  -2.712  1.00 10.00      A   
ATOM    835  CA  ASN A 149      10.276   0.890  -3.312  1.00 10.00      A   
ATOM    836  CB  ASN A 149      10.629   1.064  -1.827  1.00 10.00      A   
ATOM    837  CG  ASN A 149      12.074   1.471  -1.593  1.00 10.00      A   
ATOM    838  OD1 ASN A 149      12.703   2.100  -2.443  1.00 10.00      A   
ATOM    839  ND2 ASN A 149      12.618   1.106  -0.443  1.00 10.00      A   
ATOM    840 HD21 ASN A 149      12.066   0.593   0.194  1.00 10.00      A   
ATOM    841 HD22 ASN A 149      13.550   1.363  -0.268  1.00 10.00      A   
ATOM    842  C   ASN A 149      11.113  -0.222  -3.933  1.00 10.00      A   
ATOM    843  O   ASN A 149      10.684  -1.373  -3.993  1.00 10.00      A   
ATOM    844  N   GLN A 150      12.304   0.128  -4.405  1.00 10.00      A   
ATOM    845  HN  GLN A 150      12.592   1.063  -4.326  1.00 10.00      A   
ATOM    846  CA  GLN A 150      13.201  -0.842  -5.019  1.00 10.00      A   
ATOM    847  CB  GLN A 150      14.345  -0.144  -5.755  1.00 10.00      A   
ATOM    848  CG  GLN A 150      13.985   0.362  -7.145  1.00 10.00      A   
ATOM    849  CD  GLN A 150      13.073   1.573  -7.119  1.00 10.00      A   
ATOM    850  OE1 GLN A 150      13.534   2.709  -7.046  1.00 10.00      A   
ATOM    851  NE2 GLN A 150      11.771   1.343  -7.188  1.00 10.00      A   
ATOM    852 HE21 GLN A 150      11.464   0.414  -7.254  1.00 10.00      A   
ATOM    853 HE22 GLN A 150      11.164   2.115  -7.155  1.00 10.00      A   
ATOM    854  C   GLN A 150      13.748  -1.792  -3.965  1.00 10.00      A   
ATOM    855  O   GLN A 150      14.186  -2.901  -4.272  1.00 10.00      A   
ATOM    856  N   GLN A 151      13.727  -1.336  -2.721  1.00 10.00      A   
ATOM    857  HN  GLN A 151      13.381  -0.437  -2.551  1.00 10.00      A   
ATOM    858  CA  GLN A 151      14.190  -2.137  -1.602  1.00 10.00      A   
ATOM    859  CB  GLN A 151      15.092  -1.313  -0.678  1.00 10.00      A   
ATOM    860  CG  GLN A 151      15.971  -0.291  -1.377  1.00 10.00      A   
ATOM    861  CD  GLN A 151      16.178   0.943  -0.525  1.00 10.00      A   
ATOM    862  OE1 GLN A 151      15.418   1.909  -0.616  1.00 10.00      A   
ATOM    863  NE2 GLN A 151      17.189   0.912   0.323  1.00 10.00      A   
ATOM    864 HE21 GLN A 151      17.746   0.106   0.352  1.00 10.00      A   
ATOM    865 HE22 GLN A 151      17.332   1.693   0.910  1.00 10.00      A   
ATOM    866  C   GLN A 151      12.982  -2.618  -0.810  1.00 10.00      A   
ATOM    867  O   GLN A 151      12.336  -1.825  -0.126  1.00 10.00      A   
ATOM    868  N   PRO A 152      12.639  -3.910  -0.919  1.00 10.00      A   
ATOM    869  CA  PRO A 152      11.500  -4.484  -0.197  1.00 10.00      A   
ATOM    870  CB  PRO A 152      11.570  -5.976  -0.537  1.00 10.00      A   
ATOM    871  CG  PRO A 152      12.327  -6.031  -1.818  1.00 10.00      A   
ATOM    872  CD  PRO A 152      13.323  -4.910  -1.753  1.00 10.00      A   
ATOM    873  C   PRO A 152      11.646  -4.277   1.304  1.00 10.00      A   
ATOM    874  O   PRO A 152      12.751  -4.368   1.846  1.00 10.00      A   
ATOM    875  N   ASP A 153      10.531  -3.999   1.963  1.00 10.00      A   
ATOM    876  HN  ASP A 153       9.683  -3.971   1.472  1.00 10.00      A   
ATOM    877  CA  ASP A 153      10.523  -3.762   3.399  1.00 10.00      A   
ATOM    878  CB  ASP A 153       9.120  -3.362   3.872  1.00 10.00      A   
ATOM    879  CG  ASP A 153       8.539  -2.213   3.065  1.00 10.00      A   
ATOM    880  OD1 ASP A 153       7.690  -2.473   2.179  1.00 10.00      A   
ATOM    881  OD2 ASP A 153       8.941  -1.050   3.299  1.00 10.00      A   
ATOM    882  C   ASP A 153      11.017  -5.000   4.133  1.00 10.00      A   
ATOM    883  O   ASP A 153      10.336  -6.023   4.188  1.00 10.00      A   
ATOM    884  N   GLY A 154      12.215  -4.899   4.677  1.00 10.00      A   
ATOM    885  HN  GLY A 154      12.698  -4.044   4.610  1.00 10.00      A   
ATOM    886  CA  GLY A 154      12.823  -6.013   5.372  1.00 10.00      A   
ATOM    887  C   GLY A 154      14.211  -6.273   4.825  1.00 10.00      A   
ATOM    888  O   GLY A 154      14.897  -7.211   5.239  1.00 10.00      A   
ATOM    889  N   TYR A 155      14.607  -5.436   3.870  1.00 10.00      A   
ATOM    890  HN  TYR A 155      13.986  -4.737   3.570  1.00 10.00      A   
ATOM    891  CA  TYR A 155      15.915  -5.526   3.235  1.00 10.00      A   
ATOM    892  CB  TYR A 155      15.931  -4.654   1.971  1.00 10.00      A   
ATOM    893  CG  TYR A 155      16.926  -5.072   0.908  1.00 10.00      A   
ATOM    894  CD1 TYR A 155      18.236  -4.604   0.924  1.00 10.00      A   
ATOM    895  CD2 TYR A 155      16.552  -5.925  -0.121  1.00 10.00      A   
ATOM    896  CE1 TYR A 155      19.142  -4.974  -0.052  1.00 10.00      A   
ATOM    897  CE2 TYR A 155      17.451  -6.301  -1.100  1.00 10.00      A   
ATOM    898  CZ  TYR A 155      18.745  -5.824  -1.060  1.00 10.00      A   
ATOM    899  OH  TYR A 155      19.642  -6.201  -2.036  1.00 10.00      A   
ATOM    900  HH  TYR A 155      20.525  -6.265  -1.655  1.00 10.00      A   
ATOM    901  C   TYR A 155      17.002  -5.057   4.197  1.00 10.00      A   
ATOM    902  O   TYR A 155      18.140  -5.517   4.133  1.00 10.00      A   
ATOM    903  N   SER A 156      16.640  -4.141   5.087  1.00 10.00      A   
ATOM    904  HN  SER A 156      15.711  -3.817   5.093  1.00 10.00      A   
ATOM    905  CA  SER A 156      17.582  -3.604   6.059  1.00 10.00      A   
ATOM    906  CB  SER A 156      17.185  -2.171   6.420  1.00 10.00      A   
ATOM    907  OG  SER A 156      16.573  -1.519   5.317  1.00 10.00      A   
ATOM    908  HG  SER A 156      15.710  -1.930   5.139  1.00 10.00      A   
ATOM    909  C   SER A 156      17.622  -4.477   7.317  1.00 10.00      A   
ATOM    910  O   SER A 156      16.620  -5.094   7.680  1.00 10.00      A   
ATOM    911  N   PRO A 157      18.782  -4.528   8.002  1.00 10.00      A   
ATOM    912  CA  PRO A 157      18.957  -5.329   9.224  1.00 10.00      A   
ATOM    913  CB  PRO A 157      20.387  -4.998   9.679  1.00 10.00      A   
ATOM    914  CG  PRO A 157      20.761  -3.758   8.938  1.00 10.00      A   
ATOM    915  CD  PRO A 157      20.014  -3.811   7.639  1.00 10.00      A   
ATOM    916  C   PRO A 157      17.945  -4.963  10.313  1.00 10.00      A   
ATOM    917  O   PRO A 157      17.457  -5.827  11.046  1.00 10.00      A   
ATOM    918  N   ALA A 158      17.635  -3.680  10.411  1.00 10.00      A   
ATOM    919  HN  ALA A 158      18.059  -3.038   9.800  1.00 10.00      A   
ATOM    920  CA  ALA A 158      16.677  -3.192  11.391  1.00 10.00      A   
ATOM    921  CB  ALA A 158      17.356  -2.233  12.357  1.00 10.00      A   
ATOM    922  C   ALA A 158      15.521  -2.510  10.674  1.00 10.00      A   
ATOM    923  O   ALA A 158      15.101  -1.410  11.034  1.00 10.00      A   
ATOM    924  N   ASP A 159      15.021  -3.174   9.644  1.00 10.00      A   
ATOM    925  HN  ASP A 159      15.402  -4.048   9.412  1.00 10.00      A   
ATOM    926  CA  ASP A 159      13.921  -2.648   8.847  1.00 10.00      A   
ATOM    927  CB  ASP A 159      13.834  -3.375   7.506  1.00 10.00      A   
ATOM    928  CG  ASP A 159      13.535  -2.447   6.344  1.00 10.00      A   
ATOM    929  OD1 ASP A 159      12.737  -1.499   6.519  1.00 10.00      A   
ATOM    930  OD2 ASP A 159      14.103  -2.665   5.251  1.00 10.00      A   
ATOM    931  C   ASP A 159      12.591  -2.763   9.581  1.00 10.00      A   
ATOM    932  O   ASP A 159      12.501  -3.379  10.650  1.00 10.00      A   
ATOM    933  N   LEU A 160      11.564  -2.173   8.994  1.00 10.00      A   
ATOM    934  HN  LEU A 160      11.705  -1.720   8.131  1.00 10.00      A   
ATOM    935  CA  LEU A 160      10.229  -2.190   9.565  1.00 10.00      A   
ATOM    936  CB  LEU A 160       9.868  -0.804  10.113  1.00 10.00      A   
ATOM    937  CG  LEU A 160       8.569  -0.703  10.916  1.00 10.00      A   
ATOM    938  CD1 LEU A 160       8.658  -1.517  12.200  1.00 10.00      A   
ATOM    939  CD2 LEU A 160       8.246   0.751  11.218  1.00 10.00      A   
ATOM    940  C   LEU A 160       9.218  -2.619   8.505  1.00 10.00      A   
ATOM    941  O   LEU A 160       9.077  -1.960   7.472  1.00 10.00      A   
ATOM    942  N   PRO A 161       8.531  -3.748   8.734  1.00 10.00      A   
ATOM    943  CA  PRO A 161       7.527  -4.273   7.800  1.00 10.00      A   
ATOM    944  CB  PRO A 161       7.005  -5.535   8.500  1.00 10.00      A   
ATOM    945  CG  PRO A 161       8.078  -5.905   9.465  1.00 10.00      A   
ATOM    946  CD  PRO A 161       8.684  -4.609   9.916  1.00 10.00      A   
ATOM    947  C   PRO A 161       6.383  -3.287   7.575  1.00 10.00      A   
ATOM    948  O   PRO A 161       6.101  -2.434   8.423  1.00 10.00      A   
ATOM    949  N   ALA A 162       5.733  -3.407   6.428  1.00 10.00      A   
ATOM    950  HN  ALA A 162       6.007  -4.109   5.796  1.00 10.00      A   
ATOM    951  CA  ALA A 162       4.627  -2.531   6.081  1.00 10.00      A   
ATOM    952  CB  ALA A 162       4.981  -1.690   4.866  1.00 10.00      A   
ATOM    953  C   ALA A 162       3.355  -3.331   5.828  1.00 10.00      A   
ATOM    954  O   ALA A 162       2.464  -3.375   6.673  1.00 10.00      A   
ATOM    955  N   GLY A 163       3.273  -3.960   4.661  1.00 10.00      A   
ATOM    956  HN  GLY A 163       4.018  -3.889   4.021  1.00 10.00      A   
ATOM    957  CA  GLY A 163       2.103  -4.749   4.321  1.00 10.00      A   
ATOM    958  C   GLY A 163       1.049  -3.939   3.593  1.00 10.00      A   
ATOM    959  O   GLY A 163       0.412  -4.426   2.657  1.00 10.00      A   
ATOM    960  N   GLY A 164       0.856  -2.701   4.030  1.00 10.00      A   
ATOM    961  HN  GLY A 164       1.374  -2.378   4.797  1.00 10.00      A   
ATOM    962  CA  GLY A 164      -0.121  -1.834   3.406  1.00 10.00      A   
ATOM    963  C   GLY A 164      -1.214  -1.418   4.371  1.00 10.00      A   
ATOM    964  O   GLY A 164      -1.180  -1.795   5.540  1.00 10.00      A   
ATOM    965  N   PRO A 165      -2.196  -0.631   3.907  1.00 10.00      A   
ATOM    966  CA  PRO A 165      -3.307  -0.162   4.741  1.00 10.00      A   
ATOM    967  CB  PRO A 165      -4.028   0.862   3.849  1.00 10.00      A   
ATOM    968  CG  PRO A 165      -3.084   1.145   2.729  1.00 10.00      A   
ATOM    969  CD  PRO A 165      -2.293  -0.112   2.536  1.00 10.00      A   
ATOM    970  C   PRO A 165      -4.266  -1.288   5.127  1.00 10.00      A   
ATOM    971  O   PRO A 165      -4.858  -1.266   6.206  1.00 10.00      A   
ATOM    972  N   GLN A 166      -4.411  -2.269   4.246  1.00 10.00      A   
ATOM    973  HN  GLN A 166      -3.896  -2.243   3.412  1.00 10.00      A   
ATOM    974  CA  GLN A 166      -5.303  -3.397   4.497  1.00 10.00      A   
ATOM    975  CB  GLN A 166      -5.981  -3.842   3.198  1.00 10.00      A   
ATOM    976  CG  GLN A 166      -6.561  -2.709   2.367  1.00 10.00      A   
ATOM    977  CD  GLN A 166      -7.243  -3.201   1.104  1.00 10.00      A   
ATOM    978  OE1 GLN A 166      -7.830  -4.285   1.077  1.00 10.00      A   
ATOM    979  NE2 GLN A 166      -7.163  -2.414   0.044  1.00 10.00      A   
ATOM    980 HE21 GLN A 166      -6.673  -1.566   0.131  1.00 10.00      A   
ATOM    981 HE22 GLN A 166      -7.594  -2.709  -0.785  1.00 10.00      A   
ATOM    982  C   GLN A 166      -4.525  -4.565   5.093  1.00 10.00      A   
ATOM    983  O   GLN A 166      -3.362  -4.780   4.750  1.00 10.00      A   
ATOM    984  N   SER A 167      -5.157  -5.305   5.991  1.00 10.00      A   
ATOM    985  HN  SER A 167      -6.079  -5.074   6.247  1.00 10.00      A   
ATOM    986  CA  SER A 167      -4.509  -6.449   6.616  1.00 10.00      A   
ATOM    987  CB  SER A 167      -4.991  -6.597   8.058  1.00 10.00      A   
ATOM    988  OG  SER A 167      -4.988  -5.337   8.713  1.00 10.00      A   
ATOM    989  HG  SER A 167      -4.725  -4.655   8.086  1.00 10.00      A   
ATOM    990  C   SER A 167      -4.773  -7.724   5.814  1.00 10.00      A   
ATOM    991  O   SER A 167      -3.853  -8.324   5.252  1.00 10.00      A   
ATOM    992  N   PHE A 168      -6.037  -8.123   5.754  1.00 10.00      A   
ATOM    993  HN  PHE A 168      -6.726  -7.602   6.224  1.00 10.00      A   
ATOM    994  CA  PHE A 168      -6.429  -9.315   5.016  1.00 10.00      A   
ATOM    995  CB  PHE A 168      -7.667  -9.956   5.650  1.00 10.00      A   
ATOM    996  CG  PHE A 168      -7.394 -10.682   6.936  1.00 10.00      A   
ATOM    997  CD1 PHE A 168      -6.937 -11.989   6.923  1.00 10.00      A   
ATOM    998  CD2 PHE A 168      -7.598 -10.061   8.156  1.00 10.00      A   
ATOM    999  CE1 PHE A 168      -6.690 -12.664   8.103  1.00 10.00      A   
ATOM   1000  CE2 PHE A 168      -7.353 -10.729   9.340  1.00 10.00      A   
ATOM   1001  CZ  PHE A 168      -6.897 -12.032   9.314  1.00 10.00      A   
ATOM   1002  C   PHE A 168      -6.707  -8.979   3.555  1.00 10.00      A   
ATOM   1003  O   PHE A 168      -7.472  -8.060   3.254  1.00 10.00      A   
ATOM   1004  N   TRP A 169      -6.079  -9.722   2.657  1.00 10.00      A   
ATOM   1005  HN  TRP A 169      -5.485 -10.440   2.966  1.00 10.00      A   
ATOM   1006  CA  TRP A 169      -6.260  -9.516   1.226  1.00 10.00      A   
ATOM   1007  CB  TRP A 169      -4.953  -9.781   0.472  1.00 10.00      A   
ATOM   1008  CG  TRP A 169      -3.876  -8.770   0.736  1.00 10.00      A   
ATOM   1009  CD1 TRP A 169      -3.983  -7.623   1.474  1.00 10.00      A   
ATOM   1010  CD2 TRP A 169      -2.527  -8.813   0.256  1.00 10.00      A   
ATOM   1011  NE1 TRP A 169      -2.785  -6.955   1.487  1.00 10.00      A   
ATOM   1012  HE1 TRP A 169      -2.610  -6.105   1.953  1.00 10.00      A   
ATOM   1013  CE2 TRP A 169      -1.873  -7.664   0.747  1.00 10.00      A   
ATOM   1014  CE3 TRP A 169      -1.807  -9.711  -0.537  1.00 10.00      A   
ATOM   1015  CZ2 TRP A 169      -0.536  -7.392   0.471  1.00 10.00      A   
ATOM   1016  CZ3 TRP A 169      -0.481  -9.438  -0.811  1.00 10.00      A   
ATOM   1017  CH2 TRP A 169       0.142  -8.289  -0.308  1.00 10.00      A   
ATOM   1018  C   TRP A 169      -7.358 -10.436   0.710  1.00 10.00      A   
ATOM   1019  O   TRP A 169      -7.243 -11.660   0.798  1.00 10.00      A   
ATOM   1020  N   ILE A 170      -8.420  -9.851   0.176  1.00 10.00      A   
ATOM   1021  HN  ILE A 170      -8.442  -8.873   0.102  1.00 10.00      A   
ATOM   1022  CA  ILE A 170      -9.545 -10.632  -0.326  1.00 10.00      A   
ATOM   1023  CB  ILE A 170     -10.896 -10.088   0.192  1.00 10.00      A   
ATOM   1024  CG1 ILE A 170     -10.710  -9.318   1.501  1.00 10.00      A   
ATOM   1025  CG2 ILE A 170     -11.893 -11.225   0.377  1.00 10.00      A   
ATOM   1026  CD1 ILE A 170     -11.897  -8.455   1.870  1.00 10.00      A   
ATOM   1027  C   ILE A 170      -9.583 -10.634  -1.847  1.00 10.00      A   
ATOM   1028  O   ILE A 170      -9.218  -9.648  -2.487  1.00 10.00      A   
ATOM   1029  N   ASN A 171     -10.025 -11.750  -2.411  1.00 10.00      A   
ATOM   1030  HN  ASN A 171     -10.278 -12.503  -1.834  1.00 10.00      A   
ATOM   1031  CA  ASN A 171     -10.145 -11.902  -3.854  1.00 10.00      A   
ATOM   1032  CB  ASN A 171      -9.995 -13.390  -4.206  1.00 10.00      A   
ATOM   1033  CG  ASN A 171      -9.463 -13.653  -5.604  1.00 10.00      A   
ATOM   1034  OD1 ASN A 171      -9.670 -12.864  -6.526  1.00 10.00      A   
ATOM   1035  ND2 ASN A 171      -8.778 -14.773  -5.775  1.00 10.00      A   
ATOM   1036 HD21 ASN A 171      -8.653 -15.365  -4.995  1.00 10.00      A   
ATOM   1037 HD22 ASN A 171      -8.430 -14.974  -6.669  1.00 10.00      A   
ATOM   1038  C   ASN A 171     -11.526 -11.406  -4.290  1.00 10.00      A   
ATOM   1039  O   ASN A 171     -12.282 -10.873  -3.479  1.00 10.00      A   
ATOM   1040  N   SER A 172     -11.856 -11.584  -5.562  1.00 10.00      A   
ATOM   1041  HN  SER A 172     -11.205 -11.995  -6.173  1.00 10.00      A   
ATOM   1042  CA  SER A 172     -13.152 -11.169  -6.083  1.00 10.00      A   
ATOM   1043  CB  SER A 172     -13.118 -11.161  -7.614  1.00 10.00      A   
ATOM   1044  OG  SER A 172     -11.919 -10.567  -8.087  1.00 10.00      A   
ATOM   1045  HG  SER A 172     -12.110  -9.679  -8.405  1.00 10.00      A   
ATOM   1046  C   SER A 172     -14.249 -12.107  -5.578  1.00 10.00      A   
ATOM   1047  O   SER A 172     -15.441 -11.804  -5.665  1.00 10.00      A   
ATOM   1048  N   GLU A 173     -13.824 -13.243  -5.043  1.00 10.00      A   
ATOM   1049  HN  GLU A 173     -12.862 -13.408  -4.996  1.00 10.00      A   
ATOM   1050  CA  GLU A 173     -14.733 -14.242  -4.507  1.00 10.00      A   
ATOM   1051  CB  GLU A 173     -14.095 -15.629  -4.635  1.00 10.00      A   
ATOM   1052  CG  GLU A 173     -13.776 -16.050  -6.060  1.00 10.00      A   
ATOM   1053  CD  GLU A 173     -14.883 -16.870  -6.688  1.00 10.00      A   
ATOM   1054  OE1 GLU A 173     -15.207 -17.950  -6.151  1.00 10.00      A   
ATOM   1055  OE2 GLU A 173     -15.424 -16.448  -7.733  1.00 10.00      A   
ATOM   1056  C   GLU A 173     -15.003 -13.951  -3.036  1.00 10.00      A   
ATOM   1057  O   GLU A 173     -14.441 -13.009  -2.476  1.00 10.00      A   
ATOM   1058  N   LEU A 174     -15.871 -14.761  -2.428  1.00 10.00      A   
ATOM   1059  HN  LEU A 174     -16.292 -15.475  -2.956  1.00 10.00      A   
ATOM   1060  CA  LEU A 174     -16.228 -14.639  -1.007  1.00 10.00      A   
ATOM   1061  CB  LEU A 174     -14.986 -14.655  -0.111  1.00 10.00      A   
ATOM   1062  CG  LEU A 174     -14.018 -15.819  -0.327  1.00 10.00      A   
ATOM   1063  CD1 LEU A 174     -12.720 -15.576   0.426  1.00 10.00      A   
ATOM   1064  CD2 LEU A 174     -14.655 -17.130   0.103  1.00 10.00      A   
ATOM   1065  C   LEU A 174     -17.102 -13.422  -0.699  1.00 10.00      A   
ATOM   1066  O   LEU A 174     -18.082 -13.530   0.040  1.00 10.00      A   
ATOM   1067  N   ILE A 175     -16.739 -12.272  -1.253  1.00 10.00      A   
ATOM   1068  HN  ILE A 175     -15.943 -12.254  -1.830  1.00 10.00      A   
ATOM   1069  CA  ILE A 175     -17.483 -11.038  -1.033  1.00 10.00      A   
ATOM   1070  CB  ILE A 175     -16.714  -9.793  -1.545  1.00 10.00      A   
ATOM   1071  CG1 ILE A 175     -17.545  -8.517  -1.373  1.00 10.00      A   
ATOM   1072  CG2 ILE A 175     -16.272  -9.970  -2.992  1.00 10.00      A   
ATOM   1073  CD1 ILE A 175     -16.804  -7.247  -1.731  1.00 10.00      A   
ATOM   1074  C   ILE A 175     -18.879 -11.109  -1.656  1.00 10.00      A   
ATOM   1075  O   ILE A 175     -19.036 -11.481  -2.824  1.00 10.00      A   
ATOM   1076  N   GLU A 176     -19.883 -10.767  -0.856  1.00 10.00      A   
ATOM   1077  HN  GLU A 176     -19.681 -10.493   0.067  1.00 10.00      A   
ATOM   1078  CA  GLU A 176     -21.271 -10.788  -1.298  1.00 10.00      A   
ATOM   1079  CB  GLU A 176     -22.100 -11.662  -0.348  1.00 10.00      A   
ATOM   1080  CG  GLU A 176     -23.590 -11.717  -0.659  1.00 10.00      A   
ATOM   1081  CD  GLU A 176     -23.910 -12.522  -1.902  1.00 10.00      A   
ATOM   1082  OE1 GLU A 176     -23.794 -13.765  -1.860  1.00 10.00      A   
ATOM   1083  OE2 GLU A 176     -24.295 -11.919  -2.923  1.00 10.00      A   
ATOM   1084  C   GLU A 176     -21.842  -9.375  -1.332  1.00 10.00      A   
ATOM   1085  O   GLU A 176     -22.483  -8.978  -2.305  1.00 10.00      A   
ATOM   1086  N   SER A 177     -21.597  -8.617  -0.270  1.00 10.00      A   
ATOM   1087  HN  SER A 177     -21.063  -8.981   0.467  1.00 10.00      A   
ATOM   1088  CA  SER A 177     -22.101  -7.256  -0.174  1.00 10.00      A   
ATOM   1089  CB  SER A 177     -23.073  -7.149   1.008  1.00 10.00      A   
ATOM   1090  OG  SER A 177     -23.840  -5.956   0.947  1.00 10.00      A   
ATOM   1091  HG  SER A 177     -23.469  -5.296   1.563  1.00 10.00      A   
ATOM   1092  C   SER A 177     -20.962  -6.262   0.002  1.00 10.00      A   
ATOM   1093  O   SER A 177     -20.146  -6.395   0.913  1.00 10.00      A   
ATOM   1094  N   LEU A 178     -20.899  -5.280  -0.884  1.00 10.00      A   
ATOM   1095  HN  LEU A 178     -21.559  -5.247  -1.613  1.00 10.00      A   
ATOM   1096  CA  LEU A 178     -19.880  -4.249  -0.817  1.00 10.00      A   
ATOM   1097  CB  LEU A 178     -19.035  -4.237  -2.093  1.00 10.00      A   
ATOM   1098  CG  LEU A 178     -17.957  -3.154  -2.173  1.00 10.00      A   
ATOM   1099  CD1 LEU A 178     -16.971  -3.291  -1.023  1.00 10.00      A   
ATOM   1100  CD2 LEU A 178     -17.241  -3.209  -3.513  1.00 10.00      A   
ATOM   1101  C   LEU A 178     -20.539  -2.894  -0.615  1.00 10.00      A   
ATOM   1102  O   LEU A 178     -21.187  -2.367  -1.521  1.00 10.00      A   
ATOM   1103  N   GLU A 179     -20.381  -2.336   0.571  1.00 10.00      A   
ATOM   1104  HN  GLU A 179     -19.844  -2.800   1.254  1.00 10.00      A   
ATOM   1105  CA  GLU A 179     -20.974  -1.049   0.889  1.00 10.00      A   
ATOM   1106  CB  GLU A 179     -21.937  -1.185   2.070  1.00 10.00      A   
ATOM   1107  CG  GLU A 179     -23.249  -1.864   1.700  1.00 10.00      A   
ATOM   1108  CD  GLU A 179     -23.750  -2.819   2.762  1.00 10.00      A   
ATOM   1109  OE1 GLU A 179     -24.584  -2.407   3.597  1.00 10.00      A   
ATOM   1110  OE2 GLU A 179     -23.328  -3.995   2.764  1.00 10.00      A   
ATOM   1111  C   GLU A 179     -19.899  -0.001   1.153  1.00 10.00      A   
ATOM   1112  O   GLU A 179     -19.159  -0.084   2.138  1.00 10.00      A   
ATOM   1113  N   VAL A 180     -19.814   0.977   0.260  1.00 10.00      A   
ATOM   1114  HN  VAL A 180     -20.447   0.994  -0.492  1.00 10.00      A   
ATOM   1115  CA  VAL A 180     -18.821   2.039   0.369  1.00 10.00      A   
ATOM   1116  CB  VAL A 180     -17.993   2.157  -0.930  1.00 10.00      A   
ATOM   1117  CG1 VAL A 180     -16.855   3.154  -0.769  1.00 10.00      A   
ATOM   1118  CG2 VAL A 180     -17.457   0.798  -1.357  1.00 10.00      A   
ATOM   1119  C   VAL A 180     -19.486   3.383   0.654  1.00 10.00      A   
ATOM   1120  O   VAL A 180     -20.478   3.742   0.018  1.00 10.00      A   
ATOM   1121  N   PHE A 181     -18.943   4.111   1.619  1.00 10.00      A   
ATOM   1122  HN  PHE A 181     -18.164   3.755   2.103  1.00 10.00      A   
ATOM   1123  CA  PHE A 181     -19.466   5.420   1.988  1.00 10.00      A   
ATOM   1124  CB  PHE A 181     -19.561   5.539   3.510  1.00 10.00      A   
ATOM   1125  CG  PHE A 181     -20.965   5.647   4.038  1.00 10.00      A   
ATOM   1126  CD1 PHE A 181     -21.478   4.681   4.886  1.00 10.00      A   
ATOM   1127  CD2 PHE A 181     -21.768   6.720   3.691  1.00 10.00      A   
ATOM   1128  CE1 PHE A 181     -22.767   4.782   5.378  1.00 10.00      A   
ATOM   1129  CE2 PHE A 181     -23.057   6.828   4.178  1.00 10.00      A   
ATOM   1130  CZ  PHE A 181     -23.557   5.858   5.023  1.00 10.00      A   
ATOM   1131  C   PHE A 181     -18.561   6.518   1.433  1.00 10.00      A   
ATOM   1132  O   PHE A 181     -17.370   6.570   1.752  1.00 10.00      A   
ATOM   1133  N   ASP A 182     -19.124   7.391   0.607  1.00 10.00      A   
ATOM   1134  HN  ASP A 182     -20.084   7.314   0.405  1.00 10.00      A   
ATOM   1135  CA  ASP A 182     -18.352   8.470   0.000  1.00 10.00      A   
ATOM   1136  CB  ASP A 182     -18.438   8.432  -1.535  1.00 10.00      A   
ATOM   1137  CG  ASP A 182     -19.686   9.084  -2.104  1.00 10.00      A   
ATOM   1138  OD1 ASP A 182     -20.723   8.398  -2.231  1.00 10.00      A   
ATOM   1139  OD2 ASP A 182     -19.631  10.282  -2.446  1.00 10.00      A   
ATOM   1140  C   ASP A 182     -18.729   9.847   0.549  1.00 10.00      A   
ATOM   1141  O   ASP A 182     -17.928  10.781   0.487  1.00 10.00      A   
ATOM   1142  N   SER A 183     -19.940   9.977   1.087  1.00 10.00      A   
ATOM   1143  HN  SER A 183     -20.539   9.196   1.122  1.00 10.00      A   
ATOM   1144  CA  SER A 183     -20.403  11.250   1.644  1.00 10.00      A   
ATOM   1145  CB  SER A 183     -20.934  12.169   0.536  1.00 10.00      A   
ATOM   1146  OG  SER A 183     -19.957  12.406  -0.461  1.00 10.00      A   
ATOM   1147  HG  SER A 183     -19.216  11.801  -0.326  1.00 10.00      A   
ATOM   1148  C   SER A 183     -21.504  11.025   2.677  1.00 10.00      A   
ATOM   1149  O   SER A 183     -22.281  10.078   2.555  1.00 10.00      A   
ATOM   1150  N   ASN A 184     -21.555  11.895   3.691  1.00 10.00      A   
ATOM   1151  HN  ASN A 184     -20.875  12.605   3.745  1.00 10.00      A   
ATOM   1152  CA  ASN A 184     -22.574  11.815   4.742  1.00 10.00      A   
ATOM   1153  CB  ASN A 184     -23.975  12.078   4.173  1.00 10.00      A   
ATOM   1154  CG  ASN A 184     -24.594  13.361   4.689  1.00 10.00      A   
ATOM   1155  OD1 ASN A 184     -24.333  13.785   5.815  1.00 10.00      A   
ATOM   1156  ND2 ASN A 184     -25.427  13.986   3.868  1.00 10.00      A   
ATOM   1157 HD21 ASN A 184     -25.595  13.585   2.989  1.00 10.00      A   
ATOM   1158 HD22 ASN A 184     -25.834  14.824   4.171  1.00 10.00      A   
ATOM   1159  C   ASN A 184     -22.538  10.471   5.459  1.00 10.00      A   
ATOM   1160  O   ASN A 184     -23.509   9.716   5.441  1.00 10.00      A   
ATOM   1161  N   ILE A 185     -21.417  10.184   6.102  1.00 10.00      A   
ATOM   1162  HN  ILE A 185     -20.686  10.843   6.107  1.00 10.00      A   
ATOM   1163  CA  ILE A 185     -21.244   8.924   6.808  1.00 10.00      A   
ATOM   1164  CB  ILE A 185     -19.760   8.507   6.851  1.00 10.00      A   
ATOM   1165  CG1 ILE A 185     -19.185   8.561   5.431  1.00 10.00      A   
ATOM   1166  CG2 ILE A 185     -19.613   7.107   7.436  1.00 10.00      A   
ATOM   1167  CD1 ILE A 185     -17.712   8.245   5.331  1.00 10.00      A   
ATOM   1168  C   ILE A 185     -21.842   8.971   8.213  1.00 10.00      A   
ATOM   1169  O   ILE A 185     -21.561   9.883   8.996  1.00 10.00      A   
ATOM   1170  N   SER A 186     -22.671   7.973   8.511  1.00 10.00      A   
ATOM   1171  HN  SER A 186     -22.843   7.289   7.830  1.00 10.00      A   
ATOM   1172  CA  SER A 186     -23.347   7.855   9.800  1.00 10.00      A   
ATOM   1173  CB  SER A 186     -24.158   6.563   9.825  1.00 10.00      A   
ATOM   1174  OG  SER A 186     -24.665   6.270   8.532  1.00 10.00      A   
ATOM   1175  HG  SER A 186     -25.295   6.963   8.270  1.00 10.00      A   
ATOM   1176  C   SER A 186     -22.371   7.883  10.978  1.00 10.00      A   
ATOM   1177  O   SER A 186     -21.209   7.489  10.847  1.00 10.00      A   
ATOM   1178  N   ALA A 187     -22.870   8.322  12.135  1.00 10.00      A   
ATOM   1179  HN  ALA A 187     -23.819   8.582  12.170  1.00 10.00      A   
ATOM   1180  CA  ALA A 187     -22.064   8.427  13.353  1.00 10.00      A   
ATOM   1181  CB  ALA A 187     -22.869   9.089  14.462  1.00 10.00      A   
ATOM   1182  C   ALA A 187     -21.522   7.075  13.819  1.00 10.00      A   
ATOM   1183  O   ALA A 187     -20.607   7.019  14.635  1.00 10.00      A   
ATOM   1184  N   LYS A 188     -22.100   5.994  13.310  1.00 10.00      A   
ATOM   1185  HN  LYS A 188     -22.851   6.105  12.689  1.00 10.00      A   
ATOM   1186  CA  LYS A 188     -21.668   4.644  13.667  1.00 10.00      A   
ATOM   1187  CB  LYS A 188     -22.615   3.614  13.045  1.00 10.00      A   
ATOM   1188  CG  LYS A 188     -22.344   2.173  13.450  1.00 10.00      A   
ATOM   1189  CD  LYS A 188     -23.024   1.202  12.497  1.00 10.00      A   
ATOM   1190  CE  LYS A 188     -22.926  -0.229  12.993  1.00 10.00      A   
ATOM   1191  NZ  LYS A 188     -23.431  -1.201  11.986  1.00 10.00      A   
ATOM   1192  HZ1 LYS A 188     -24.281  -0.822  11.524  1.00 10.00      A   
ATOM   1193  HZ2 LYS A 188     -23.676  -2.100  12.446  1.00 10.00      A   
ATOM   1194  HZ3 LYS A 188     -22.708  -1.380  11.261  1.00 10.00      A   
ATOM   1195  C   LYS A 188     -20.239   4.378  13.194  1.00 10.00      A   
ATOM   1196  O   LYS A 188     -19.513   3.587  13.792  1.00 10.00      A   
ATOM   1197  N   TYR A 189     -19.836   5.052  12.125  1.00 10.00      A   
ATOM   1198  HN  TYR A 189     -20.440   5.702  11.712  1.00 10.00      A   
ATOM   1199  CA  TYR A 189     -18.506   4.863  11.572  1.00 10.00      A   
ATOM   1200  CB  TYR A 189     -18.559   4.779  10.046  1.00 10.00      A   
ATOM   1201  CG  TYR A 189     -19.148   3.486   9.526  1.00 10.00      A   
ATOM   1202  CD1 TYR A 189     -18.542   2.267   9.805  1.00 10.00      A   
ATOM   1203  CD2 TYR A 189     -20.307   3.481   8.761  1.00 10.00      A   
ATOM   1204  CE1 TYR A 189     -19.073   1.083   9.338  1.00 10.00      A   
ATOM   1205  CE2 TYR A 189     -20.845   2.298   8.289  1.00 10.00      A   
ATOM   1206  CZ  TYR A 189     -20.223   1.103   8.582  1.00 10.00      A   
ATOM   1207  OH  TYR A 189     -20.753  -0.077   8.118  1.00 10.00      A   
ATOM   1208  HH  TYR A 189     -20.904  -0.006   7.168  1.00 10.00      A   
ATOM   1209  C   TYR A 189     -17.529   5.943  12.021  1.00 10.00      A   
ATOM   1210  O   TYR A 189     -17.792   7.143  11.881  1.00 10.00      A   
ATOM   1211  N   GLY A 190     -16.404   5.501  12.557  1.00 10.00      A   
ATOM   1212  HN  GLY A 190     -16.263   4.530  12.638  1.00 10.00      A   
ATOM   1213  CA  GLY A 190     -15.375   6.404  13.019  1.00 10.00      A   
ATOM   1214  C   GLY A 190     -14.000   5.825  12.762  1.00 10.00      A   
ATOM   1215  O   GLY A 190     -13.868   4.869  11.997  1.00 10.00      A   
ATOM   1216  N   ASP A 191     -12.983   6.408  13.390  1.00 10.00      A   
ATOM   1217  HN  ASP A 191     -13.165   7.169  13.978  1.00 10.00      A   
ATOM   1218  CA  ASP A 191     -11.598   5.950  13.238  1.00 10.00      A   
ATOM   1219  CB  ASP A 191     -11.428   4.504  13.735  1.00 10.00      A   
ATOM   1220  CG  ASP A 191     -11.399   4.374  15.246  1.00 10.00      A   
ATOM   1221  OD1 ASP A 191     -12.412   4.714  15.902  1.00 10.00      A   
ATOM   1222  OD2 ASP A 191     -10.370   3.912  15.789  1.00 10.00      A   
ATOM   1223  C   ASP A 191     -11.131   6.061  11.787  1.00 10.00      A   
ATOM   1224  O   ASP A 191     -10.491   5.148  11.261  1.00 10.00      A   
ATOM   1225  N   PHE A 192     -11.451   7.181  11.144  1.00 10.00      A   
ATOM   1226  HN  PHE A 192     -11.939   7.888  11.622  1.00 10.00      A   
ATOM   1227  CA  PHE A 192     -11.071   7.400   9.753  1.00 10.00      A   
ATOM   1228  CB  PHE A 192     -11.912   6.516   8.820  1.00 10.00      A   
ATOM   1229  CG  PHE A 192     -13.313   7.017   8.604  1.00 10.00      A   
ATOM   1230  CD1 PHE A 192     -14.305   6.776   9.541  1.00 10.00      A   
ATOM   1231  CD2 PHE A 192     -13.637   7.729   7.463  1.00 10.00      A   
ATOM   1232  CE1 PHE A 192     -15.587   7.247   9.351  1.00 10.00      A   
ATOM   1233  CE2 PHE A 192     -14.916   8.202   7.266  1.00 10.00      A   
ATOM   1234  CZ  PHE A 192     -15.894   7.955   8.209  1.00 10.00      A   
ATOM   1235  C   PHE A 192     -11.254   8.861   9.362  1.00 10.00      A   
ATOM   1236  O   PHE A 192     -12.058   9.579   9.958  1.00 10.00      A   
ATOM   1237  N   THR A 193     -10.516   9.290   8.354  1.00 10.00      A   
ATOM   1238  HN  THR A 193      -9.882   8.674   7.927  1.00 10.00      A   
ATOM   1239  CA  THR A 193     -10.607  10.655   7.871  1.00 10.00      A   
ATOM   1240  CB  THR A 193      -9.243  11.364   7.957  1.00 10.00      A   
ATOM   1241  OG1 THR A 193      -8.336  10.554   8.719  1.00 10.00      A   
ATOM   1242  HG1 THR A 193      -7.491  11.006   8.796  1.00 10.00      A   
ATOM   1243  CG2 THR A 193      -9.390  12.718   8.633  1.00 10.00      A   
ATOM   1244  C   THR A 193     -11.104  10.680   6.428  1.00 10.00      A   
ATOM   1245  O   THR A 193     -11.711  11.652   5.985  1.00 10.00      A   
ATOM   1246  N   GLY A 194     -10.852   9.595   5.703  1.00 10.00      A   
ATOM   1247  HN  GLY A 194     -10.376   8.840   6.115  1.00 10.00      A   
ATOM   1248  CA  GLY A 194     -11.277   9.508   4.318  1.00 10.00      A   
ATOM   1249  C   GLY A 194     -12.662   8.908   4.173  1.00 10.00      A   
ATOM   1250  O   GLY A 194     -13.659   9.554   4.500  1.00 10.00      A   
ATOM   1251  N   GLY A 195     -12.724   7.677   3.683  1.00 10.00      A   
ATOM   1252  HN  GLY A 195     -11.892   7.219   3.431  1.00 10.00      A   
ATOM   1253  CA  GLY A 195     -14.000   7.008   3.500  1.00 10.00      A   
ATOM   1254  C   GLY A 195     -14.038   5.640   4.153  1.00 10.00      A   
ATOM   1255  O   GLY A 195     -13.041   5.189   4.720  1.00 10.00      A   
ATOM   1256  N   VAL A 196     -15.187   4.978   4.074  1.00 10.00      A   
ATOM   1257  HN  VAL A 196     -15.941   5.386   3.598  1.00 10.00      A   
ATOM   1258  CA  VAL A 196     -15.355   3.653   4.667  1.00 10.00      A   
ATOM   1259  CB  VAL A 196     -16.436   3.660   5.774  1.00 10.00      A   
ATOM   1260  CG1 VAL A 196     -16.572   2.285   6.415  1.00 10.00      A   
ATOM   1261  CG2 VAL A 196     -16.121   4.707   6.825  1.00 10.00      A   
ATOM   1262  C   VAL A 196     -15.746   2.632   3.604  1.00 10.00      A   
ATOM   1263  O   VAL A 196     -16.618   2.892   2.774  1.00 10.00      A   
ATOM   1264  N   VAL A 197     -15.091   1.478   3.630  1.00 10.00      A   
ATOM   1265  HN  VAL A 197     -14.398   1.337   4.315  1.00 10.00      A   
ATOM   1266  CA  VAL A 197     -15.370   0.411   2.678  1.00 10.00      A   
ATOM   1267  CB  VAL A 197     -14.206   0.226   1.676  1.00 10.00      A   
ATOM   1268  CG1 VAL A 197     -14.548  -0.829   0.634  1.00 10.00      A   
ATOM   1269  CG2 VAL A 197     -13.842   1.543   1.004  1.00 10.00      A   
ATOM   1270  C   VAL A 197     -15.588  -0.902   3.426  1.00 10.00      A   
ATOM   1271  O   VAL A 197     -14.633  -1.506   3.913  1.00 10.00      A   
ATOM   1272  N   ASP A 198     -16.840  -1.334   3.529  1.00 10.00      A   
ATOM   1273  HN  ASP A 198     -17.567  -0.814   3.120  1.00 10.00      A   
ATOM   1274  CA  ASP A 198     -17.158  -2.579   4.227  1.00 10.00      A   
ATOM   1275  CB  ASP A 198     -18.293  -2.379   5.237  1.00 10.00      A   
ATOM   1276  CG  ASP A 198     -18.659  -3.659   5.976  1.00 10.00      A   
ATOM   1277  OD1 ASP A 198     -17.744  -4.369   6.443  1.00 10.00      A   
ATOM   1278  OD2 ASP A 198     -19.870  -3.952   6.109  1.00 10.00      A   
ATOM   1279  C   ASP A 198     -17.508  -3.689   3.245  1.00 10.00      A   
ATOM   1280  O   ASP A 198     -18.433  -3.556   2.439  1.00 10.00      A   
ATOM   1281  N   ALA A 199     -16.752  -4.774   3.308  1.00 10.00      A   
ATOM   1282  HN  ALA A 199     -16.027  -4.811   3.974  1.00 10.00      A   
ATOM   1283  CA  ALA A 199     -16.965  -5.918   2.436  1.00 10.00      A   
ATOM   1284  CB  ALA A 199     -15.670  -6.293   1.732  1.00 10.00      A   
ATOM   1285  C   ALA A 199     -17.498  -7.101   3.233  1.00 10.00      A   
ATOM   1286  O   ALA A 199     -16.782  -7.695   4.037  1.00 10.00      A   
ATOM   1287  N   LYS A 200     -18.759  -7.434   3.009  1.00 10.00      A   
ATOM   1288  HN  LYS A 200     -19.277  -6.924   2.343  1.00 10.00      A   
ATOM   1289  CA  LYS A 200     -19.398  -8.540   3.709  1.00 10.00      A   
ATOM   1290  CB  LYS A 200     -20.882  -8.246   3.933  1.00 10.00      A   
ATOM   1291  CG  LYS A 200     -21.143  -7.107   4.903  1.00 10.00      A   
ATOM   1292  CD  LYS A 200     -22.577  -6.615   4.809  1.00 10.00      A   
ATOM   1293  CE  LYS A 200     -22.827  -5.490   5.798  1.00 10.00      A   
ATOM   1294  NZ  LYS A 200     -23.932  -4.597   5.364  1.00 10.00      A   
ATOM   1295  HZ1 LYS A 200     -23.729  -4.213   4.411  1.00 10.00      A   
ATOM   1296  HZ2 LYS A 200     -24.032  -3.804   6.029  1.00 10.00      A   
ATOM   1297  HZ3 LYS A 200     -24.824  -5.122   5.329  1.00 10.00      A   
ATOM   1298  C   LYS A 200     -19.227  -9.846   2.941  1.00 10.00      A   
ATOM   1299  O   LYS A 200     -19.278  -9.868   1.707  1.00 10.00      A   
ATOM   1300  N   THR A 201     -19.044 -10.930   3.675  1.00 10.00      A   
ATOM   1301  HN  THR A 201     -19.044 -10.850   4.660  1.00 10.00      A   
ATOM   1302  CA  THR A 201     -18.856 -12.240   3.074  1.00 10.00      A   
ATOM   1303  CB  THR A 201     -18.005 -13.147   3.984  1.00 10.00      A   
ATOM   1304  OG1 THR A 201     -18.608 -13.226   5.288  1.00 10.00      A   
ATOM   1305  HG1 THR A 201     -18.667 -12.333   5.672  1.00 10.00      A   
ATOM   1306  CG2 THR A 201     -16.590 -12.600   4.114  1.00 10.00      A   
ATOM   1307  C   THR A 201     -20.196 -12.917   2.815  1.00 10.00      A   
ATOM   1308  O   THR A 201     -21.232 -12.493   3.341  1.00 10.00      A   
ATOM   1309  N   MET A 202     -20.169 -13.963   1.999  1.00 10.00      A   
ATOM   1310  HN  MET A 202     -19.311 -14.240   1.607  1.00 10.00      A   
ATOM   1311  CA  MET A 202     -21.372 -14.715   1.672  1.00 10.00      A   
ATOM   1312  CB  MET A 202     -21.103 -15.707   0.532  1.00 10.00      A   
ATOM   1313  CG  MET A 202     -20.850 -15.066  -0.822  1.00 10.00      A   
ATOM   1314  SD  MET A 202     -20.605 -16.285  -2.131  1.00 10.00      A   
ATOM   1315  CE  MET A 202     -19.113 -17.102  -1.566  1.00 10.00      A   
ATOM   1316  C   MET A 202     -21.859 -15.476   2.896  1.00 10.00      A   
ATOM   1317  O   MET A 202     -21.057 -16.022   3.661  1.00 10.00      A   
ATOM   1318  N   ASP A 203     -23.163 -15.504   3.086  1.00 10.00      A   
ATOM   1319  HN  ASP A 203     -23.752 -15.046   2.447  1.00 10.00      A   
ATOM   1320  CA  ASP A 203     -23.750 -16.210   4.217  1.00 10.00      A   
ATOM   1321  CB  ASP A 203     -24.915 -15.420   4.820  1.00 10.00      A   
ATOM   1322  CG  ASP A 203     -24.503 -14.637   6.053  1.00 10.00      A   
ATOM   1323  OD1 ASP A 203     -25.190 -13.651   6.401  1.00 10.00      A   
ATOM   1324  OD2 ASP A 203     -23.484 -15.002   6.680  1.00 10.00      A   
ATOM   1325  C   ASP A 203     -24.190 -17.608   3.794  1.00 10.00      A   
ATOM   1326  O   ASP A 203     -24.542 -17.825   2.631  1.00 10.00      A   
ATOM   1327  N   PRO A 204     -24.152 -18.581   4.724  1.00 10.00      A   
ATOM   1328  CA  PRO A 204     -24.535 -19.971   4.442  1.00 10.00      A   
ATOM   1329  CB  PRO A 204     -24.280 -20.699   5.768  1.00 10.00      A   
ATOM   1330  CG  PRO A 204     -24.296 -19.623   6.798  1.00 10.00      A   
ATOM   1331  CD  PRO A 204     -23.739 -18.402   6.127  1.00 10.00      A   
ATOM   1332  C   PRO A 204     -26.000 -20.110   4.039  1.00 10.00      A   
ATOM   1333  O   PRO A 204     -26.851 -19.318   4.448  1.00 10.00      A   
ATOM   1334  N   LYS A 205     -26.279 -21.116   3.225  1.00 10.00      A   
ATOM   1335  HN  LYS A 205     -25.548 -21.708   2.932  1.00 10.00      A   
ATOM   1336  CA  LYS A 205     -27.632 -21.381   2.762  1.00 10.00      A   
ATOM   1337  CB  LYS A 205     -27.671 -21.551   1.237  1.00 10.00      A   
ATOM   1338  CG  LYS A 205     -27.718 -20.249   0.454  1.00 10.00      A   
ATOM   1339  CD  LYS A 205     -26.360 -19.575   0.419  1.00 10.00      A   
ATOM   1340  CE  LYS A 205     -26.432 -18.211  -0.239  1.00 10.00      A   
ATOM   1341  NZ  LYS A 205     -25.123 -17.508  -0.183  1.00 10.00      A   
ATOM   1342  HZ1 LYS A 205     -24.834 -17.367   0.808  1.00 10.00      A   
ATOM   1343  HZ2 LYS A 205     -25.195 -16.577  -0.646  1.00 10.00      A   
ATOM   1344  HZ3 LYS A 205     -24.395 -18.066  -0.669  1.00 10.00      A   
ATOM   1345  C   LYS A 205     -28.178 -22.630   3.435  1.00 10.00      A   
ATOM   1346  O   LYS A 205     -27.486 -23.644   3.536  1.00 10.00      A   
ATOM   1347  N   LEU A 206     -29.413 -22.553   3.897  1.00 10.00      A   
ATOM   1348  HN  LEU A 206     -29.913 -21.713   3.791  1.00 10.00      A   
ATOM   1349  CA  LEU A 206     -30.048 -23.681   4.563  1.00 10.00      A   
ATOM   1350  CB  LEU A 206     -30.609 -23.254   5.923  1.00 10.00      A   
ATOM   1351  CG  LEU A 206     -29.648 -22.501   6.846  1.00 10.00      A   
ATOM   1352  CD1 LEU A 206     -30.320 -22.170   8.169  1.00 10.00      A   
ATOM   1353  CD2 LEU A 206     -28.378 -23.304   7.076  1.00 10.00      A   
ATOM   1354  C   LEU A 206     -31.160 -24.252   3.694  1.00 10.00      A   
ATOM   1355  O   LEU A 206     -31.972 -25.058   4.150  1.00 10.00      A   
ATOM   1356  N   ASP A 207     -31.195 -23.830   2.437  1.00 10.00      A   
ATOM   1357  HN  ASP A 207     -30.525 -23.185   2.130  1.00 10.00      A   
ATOM   1358  CA  ASP A 207     -32.217 -24.289   1.507  1.00 10.00      A   
ATOM   1359  CB  ASP A 207     -33.054 -23.109   0.999  1.00 10.00      A   
ATOM   1360  CG  ASP A 207     -32.267 -22.154   0.125  1.00 10.00      A   
ATOM   1361  OD1 ASP A 207     -31.438 -21.387   0.663  1.00 10.00      A   
ATOM   1362  OD2 ASP A 207     -32.481 -22.153  -1.106  1.00 10.00      A   
ATOM   1363  C   ASP A 207     -31.629 -25.069   0.335  1.00 10.00      A   
ATOM   1364  O   ASP A 207     -32.365 -25.704  -0.421  1.00 10.00      A   
ATOM   1365  N   LYS A 208     -30.310 -25.036   0.186  1.00 10.00      A   
ATOM   1366  HN  LYS A 208     -29.765 -24.534   0.825  1.00 10.00      A   
ATOM   1367  CA  LYS A 208     -29.653 -25.746  -0.906  1.00 10.00      A   
ATOM   1368  CB  LYS A 208     -29.760 -24.942  -2.210  1.00 10.00      A   
ATOM   1369  CG  LYS A 208     -30.235 -25.754  -3.408  1.00 10.00      A   
ATOM   1370  CD  LYS A 208     -29.700 -25.190  -4.719  1.00 10.00      A   
ATOM   1371  CE  LYS A 208     -28.233 -25.543  -4.917  1.00 10.00      A   
ATOM   1372  NZ  LYS A 208     -27.701 -25.044  -6.214  1.00 10.00      A   
ATOM   1373  HZ1 LYS A 208     -26.743 -25.420  -6.378  1.00 10.00      A   
ATOM   1374  HZ2 LYS A 208     -27.658 -24.006  -6.208  1.00 10.00      A   
ATOM   1375  HZ3 LYS A 208     -28.318 -25.348  -6.999  1.00 10.00      A   
ATOM   1376  C   LYS A 208     -28.185 -26.007  -0.590  1.00 10.00      A   
ATOM   1377  O   LYS A 208     -27.547 -25.234   0.128  1.00 10.00      A   
ATOM   1378  N   SER A 209     -27.658 -27.102  -1.125  1.00 10.00      A   
ATOM   1379  HN  SER A 209     -28.224 -27.681  -1.679  1.00 10.00      A   
ATOM   1380  CA  SER A 209     -26.262 -27.465  -0.923  1.00 10.00      A   
ATOM   1381  CB  SER A 209     -26.136 -28.972  -0.683  1.00 10.00      A   
ATOM   1382  OG  SER A 209     -27.126 -29.424   0.229  1.00 10.00      A   
ATOM   1383  HG  SER A 209     -27.996 -29.125  -0.069  1.00 10.00      A   
ATOM   1384  C   SER A 209     -25.455 -27.052  -2.152  1.00 10.00      A   
ATOM   1385  O   SER A 209     -24.991 -27.895  -2.922  1.00 10.00      A   
ATOM   1386  N   SER A 210     -25.329 -25.746  -2.339  1.00 10.00      A   
ATOM   1387  HN  SER A 210     -25.740 -25.129  -1.698  1.00 10.00      A   
ATOM   1388  CA  SER A 210     -24.611 -25.190  -3.473  1.00 10.00      A   
ATOM   1389  CB  SER A 210     -24.993 -23.720  -3.630  1.00 10.00      A   
ATOM   1390  OG  SER A 210     -26.022 -23.379  -2.712  1.00 10.00      A   
ATOM   1391  HG  SER A 210     -26.655 -22.800  -3.148  1.00 10.00      A   
ATOM   1392  C   SER A 210     -23.097 -25.319  -3.327  1.00 10.00      A   
ATOM   1393  O   SER A 210     -22.569 -25.471  -2.219  1.00 10.00      A   
ATOM   1394  N   GLY A 211     -22.411 -25.264  -4.458  1.00 10.00      A   
ATOM   1395  HN  GLY A 211     -22.896 -25.166  -5.308  1.00 10.00      A   
ATOM   1396  CA  GLY A 211     -20.969 -25.353  -4.469  1.00 10.00      A   
ATOM   1397  C   GLY A 211     -20.391 -24.565  -5.623  1.00 10.00      A   
ATOM   1398  O   GLY A 211     -21.108 -24.246  -6.576  1.00 10.00      A   
ATOM   1399  N   LYS A 212     -19.109 -24.236  -5.546  1.00 10.00      A   
ATOM   1400  HN  LYS A 212     -18.584 -24.517  -4.761  1.00 10.00      A   
ATOM   1401  CA  LYS A 212     -18.463 -23.469  -6.601  1.00 10.00      A   
ATOM   1402  CB  LYS A 212     -18.714 -21.967  -6.404  1.00 10.00      A   
ATOM   1403  CG  LYS A 212     -18.209 -21.100  -7.549  1.00 10.00      A   
ATOM   1404  CD  LYS A 212     -18.328 -19.619  -7.231  1.00 10.00      A   
ATOM   1405  CE  LYS A 212     -18.036 -18.769  -8.460  1.00 10.00      A   
ATOM   1406  NZ  LYS A 212     -17.949 -17.320  -8.134  1.00 10.00      A   
ATOM   1407  HZ1 LYS A 212     -18.594 -17.088  -7.352  1.00 10.00      A   
ATOM   1408  HZ2 LYS A 212     -18.214 -16.749  -8.964  1.00 10.00      A   
ATOM   1409  HZ3 LYS A 212     -16.973 -17.072  -7.854  1.00 10.00      A   
ATOM   1410  C   LYS A 212     -16.964 -23.729  -6.665  1.00 10.00      A   
ATOM   1411  O   LYS A 212     -16.235 -23.455  -5.712  1.00 10.00      A   
ATOM   1412  N   ILE A 213     -16.516 -24.274  -7.788  1.00 10.00      A   
ATOM   1413  HN  ILE A 213     -17.162 -24.523  -8.488  1.00 10.00      A   
ATOM   1414  CA  ILE A 213     -15.101 -24.533  -8.010  1.00 10.00      A   
ATOM   1415  CB  ILE A 213     -14.822 -26.012  -8.349  1.00 10.00      A   
ATOM   1416  CG1 ILE A 213     -15.499 -26.934  -7.331  1.00 10.00      A   
ATOM   1417  CG2 ILE A 213     -13.320 -26.269  -8.384  1.00 10.00      A   
ATOM   1418  CD1 ILE A 213     -15.449 -28.402  -7.698  1.00 10.00      A   
ATOM   1419  C   ILE A 213     -14.623 -23.657  -9.165  1.00 10.00      A   
ATOM   1420  O   ILE A 213     -14.867 -23.967 -10.332  1.00 10.00      A   
ATOM   1421  N   SER A 214     -13.959 -22.563  -8.837  1.00 10.00      A   
ATOM   1422  HN  SER A 214     -13.776 -22.381  -7.888  1.00 10.00      A   
ATOM   1423  CA  SER A 214     -13.479 -21.630  -9.843  1.00 10.00      A   
ATOM   1424  CB  SER A 214     -13.837 -20.196  -9.436  1.00 10.00      A   
ATOM   1425  OG  SER A 214     -15.078 -20.158  -8.746  1.00 10.00      A   
ATOM   1426  HG  SER A 214     -15.013 -19.541  -8.006  1.00 10.00      A   
ATOM   1427  C   SER A 214     -11.973 -21.754 -10.075  1.00 10.00      A   
ATOM   1428  O   SER A 214     -11.209 -22.029  -9.147  1.00 10.00      A   
ATOM   1429  N   TYR A 215     -11.565 -21.567 -11.324  1.00 10.00      A   
ATOM   1430  HN  TYR A 215     -12.238 -21.391 -12.021  1.00 10.00      A   
ATOM   1431  CA  TYR A 215     -10.164 -21.624 -11.707  1.00 10.00      A   
ATOM   1432  CB  TYR A 215      -9.816 -22.998 -12.293  1.00 10.00      A   
ATOM   1433  CG  TYR A 215      -8.424 -23.085 -12.885  1.00 10.00      A   
ATOM   1434  CD1 TYR A 215      -7.295 -22.938 -12.088  1.00 10.00      A   
ATOM   1435  CD2 TYR A 215      -8.240 -23.311 -14.244  1.00 10.00      A   
ATOM   1436  CE1 TYR A 215      -6.025 -23.014 -12.625  1.00 10.00      A   
ATOM   1437  CE2 TYR A 215      -6.972 -23.388 -14.789  1.00 10.00      A   
ATOM   1438  CZ  TYR A 215      -5.869 -23.239 -13.976  1.00 10.00      A   
ATOM   1439  OH  TYR A 215      -4.606 -23.320 -14.516  1.00 10.00      A   
ATOM   1440  HH  TYR A 215      -4.028 -23.797 -13.904  1.00 10.00      A   
ATOM   1441  C   TYR A 215      -9.863 -20.518 -12.717  1.00 10.00      A   
ATOM   1442  O   TYR A 215     -10.400 -20.512 -13.824  1.00 10.00      A   
ATOM   1443  N   ARG A 216      -9.012 -19.584 -12.323  1.00 10.00      A   
ATOM   1444  HN  ARG A 216      -8.604 -19.659 -11.431  1.00 10.00      A   
ATOM   1445  CA  ARG A 216      -8.641 -18.461 -13.179  1.00 10.00      A   
ATOM   1446  CB  ARG A 216      -9.049 -17.150 -12.495  1.00 10.00      A   
ATOM   1447  CG  ARG A 216      -8.933 -15.900 -13.354  1.00 10.00      A   
ATOM   1448  CD  ARG A 216      -9.847 -14.804 -12.826  1.00 10.00      A   
ATOM   1449  NE  ARG A 216      -9.347 -13.460 -13.120  1.00 10.00      A   
ATOM   1450  HE  ARG A 216      -8.420 -13.259 -12.869  1.00 10.00      A   
ATOM   1451  CZ  ARG A 216     -10.082 -12.502 -13.692  1.00 10.00      A   
ATOM   1452  NH1 ARG A 216     -11.342 -12.743 -14.031  1.00 10.00      A   
ATOM   1453 HH11 ARG A 216     -11.903 -12.022 -14.468  1.00 10.00      A   
ATOM   1454 HH12 ARG A 216     -11.744 -13.645 -13.863  1.00 10.00      A   
ATOM   1455  NH2 ARG A 216      -9.554 -11.305 -13.918  1.00 10.00      A   
ATOM   1456 HH21 ARG A 216      -8.602 -11.114 -13.663  1.00 10.00      A   
ATOM   1457 HH22 ARG A 216     -10.107 -10.578 -14.346  1.00 10.00      A   
ATOM   1458  C   ARG A 216      -7.137 -18.492 -13.437  1.00 10.00      A   
ATOM   1459  O   ARG A 216      -6.375 -18.949 -12.588  1.00 10.00      A   
ATOM   1460  N   THR A 217      -6.706 -18.028 -14.605  1.00 10.00      A   
ATOM   1461  HN  THR A 217      -7.355 -17.689 -15.263  1.00 10.00      A   
ATOM   1462  CA  THR A 217      -5.286 -18.030 -14.937  1.00 10.00      A   
ATOM   1463  CB  THR A 217      -4.826 -19.434 -15.408  1.00 10.00      A   
ATOM   1464  OG1 THR A 217      -3.396 -19.481 -15.515  1.00 10.00      A   
ATOM   1465  HG1 THR A 217      -3.028 -19.824 -14.688  1.00 10.00      A   
ATOM   1466  CG2 THR A 217      -5.443 -19.795 -16.752  1.00 10.00      A   
ATOM   1467  C   THR A 217      -4.936 -16.980 -15.997  1.00 10.00      A   
ATOM   1468  O   THR A 217      -5.809 -16.479 -16.715  1.00 10.00      A   
ATOM   1469  N   THR A 218      -3.649 -16.648 -16.065  1.00 10.00      A   
ATOM   1470  HN  THR A 218      -3.023 -17.076 -15.438  1.00 10.00      A   
ATOM   1471  CA  THR A 218      -3.116 -15.691 -17.022  1.00 10.00      A   
ATOM   1472  CB  THR A 218      -3.547 -14.237 -16.714  1.00 10.00      A   
ATOM   1473  OG1 THR A 218      -3.327 -13.410 -17.867  1.00 10.00      A   
ATOM   1474  HG1 THR A 218      -4.171 -13.259 -18.320  1.00 10.00      A   
ATOM   1475  CG2 THR A 218      -2.775 -13.670 -15.530  1.00 10.00      A   
ATOM   1476  C   THR A 218      -1.590 -15.808 -17.037  1.00 10.00      A   
ATOM   1477  O   THR A 218      -1.014 -16.516 -16.204  1.00 10.00      A   
ATOM   1478  N   ARG A 219      -0.934 -15.127 -17.969  1.00 10.00      A   
ATOM   1479  HN  ARG A 219      -1.433 -14.550 -18.587  1.00 10.00      A   
ATOM   1480  CA  ARG A 219       0.517 -15.192 -18.071  1.00 10.00      A   
ATOM   1481  CB  ARG A 219       0.951 -16.545 -18.640  1.00 10.00      A   
ATOM   1482  CG  ARG A 219       0.287 -16.906 -19.956  1.00 10.00      A   
ATOM   1483  CD  ARG A 219       0.231 -18.409 -20.142  1.00 10.00      A   
ATOM   1484  NE  ARG A 219      -0.481 -19.074 -19.050  1.00 10.00      A   
ATOM   1485  HE  ARG A 219      -0.265 -18.791 -18.131  1.00 10.00      A   
ATOM   1486  CZ  ARG A 219      -1.397 -20.024 -19.229  1.00 10.00      A   
ATOM   1487  NH1 ARG A 219      -1.703 -20.430 -20.457  1.00 10.00      A   
ATOM   1488 HH11 ARG A 219      -2.392 -21.148 -20.593  1.00 10.00      A   
ATOM   1489 HH12 ARG A 219      -1.252 -20.017 -21.254  1.00 10.00      A   
ATOM   1490  NH2 ARG A 219      -1.992 -20.579 -18.180  1.00 10.00      A   
ATOM   1491 HH21 ARG A 219      -2.679 -21.301 -18.308  1.00 10.00      A   
ATOM   1492 HH22 ARG A 219      -1.760 -20.279 -17.251  1.00 10.00      A   
ATOM   1493  C   ARG A 219       1.078 -14.059 -18.924  1.00 10.00      A   
ATOM   1494  O   ARG A 219       0.327 -13.245 -19.472  1.00 10.00      A   
ATOM   1495  N   ASP A 220       2.402 -14.029 -19.030  1.00 10.00      A   
ATOM   1496  HN  ASP A 220       2.926 -14.715 -18.559  1.00 10.00      A   
ATOM   1497  CA  ASP A 220       3.120 -13.018 -19.808  1.00 10.00      A   
ATOM   1498  CB  ASP A 220       4.640 -13.207 -19.679  1.00 10.00      A   
ATOM   1499  CG  ASP A 220       5.161 -14.505 -20.282  1.00 10.00      A   
ATOM   1500  OD1 ASP A 220       4.440 -15.523 -20.238  1.00 10.00      A   
ATOM   1501  OD2 ASP A 220       6.302 -14.515 -20.795  1.00 10.00      A   
ATOM   1502  C   ASP A 220       2.710 -13.029 -21.277  1.00 10.00      A   
ATOM   1503  O   ASP A 220       2.601 -11.979 -21.904  1.00 10.00      A   
ATOM   1504  N   SER A 221       2.468 -14.220 -21.810  1.00 10.00      A   
ATOM   1505  HN  SER A 221       2.582 -15.021 -21.253  1.00 10.00      A   
ATOM   1506  CA  SER A 221       2.073 -14.389 -23.201  1.00 10.00      A   
ATOM   1507  CB  SER A 221       1.989 -15.882 -23.514  1.00 10.00      A   
ATOM   1508  OG  SER A 221       2.621 -16.640 -22.490  1.00 10.00      A   
ATOM   1509  HG  SER A 221       3.577 -16.506 -22.538  1.00 10.00      A   
ATOM   1510  C   SER A 221       0.735 -13.710 -23.505  1.00 10.00      A   
ATOM   1511  O   SER A 221       0.430 -13.410 -24.662  1.00 10.00      A   
ATOM   1512  N   TRP A 222      -0.054 -13.458 -22.466  1.00 10.00      A   
ATOM   1513  HN  TRP A 222       0.253 -13.688 -21.562  1.00 10.00      A   
ATOM   1514  CA  TRP A 222      -1.355 -12.828 -22.636  1.00 10.00      A   
ATOM   1515  CB  TRP A 222      -2.433 -13.600 -21.868  1.00 10.00      A   
ATOM   1516  CG  TRP A 222      -2.746 -14.952 -22.437  1.00 10.00      A   
ATOM   1517  CD1 TRP A 222      -2.510 -15.387 -23.710  1.00 10.00      A   
ATOM   1518  CD2 TRP A 222      -3.370 -16.045 -21.749  1.00 10.00      A   
ATOM   1519  NE1 TRP A 222      -2.943 -16.683 -23.855  1.00 10.00      A   
ATOM   1520  HE1 TRP A 222      -2.882 -17.219 -24.679  1.00 10.00      A   
ATOM   1521  CE2 TRP A 222      -3.473 -17.110 -22.665  1.00 10.00      A   
ATOM   1522  CE3 TRP A 222      -3.845 -16.227 -20.447  1.00 10.00      A   
ATOM   1523  CZ2 TRP A 222      -4.036 -18.338 -22.321  1.00 10.00      A   
ATOM   1524  CZ3 TRP A 222      -4.402 -17.445 -20.108  1.00 10.00      A   
ATOM   1525  CH2 TRP A 222      -4.492 -18.486 -21.040  1.00 10.00      A   
ATOM   1526  C   TRP A 222      -1.330 -11.381 -22.165  1.00 10.00      A   
ATOM   1527  O   TRP A 222      -2.367 -10.720 -22.112  1.00 10.00      A   
ATOM   1528  N   THR A 223      -0.145 -10.888 -21.834  1.00 10.00      A   
ATOM   1529  HN  THR A 223       0.656 -11.453 -21.924  1.00 10.00      A   
ATOM   1530  CA  THR A 223       0.002  -9.525 -21.351  1.00 10.00      A   
ATOM   1531  CB  THR A 223       0.609  -9.516 -19.934  1.00 10.00      A   
ATOM   1532  OG1 THR A 223      -0.128 -10.424 -19.102  1.00 10.00      A   
ATOM   1533  HG1 THR A 223      -0.003 -11.326 -19.424  1.00 10.00      A   
ATOM   1534  CG2 THR A 223       0.554  -8.120 -19.326  1.00 10.00      A   
ATOM   1535  C   THR A 223       0.875  -8.689 -22.289  1.00 10.00      A   
ATOM   1536  O   THR A 223       2.001  -9.065 -22.614  1.00 10.00      A   
ATOM   1537  N   LYS A 224       0.338  -7.565 -22.741  1.00 10.00      A   
ATOM   1538  HN  LYS A 224      -0.579  -7.330 -22.475  1.00 10.00      A   
ATOM   1539  CA  LYS A 224       1.074  -6.669 -23.623  1.00 10.00      A   
ATOM   1540  CB  LYS A 224       0.144  -6.021 -24.654  1.00 10.00      A   
ATOM   1541  CG  LYS A 224       0.862  -5.436 -25.865  1.00 10.00      A   
ATOM   1542  CD  LYS A 224       0.857  -6.403 -27.043  1.00 10.00      A   
ATOM   1543  CE  LYS A 224       1.765  -7.598 -26.797  1.00 10.00      A   
ATOM   1544  NZ  LYS A 224       3.201  -7.265 -26.988  1.00 10.00      A   
ATOM   1545  HZ1 LYS A 224       3.433  -7.249 -28.001  1.00 10.00      A   
ATOM   1546  HZ2 LYS A 224       3.798  -7.974 -26.517  1.00 10.00      A   
ATOM   1547  HZ3 LYS A 224       3.413  -6.330 -26.582  1.00 10.00      A   
ATOM   1548  C   LYS A 224       1.777  -5.599 -22.798  1.00 10.00      A   
ATOM   1549  O   LYS A 224       1.134  -4.710 -22.236  1.00 10.00      A   
ATOM   1550  N   TYR A 225       3.096  -5.690 -22.733  1.00 10.00      A   
ATOM   1551  HN  TYR A 225       3.549  -6.404 -23.230  1.00 10.00      A   
ATOM   1552  CA  TYR A 225       3.895  -4.748 -21.965  1.00 10.00      A   
ATOM   1553  CB  TYR A 225       5.265  -5.347 -21.641  1.00 10.00      A   
ATOM   1554  CG  TYR A 225       5.194  -6.641 -20.864  1.00 10.00      A   
ATOM   1555  CD1 TYR A 225       5.411  -7.862 -21.489  1.00 10.00      A   
ATOM   1556  CD2 TYR A 225       4.904  -6.642 -19.506  1.00 10.00      A   
ATOM   1557  CE1 TYR A 225       5.345  -9.046 -20.784  1.00 10.00      A   
ATOM   1558  CE2 TYR A 225       4.836  -7.824 -18.793  1.00 10.00      A   
ATOM   1559  CZ  TYR A 225       5.057  -9.021 -19.437  1.00 10.00      A   
ATOM   1560  OH  TYR A 225       4.997 -10.199 -18.734  1.00 10.00      A   
ATOM   1561  HH  TYR A 225       5.822 -10.679 -18.854  1.00 10.00      A   
ATOM   1562  C   TYR A 225       4.064  -3.426 -22.700  1.00 10.00      A   
ATOM   1563  O   TYR A 225       4.118  -3.384 -23.930  1.00 10.00      A   
ATOM   1564  N   HIS A 226       4.133  -2.348 -21.937  1.00 10.00      A   
ATOM   1565  HN  HIS A 226       4.074  -2.450 -20.966  1.00 10.00      A   
ATOM   1566  CA  HIS A 226       4.306  -1.016 -22.498  1.00 10.00      A   
ATOM   1567  CB  HIS A 226       2.996  -0.223 -22.464  1.00 10.00      A   
ATOM   1568  CG  HIS A 226       1.974  -0.707 -23.442  1.00 10.00      A   
ATOM   1569  ND1 HIS A 226       1.949  -0.314 -24.762  1.00 10.00      A   
ATOM   1570  HD1 HIS A 226       2.583   0.307 -25.192  1.00 10.00      A   
ATOM   1571  CD2 HIS A 226       0.940  -1.568 -23.291  1.00 10.00      A   
ATOM   1572  CE1 HIS A 226       0.946  -0.908 -25.380  1.00 10.00      A   
ATOM   1573  NE2 HIS A 226       0.321  -1.675 -24.508  1.00 10.00      A   
ATOM   1574  HE2 HIS A 226      -0.474  -2.239 -24.711  1.00 10.00      A   
ATOM   1575  C   HIS A 226       5.393  -0.273 -21.739  1.00 10.00      A   
ATOM   1576  O   HIS A 226       5.170   0.217 -20.634  1.00 10.00      A   
ATOM   1577  N   ILE A 227       6.574  -0.219 -22.325  1.00 10.00      A   
ATOM   1578  HN  ILE A 227       6.694  -0.647 -23.202  1.00 10.00      A   
ATOM   1579  CA  ILE A 227       7.705   0.457 -21.708  1.00 10.00      A   
ATOM   1580  CB  ILE A 227       8.924  -0.481 -21.575  1.00 10.00      A   
ATOM   1581  CG1 ILE A 227       9.088  -1.329 -22.843  1.00 10.00      A   
ATOM   1582  CG2 ILE A 227       8.783  -1.365 -20.342  1.00 10.00      A   
ATOM   1583  CD1 ILE A 227      10.210  -2.338 -22.776  1.00 10.00      A   
ATOM   1584  C   ILE A 227       8.090   1.705 -22.495  1.00 10.00      A   
ATOM   1585  O   ILE A 227       7.995   1.729 -23.722  1.00 10.00      A   
ATOM   1586  N   SER A 228       8.527   2.734 -21.783  1.00 10.00      A   
ATOM   1587  HN  SER A 228       8.575   2.649 -20.808  1.00 10.00      A   
ATOM   1588  CA  SER A 228       8.920   3.998 -22.397  1.00 10.00      A   
ATOM   1589  CB  SER A 228       8.648   5.131 -21.408  1.00 10.00      A   
ATOM   1590  OG  SER A 228       7.554   4.800 -20.568  1.00 10.00      A   
ATOM   1591  HG  SER A 228       7.815   4.907 -19.642  1.00 10.00      A   
ATOM   1592  C   SER A 228      10.396   3.992 -22.805  1.00 10.00      A   
ATOM   1593  O   SER A 228      11.020   5.049 -22.924  1.00 10.00      A   
ATOM   1594  N   GLU A 229      10.936   2.794 -23.026  1.00 10.00      A   
ATOM   1595  HN  GLU A 229      10.373   2.001 -22.920  1.00 10.00      A   
ATOM   1596  CA  GLU A 229      12.335   2.617 -23.417  1.00 10.00      A   
ATOM   1597  CB  GLU A 229      12.658   3.331 -24.731  1.00 10.00      A   
ATOM   1598  CG  GLU A 229      12.035   2.680 -25.955  1.00 10.00      A   
ATOM   1599  CD  GLU A 229      11.173   3.642 -26.742  1.00 10.00      A   
ATOM   1600  OE1 GLU A 229      11.619   4.783 -26.991  1.00 10.00      A   
ATOM   1601  OE2 GLU A 229      10.045   3.266 -27.117  1.00 10.00      A   
ATOM   1602  C   GLU A 229      13.296   3.038 -22.304  1.00 10.00      A   
ATOM   1603  O   GLU A 229      12.863   3.323 -21.186  1.00 10.00      A   
ATOM   1604  N   VAL A 230      14.596   3.038 -22.619  1.00 10.00      A   
ATOM   1605  HN  VAL A 230      14.851   2.770 -23.531  1.00 10.00      A   
ATOM   1606  CA  VAL A 230      15.678   3.408 -21.680  1.00 10.00      A   
ATOM   1607  CB  VAL A 230      15.699   4.893 -21.217  1.00 10.00      A   
ATOM   1608  CG1 VAL A 230      15.328   5.836 -22.351  1.00 10.00      A   
ATOM   1609  CG2 VAL A 230      14.848   5.142 -19.982  1.00 10.00      A   
ATOM   1610  C   VAL A 230      15.859   2.425 -20.515  1.00 10.00      A   
ATOM   1611  O   VAL A 230      16.980   2.162 -20.082  1.00 10.00      A   
ATOM   1612  N   ILE A 231      14.754   1.886 -20.017  1.00 10.00      A   
ATOM   1613  HN  ILE A 231      13.884   2.160 -20.389  1.00 10.00      A   
ATOM   1614  CA  ILE A 231      14.785   0.924 -18.923  1.00 10.00      A   
ATOM   1615  CB  ILE A 231      13.826   1.328 -17.784  1.00 10.00      A   
ATOM   1616  CG1 ILE A 231      12.416   1.585 -18.330  1.00 10.00      A   
ATOM   1617  CG2 ILE A 231      14.360   2.548 -17.048  1.00 10.00      A   
ATOM   1618  CD1 ILE A 231      11.368   1.796 -17.258  1.00 10.00      A   
ATOM   1619  C   ILE A 231      14.388  -0.460 -19.427  1.00 10.00      A   
ATOM   1620  O   ILE A 231      14.234  -1.400 -18.650  1.00 10.00      A   
ATOM   1621  N   SER A 232      14.231  -0.570 -20.741  1.00 10.00      A   
ATOM   1622  HN  SER A 232      14.390   0.215 -21.305  1.00 10.00      A   
ATOM   1623  CA  SER A 232      13.838  -1.820 -21.377  1.00 10.00      A   
ATOM   1624  CB  SER A 232      13.663  -1.593 -22.878  1.00 10.00      A   
ATOM   1625  OG  SER A 232      12.989  -0.372 -23.132  1.00 10.00      A   
ATOM   1626  HG  SER A 232      12.686  -0.365 -24.044  1.00 10.00      A   
ATOM   1627  C   SER A 232      14.871  -2.914 -21.136  1.00 10.00      A   
ATOM   1628  O   SER A 232      14.521  -4.067 -20.882  1.00 10.00      A   
ATOM   1629  N   GLU A 233      16.141  -2.534 -21.208  1.00 10.00      A   
ATOM   1630  HN  GLU A 233      16.345  -1.595 -21.410  1.00 10.00      A   
ATOM   1631  CA  GLU A 233      17.240  -3.464 -21.008  1.00 10.00      A   
ATOM   1632  CB  GLU A 233      18.576  -2.725 -21.135  1.00 10.00      A   
ATOM   1633  CG  GLU A 233      19.626  -3.464 -21.949  1.00 10.00      A   
ATOM   1634  CD  GLU A 233      19.076  -4.011 -23.249  1.00 10.00      A   
ATOM   1635  OE1 GLU A 233      18.593  -3.215 -24.082  1.00 10.00      A   
ATOM   1636  OE2 GLU A 233      19.123  -5.245 -23.442  1.00 10.00      A   
ATOM   1637  C   GLU A 233      17.139  -4.140 -19.646  1.00 10.00      A   
ATOM   1638  O   GLU A 233      17.230  -5.363 -19.545  1.00 10.00      A   
ATOM   1639  N   GLU A 234      16.912  -3.337 -18.613  1.00 10.00      A   
ATOM   1640  HN  GLU A 234      16.814  -2.376 -18.770  1.00 10.00      A   
ATOM   1641  CA  GLU A 234      16.798  -3.841 -17.251  1.00 10.00      A   
ATOM   1642  CB  GLU A 234      16.900  -2.677 -16.262  1.00 10.00      A   
ATOM   1643  CG  GLU A 234      16.986  -3.085 -14.799  1.00 10.00      A   
ATOM   1644  CD  GLU A 234      16.801  -1.909 -13.857  1.00 10.00      A   
ATOM   1645  OE1 GLU A 234      17.492  -0.883 -14.042  1.00 10.00      A   
ATOM   1646  OE2 GLU A 234      15.967  -2.007 -12.933  1.00 10.00      A   
ATOM   1647  C   GLU A 234      15.478  -4.585 -17.054  1.00 10.00      A   
ATOM   1648  O   GLU A 234      15.414  -5.594 -16.348  1.00 10.00      A   
ATOM   1649  N   PHE A 235      14.430  -4.089 -17.696  1.00 10.00      A   
ATOM   1650  HN  PHE A 235      14.548  -3.290 -18.255  1.00 10.00      A   
ATOM   1651  CA  PHE A 235      13.108  -4.689 -17.589  1.00 10.00      A   
ATOM   1652  CB  PHE A 235      12.073  -3.827 -18.323  1.00 10.00      A   
ATOM   1653  CG  PHE A 235      10.659  -4.332 -18.221  1.00 10.00      A   
ATOM   1654  CD1 PHE A 235      10.077  -5.019 -19.273  1.00 10.00      A   
ATOM   1655  CD2 PHE A 235       9.912  -4.117 -17.076  1.00 10.00      A   
ATOM   1656  CE1 PHE A 235       8.779  -5.483 -19.184  1.00 10.00      A   
ATOM   1657  CE2 PHE A 235       8.613  -4.579 -16.980  1.00 10.00      A   
ATOM   1658  CZ  PHE A 235       8.045  -5.263 -18.035  1.00 10.00      A   
ATOM   1659  C   PHE A 235      13.085  -6.115 -18.129  1.00 10.00      A   
ATOM   1660  O   PHE A 235      12.592  -7.027 -17.469  1.00 10.00      A   
ATOM   1661  N   TYR A 236      13.638  -6.304 -19.318  1.00 10.00      A   
ATOM   1662  HN  TYR A 236      14.057  -5.541 -19.779  1.00 10.00      A   
ATOM   1663  CA  TYR A 236      13.642  -7.614 -19.958  1.00 10.00      A   
ATOM   1664  CB  TYR A 236      13.738  -7.493 -21.481  1.00 10.00      A   
ATOM   1665  CG  TYR A 236      12.428  -7.116 -22.143  1.00 10.00      A   
ATOM   1666  CD1 TYR A 236      11.323  -7.954 -22.064  1.00 10.00      A   
ATOM   1667  CD2 TYR A 236      12.294  -5.922 -22.843  1.00 10.00      A   
ATOM   1668  CE1 TYR A 236      10.122  -7.614 -22.660  1.00 10.00      A   
ATOM   1669  CE2 TYR A 236      11.097  -5.575 -23.442  1.00 10.00      A   
ATOM   1670  CZ  TYR A 236      10.015  -6.425 -23.348  1.00 10.00      A   
ATOM   1671  OH  TYR A 236       8.817  -6.079 -23.935  1.00 10.00      A   
ATOM   1672  HH  TYR A 236       8.114  -6.635 -23.576  1.00 10.00      A   
ATOM   1673  C   TYR A 236      14.698  -8.573 -19.409  1.00 10.00      A   
ATOM   1674  O   TYR A 236      14.536  -9.791 -19.515  1.00 10.00      A   
ATOM   1675  N   SER A 237      15.769  -8.042 -18.826  1.00 10.00      A   
ATOM   1676  HN  SER A 237      15.854  -7.068 -18.756  1.00 10.00      A   
ATOM   1677  CA  SER A 237      16.824  -8.894 -18.281  1.00 10.00      A   
ATOM   1678  CB  SER A 237      18.092  -8.089 -17.980  1.00 10.00      A   
ATOM   1679  OG  SER A 237      17.803  -6.958 -17.180  1.00 10.00      A   
ATOM   1680  HG  SER A 237      18.295  -7.017 -16.346  1.00 10.00      A   
ATOM   1681  C   SER A 237      16.348  -9.642 -17.038  1.00 10.00      A   
ATOM   1682  O   SER A 237      16.667 -10.816 -16.846  1.00 10.00      A   
ATOM   1683  N   GLY A 238      15.566  -8.963 -16.209  1.00 10.00      A   
ATOM   1684  HN  GLY A 238      15.332  -8.033 -16.420  1.00 10.00      A   
ATOM   1685  CA  GLY A 238      15.062  -9.579 -14.997  1.00 10.00      A   
ATOM   1686  C   GLY A 238      15.990  -9.353 -13.822  1.00 10.00      A   
ATOM   1687  O   GLY A 238      16.089 -10.192 -12.928  1.00 10.00      A   
ATOM   1688  N   THR A 239      16.665  -8.210 -13.825  1.00 10.00      A   
ATOM   1689  HN  THR A 239      16.535  -7.579 -14.566  1.00 10.00      A   
ATOM   1690  CA  THR A 239      17.599  -7.867 -12.765  1.00 10.00      A   
ATOM   1691  CB  THR A 239      18.810  -7.109 -13.338  1.00 10.00      A   
ATOM   1692  OG1 THR A 239      18.955  -7.431 -14.732  1.00 10.00      A   
ATOM   1693  HG1 THR A 239      19.360  -8.305 -14.818  1.00 10.00      A   
ATOM   1694  CG2 THR A 239      20.081  -7.500 -12.601  1.00 10.00      A   
ATOM   1695  C   THR A 239      16.928  -7.005 -11.692  1.00 10.00      A   
ATOM   1696  O   THR A 239      17.564  -6.583 -10.726  1.00 10.00      A   
ATOM   1697  N   ASN A 240      15.638  -6.751 -11.863  1.00 10.00      A   
ATOM   1698  HN  ASN A 240      15.176  -7.119 -12.650  1.00 10.00      A   
ATOM   1699  CA  ASN A 240      14.884  -5.940 -10.917  1.00 10.00      A   
ATOM   1700  CB  ASN A 240      14.439  -4.634 -11.584  1.00 10.00      A   
ATOM   1701  CG  ASN A 240      13.951  -3.574 -10.610  1.00 10.00      A   
ATOM   1702  OD1 ASN A 240      13.242  -3.863  -9.647  1.00 10.00      A   
ATOM   1703  ND2 ASN A 240      14.337  -2.333 -10.855  1.00 10.00      A   
ATOM   1704 HD21 ASN A 240      14.915  -2.171 -11.653  1.00 10.00      A   
ATOM   1705 HD22 ASN A 240      14.043  -1.626 -10.250  1.00 10.00      A   
ATOM   1706  C   ASN A 240      13.682  -6.720 -10.400  1.00 10.00      A   
ATOM   1707  O   ASN A 240      12.955  -7.342 -11.174  1.00 10.00      A   
ATOM   1708  N   LEU A 241      13.483  -6.686  -9.088  1.00 10.00      A   
ATOM   1709  HN  LEU A 241      14.097  -6.162  -8.531  1.00 10.00      A   
ATOM   1710  CA  LEU A 241      12.380  -7.399  -8.449  1.00 10.00      A   
ATOM   1711  CB  LEU A 241      12.555  -7.388  -6.928  1.00 10.00      A   
ATOM   1712  CG  LEU A 241      13.767  -8.137  -6.373  1.00 10.00      A   
ATOM   1713  CD1 LEU A 241      14.031  -7.718  -4.935  1.00 10.00      A   
ATOM   1714  CD2 LEU A 241      13.551  -9.641  -6.459  1.00 10.00      A   
ATOM   1715  C   LEU A 241      11.028  -6.797  -8.808  1.00 10.00      A   
ATOM   1716  O   LEU A 241       9.999  -7.468  -8.731  1.00 10.00      A   
ATOM   1717  N   TYR A 242      11.030  -5.531  -9.202  1.00 10.00      A   
ATOM   1718  HN  TYR A 242      11.883  -5.042  -9.262  1.00 10.00      A   
ATOM   1719  CA  TYR A 242       9.794  -4.852  -9.554  1.00 10.00      A   
ATOM   1720  CB  TYR A 242       9.628  -3.565  -8.748  1.00 10.00      A   
ATOM   1721  CG  TYR A 242       9.245  -3.816  -7.306  1.00 10.00      A   
ATOM   1722  CD1 TYR A 242       7.914  -3.955  -6.934  1.00 10.00      A   
ATOM   1723  CD2 TYR A 242      10.215  -3.926  -6.318  1.00 10.00      A   
ATOM   1724  CE1 TYR A 242       7.560  -4.191  -5.617  1.00 10.00      A   
ATOM   1725  CE2 TYR A 242       9.871  -4.163  -5.001  1.00 10.00      A   
ATOM   1726  CZ  TYR A 242       8.542  -4.296  -4.655  1.00 10.00      A   
ATOM   1727  OH  TYR A 242       8.193  -4.527  -3.342  1.00 10.00      A   
ATOM   1728  HH  TYR A 242       7.470  -5.166  -3.309  1.00 10.00      A   
ATOM   1729  C   TYR A 242       9.677  -4.610 -11.054  1.00 10.00      A   
ATOM   1730  O   TYR A 242       8.971  -3.708 -11.498  1.00 10.00      A   
ATOM   1731  N   TYR A 243      10.388  -5.421 -11.821  1.00 10.00      A   
ATOM   1732  HN  TYR A 243      10.945  -6.106 -11.393  1.00 10.00      A   
ATOM   1733  CA  TYR A 243      10.356  -5.351 -13.275  1.00 10.00      A   
ATOM   1734  CB  TYR A 243      11.660  -4.776 -13.839  1.00 10.00      A   
ATOM   1735  CG  TYR A 243      11.732  -3.266 -13.908  1.00 10.00      A   
ATOM   1736  CD1 TYR A 243      10.588  -2.478 -13.853  1.00 10.00      A   
ATOM   1737  CD2 TYR A 243      12.956  -2.628 -14.036  1.00 10.00      A   
ATOM   1738  CE1 TYR A 243      10.668  -1.100 -13.921  1.00 10.00      A   
ATOM   1739  CE2 TYR A 243      13.046  -1.254 -14.104  1.00 10.00      A   
ATOM   1740  CZ  TYR A 243      11.901  -0.494 -14.046  1.00 10.00      A   
ATOM   1741  OH  TYR A 243      11.989   0.878 -14.107  1.00 10.00      A   
ATOM   1742  HH  TYR A 243      12.860   1.129 -14.436  1.00 10.00      A   
ATOM   1743  C   TYR A 243      10.161  -6.762 -13.804  1.00 10.00      A   
ATOM   1744  O   TYR A 243      11.133  -7.472 -14.070  1.00 10.00      A   
ATOM   1745  N   GLN A 244       8.913  -7.177 -13.927  1.00 10.00      A   
ATOM   1746  HN  GLN A 244       8.179  -6.561 -13.709  1.00 10.00      A   
ATOM   1747  CA  GLN A 244       8.601  -8.523 -14.382  1.00 10.00      A   
ATOM   1748  CB  GLN A 244       7.434  -9.102 -13.577  1.00 10.00      A   
ATOM   1749  CG  GLN A 244       7.627  -9.042 -12.069  1.00 10.00      A   
ATOM   1750  CD  GLN A 244       6.865  -7.906 -11.419  1.00 10.00      A   
ATOM   1751  OE1 GLN A 244       7.377  -6.800 -11.278  1.00 10.00      A   
ATOM   1752  NE2 GLN A 244       5.631  -8.174 -11.020  1.00 10.00      A   
ATOM   1753 HE21 GLN A 244       5.283  -9.079 -11.166  1.00 10.00      A   
ATOM   1754 HE22 GLN A 244       5.118  -7.458 -10.595  1.00 10.00      A   
ATOM   1755  C   GLN A 244       8.294  -8.586 -15.874  1.00 10.00      A   
ATOM   1756  O   GLN A 244       7.245  -8.127 -16.322  1.00 10.00      A   
ATOM   1757  N   PRO A 245       9.218  -9.152 -16.667  1.00 10.00      A   
ATOM   1758  CA  PRO A 245       9.030  -9.306 -18.106  1.00 10.00      A   
ATOM   1759  CB  PRO A 245      10.466  -9.339 -18.621  1.00 10.00      A   
ATOM   1760  CG  PRO A 245      11.245  -9.982 -17.521  1.00 10.00      A   
ATOM   1761  CD  PRO A 245      10.534  -9.658 -16.227  1.00 10.00      A   
ATOM   1762  C   PRO A 245       8.325 -10.627 -18.425  1.00 10.00      A   
ATOM   1763  O   PRO A 245       7.869 -10.854 -19.546  1.00 10.00      A   
ATOM   1764  N   LYS A 246       8.250 -11.492 -17.421  1.00 10.00      A   
ATOM   1765  HN  LYS A 246       8.629 -11.239 -16.553  1.00 10.00      A   
ATOM   1766  CA  LYS A 246       7.613 -12.795 -17.544  1.00 10.00      A   
ATOM   1767  CB  LYS A 246       8.658 -13.873 -17.848  1.00 10.00      A   
ATOM   1768  CG  LYS A 246       9.316 -13.754 -19.210  1.00 10.00      A   
ATOM   1769  CD  LYS A 246      10.199 -14.958 -19.501  1.00 10.00      A   
ATOM   1770  CE  LYS A 246       9.382 -16.237 -19.587  1.00 10.00      A   
ATOM   1771  NZ  LYS A 246       8.398 -16.195 -20.701  1.00 10.00      A   
ATOM   1772  HZ1 LYS A 246       7.706 -15.425 -20.546  1.00 10.00      A   
ATOM   1773  HZ2 LYS A 246       7.884 -17.096 -20.759  1.00 10.00      A   
ATOM   1774  HZ3 LYS A 246       8.886 -16.028 -21.605  1.00 10.00      A   
ATOM   1775  C   LYS A 246       6.938 -13.130 -16.226  1.00 10.00      A   
ATOM   1776  O   LYS A 246       7.444 -12.761 -15.166  1.00 10.00      A   
ATOM   1777  N   PHE A 247       5.808 -13.825 -16.286  1.00 10.00      A   
ATOM   1778  HN  PHE A 247       5.459 -14.105 -17.155  1.00 10.00      A   
ATOM   1779  CA  PHE A 247       5.083 -14.197 -15.079  1.00 10.00      A   
ATOM   1780  CB  PHE A 247       4.540 -12.955 -14.351  1.00 10.00      A   
ATOM   1781  CG  PHE A 247       3.296 -12.366 -14.961  1.00 10.00      A   
ATOM   1782  CD1 PHE A 247       2.050 -12.620 -14.407  1.00 10.00      A   
ATOM   1783  CD2 PHE A 247       3.371 -11.557 -16.083  1.00 10.00      A   
ATOM   1784  CE1 PHE A 247       0.905 -12.081 -14.959  1.00 10.00      A   
ATOM   1785  CE2 PHE A 247       2.228 -11.013 -16.641  1.00 10.00      A   
ATOM   1786  CZ  PHE A 247       0.994 -11.275 -16.077  1.00 10.00      A   
ATOM   1787  C   PHE A 247       3.941 -15.163 -15.379  1.00 10.00      A   
ATOM   1788  O   PHE A 247       3.477 -15.275 -16.518  1.00 10.00      A   
ATOM   1789  N   LYS A 248       3.510 -15.860 -14.342  1.00 10.00      A   
ATOM   1790  HN  LYS A 248       3.959 -15.735 -13.476  1.00 10.00      A   
ATOM   1791  CA  LYS A 248       2.405 -16.803 -14.423  1.00 10.00      A   
ATOM   1792  CB  LYS A 248       2.923 -18.241 -14.344  1.00 10.00      A   
ATOM   1793  CG  LYS A 248       3.813 -18.668 -15.497  1.00 10.00      A   
ATOM   1794  CD  LYS A 248       4.395 -20.048 -15.239  1.00 10.00      A   
ATOM   1795  CE  LYS A 248       5.343 -20.467 -16.349  1.00 10.00      A   
ATOM   1796  NZ  LYS A 248       6.094 -21.698 -15.988  1.00 10.00      A   
ATOM   1797  HZ1 LYS A 248       5.434 -22.483 -15.810  1.00 10.00      A   
ATOM   1798  HZ2 LYS A 248       6.658 -21.536 -15.130  1.00 10.00      A   
ATOM   1799  HZ3 LYS A 248       6.733 -21.966 -16.760  1.00 10.00      A   
ATOM   1800  C   LYS A 248       1.487 -16.548 -13.238  1.00 10.00      A   
ATOM   1801  O   LYS A 248       1.966 -16.359 -12.122  1.00 10.00      A   
ATOM   1802  N   LYS A 249       0.185 -16.532 -13.464  1.00 10.00      A   
ATOM   1803  HN  LYS A 249      -0.157 -16.692 -14.370  1.00 10.00      A   
ATOM   1804  CA  LYS A 249      -0.752 -16.288 -12.377  1.00 10.00      A   
ATOM   1805  CB  LYS A 249      -1.244 -14.841 -12.388  1.00 10.00      A   
ATOM   1806  CG  LYS A 249      -1.573 -14.298 -11.009  1.00 10.00      A   
ATOM   1807  CD  LYS A 249      -1.885 -12.813 -11.057  1.00 10.00      A   
ATOM   1808  CE  LYS A 249      -1.950 -12.219  -9.658  1.00 10.00      A   
ATOM   1809  NZ  LYS A 249      -2.455 -10.822  -9.679  1.00 10.00      A   
ATOM   1810  HZ1 LYS A 249      -3.416 -10.777  -9.276  1.00 10.00      A   
ATOM   1811  HZ2 LYS A 249      -2.483 -10.464 -10.652  1.00 10.00      A   
ATOM   1812  HZ3 LYS A 249      -1.829 -10.206  -9.114  1.00 10.00      A   
ATOM   1813  C   LYS A 249      -1.924 -17.257 -12.415  1.00 10.00      A   
ATOM   1814  O   LYS A 249      -2.544 -17.454 -13.459  1.00 10.00      A   
ATOM   1815  N   HIS A 250      -2.224 -17.851 -11.266  1.00 10.00      A   
ATOM   1816  HN  HIS A 250      -1.696 -17.636 -10.462  1.00 10.00      A   
ATOM   1817  CA  HIS A 250      -3.315 -18.807 -11.155  1.00 10.00      A   
ATOM   1818  CB  HIS A 250      -2.777 -20.236 -11.005  1.00 10.00      A   
ATOM   1819  CG  HIS A 250      -1.847 -20.678 -12.100  1.00 10.00      A   
ATOM   1820  ND1 HIS A 250      -2.323 -21.157 -13.299  1.00 10.00      A   
ATOM   1821  CD2 HIS A 250      -0.491 -20.710 -12.116  1.00 10.00      A   
ATOM   1822  CE1 HIS A 250      -1.257 -21.469 -14.014  1.00 10.00      A   
ATOM   1823  NE2 HIS A 250      -0.130 -21.216 -13.339  1.00 10.00      A   
ATOM   1824  HE2 HIS A 250       0.784 -21.370 -13.657  1.00 10.00      A   
ATOM   1825  C   HIS A 250      -4.203 -18.469  -9.964  1.00 10.00      A   
ATOM   1826  O   HIS A 250      -3.735 -17.932  -8.958  1.00 10.00      A   
ATOM   1827  N   PHE A 251      -5.484 -18.769 -10.089  1.00 10.00      A   
ATOM   1828  HN  PHE A 251      -5.800 -19.176 -10.929  1.00 10.00      A   
ATOM   1829  CA  PHE A 251      -6.446 -18.510  -9.027  1.00 10.00      A   
ATOM   1830  CB  PHE A 251      -7.321 -17.299  -9.367  1.00 10.00      A   
ATOM   1831  CG  PHE A 251      -6.589 -15.989  -9.409  1.00 10.00      A   
ATOM   1832  CD1 PHE A 251      -6.362 -15.268  -8.248  1.00 10.00      A   
ATOM   1833  CD2 PHE A 251      -6.131 -15.475 -10.611  1.00 10.00      A   
ATOM   1834  CE1 PHE A 251      -5.699 -14.057  -8.286  1.00 10.00      A   
ATOM   1835  CE2 PHE A 251      -5.466 -14.267 -10.654  1.00 10.00      A   
ATOM   1836  CZ  PHE A 251      -5.248 -13.558  -9.490  1.00 10.00      A   
ATOM   1837  C   PHE A 251      -7.329 -19.728  -8.808  1.00 10.00      A   
ATOM   1838  O   PHE A 251      -7.877 -20.288  -9.761  1.00 10.00      A   
ATOM   1839  N   TYR A 252      -7.461 -20.135  -7.558  1.00 10.00      A   
ATOM   1840  HN  TYR A 252      -6.994 -19.645  -6.842  1.00 10.00      A   
ATOM   1841  CA  TYR A 252      -8.276 -21.287  -7.209  1.00 10.00      A   
ATOM   1842  CB  TYR A 252      -7.404 -22.401  -6.617  1.00 10.00      A   
ATOM   1843  CG  TYR A 252      -6.102 -22.633  -7.354  1.00 10.00      A   
ATOM   1844  CD1 TYR A 252      -6.054 -23.426  -8.493  1.00 10.00      A   
ATOM   1845  CD2 TYR A 252      -4.918 -22.065  -6.901  1.00 10.00      A   
ATOM   1846  CE1 TYR A 252      -4.863 -23.640  -9.161  1.00 10.00      A   
ATOM   1847  CE2 TYR A 252      -3.726 -22.272  -7.563  1.00 10.00      A   
ATOM   1848  CZ  TYR A 252      -3.703 -23.063  -8.689  1.00 10.00      A   
ATOM   1849  OH  TYR A 252      -2.515 -23.276  -9.347  1.00 10.00      A   
ATOM   1850  HH  TYR A 252      -1.823 -23.450  -8.698  1.00 10.00      A   
ATOM   1851  C   TYR A 252      -9.338 -20.889  -6.195  1.00 10.00      A   
ATOM   1852  O   TYR A 252      -9.066 -20.121  -5.274  1.00 10.00      A   
ATOM   1853  N   SER A 253     -10.543 -21.405  -6.368  1.00 10.00      A   
ATOM   1854  HN  SER A 253     -10.706 -21.998  -7.135  1.00 10.00      A   
ATOM   1855  CA  SER A 253     -11.637 -21.107  -5.460  1.00 10.00      A   
ATOM   1856  CB  SER A 253     -12.461 -19.935  -5.999  1.00 10.00      A   
ATOM   1857  OG  SER A 253     -13.163 -19.267  -4.959  1.00 10.00      A   
ATOM   1858  HG  SER A 253     -13.943 -18.818  -5.338  1.00 10.00      A   
ATOM   1859  C   SER A 253     -12.521 -22.336  -5.284  1.00 10.00      A   
ATOM   1860  O   SER A 253     -13.035 -22.882  -6.259  1.00 10.00      A   
ATOM   1861  N   ALA A 254     -12.683 -22.775  -4.045  1.00 10.00      A   
ATOM   1862  HN  ALA A 254     -12.235 -22.302  -3.303  1.00 10.00      A   
ATOM   1863  CA  ALA A 254     -13.504 -23.937  -3.748  1.00 10.00      A   
ATOM   1864  CB  ALA A 254     -12.622 -25.123  -3.386  1.00 10.00      A   
ATOM   1865  C   ALA A 254     -14.481 -23.631  -2.620  1.00 10.00      A   
ATOM   1866  O   ALA A 254     -14.104 -23.605  -1.448  1.00 10.00      A   
ATOM   1867  N   THR A 255     -15.730 -23.384  -2.982  1.00 10.00      A   
ATOM   1868  HN  THR A 255     -15.965 -23.417  -3.938  1.00 10.00      A   
ATOM   1869  CA  THR A 255     -16.768 -23.073  -2.009  1.00 10.00      A   
ATOM   1870  CB  THR A 255     -17.523 -21.794  -2.414  1.00 10.00      A   
ATOM   1871  OG1 THR A 255     -16.575 -20.816  -2.864  1.00 10.00      A   
ATOM   1872  HG1 THR A 255     -15.709 -21.232  -2.958  1.00 10.00      A   
ATOM   1873  CG2 THR A 255     -18.306 -21.235  -1.236  1.00 10.00      A   
ATOM   1874  C   THR A 255     -17.757 -24.228  -1.895  1.00 10.00      A   
ATOM   1875  O   THR A 255     -18.267 -24.716  -2.902  1.00 10.00      A   
ATOM   1876  N   PHE A 256     -18.017 -24.666  -0.668  1.00 10.00      A   
ATOM   1877  HN  PHE A 256     -17.575 -24.232   0.100  1.00 10.00      A   
ATOM   1878  CA  PHE A 256     -18.940 -25.767  -0.419  1.00 10.00      A   
ATOM   1879  CB  PHE A 256     -18.174 -27.039  -0.021  1.00 10.00      A   
ATOM   1880  CG  PHE A 256     -17.011 -27.384  -0.907  1.00 10.00      A   
ATOM   1881  CD1 PHE A 256     -15.712 -27.128  -0.496  1.00 10.00      A   
ATOM   1882  CD2 PHE A 256     -17.214 -27.968  -2.146  1.00 10.00      A   
ATOM   1883  CE1 PHE A 256     -14.639 -27.449  -1.304  1.00 10.00      A   
ATOM   1884  CE2 PHE A 256     -16.145 -28.291  -2.960  1.00 10.00      A   
ATOM   1885  CZ  PHE A 256     -14.855 -28.031  -2.538  1.00 10.00      A   
ATOM   1886  C   PHE A 256     -19.916 -25.412   0.697  1.00 10.00      A   
ATOM   1887  O   PHE A 256     -19.508 -25.163   1.834  1.00 10.00      A   
ATOM   1888  N   ASN A 257     -21.200 -25.384   0.376  1.00 10.00      A   
ATOM   1889  HN  ASN A 257     -21.469 -25.580  -0.549  1.00 10.00      A   
ATOM   1890  CA  ASN A 257     -22.227 -25.079   1.366  1.00 10.00      A   
ATOM   1891  CB  ASN A 257     -23.237 -24.070   0.809  1.00 10.00      A   
ATOM   1892  CG  ASN A 257     -24.280 -23.661   1.833  1.00 10.00      A   
ATOM   1893  OD1 ASN A 257     -24.059 -22.755   2.633  1.00 10.00      A   
ATOM   1894  ND2 ASN A 257     -25.431 -24.316   1.806  1.00 10.00      A   
ATOM   1895 HD21 ASN A 257     -25.548 -25.022   1.135  1.00 10.00      A   
ATOM   1896 HD22 ASN A 257     -26.125 -24.068   2.458  1.00 10.00      A   
ATOM   1897  C   ASN A 257     -22.940 -26.362   1.775  1.00 10.00      A   
ATOM   1898  O   ASN A 257     -23.281 -27.181   0.919  1.00 10.00      A   
ATOM   1899  N   GLN A 258     -23.169 -26.537   3.073  1.00 10.00      A   
ATOM   1900  HN  GLN A 258     -22.895 -25.839   3.712  1.00 10.00      A   
ATOM   1901  CA  GLN A 258     -23.832 -27.738   3.569  1.00 10.00      A   
ATOM   1902  CB  GLN A 258     -22.798 -28.785   4.000  1.00 10.00      A   
ATOM   1903  CG  GLN A 258     -23.404 -30.067   4.558  1.00 10.00      A   
ATOM   1904  CD  GLN A 258     -24.208 -30.839   3.530  1.00 10.00      A   
ATOM   1905  OE1 GLN A 258     -23.902 -30.820   2.340  1.00 10.00      A   
ATOM   1906  NE2 GLN A 258     -25.250 -31.518   3.982  1.00 10.00      A   
ATOM   1907 HE21 GLN A 258     -25.448 -31.483   4.943  1.00 10.00      A   
ATOM   1908 HE22 GLN A 258     -25.776 -32.039   3.339  1.00 10.00      A   
ATOM   1909  C   GLN A 258     -24.783 -27.438   4.726  1.00 10.00      A   
ATOM   1910  O   GLN A 258     -24.355 -27.034   5.809  1.00 10.00      A   
ATOM   1911  N   PRO A 259     -26.093 -27.613   4.502  1.00 10.00      A   
ATOM   1912  CA  PRO A 259     -27.108 -27.400   5.528  1.00 10.00      A   
ATOM   1913  CB  PRO A 259     -28.412 -27.242   4.725  1.00 10.00      A   
ATOM   1914  CG  PRO A 259     -28.017 -27.293   3.281  1.00 10.00      A   
ATOM   1915  CD  PRO A 259     -26.699 -28.007   3.228  1.00 10.00      A   
ATOM   1916  C   PRO A 259     -27.208 -28.615   6.448  1.00 10.00      A   
ATOM   1917  O   PRO A 259     -27.205 -29.760   5.987  1.00 10.00      A   
ATOM   1918  N   LEU A 260     -27.288 -28.368   7.745  1.00 10.00      A   
ATOM   1919  HN  LEU A 260     -27.292 -27.436   8.058  1.00 10.00      A   
ATOM   1920  CA  LEU A 260     -27.385 -29.445   8.720  1.00 10.00      A   
ATOM   1921  CB  LEU A 260     -26.643 -29.081  10.006  1.00 10.00      A   
ATOM   1922  CG  LEU A 260     -25.123 -28.955   9.891  1.00 10.00      A   
ATOM   1923  CD1 LEU A 260     -24.532 -28.436  11.191  1.00 10.00      A   
ATOM   1924  CD2 LEU A 260     -24.502 -30.293   9.517  1.00 10.00      A   
ATOM   1925  C   LEU A 260     -28.841 -29.761   9.022  1.00 10.00      A   
ATOM   1926  O   LEU A 260     -29.194 -30.907   9.291  1.00 10.00      A   
ATOM   1927  N   SER A 261     -29.675 -28.733   8.970  1.00 10.00      A   
ATOM   1928  HN  SER A 261     -29.322 -27.841   8.752  1.00 10.00      A   
ATOM   1929  CA  SER A 261     -31.099 -28.875   9.224  1.00 10.00      A   
ATOM   1930  CB  SER A 261     -31.346 -29.187  10.701  1.00 10.00      A   
ATOM   1931  OG  SER A 261     -30.728 -28.223  11.536  1.00 10.00      A   
ATOM   1932  HG  SER A 261     -29.864 -28.553  11.816  1.00 10.00      A   
ATOM   1933  C   SER A 261     -31.819 -27.592   8.823  1.00 10.00      A   
ATOM   1934  O   SER A 261     -31.222 -26.707   8.203  1.00 10.00      A   
ATOM   1935  N   ASP A 262     -33.089 -27.483   9.185  1.00 10.00      A   
ATOM   1936  HN  ASP A 262     -33.514 -28.222   9.675  1.00 10.00      A   
ATOM   1937  CA  ASP A 262     -33.877 -26.297   8.865  1.00 10.00      A   
ATOM   1938  CB  ASP A 262     -35.378 -26.565   9.030  1.00 10.00      A   
ATOM   1939  CG  ASP A 262     -35.809 -26.712  10.479  1.00 10.00      A   
ATOM   1940  OD1 ASP A 262     -35.781 -27.853  10.997  1.00 10.00      A   
ATOM   1941  OD2 ASP A 262     -36.184 -25.694  11.106  1.00 10.00      A   
ATOM   1942  C   ASP A 262     -33.463 -25.107   9.726  1.00 10.00      A   
ATOM   1943  O   ASP A 262     -33.856 -23.970   9.458  1.00 10.00      A   
ATOM   1944  N   LYS A 263     -32.662 -25.370  10.754  1.00 10.00      A   
ATOM   1945  HN  LYS A 263     -32.370 -26.293  10.910  1.00 10.00      A   
ATOM   1946  CA  LYS A 263     -32.210 -24.316  11.653  1.00 10.00      A   
ATOM   1947  CB  LYS A 263     -33.004 -24.351  12.965  1.00 10.00      A   
ATOM   1948  CG  LYS A 263     -32.880 -25.649  13.753  1.00 10.00      A   
ATOM   1949  CD  LYS A 263     -33.799 -25.646  14.963  1.00 10.00      A   
ATOM   1950  CE  LYS A 263     -33.653 -26.921  15.780  1.00 10.00      A   
ATOM   1951  NZ  LYS A 263     -34.772 -27.097  16.745  1.00 10.00      A   
ATOM   1952  HZ1 LYS A 263     -35.683 -27.035  16.249  1.00 10.00      A   
ATOM   1953  HZ2 LYS A 263     -34.741 -26.353  17.480  1.00 10.00      A   
ATOM   1954  HZ3 LYS A 263     -34.703 -28.025  17.208  1.00 10.00      A   
ATOM   1955  C   LYS A 263     -30.711 -24.401  11.929  1.00 10.00      A   
ATOM   1956  O   LYS A 263     -30.216 -23.816  12.891  1.00 10.00      A   
ATOM   1957  N   ALA A 264     -29.984 -25.118  11.084  1.00 10.00      A   
ATOM   1958  HN  ALA A 264     -30.420 -25.559  10.324  1.00 10.00      A   
ATOM   1959  CA  ALA A 264     -28.542 -25.255  11.263  1.00 10.00      A   
ATOM   1960  CB  ALA A 264     -28.226 -26.355  12.266  1.00 10.00      A   
ATOM   1961  C   ALA A 264     -27.844 -25.526   9.939  1.00 10.00      A   
ATOM   1962  O   ALA A 264     -28.409 -26.159   9.047  1.00 10.00      A   
ATOM   1963  N   GLY A 265     -26.612 -25.053   9.817  1.00 10.00      A   
ATOM   1964  HN  GLY A 265     -26.207 -24.559  10.566  1.00 10.00      A   
ATOM   1965  CA  GLY A 265     -25.854 -25.252   8.600  1.00 10.00      A   
ATOM   1966  C   GLY A 265     -24.535 -24.512   8.639  1.00 10.00      A   
ATOM   1967  O   GLY A 265     -24.293 -23.717   9.551  1.00 10.00      A   
ATOM   1968  N   PHE A 266     -23.681 -24.771   7.661  1.00 10.00      A   
ATOM   1969  HN  PHE A 266     -23.929 -25.415   6.957  1.00 10.00      A   
ATOM   1970  CA  PHE A 266     -22.382 -24.121   7.598  1.00 10.00      A   
ATOM   1971  CB  PHE A 266     -21.358 -24.848   8.485  1.00 10.00      A   
ATOM   1972  CG  PHE A 266     -21.070 -26.266   8.075  1.00 10.00      A   
ATOM   1973  CD1 PHE A 266     -19.991 -26.557   7.255  1.00 10.00      A   
ATOM   1974  CD2 PHE A 266     -21.871 -27.307   8.516  1.00 10.00      A   
ATOM   1975  CE1 PHE A 266     -19.721 -27.858   6.877  1.00 10.00      A   
ATOM   1976  CE2 PHE A 266     -21.607 -28.610   8.142  1.00 10.00      A   
ATOM   1977  CZ  PHE A 266     -20.529 -28.886   7.323  1.00 10.00      A   
ATOM   1978  C   PHE A 266     -21.880 -24.041   6.164  1.00 10.00      A   
ATOM   1979  O   PHE A 266     -22.349 -24.770   5.287  1.00 10.00      A   
ATOM   1980  N   ILE A 267     -20.932 -23.153   5.931  1.00 10.00      A   
ATOM   1981  HN  ILE A 267     -20.608 -22.594   6.673  1.00 10.00      A   
ATOM   1982  CA  ILE A 267     -20.353 -22.983   4.608  1.00 10.00      A   
ATOM   1983  CB  ILE A 267     -20.921 -21.739   3.881  1.00 10.00      A   
ATOM   1984  CG1 ILE A 267     -20.305 -21.591   2.486  1.00 10.00      A   
ATOM   1985  CG2 ILE A 267     -20.722 -20.471   4.703  1.00 10.00      A   
ATOM   1986  CD1 ILE A 267     -20.941 -20.502   1.648  1.00 10.00      A   
ATOM   1987  C   ILE A 267     -18.831 -22.899   4.702  1.00 10.00      A   
ATOM   1988  O   ILE A 267     -18.287 -22.150   5.518  1.00 10.00      A   
ATOM   1989  N   PHE A 268     -18.152 -23.686   3.885  1.00 10.00      A   
ATOM   1990  HN  PHE A 268     -18.642 -24.270   3.264  1.00 10.00      A   
ATOM   1991  CA  PHE A 268     -16.700 -23.699   3.869  1.00 10.00      A   
ATOM   1992  CB  PHE A 268     -16.173 -25.103   4.188  1.00 10.00      A   
ATOM   1993  CG  PHE A 268     -14.673 -25.194   4.253  1.00 10.00      A   
ATOM   1994  CD1 PHE A 268     -13.981 -24.692   5.342  1.00 10.00      A   
ATOM   1995  CD2 PHE A 268     -13.956 -25.785   3.226  1.00 10.00      A   
ATOM   1996  CE1 PHE A 268     -12.604 -24.774   5.405  1.00 10.00      A   
ATOM   1997  CE2 PHE A 268     -12.579 -25.871   3.282  1.00 10.00      A   
ATOM   1998  CZ  PHE A 268     -11.901 -25.366   4.374  1.00 10.00      A   
ATOM   1999  C   PHE A 268     -16.197 -23.242   2.509  1.00 10.00      A   
ATOM   2000  O   PHE A 268     -16.721 -23.658   1.478  1.00 10.00      A   
ATOM   2001  N   ALA A 269     -15.194 -22.383   2.508  1.00 10.00      A   
ATOM   2002  HN  ALA A 269     -14.815 -22.081   3.365  1.00 10.00      A   
ATOM   2003  CA  ALA A 269     -14.637 -21.879   1.266  1.00 10.00      A   
ATOM   2004  CB  ALA A 269     -15.289 -20.557   0.891  1.00 10.00      A   
ATOM   2005  C   ALA A 269     -13.127 -21.723   1.360  1.00 10.00      A   
ATOM   2006  O   ALA A 269     -12.599 -21.277   2.384  1.00 10.00      A   
ATOM   2007  N   TYR A 270     -12.439 -22.102   0.294  1.00 10.00      A   
ATOM   2008  HN  TYR A 270     -12.923 -22.465  -0.483  1.00 10.00      A   
ATOM   2009  CA  TYR A 270     -10.990 -21.998   0.234  1.00 10.00      A   
ATOM   2010  CB  TYR A 270     -10.326 -23.374   0.379  1.00 10.00      A   
ATOM   2011  CG  TYR A 270      -8.829 -23.379   0.120  1.00 10.00      A   
ATOM   2012  CD1 TYR A 270      -7.982 -22.477   0.755  1.00 10.00      A   
ATOM   2013  CD2 TYR A 270      -8.265 -24.290  -0.764  1.00 10.00      A   
ATOM   2014  CE1 TYR A 270      -6.619 -22.483   0.516  1.00 10.00      A   
ATOM   2015  CE2 TYR A 270      -6.903 -24.305  -1.008  1.00 10.00      A   
ATOM   2016  CZ  TYR A 270      -6.083 -23.399  -0.366  1.00 10.00      A   
ATOM   2017  OH  TYR A 270      -4.722 -23.409  -0.608  1.00 10.00      A   
ATOM   2018  HH  TYR A 270      -4.244 -23.270   0.229  1.00 10.00      A   
ATOM   2019  C   TYR A 270     -10.555 -21.327  -1.062  1.00 10.00      A   
ATOM   2020  O   TYR A 270     -10.701 -21.892  -2.147  1.00 10.00      A   
ATOM   2021  N   ASN A 271     -10.036 -20.118  -0.941  1.00 10.00      A   
ATOM   2022  HN  ASN A 271      -9.961 -19.719  -0.048  1.00 10.00      A   
ATOM   2023  CA  ASN A 271      -9.561 -19.370  -2.093  1.00 10.00      A   
ATOM   2024  CB  ASN A 271     -10.148 -17.956  -2.103  1.00 10.00      A   
ATOM   2025  CG  ASN A 271      -9.859 -17.207  -3.392  1.00 10.00      A   
ATOM   2026  OD1 ASN A 271      -8.888 -16.454  -3.483  1.00 10.00      A   
ATOM   2027  ND2 ASN A 271     -10.699 -17.410  -4.401  1.00 10.00      A   
ATOM   2028 HD21 ASN A 271     -11.454 -18.027  -4.263  1.00 10.00      A   
ATOM   2029 HD22 ASN A 271     -10.534 -16.939  -5.246  1.00 10.00      A   
ATOM   2030  C   ASN A 271      -8.043 -19.319  -2.053  1.00 10.00      A   
ATOM   2031  O   ASN A 271      -7.456 -19.134  -0.988  1.00 10.00      A   
ATOM   2032  N   ARG A 272      -7.407 -19.504  -3.196  1.00 10.00      A   
ATOM   2033  HN  ARG A 272      -7.926 -19.641  -4.024  1.00 10.00      A   
ATOM   2034  CA  ARG A 272      -5.957 -19.500  -3.255  1.00 10.00      A   
ATOM   2035  CB  ARG A 272      -5.440 -20.940  -3.277  1.00 10.00      A   
ATOM   2036  CG  ARG A 272      -3.930 -21.070  -3.370  1.00 10.00      A   
ATOM   2037  CD  ARG A 272      -3.515 -22.524  -3.508  1.00 10.00      A   
ATOM   2038  NE  ARG A 272      -2.068 -22.666  -3.623  1.00 10.00      A   
ATOM   2039  HE  ARG A 272      -1.662 -22.453  -4.496  1.00 10.00      A   
ATOM   2040  CZ  ARG A 272      -1.280 -23.076  -2.632  1.00 10.00      A   
ATOM   2041  NH1 ARG A 272      -1.797 -23.394  -1.453  1.00 10.00      A   
ATOM   2042 HH11 ARG A 272      -1.198 -23.702  -0.708  1.00 10.00      A   
ATOM   2043 HH12 ARG A 272      -2.788 -23.328  -1.298  1.00 10.00      A   
ATOM   2044  NH2 ARG A 272       0.028 -23.176  -2.823  1.00 10.00      A   
ATOM   2045 HH21 ARG A 272       0.431 -22.941  -3.712  1.00 10.00      A   
ATOM   2046 HH22 ARG A 272       0.623 -23.486  -2.075  1.00 10.00      A   
ATOM   2047  C   ARG A 272      -5.444 -18.741  -4.471  1.00 10.00      A   
ATOM   2048  O   ARG A 272      -5.900 -18.962  -5.593  1.00 10.00      A   
ATOM   2049  N   GLN A 273      -4.502 -17.840  -4.236  1.00 10.00      A   
ATOM   2050  HN  GLN A 273      -4.201 -17.695  -3.311  1.00 10.00      A   
ATOM   2051  CA  GLN A 273      -3.901 -17.058  -5.304  1.00 10.00      A   
ATOM   2052  CB  GLN A 273      -3.978 -15.565  -4.982  1.00 10.00      A   
ATOM   2053  CG  GLN A 273      -5.382 -15.062  -4.683  1.00 10.00      A   
ATOM   2054  CD  GLN A 273      -5.411 -13.579  -4.374  1.00 10.00      A   
ATOM   2055  OE1 GLN A 273      -5.259 -13.170  -3.226  1.00 10.00      A   
ATOM   2056  NE2 GLN A 273      -5.612 -12.763  -5.397  1.00 10.00      A   
ATOM   2057 HE21 GLN A 273      -5.731 -13.155  -6.284  1.00 10.00      A   
ATOM   2058 HE22 GLN A 273      -5.624 -11.796  -5.224  1.00 10.00      A   
ATOM   2059  C   GLN A 273      -2.445 -17.479  -5.485  1.00 10.00      A   
ATOM   2060  O   GLN A 273      -1.698 -17.573  -4.511  1.00 10.00      A   
ATOM   2061  N   GLN A 274      -2.052 -17.744  -6.724  1.00 10.00      A   
ATOM   2062  HN  GLN A 274      -2.696 -17.661  -7.465  1.00 10.00      A   
ATOM   2063  CA  GLN A 274      -0.690 -18.164  -7.019  1.00 10.00      A   
ATOM   2064  CB  GLN A 274      -0.678 -19.637  -7.440  1.00 10.00      A   
ATOM   2065  CG  GLN A 274       0.683 -20.161  -7.878  1.00 10.00      A   
ATOM   2066  CD  GLN A 274       1.693 -20.193  -6.748  1.00 10.00      A   
ATOM   2067  OE1 GLN A 274       1.339 -20.387  -5.586  1.00 10.00      A   
ATOM   2068  NE2 GLN A 274       2.960 -20.014  -7.082  1.00 10.00      A   
ATOM   2069 HE21 GLN A 274       3.179 -19.869  -8.040  1.00 10.00      A   
ATOM   2070 HE22 GLN A 274       3.633 -20.039  -6.372  1.00 10.00      A   
ATOM   2071  C   GLN A 274      -0.077 -17.304  -8.119  1.00 10.00      A   
ATOM   2072  O   GLN A 274      -0.708 -17.053  -9.145  1.00 10.00      A   
ATOM   2073  N   SER A 275       1.148 -16.851  -7.894  1.00 10.00      A   
ATOM   2074  HN  SER A 275       1.591 -17.078  -7.050  1.00 10.00      A   
ATOM   2075  CA  SER A 275       1.857 -16.033  -8.866  1.00 10.00      A   
ATOM   2076  CB  SER A 275       1.721 -14.545  -8.520  1.00 10.00      A   
ATOM   2077  OG  SER A 275       0.424 -14.246  -8.021  1.00 10.00      A   
ATOM   2078  HG  SER A 275       0.239 -14.804  -7.259  1.00 10.00      A   
ATOM   2079  C   SER A 275       3.333 -16.433  -8.917  1.00 10.00      A   
ATOM   2080  O   SER A 275       4.010 -16.455  -7.885  1.00 10.00      A   
ATOM   2081  N   ASP A 276       3.816 -16.753 -10.115  1.00 10.00      A   
ATOM   2082  HN  ASP A 276       3.218 -16.707 -10.895  1.00 10.00      A   
ATOM   2083  CA  ASP A 276       5.206 -17.160 -10.318  1.00 10.00      A   
ATOM   2084  CB  ASP A 276       5.260 -18.537 -10.992  1.00 10.00      A   
ATOM   2085  CG  ASP A 276       5.006 -19.695 -10.047  1.00 10.00      A   
ATOM   2086  OD1 ASP A 276       5.969 -20.419  -9.716  1.00 10.00      A   
ATOM   2087  OD2 ASP A 276       3.839 -19.905  -9.650  1.00 10.00      A   
ATOM   2088  C   ASP A 276       5.928 -16.149 -11.203  1.00 10.00      A   
ATOM   2089  O   ASP A 276       5.428 -15.789 -12.269  1.00 10.00      A   
ATOM   2090  N   ILE A 277       7.095 -15.693 -10.761  1.00 10.00      A   
ATOM   2091  HN  ILE A 277       7.440 -16.015  -9.899  1.00 10.00      A   
ATOM   2092  CA  ILE A 277       7.878 -14.718 -11.522  1.00 10.00      A   
ATOM   2093  CB  ILE A 277       7.729 -13.295 -10.937  1.00 10.00      A   
ATOM   2094  CG1 ILE A 277       6.257 -12.868 -10.902  1.00 10.00      A   
ATOM   2095  CG2 ILE A 277       8.553 -12.303 -11.744  1.00 10.00      A   
ATOM   2096  CD1 ILE A 277       5.975 -11.710  -9.969  1.00 10.00      A   
ATOM   2097  C   ILE A 277       9.364 -15.086 -11.529  1.00 10.00      A   
ATOM   2098  O   ILE A 277       9.991 -15.170 -10.476  1.00 10.00      A   
ATOM   2099  N   PRO A 278       9.946 -15.311 -12.716  1.00 10.00      A   
ATOM   2100  CA  PRO A 278      11.365 -15.656 -12.852  1.00 10.00      A   
ATOM   2101  CB  PRO A 278      11.490 -16.126 -14.311  1.00 10.00      A   
ATOM   2102  CG  PRO A 278      10.092 -16.222 -14.830  1.00 10.00      A   
ATOM   2103  CD  PRO A 278       9.272 -15.267 -14.017  1.00 10.00      A   
ATOM   2104  C   PRO A 278      12.270 -14.444 -12.611  1.00 10.00      A   
ATOM   2105  O   PRO A 278      12.000 -13.345 -13.103  1.00 10.00      A   
ATOM   2106  N   TYR A 279      13.340 -14.650 -11.853  1.00 10.00      A   
ATOM   2107  HN  TYR A 279      13.504 -15.551 -11.493  1.00 10.00      A   
ATOM   2108  CA  TYR A 279      14.287 -13.582 -11.543  1.00 10.00      A   
ATOM   2109  CB  TYR A 279      14.234 -13.256 -10.046  1.00 10.00      A   
ATOM   2110  CG  TYR A 279      14.995 -12.008  -9.654  1.00 10.00      A   
ATOM   2111  CD1 TYR A 279      14.580 -10.756 -10.084  1.00 10.00      A   
ATOM   2112  CD2 TYR A 279      16.123 -12.084  -8.849  1.00 10.00      A   
ATOM   2113  CE1 TYR A 279      15.266  -9.616  -9.722  1.00 10.00      A   
ATOM   2114  CE2 TYR A 279      16.819 -10.946  -8.483  1.00 10.00      A   
ATOM   2115  CZ  TYR A 279      16.384  -9.713  -8.924  1.00 10.00      A   
ATOM   2116  OH  TYR A 279      17.062  -8.571  -8.560  1.00 10.00      A   
ATOM   2117  HH  TYR A 279      16.437  -7.846  -8.458  1.00 10.00      A   
ATOM   2118  C   TYR A 279      15.701 -14.002 -11.936  1.00 10.00      A   
ATOM   2119  O   TYR A 279      16.060 -15.172 -11.803  1.00 10.00      A   
ATOM   2120  N   TYR A 280      16.502 -13.055 -12.415  1.00 10.00      A   
ATOM   2121  HN  TYR A 280      16.172 -12.131 -12.487  1.00 10.00      A   
ATOM   2122  CA  TYR A 280      17.866 -13.354 -12.827  1.00 10.00      A   
ATOM   2123  CB  TYR A 280      17.993 -13.263 -14.349  1.00 10.00      A   
ATOM   2124  CG  TYR A 280      19.273 -13.852 -14.900  1.00 10.00      A   
ATOM   2125  CD1 TYR A 280      19.748 -15.078 -14.449  1.00 10.00      A   
ATOM   2126  CD2 TYR A 280      19.999 -13.190 -15.881  1.00 10.00      A   
ATOM   2127  CE1 TYR A 280      20.908 -15.626 -14.960  1.00 10.00      A   
ATOM   2128  CE2 TYR A 280      21.166 -13.732 -16.395  1.00 10.00      A   
ATOM   2129  CZ  TYR A 280      21.613 -14.951 -15.931  1.00 10.00      A   
ATOM   2130  OH  TYR A 280      22.768 -15.502 -16.441  1.00 10.00      A   
ATOM   2131  HH  TYR A 280      22.632 -16.450 -16.583  1.00 10.00      A   
ATOM   2132  C   TYR A 280      18.871 -12.420 -12.160  1.00 10.00      A   
ATOM   2133  O   TYR A 280      18.813 -11.205 -12.332  1.00 10.00      A   
ATOM   2134  N   HIS A 281      19.793 -13.001 -11.402  1.00 10.00      A   
ATOM   2135  HN  HIS A 281      19.780 -13.978 -11.298  1.00 10.00      A   
ATOM   2136  CA  HIS A 281      20.823 -12.222 -10.719  1.00 10.00      A   
ATOM   2137  CB  HIS A 281      21.403 -13.011  -9.539  1.00 10.00      A   
ATOM   2138  CG  HIS A 281      20.403 -13.404  -8.495  1.00 10.00      A   
ATOM   2139  ND1 HIS A 281      20.056 -12.551  -7.476  1.00 10.00      A   
ATOM   2140  CD2 HIS A 281      19.721 -14.568  -8.353  1.00 10.00      A   
ATOM   2141  CE1 HIS A 281      19.179 -13.207  -6.738  1.00 10.00      A   
ATOM   2142  NE2 HIS A 281      18.948 -14.428  -7.231  1.00 10.00      A   
ATOM   2143  HE2 HIS A 281      18.338 -15.114  -6.852  1.00 10.00      A   
ATOM   2144  C   HIS A 281      21.942 -11.860 -11.691  1.00 10.00      A   
ATOM   2145  O   HIS A 281      22.331 -12.681 -12.529  1.00 10.00      A   
ATOM   2146  N   GLU A 282      22.469 -10.649 -11.563  1.00 10.00      A   
ATOM   2147  HN  GLU A 282      22.161 -10.064 -10.831  1.00 10.00      A   
ATOM   2148  CA  GLU A 282      23.536 -10.179 -12.434  1.00 10.00      A   
ATOM   2149  CB  GLU A 282      23.524  -8.648 -12.520  1.00 10.00      A   
ATOM   2150  CG  GLU A 282      24.583  -8.057 -13.438  1.00 10.00      A   
ATOM   2151  CD  GLU A 282      24.477  -8.551 -14.868  1.00 10.00      A   
ATOM   2152  OE1 GLU A 282      24.006  -7.782 -15.737  1.00 10.00      A   
ATOM   2153  OE2 GLU A 282      24.872  -9.704 -15.135  1.00 10.00      A   
ATOM   2154  C   GLU A 282      24.881 -10.680 -11.929  1.00 10.00      A   
ATOM   2155  O   GLU A 282      25.141 -10.669 -10.726  1.00 10.00      A   
ATOM   2156  N   TYR A 283      25.719 -11.143 -12.855  1.00 10.00      A   
ATOM   2157  HN  TYR A 283      25.439 -11.105 -13.799  1.00 10.00      A   
ATOM   2158  CA  TYR A 283      27.046 -11.680 -12.533  1.00 10.00      A   
ATOM   2159  CB  TYR A 283      27.924 -10.666 -11.792  1.00 10.00      A   
ATOM   2160  CG  TYR A 283      28.259  -9.454 -12.631  1.00 10.00      A   
ATOM   2161  CD1 TYR A 283      28.972  -9.583 -13.815  1.00 10.00      A   
ATOM   2162  CD2 TYR A 283      27.855  -8.183 -12.244  1.00 10.00      A   
ATOM   2163  CE1 TYR A 283      29.274  -8.481 -14.590  1.00 10.00      A   
ATOM   2164  CE2 TYR A 283      28.154  -7.074 -13.014  1.00 10.00      A   
ATOM   2165  CZ  TYR A 283      28.862  -7.231 -14.186  1.00 10.00      A   
ATOM   2166  OH  TYR A 283      29.165  -6.129 -14.956  1.00 10.00      A   
ATOM   2167  HH  TYR A 283      30.016  -5.767 -14.677  1.00 10.00      A   
ATOM   2168  C   TYR A 283      26.967 -13.020 -11.803  1.00 10.00      A   
ATOM   2169  O   TYR A 283      27.728 -13.941 -12.100  1.00 10.00      A   
ATOM   2170  N   LEU A 284      26.048 -13.123 -10.851  1.00 10.00      A   
ATOM   2171  HN  LEU A 284      25.499 -12.333 -10.633  1.00 10.00      A   
ATOM   2172  CA  LEU A 284      25.842 -14.356 -10.108  1.00 10.00      A   
ATOM   2173  CB  LEU A 284      24.833 -14.125  -8.977  1.00 10.00      A   
ATOM   2174  CG  LEU A 284      24.776 -15.195  -7.883  1.00 10.00      A   
ATOM   2175  CD1 LEU A 284      26.063 -15.208  -7.075  1.00 10.00      A   
ATOM   2176  CD2 LEU A 284      23.572 -14.981  -6.977  1.00 10.00      A   
ATOM   2177  C   LEU A 284      25.322 -15.424 -11.063  1.00 10.00      A   
ATOM   2178  O   LEU A 284      25.638 -16.606 -10.930  1.00 10.00      A   
ATOM   2179  N   GLN A 285      24.528 -14.975 -12.036  1.00 10.00      A   
ATOM   2180  HN  GLN A 285      24.322 -14.017 -12.068  1.00 10.00      A   
ATOM   2181  CA  GLN A 285      23.959 -15.848 -13.058  1.00 10.00      A   
ATOM   2182  CB  GLN A 285      25.057 -16.382 -13.985  1.00 10.00      A   
ATOM   2183  CG  GLN A 285      25.832 -15.285 -14.702  1.00 10.00      A   
ATOM   2184  CD  GLN A 285      27.154 -15.768 -15.265  1.00 10.00      A   
ATOM   2185  OE1 GLN A 285      27.292 -16.930 -15.645  1.00 10.00      A   
ATOM   2186  NE2 GLN A 285      28.136 -14.881 -15.318  1.00 10.00      A   
ATOM   2187 HE21 GLN A 285      27.958 -13.974 -14.998  1.00 10.00      A   
ATOM   2188 HE22 GLN A 285      29.005 -15.170 -15.675  1.00 10.00      A   
ATOM   2189  C   GLN A 285      23.127 -16.980 -12.459  1.00 10.00      A   
ATOM   2190  O   GLN A 285      23.375 -18.157 -12.713  1.00 10.00      A   
ATOM   2191  N   GLN A 286      22.135 -16.610 -11.660  1.00 10.00      A   
ATOM   2192  HN  GLN A 286      21.984 -15.657 -11.499  1.00 10.00      A   
ATOM   2193  CA  GLN A 286      21.253 -17.583 -11.030  1.00 10.00      A   
ATOM   2194  CB  GLN A 286      21.498 -17.644  -9.518  1.00 10.00      A   
ATOM   2195  CG  GLN A 286      22.863 -18.189  -9.121  1.00 10.00      A   
ATOM   2196  CD  GLN A 286      22.999 -19.686  -9.344  1.00 10.00      A   
ATOM   2197  OE1 GLN A 286      22.391 -20.258 -10.251  1.00 10.00      A   
ATOM   2198  NE2 GLN A 286      23.808 -20.332  -8.521  1.00 10.00      A   
ATOM   2199 HE21 GLN A 286      24.271 -19.816  -7.824  1.00 10.00      A   
ATOM   2200 HE22 GLN A 286      23.913 -21.301  -8.635  1.00 10.00      A   
ATOM   2201  C   GLN A 286      19.801 -17.232 -11.310  1.00 10.00      A   
ATOM   2202  O   GLN A 286      19.416 -16.063 -11.237  1.00 10.00      A   
ATOM   2203  N   TRP A 287      19.007 -18.240 -11.645  1.00 10.00      A   
ATOM   2204  HN  TRP A 287      19.377 -19.147 -11.691  1.00 10.00      A   
ATOM   2205  CA  TRP A 287      17.597 -18.039 -11.936  1.00 10.00      A   
ATOM   2206  CB  TRP A 287      17.178 -18.877 -13.147  1.00 10.00      A   
ATOM   2207  CG  TRP A 287      17.459 -18.220 -14.463  1.00 10.00      A   
ATOM   2208  CD1 TRP A 287      18.530 -18.442 -15.281  1.00 10.00      A   
ATOM   2209  CD2 TRP A 287      16.652 -17.236 -15.116  1.00 10.00      A   
ATOM   2210  NE1 TRP A 287      18.440 -17.652 -16.402  1.00 10.00      A   
ATOM   2211  HE1 TRP A 287      19.093 -17.627 -17.139  1.00 10.00      A   
ATOM   2212  CE2 TRP A 287      17.294 -16.901 -16.324  1.00 10.00      A   
ATOM   2213  CE3 TRP A 287      15.447 -16.604 -14.794  1.00 10.00      A   
ATOM   2214  CZ2 TRP A 287      16.772 -15.962 -17.211  1.00 10.00      A   
ATOM   2215  CZ3 TRP A 287      14.930 -15.672 -15.675  1.00 10.00      A   
ATOM   2216  CH2 TRP A 287      15.591 -15.361 -16.868  1.00 10.00      A   
ATOM   2217  C   TRP A 287      16.746 -18.402 -10.727  1.00 10.00      A   
ATOM   2218  O   TRP A 287      16.613 -19.575 -10.377  1.00 10.00      A   
ATOM   2219  N   ASP A 288      16.184 -17.392 -10.089  1.00 10.00      A   
ATOM   2220  HN  ASP A 288      16.325 -16.478 -10.423  1.00 10.00      A   
ATOM   2221  CA  ASP A 288      15.342 -17.600  -8.920  1.00 10.00      A   
ATOM   2222  CB  ASP A 288      15.675 -16.593  -7.817  1.00 10.00      A   
ATOM   2223  CG  ASP A 288      16.561 -17.179  -6.733  1.00 10.00      A   
ATOM   2224  OD1 ASP A 288      16.306 -18.329  -6.300  1.00 10.00      A   
ATOM   2225  OD2 ASP A 288      17.511 -16.487  -6.300  1.00 10.00      A   
ATOM   2226  C   ASP A 288      13.876 -17.494  -9.306  1.00 10.00      A   
ATOM   2227  O   ASP A 288      13.549 -17.007 -10.391  1.00 10.00      A   
ATOM   2228  N   ASP A 289      12.996 -17.948  -8.429  1.00 10.00      A   
ATOM   2229  HN  ASP A 289      13.314 -18.320  -7.579  1.00 10.00      A   
ATOM   2230  CA  ASP A 289      11.566 -17.904  -8.696  1.00 10.00      A   
ATOM   2231  CB  ASP A 289      10.987 -19.317  -8.834  1.00 10.00      A   
ATOM   2232  CG  ASP A 289      11.447 -20.030 -10.091  1.00 10.00      A   
ATOM   2233  OD1 ASP A 289      11.130 -19.559 -11.206  1.00 10.00      A   
ATOM   2234  OD2 ASP A 289      12.124 -21.074  -9.973  1.00 10.00      A   
ATOM   2235  C   ASP A 289      10.826 -17.145  -7.605  1.00 10.00      A   
ATOM   2236  O   ASP A 289      10.775 -17.579  -6.452  1.00 10.00      A   
ATOM   2237  N   GLN A 290      10.272 -16.000  -7.972  1.00 10.00      A   
ATOM   2238  HN  GLN A 290      10.363 -15.703  -8.907  1.00 10.00      A   
ATOM   2239  CA  GLN A 290       9.513 -15.181  -7.043  1.00 10.00      A   
ATOM   2240  CB  GLN A 290       9.468 -13.728  -7.519  1.00 10.00      A   
ATOM   2241  CG  GLN A 290      10.813 -13.025  -7.562  1.00 10.00      A   
ATOM   2242  CD  GLN A 290      10.691 -11.589  -8.034  1.00 10.00      A   
ATOM   2243  OE1 GLN A 290      10.464 -10.678  -7.236  1.00 10.00      A   
ATOM   2244  NE2 GLN A 290      10.835 -11.378  -9.334  1.00 10.00      A   
ATOM   2245 HE21 GLN A 290      11.009 -12.148  -9.914  1.00 10.00      A   
ATOM   2246 HE22 GLN A 290      10.760 -10.455  -9.667  1.00 10.00      A   
ATOM   2247  C   GLN A 290       8.096 -15.723  -6.962  1.00 10.00      A   
ATOM   2248  O   GLN A 290       7.445 -15.921  -7.986  1.00 10.00      A   
ATOM   2249  N   GLU A 291       7.619 -15.963  -5.756  1.00 10.00      A   
ATOM   2250  HN  GLU A 291       8.175 -15.783  -4.973  1.00 10.00      A   
ATOM   2251  CA  GLU A 291       6.281 -16.500  -5.575  1.00 10.00      A   
ATOM   2252  CB  GLU A 291       6.348 -17.895  -4.949  1.00 10.00      A   
ATOM   2253  CG  GLU A 291       7.084 -18.920  -5.799  1.00 10.00      A   
ATOM   2254  CD  GLU A 291       7.426 -20.182  -5.033  1.00 10.00      A   
ATOM   2255  OE1 GLU A 291       8.105 -20.084  -3.990  1.00 10.00      A   
ATOM   2256  OE2 GLU A 291       7.027 -21.283  -5.474  1.00 10.00      A   
ATOM   2257  C   GLU A 291       5.407 -15.582  -4.732  1.00 10.00      A   
ATOM   2258  O   GLU A 291       5.853 -15.032  -3.726  1.00 10.00      A   
ATOM   2259  N   ARG A 292       4.176 -15.397  -5.180  1.00 10.00      A   
ATOM   2260  HN  ARG A 292       3.912 -15.829  -6.025  1.00 10.00      A   
ATOM   2261  CA  ARG A 292       3.195 -14.581  -4.473  1.00 10.00      A   
ATOM   2262  CB  ARG A 292       2.778 -13.367  -5.317  1.00 10.00      A   
ATOM   2263  CG  ARG A 292       3.930 -12.563  -5.909  1.00 10.00      A   
ATOM   2264  CD  ARG A 292       4.635 -11.723  -4.855  1.00 10.00      A   
ATOM   2265  NE  ARG A 292       6.092 -11.851  -4.945  1.00 10.00      A   
ATOM   2266  HE  ARG A 292       6.502 -12.614  -4.485  1.00 10.00      A   
ATOM   2267  CZ  ARG A 292       6.882 -11.003  -5.606  1.00 10.00      A   
ATOM   2268  NH1 ARG A 292       6.367  -9.952  -6.240  1.00 10.00      A   
ATOM   2269 HH11 ARG A 292       6.963  -9.320  -6.733  1.00 10.00      A   
ATOM   2270 HH12 ARG A 292       5.362  -9.778  -6.224  1.00 10.00      A   
ATOM   2271  NH2 ARG A 292       8.197 -11.206  -5.620  1.00 10.00      A   
ATOM   2272 HH21 ARG A 292       8.594 -11.992  -5.132  1.00 10.00      A   
ATOM   2273 HH22 ARG A 292       8.805 -10.579  -6.120  1.00 10.00      A   
ATOM   2274  C   ARG A 292       1.983 -15.463  -4.197  1.00 10.00      A   
ATOM   2275  O   ARG A 292       1.184 -15.725  -5.097  1.00 10.00      A   
ATOM   2276  N   ILE A 293       1.861 -15.938  -2.967  1.00 10.00      A   
ATOM   2277  HN  ILE A 293       2.512 -15.670  -2.280  1.00 10.00      A   
ATOM   2278  CA  ILE A 293       0.767 -16.833  -2.604  1.00 10.00      A   
ATOM   2279  CB  ILE A 293       1.307 -18.196  -2.107  1.00 10.00      A   
ATOM   2280  CG1 ILE A 293       2.524 -18.630  -2.933  1.00 10.00      A   
ATOM   2281  CG2 ILE A 293       0.219 -19.261  -2.166  1.00 10.00      A   
ATOM   2282  CD1 ILE A 293       3.271 -19.813  -2.356  1.00 10.00      A   
ATOM   2283  C   ILE A 293      -0.127 -16.234  -1.520  1.00 10.00      A   
ATOM   2284  O   ILE A 293       0.336 -15.494  -0.652  1.00 10.00      A   
ATOM   2285  N   ASN A 294      -1.411 -16.548  -1.598  1.00 10.00      A   
ATOM   2286  HN  ASN A 294      -1.716 -17.109  -2.345  1.00 10.00      A   
ATOM   2287  CA  ASN A 294      -2.394 -16.090  -0.623  1.00 10.00      A   
ATOM   2288  CB  ASN A 294      -3.035 -14.766  -1.055  1.00 10.00      A   
ATOM   2289  CG  ASN A 294      -4.066 -14.254  -0.058  1.00 10.00      A   
ATOM   2290  OD1 ASN A 294      -3.990 -14.534   1.137  1.00 10.00      A   
ATOM   2291  ND2 ASN A 294      -5.037 -13.495  -0.543  1.00 10.00      A   
ATOM   2292 HD21 ASN A 294      -5.042 -13.305  -1.511  1.00 10.00      A   
ATOM   2293 HD22 ASN A 294      -5.708 -13.149   0.080  1.00 10.00      A   
ATOM   2294  C   ASN A 294      -3.464 -17.159  -0.467  1.00 10.00      A   
ATOM   2295  O   ASN A 294      -4.129 -17.522  -1.438  1.00 10.00      A   
ATOM   2296  N   GLU A 295      -3.606 -17.681   0.740  1.00 10.00      A   
ATOM   2297  HN  GLU A 295      -3.044 -17.352   1.475  1.00 10.00      A   
ATOM   2298  CA  GLU A 295      -4.588 -18.717   1.008  1.00 10.00      A   
ATOM   2299  CB  GLU A 295      -3.911 -19.947   1.615  1.00 10.00      A   
ATOM   2300  CG  GLU A 295      -2.866 -20.596   0.726  1.00 10.00      A   
ATOM   2301  CD  GLU A 295      -2.274 -21.838   1.353  1.00 10.00      A   
ATOM   2302  OE1 GLU A 295      -2.938 -22.900   1.314  1.00 10.00      A   
ATOM   2303  OE2 GLU A 295      -1.143 -21.760   1.881  1.00 10.00      A   
ATOM   2304  C   GLU A 295      -5.657 -18.204   1.958  1.00 10.00      A   
ATOM   2305  O   GLU A 295      -5.350 -17.717   3.044  1.00 10.00      A   
ATOM   2306  N   THR A 296      -6.907 -18.292   1.546  1.00 10.00      A   
ATOM   2307  HN  THR A 296      -7.097 -18.660   0.651  1.00 10.00      A   
ATOM   2308  CA  THR A 296      -8.007 -17.843   2.377  1.00 10.00      A   
ATOM   2309  CB  THR A 296      -8.878 -16.798   1.648  1.00 10.00      A   
ATOM   2310  OG1 THR A 296      -8.026 -15.813   1.051  1.00 10.00      A   
ATOM   2311  HG1 THR A 296      -7.336 -15.569   1.683  1.00 10.00      A   
ATOM   2312  CG2 THR A 296      -9.811 -16.109   2.633  1.00 10.00      A   
ATOM   2313  C   THR A 296      -8.874 -19.016   2.824  1.00 10.00      A   
ATOM   2314  O   THR A 296      -9.594 -19.611   2.020  1.00 10.00      A   
ATOM   2315  N   TYR A 297      -8.783 -19.359   4.103  1.00 10.00      A   
ATOM   2316  HN  TYR A 297      -8.165 -18.863   4.690  1.00 10.00      A   
ATOM   2317  CA  TYR A 297      -9.576 -20.441   4.675  1.00 10.00      A   
ATOM   2318  CB  TYR A 297      -8.716 -21.314   5.596  1.00 10.00      A   
ATOM   2319  CG  TYR A 297      -7.601 -22.064   4.898  1.00 10.00      A   
ATOM   2320  CD1 TYR A 297      -6.366 -21.466   4.671  1.00 10.00      A   
ATOM   2321  CD2 TYR A 297      -7.779 -23.374   4.472  1.00 10.00      A   
ATOM   2322  CE1 TYR A 297      -5.345 -22.152   4.040  1.00 10.00      A   
ATOM   2323  CE2 TYR A 297      -6.764 -24.068   3.840  1.00 10.00      A   
ATOM   2324  CZ  TYR A 297      -5.549 -23.452   3.626  1.00 10.00      A   
ATOM   2325  OH  TYR A 297      -4.534 -24.140   2.996  1.00 10.00      A   
ATOM   2326  HH  TYR A 297      -4.027 -23.528   2.431  1.00 10.00      A   
ATOM   2327  C   TYR A 297     -10.719 -19.825   5.476  1.00 10.00      A   
ATOM   2328  O   TYR A 297     -10.481 -19.095   6.441  1.00 10.00      A   
ATOM   2329  N   LEU A 298     -11.950 -20.095   5.072  1.00 10.00      A   
ATOM   2330  HN  LEU A 298     -12.090 -20.687   4.301  1.00 10.00      A   
ATOM   2331  CA  LEU A 298     -13.099 -19.532   5.758  1.00 10.00      A   
ATOM   2332  CB  LEU A 298     -13.708 -18.396   4.929  1.00 10.00      A   
ATOM   2333  CG  LEU A 298     -14.965 -17.731   5.499  1.00 10.00      A   
ATOM   2334  CD1 LEU A 298     -14.654 -17.016   6.806  1.00 10.00      A   
ATOM   2335  CD2 LEU A 298     -15.568 -16.768   4.488  1.00 10.00      A   
ATOM   2336  C   LEU A 298     -14.158 -20.582   6.067  1.00 10.00      A   
ATOM   2337  O   LEU A 298     -14.591 -21.326   5.186  1.00 10.00      A   
ATOM   2338  N   LEU A 299     -14.552 -20.635   7.328  1.00 10.00      A   
ATOM   2339  HN  LEU A 299     -14.127 -20.036   7.983  1.00 10.00      A   
ATOM   2340  CA  LEU A 299     -15.579 -21.557   7.784  1.00 10.00      A   
ATOM   2341  CB  LEU A 299     -14.967 -22.688   8.621  1.00 10.00      A   
ATOM   2342  CG  LEU A 299     -15.952 -23.698   9.219  1.00 10.00      A   
ATOM   2343  CD1 LEU A 299     -16.701 -24.443   8.124  1.00 10.00      A   
ATOM   2344  CD2 LEU A 299     -15.228 -24.673  10.133  1.00 10.00      A   
ATOM   2345  C   LEU A 299     -16.616 -20.789   8.598  1.00 10.00      A   
ATOM   2346  O   LEU A 299     -16.311 -20.267   9.674  1.00 10.00      A   
ATOM   2347  N   LYS A 300     -17.827 -20.695   8.070  1.00 10.00      A   
ATOM   2348  HN  LYS A 300     -18.008 -21.129   7.208  1.00 10.00      A   
ATOM   2349  CA  LYS A 300     -18.900 -19.978   8.745  1.00 10.00      A   
ATOM   2350  CB  LYS A 300     -19.492 -18.902   7.827  1.00 10.00      A   
ATOM   2351  CG  LYS A 300     -18.531 -17.768   7.498  1.00 10.00      A   
ATOM   2352  CD  LYS A 300     -19.145 -16.767   6.527  1.00 10.00      A   
ATOM   2353  CE  LYS A 300     -20.320 -16.033   7.153  1.00 10.00      A   
ATOM   2354  NZ  LYS A 300     -20.870 -14.991   6.246  1.00 10.00      A   
ATOM   2355  HZ1 LYS A 300     -21.863 -14.779   6.503  1.00 10.00      A   
ATOM   2356  HZ2 LYS A 300     -20.844 -15.318   5.258  1.00 10.00      A   
ATOM   2357  HZ3 LYS A 300     -20.311 -14.117   6.325  1.00 10.00      A   
ATOM   2358  C   LYS A 300     -19.987 -20.936   9.206  1.00 10.00      A   
ATOM   2359  O   LYS A 300     -20.600 -21.628   8.391  1.00 10.00      A   
ATOM   2360  N   GLY A 301     -20.215 -20.975  10.509  1.00 10.00      A   
ATOM   2361  HN  GLY A 301     -19.697 -20.390  11.106  1.00 10.00      A   
ATOM   2362  CA  GLY A 301     -21.229 -21.847  11.064  1.00 10.00      A   
ATOM   2363  C   GLY A 301     -22.366 -21.053  11.671  1.00 10.00      A   
ATOM   2364  O   GLY A 301     -22.133 -20.099  12.415  1.00 10.00      A   
ATOM   2365  N   THR A 302     -23.594 -21.431  11.357  1.00 10.00      A   
ATOM   2366  HN  THR A 302     -23.727 -22.205  10.762  1.00 10.00      A   
ATOM   2367  CA  THR A 302     -24.756 -20.729  11.875  1.00 10.00      A   
ATOM   2368  CB  THR A 302     -25.430 -19.911  10.759  1.00 10.00      A   
ATOM   2369  OG1 THR A 302     -24.416 -19.211  10.027  1.00 10.00      A   
ATOM   2370  HG1 THR A 302     -23.557 -19.609  10.215  1.00 10.00      A   
ATOM   2371  CG2 THR A 302     -26.413 -18.906  11.340  1.00 10.00      A   
ATOM   2372  C   THR A 302     -25.761 -21.699  12.488  1.00 10.00      A   
ATOM   2373  O   THR A 302     -26.014 -22.775  11.946  1.00 10.00      A   
ATOM   2374  N   TYR A 303     -26.309 -21.323  13.634  1.00 10.00      A   
ATOM   2375  HN  TYR A 303     -26.044 -20.465  14.034  1.00 10.00      A   
ATOM   2376  CA  TYR A 303     -27.287 -22.149  14.319  1.00 10.00      A   
ATOM   2377  CB  TYR A 303     -26.629 -22.916  15.469  1.00 10.00      A   
ATOM   2378  CG  TYR A 303     -27.563 -23.859  16.194  1.00 10.00      A   
ATOM   2379  CD1 TYR A 303     -28.018 -25.020  15.583  1.00 10.00      A   
ATOM   2380  CD2 TYR A 303     -27.991 -23.589  17.490  1.00 10.00      A   
ATOM   2381  CE1 TYR A 303     -28.870 -25.885  16.240  1.00 10.00      A   
ATOM   2382  CE2 TYR A 303     -28.844 -24.452  18.153  1.00 10.00      A   
ATOM   2383  CZ  TYR A 303     -29.282 -25.598  17.522  1.00 10.00      A   
ATOM   2384  OH  TYR A 303     -30.132 -26.465  18.178  1.00 10.00      A   
ATOM   2385  HH  TYR A 303     -29.978 -27.366  17.861  1.00 10.00      A   
ATOM   2386  C   TYR A 303     -28.441 -21.303  14.842  1.00 10.00      A   
ATOM   2387  O   TYR A 303     -28.230 -20.267  15.475  1.00 10.00      A   
ATOM   2388  N   LEU A 304     -29.655 -21.741  14.561  1.00 10.00      A   
ATOM   2389  HN  LEU A 304     -29.759 -22.566  14.034  1.00 10.00      A   
ATOM   2390  CA  LEU A 304     -30.845 -21.045  15.010  1.00 10.00      A   
ATOM   2391  CB  LEU A 304     -31.850 -20.917  13.864  1.00 10.00      A   
ATOM   2392  CG  LEU A 304     -33.232 -20.363  14.220  1.00 10.00      A   
ATOM   2393  CD1 LEU A 304     -33.139 -18.908  14.649  1.00 10.00      A   
ATOM   2394  CD2 LEU A 304     -34.186 -20.516  13.047  1.00 10.00      A   
ATOM   2395  C   LEU A 304     -31.466 -21.799  16.178  1.00 10.00      A   
ATOM   2396  O   LEU A 304     -31.671 -23.011  16.111  1.00 10.00      A   
ATOM   2397  N   THR A 305     -31.746 -21.082  17.252  1.00 10.00      A   
ATOM   2398  HN  THR A 305     -31.560 -20.117  17.248  1.00 10.00      A   
ATOM   2399  CA  THR A 305     -32.332 -21.685  18.434  1.00 10.00      A   
ATOM   2400  CB  THR A 305     -31.904 -20.930  19.707  1.00 10.00      A   
ATOM   2401  OG1 THR A 305     -32.346 -19.567  19.632  1.00 10.00      A   
ATOM   2402  HG1 THR A 305     -31.822 -19.094  18.972  1.00 10.00      A   
ATOM   2403  CG2 THR A 305     -30.390 -20.964  19.860  1.00 10.00      A   
ATOM   2404  C   THR A 305     -33.853 -21.687  18.340  1.00 10.00      A   
ATOM   2405  O   THR A 305     -34.438 -20.898  17.592  1.00 10.00      A   
ATOM   2406  N   ASP A 306     -34.492 -22.563  19.109  1.00 10.00      A   
ATOM   2407  HN  ASP A 306     -33.970 -23.172  19.679  1.00 10.00      A   
ATOM   2408  CA  ASP A 306     -35.950 -22.658  19.118  1.00 10.00      A   
ATOM   2409  CB  ASP A 306     -36.414 -23.909  19.874  1.00 10.00      A   
ATOM   2410  CG  ASP A 306     -36.210 -25.186  19.082  1.00 10.00      A   
ATOM   2411  OD1 ASP A 306     -35.044 -25.599  18.903  1.00 10.00      A   
ATOM   2412  OD2 ASP A 306     -37.214 -25.792  18.636  1.00 10.00      A   
ATOM   2413  C   ASP A 306     -36.570 -21.412  19.743  1.00 10.00      A   
ATOM   2414  O   ASP A 306     -37.777 -21.190  19.652  1.00 10.00      A   
ATOM   2415  N   SER A 307     -35.728 -20.598  20.372  1.00 10.00      A   
ATOM   2416  HN  SER A 307     -34.777 -20.833  20.407  1.00 10.00      A   
ATOM   2417  CA  SER A 307     -36.174 -19.368  21.009  1.00 10.00      A   
ATOM   2418  CB  SER A 307     -35.238 -18.988  22.161  1.00 10.00      A   
ATOM   2419  OG  SER A 307     -35.733 -17.866  22.875  1.00 10.00      A   
ATOM   2420  HG  SER A 307     -36.116 -17.233  22.247  1.00 10.00      A   
ATOM   2421  C   SER A 307     -36.256 -18.229  19.995  1.00 10.00      A   
ATOM   2422  O   SER A 307     -36.743 -17.142  20.309  1.00 10.00      A   
ATOM   2423  N   GLY A 308     -35.777 -18.480  18.782  1.00 10.00      A   
ATOM   2424  HN  GLY A 308     -35.396 -19.364  18.584  1.00 10.00      A   
ATOM   2425  CA  GLY A 308     -35.822 -17.467  17.747  1.00 10.00      A   
ATOM   2426  C   GLY A 308     -34.539 -16.669  17.645  1.00 10.00      A   
ATOM   2427  O   GLY A 308     -34.436 -15.756  16.821  1.00 10.00      A   
ATOM   2428  N   ASP A 309     -33.561 -17.015  18.469  1.00 10.00      A   
ATOM   2429  HN  ASP A 309     -33.701 -17.756  19.096  1.00 10.00      A   
ATOM   2430  CA  ASP A 309     -32.277 -16.321  18.464  1.00 10.00      A   
ATOM   2431  CB  ASP A 309     -31.703 -16.211  19.876  1.00 10.00      A   
ATOM   2432  CG  ASP A 309     -32.552 -15.345  20.781  1.00 10.00      A   
ATOM   2433  OD1 ASP A 309     -33.056 -14.302  20.313  1.00 10.00      A   
ATOM   2434  OD2 ASP A 309     -32.724 -15.710  21.966  1.00 10.00      A   
ATOM   2435  C   ASP A 309     -31.299 -17.033  17.543  1.00 10.00      A   
ATOM   2436  O   ASP A 309     -31.288 -18.265  17.473  1.00 10.00      A   
ATOM   2437  N   ILE A 310     -30.471 -16.265  16.853  1.00 10.00      A   
ATOM   2438  HN  ILE A 310     -30.488 -15.292  16.993  1.00 10.00      A   
ATOM   2439  CA  ILE A 310     -29.514 -16.829  15.909  1.00 10.00      A   
ATOM   2440  CB  ILE A 310     -29.632 -16.154  14.523  1.00 10.00      A   
ATOM   2441  CG1 ILE A 310     -31.102 -15.998  14.125  1.00 10.00      A   
ATOM   2442  CG2 ILE A 310     -28.880 -16.958  13.473  1.00 10.00      A   
ATOM   2443  CD1 ILE A 310     -31.318 -15.184  12.868  1.00 10.00      A   
ATOM   2444  C   ILE A 310     -28.078 -16.695  16.406  1.00 10.00      A   
ATOM   2445  O   ILE A 310     -27.647 -15.617  16.814  1.00 10.00      A   
ATOM   2446  N   ILE A 311     -27.344 -17.801  16.364  1.00 10.00      A   
ATOM   2447  HN  ILE A 311     -27.753 -18.634  16.037  1.00 10.00      A   
ATOM   2448  CA  ILE A 311     -25.949 -17.822  16.782  1.00 10.00      A   
ATOM   2449  CB  ILE A 311     -25.665 -18.999  17.742  1.00 10.00      A   
ATOM   2450  CG1 ILE A 311     -26.664 -18.996  18.905  1.00 10.00      A   
ATOM   2451  CG2 ILE A 311     -24.235 -18.932  18.264  1.00 10.00      A   
ATOM   2452  CD1 ILE A 311     -26.585 -20.227  19.784  1.00 10.00      A   
ATOM   2453  C   ILE A 311     -25.058 -17.955  15.549  1.00 10.00      A   
ATOM   2454  O   ILE A 311     -25.222 -18.884  14.754  1.00 10.00      A   
ATOM   2455  N   ARG A 312     -24.131 -17.024  15.385  1.00 10.00      A   
ATOM   2456  HN  ARG A 312     -24.041 -16.311  16.060  1.00 10.00      A   
ATOM   2457  CA  ARG A 312     -23.230 -17.034  14.240  1.00 10.00      A   
ATOM   2458  CB  ARG A 312     -23.427 -15.773  13.392  1.00 10.00      A   
ATOM   2459  CG  ARG A 312     -24.816 -15.658  12.782  1.00 10.00      A   
ATOM   2460  CD  ARG A 312     -25.082 -14.274  12.214  1.00 10.00      A   
ATOM   2461  NE  ARG A 312     -26.479 -14.124  11.810  1.00 10.00      A   
ATOM   2462  HE  ARG A 312     -26.845 -14.805  11.198  1.00 10.00      A   
ATOM   2463  CZ  ARG A 312     -27.278 -13.129  12.211  1.00 10.00      A   
ATOM   2464  NH1 ARG A 312     -26.819 -12.181  13.022  1.00 10.00      A   
ATOM   2465 HH11 ARG A 312     -27.431 -11.431  13.321  1.00 10.00      A   
ATOM   2466 HH12 ARG A 312     -25.859 -12.197  13.342  1.00 10.00      A   
ATOM   2467  NH2 ARG A 312     -28.537 -13.090  11.803  1.00 10.00      A   
ATOM   2468 HH21 ARG A 312     -29.148 -12.345  12.110  1.00 10.00      A   
ATOM   2469 HH22 ARG A 312     -28.891 -13.800  11.189  1.00 10.00      A   
ATOM   2470  C   ARG A 312     -21.777 -17.161  14.685  1.00 10.00      A   
ATOM   2471  O   ARG A 312     -21.341 -16.489  15.620  1.00 10.00      A   
ATOM   2472  N   MET A 313     -21.039 -18.041  14.024  1.00 10.00      A   
ATOM   2473  HN  MET A 313     -21.451 -18.562  13.298  1.00 10.00      A   
ATOM   2474  CA  MET A 313     -19.632 -18.266  14.340  1.00 10.00      A   
ATOM   2475  CB  MET A 313     -19.439 -19.661  14.938  1.00 10.00      A   
ATOM   2476  CG  MET A 313     -19.923 -19.793  16.370  1.00 10.00      A   
ATOM   2477  SD  MET A 313     -20.119 -21.509  16.888  1.00 10.00      A   
ATOM   2478  CE  MET A 313     -18.456 -22.133  16.654  1.00 10.00      A   
ATOM   2479  C   MET A 313     -18.784 -18.118  13.085  1.00 10.00      A   
ATOM   2480  O   MET A 313     -19.072 -18.740  12.058  1.00 10.00      A   
ATOM   2481  N   THR A 314     -17.744 -17.302  13.167  1.00 10.00      A   
ATOM   2482  HN  THR A 314     -17.558 -16.841  14.016  1.00 10.00      A   
ATOM   2483  CA  THR A 314     -16.874 -17.067  12.026  1.00 10.00      A   
ATOM   2484  CB  THR A 314     -16.893 -15.579  11.623  1.00 10.00      A   
ATOM   2485  OG1 THR A 314     -17.962 -14.909  12.310  1.00 10.00      A   
ATOM   2486  HG1 THR A 314     -18.767 -14.955  11.777  1.00 10.00      A   
ATOM   2487  CG2 THR A 314     -17.084 -15.433  10.123  1.00 10.00      A   
ATOM   2488  C   THR A 314     -15.431 -17.483  12.308  1.00 10.00      A   
ATOM   2489  O   THR A 314     -14.756 -16.885  13.151  1.00 10.00      A   
ATOM   2490  N   GLY A 315     -14.977 -18.518  11.608  1.00 10.00      A   
ATOM   2491  HN  GLY A 315     -15.582 -18.977  10.981  1.00 10.00      A   
ATOM   2492  CA  GLY A 315     -13.611 -18.989  11.748  1.00 10.00      A   
ATOM   2493  C   GLY A 315     -12.837 -18.699  10.477  1.00 10.00      A   
ATOM   2494  O   GLY A 315     -13.018 -19.384   9.465  1.00 10.00      A   
ATOM   2495  N   MET A 316     -11.983 -17.683  10.516  1.00 10.00      A   
ATOM   2496  HN  MET A 316     -11.856 -17.189  11.359  1.00 10.00      A   
ATOM   2497  CA  MET A 316     -11.224 -17.286   9.337  1.00 10.00      A   
ATOM   2498  CB  MET A 316     -11.648 -15.879   8.905  1.00 10.00      A   
ATOM   2499  CG  MET A 316     -11.139 -15.460   7.537  1.00 10.00      A   
ATOM   2500  SD  MET A 316     -11.827 -13.883   7.001  1.00 10.00      A   
ATOM   2501  CE  MET A 316     -11.119 -13.748   5.361  1.00 10.00      A   
ATOM   2502  C   MET A 316      -9.714 -17.334   9.554  1.00 10.00      A   
ATOM   2503  O   MET A 316      -9.209 -16.975  10.619  1.00 10.00      A   
ATOM   2504  N   TYR A 317      -9.007 -17.782   8.525  1.00 10.00      A   
ATOM   2505  HN  TYR A 317      -9.485 -18.069   7.715  1.00 10.00      A   
ATOM   2506  CA  TYR A 317      -7.554 -17.878   8.544  1.00 10.00      A   
ATOM   2507  CB  TYR A 317      -7.136 -19.287   8.987  1.00 10.00      A   
ATOM   2508  CG  TYR A 317      -5.647 -19.557   8.953  1.00 10.00      A   
ATOM   2509  CD1 TYR A 317      -4.797 -19.023   9.913  1.00 10.00      A   
ATOM   2510  CD2 TYR A 317      -5.092 -20.361   7.965  1.00 10.00      A   
ATOM   2511  CE1 TYR A 317      -3.440 -19.280   9.889  1.00 10.00      A   
ATOM   2512  CE2 TYR A 317      -3.736 -20.621   7.932  1.00 10.00      A   
ATOM   2513  CZ  TYR A 317      -2.914 -20.079   8.896  1.00 10.00      A   
ATOM   2514  OH  TYR A 317      -1.563 -20.339   8.867  1.00 10.00      A   
ATOM   2515  HH  TYR A 317      -1.164 -19.882   8.117  1.00 10.00      A   
ATOM   2516  C   TYR A 317      -7.033 -17.584   7.139  1.00 10.00      A   
ATOM   2517  O   TYR A 317      -7.354 -18.307   6.198  1.00 10.00      A   
ATOM   2518  N   SER A 318      -6.256 -16.521   6.985  1.00 10.00      A   
ATOM   2519  HN  SER A 318      -6.014 -15.975   7.766  1.00 10.00      A   
ATOM   2520  CA  SER A 318      -5.740 -16.165   5.673  1.00 10.00      A   
ATOM   2521  CB  SER A 318      -6.756 -15.311   4.909  1.00 10.00      A   
ATOM   2522  OG  SER A 318      -6.467 -15.287   3.519  1.00 10.00      A   
ATOM   2523  HG  SER A 318      -5.836 -15.995   3.309  1.00 10.00      A   
ATOM   2524  C   SER A 318      -4.390 -15.455   5.746  1.00 10.00      A   
ATOM   2525  O   SER A 318      -4.320 -14.246   5.977  1.00 10.00      A   
ATOM   2526  N   PRO A 319      -3.299 -16.215   5.590  1.00 10.00      A   
ATOM   2527  CA  PRO A 319      -1.948 -15.684   5.591  1.00 10.00      A   
ATOM   2528  CB  PRO A 319      -1.181 -16.795   6.309  1.00 10.00      A   
ATOM   2529  CG  PRO A 319      -1.936 -18.060   6.010  1.00 10.00      A   
ATOM   2530  CD  PRO A 319      -3.283 -17.673   5.445  1.00 10.00      A   
ATOM   2531  C   PRO A 319      -1.408 -15.521   4.164  1.00 10.00      A   
ATOM   2532  O   PRO A 319      -1.524 -16.427   3.334  1.00 10.00      A   
ATOM   2533  N   HIS A 320      -0.831 -14.367   3.873  1.00 10.00      A   
ATOM   2534  HN  HIS A 320      -0.769 -13.670   4.564  1.00 10.00      A   
ATOM   2535  CA  HIS A 320      -0.268 -14.122   2.550  1.00 10.00      A   
ATOM   2536  CB  HIS A 320      -0.859 -12.878   1.867  1.00 10.00      A   
ATOM   2537  CG  HIS A 320      -0.983 -11.657   2.730  1.00 10.00      A   
ATOM   2538  ND1 HIS A 320       0.053 -10.761   2.860  1.00 10.00      A   
ATOM   2539  CD2 HIS A 320      -2.045 -11.220   3.453  1.00 10.00      A   
ATOM   2540  CE1 HIS A 320      -0.397  -9.803   3.652  1.00 10.00      A   
ATOM   2541  NE2 HIS A 320      -1.658 -10.038   4.033  1.00 10.00      A   
ATOM   2542  HE2 HIS A 320      -2.209  -9.464   4.614  1.00 10.00      A   
ATOM   2543  C   HIS A 320       1.252 -14.072   2.611  1.00 10.00      A   
ATOM   2544  O   HIS A 320       1.826 -13.488   3.529  1.00 10.00      A   
ATOM   2545  N   GLU A 321       1.898 -14.699   1.639  1.00 10.00      A   
ATOM   2546  HN  GLU A 321       1.385 -15.137   0.926  1.00 10.00      A   
ATOM   2547  CA  GLU A 321       3.349 -14.751   1.600  1.00 10.00      A   
ATOM   2548  CB  GLU A 321       3.826 -16.169   1.922  1.00 10.00      A   
ATOM   2549  CG  GLU A 321       3.126 -17.254   1.115  1.00 10.00      A   
ATOM   2550  CD  GLU A 321       3.348 -18.642   1.677  1.00 10.00      A   
ATOM   2551  OE1 GLU A 321       4.482 -19.156   1.576  1.00 10.00      A   
ATOM   2552  OE2 GLU A 321       2.388 -19.227   2.229  1.00 10.00      A   
ATOM   2553  C   GLU A 321       3.904 -14.296   0.253  1.00 10.00      A   
ATOM   2554  O   GLU A 321       3.394 -14.671  -0.805  1.00 10.00      A   
ATOM   2555  N   SER A 322       4.941 -13.473   0.305  1.00 10.00      A   
ATOM   2556  HN  SER A 322       5.279 -13.185   1.184  1.00 10.00      A   
ATOM   2557  CA  SER A 322       5.591 -12.970  -0.893  1.00 10.00      A   
ATOM   2558  CB  SER A 322       5.329 -11.472  -1.061  1.00 10.00      A   
ATOM   2559  OG  SER A 322       3.974 -11.231  -1.404  1.00 10.00      A   
ATOM   2560  HG  SER A 322       3.488 -10.954  -0.618  1.00 10.00      A   
ATOM   2561  C   SER A 322       7.090 -13.256  -0.838  1.00 10.00      A   
ATOM   2562  O   SER A 322       7.786 -12.813   0.080  1.00 10.00      A   
ATOM   2563  N   LYS A 323       7.568 -14.027  -1.806  1.00 10.00      A   
ATOM   2564  HN  LYS A 323       6.948 -14.370  -2.492  1.00 10.00      A   
ATOM   2565  CA  LYS A 323       8.975 -14.392  -1.879  1.00 10.00      A   
ATOM   2566  CB  LYS A 323       9.125 -15.790  -2.492  1.00 10.00      A   
ATOM   2567  CG  LYS A 323      10.564 -16.245  -2.673  1.00 10.00      A   
ATOM   2568  CD  LYS A 323      11.186 -16.663  -1.351  1.00 10.00      A   
ATOM   2569  CE  LYS A 323      10.815 -18.094  -0.990  1.00 10.00      A   
ATOM   2570  NZ  LYS A 323      11.707 -19.087  -1.643  1.00 10.00      A   
ATOM   2571  HZ1 LYS A 323      11.181 -19.964  -1.837  1.00 10.00      A   
ATOM   2572  HZ2 LYS A 323      12.509 -19.311  -1.020  1.00 10.00      A   
ATOM   2573  HZ3 LYS A 323      12.075 -18.710  -2.544  1.00 10.00      A   
ATOM   2574  C   LYS A 323       9.775 -13.377  -2.694  1.00 10.00      A   
ATOM   2575  O   LYS A 323       9.404 -13.040  -3.826  1.00 10.00      A   
ATOM   2576  N   PHE A 324      10.862 -12.896  -2.103  1.00 10.00      A   
ATOM   2577  HN  PHE A 324      11.081 -13.196  -1.189  1.00 10.00      A   
ATOM   2578  CA  PHE A 324      11.750 -11.940  -2.750  1.00 10.00      A   
ATOM   2579  CB  PHE A 324      11.618 -10.559  -2.106  1.00 10.00      A   
ATOM   2580  CG  PHE A 324      10.411  -9.779  -2.552  1.00 10.00      A   
ATOM   2581  CD1 PHE A 324      10.442  -9.042  -3.724  1.00 10.00      A   
ATOM   2582  CD2 PHE A 324       9.249  -9.782  -1.801  1.00 10.00      A   
ATOM   2583  CE1 PHE A 324       9.338  -8.316  -4.133  1.00 10.00      A   
ATOM   2584  CE2 PHE A 324       8.141  -9.060  -2.204  1.00 10.00      A   
ATOM   2585  CZ  PHE A 324       8.185  -8.329  -3.375  1.00 10.00      A   
ATOM   2586  C   PHE A 324      13.191 -12.433  -2.638  1.00 10.00      A   
ATOM   2587  O   PHE A 324      13.482 -13.345  -1.859  1.00 10.00      A   
ATOM   2588  N   TYR A 325      14.090 -11.841  -3.412  1.00 10.00      A   
ATOM   2589  HN  TYR A 325      13.813 -11.108  -4.000  1.00 10.00      A   
ATOM   2590  CA  TYR A 325      15.490 -12.245  -3.393  1.00 10.00      A   
ATOM   2591  CB  TYR A 325      15.782 -13.234  -4.528  1.00 10.00      A   
ATOM   2592  CG  TYR A 325      15.133 -14.587  -4.338  1.00 10.00      A   
ATOM   2593  CD1 TYR A 325      15.692 -15.528  -3.486  1.00 10.00      A   
ATOM   2594  CD2 TYR A 325      13.961 -14.921  -5.004  1.00 10.00      A   
ATOM   2595  CE1 TYR A 325      15.100 -16.761  -3.291  1.00 10.00      A   
ATOM   2596  CE2 TYR A 325      13.362 -16.154  -4.819  1.00 10.00      A   
ATOM   2597  CZ  TYR A 325      13.939 -17.070  -3.963  1.00 10.00      A   
ATOM   2598  OH  TYR A 325      13.343 -18.296  -3.767  1.00 10.00      A   
ATOM   2599  HH  TYR A 325      13.263 -18.751  -4.618  1.00 10.00      A   
ATOM   2600  C   TYR A 325      16.409 -11.037  -3.506  1.00 10.00      A   
ATOM   2601  O   TYR A 325      16.095 -10.075  -4.203  1.00 10.00      A   
ATOM   2602  N   LYS A 326      17.540 -11.084  -2.814  1.00 10.00      A   
ATOM   2603  HN  LYS A 326      17.745 -11.882  -2.283  1.00 10.00      A   
ATOM   2604  CA  LYS A 326      18.498  -9.990  -2.859  1.00 10.00      A   
ATOM   2605  CB  LYS A 326      19.350  -9.927  -1.585  1.00 10.00      A   
ATOM   2606  CG  LYS A 326      18.571  -9.503  -0.347  1.00 10.00      A   
ATOM   2607  CD  LYS A 326      19.483  -8.953   0.742  1.00 10.00      A   
ATOM   2608  CE  LYS A 326      20.346 -10.036   1.372  1.00 10.00      A   
ATOM   2609  NZ  LYS A 326      19.533 -11.054   2.094  1.00 10.00      A   
ATOM   2610  HZ1 LYS A 326      20.155 -11.802   2.468  1.00 10.00      A   
ATOM   2611  HZ2 LYS A 326      18.839 -11.486   1.445  1.00 10.00      A   
ATOM   2612  HZ3 LYS A 326      19.021 -10.612   2.886  1.00 10.00      A   
ATOM   2613  C   LYS A 326      19.368 -10.118  -4.104  1.00 10.00      A   
ATOM   2614  O   LYS A 326      20.038 -11.132  -4.301  1.00 10.00      A   
ATOM   2615  N   LYS A 327      19.335  -9.084  -4.932  1.00 10.00      A   
ATOM   2616  HN  LYS A 327      18.791  -8.308  -4.689  1.00 10.00      A   
ATOM   2617  CA  LYS A 327      20.077  -9.049  -6.188  1.00 10.00      A   
ATOM   2618  CB  LYS A 327      19.921  -7.678  -6.848  1.00 10.00      A   
ATOM   2619  CG  LYS A 327      20.245  -7.655  -8.336  1.00 10.00      A   
ATOM   2620  CD  LYS A 327      20.925  -6.354  -8.744  1.00 10.00      A   
ATOM   2621  CE  LYS A 327      20.155  -5.138  -8.250  1.00 10.00      A   
ATOM   2622  NZ  LYS A 327      18.755  -5.120  -8.750  1.00 10.00      A   
ATOM   2623  HZ1 LYS A 327      18.407  -6.089  -8.896  1.00 10.00      A   
ATOM   2624  HZ2 LYS A 327      18.698  -4.605  -9.655  1.00 10.00      A   
ATOM   2625  HZ3 LYS A 327      18.137  -4.643  -8.061  1.00 10.00      A   
ATOM   2626  C   LYS A 327      21.561  -9.372  -6.027  1.00 10.00      A   
ATOM   2627  O   LYS A 327      22.261  -8.745  -5.230  1.00 10.00      A   
ATOM   2628  N   ASP A 328      22.007 -10.375  -6.780  1.00 10.00      A   
ATOM   2629  HN  ASP A 328      21.362 -10.854  -7.345  1.00 10.00      A   
ATOM   2630  CA  ASP A 328      23.412 -10.809  -6.815  1.00 10.00      A   
ATOM   2631  CB  ASP A 328      24.354  -9.698  -7.313  1.00 10.00      A   
ATOM   2632  CG  ASP A 328      23.733  -8.791  -8.363  1.00 10.00      A   
ATOM   2633  OD1 ASP A 328      22.972  -9.289  -9.222  1.00 10.00      A   
ATOM   2634  OD2 ASP A 328      23.994  -7.568  -8.314  1.00 10.00      A   
ATOM   2635  C   ASP A 328      23.915 -11.385  -5.493  1.00 10.00      A   
ATOM   2636  O   ASP A 328      25.068 -11.812  -5.394  1.00 10.00      A   
ATOM   2637  N   VAL A 329      23.058 -11.418  -4.486  1.00 10.00      A   
ATOM   2638  HN  VAL A 329      22.145 -11.091  -4.624  1.00 10.00      A   
ATOM   2639  CA  VAL A 329      23.438 -11.936  -3.185  1.00 10.00      A   
ATOM   2640  CB  VAL A 329      22.803 -11.122  -2.036  1.00 10.00      A   
ATOM   2641  CG1 VAL A 329      23.243 -11.665  -0.685  1.00 10.00      A   
ATOM   2642  CG2 VAL A 329      23.166  -9.650  -2.157  1.00 10.00      A   
ATOM   2643  C   VAL A 329      23.025 -13.395  -3.060  1.00 10.00      A   
ATOM   2644  O   VAL A 329      21.834 -13.710  -3.007  1.00 10.00      A   
ATOM   2645  N   LYS A 330      24.012 -14.281  -3.021  1.00 10.00      A   
ATOM   2646  HN  LYS A 330      24.941 -13.969  -3.064  1.00 10.00      A   
ATOM   2647  CA  LYS A 330      23.743 -15.704  -2.898  1.00 10.00      A   
ATOM   2648  CB  LYS A 330      25.019 -16.524  -3.114  1.00 10.00      A   
ATOM   2649  CG  LYS A 330      24.809 -18.022  -2.977  1.00 10.00      A   
ATOM   2650  CD  LYS A 330      25.966 -18.815  -3.560  1.00 10.00      A   
ATOM   2651  CE  LYS A 330      25.658 -20.302  -3.532  1.00 10.00      A   
ATOM   2652  NZ  LYS A 330      26.629 -21.094  -4.330  1.00 10.00      A   
ATOM   2653  HZ1 LYS A 330      26.224 -22.028  -4.556  1.00 10.00      A   
ATOM   2654  HZ2 LYS A 330      27.508 -21.235  -3.795  1.00 10.00      A   
ATOM   2655  HZ3 LYS A 330      26.848 -20.604  -5.219  1.00 10.00      A   
ATOM   2656  C   LYS A 330      23.134 -16.005  -1.532  1.00 10.00      A   
ATOM   2657  O   LYS A 330      23.589 -15.474  -0.514  1.00 10.00      A   
ATOM   2658  N   ASN A 331      22.089 -16.831  -1.523  1.00 10.00      A   
ATOM   2659  HN  ASN A 331      21.776 -17.207  -2.376  1.00 10.00      A   
ATOM   2660  CA  ASN A 331      21.396 -17.207  -0.289  1.00 10.00      A   
ATOM   2661  CB  ASN A 331      22.321 -17.995   0.648  1.00 10.00      A   
ATOM   2662  CG  ASN A 331      22.546 -19.426   0.199  1.00 10.00      A   
ATOM   2663  OD1 ASN A 331      22.339 -19.769  -0.964  1.00 10.00      A   
ATOM   2664  ND2 ASN A 331      22.981 -20.273   1.119  1.00 10.00      A   
ATOM   2665 HD21 ASN A 331      23.133 -19.933   2.029  1.00 10.00      A   
ATOM   2666 HD22 ASN A 331      23.139 -21.204   0.854  1.00 10.00      A   
ATOM   2667  C   ASN A 331      20.864 -15.969   0.419  1.00 10.00      A   
ATOM   2668  O   ASN A 331      20.699 -15.950   1.638  1.00 10.00      A   
ATOM   2669  N   GLY A 332      20.589 -14.934  -0.362  1.00 10.00      A   
ATOM   2670  HN  GLY A 332      20.730 -15.012  -1.330  1.00 10.00      A   
ATOM   2671  CA  GLY A 332      20.098 -13.697   0.194  1.00 10.00      A   
ATOM   2672  C   GLY A 332      18.608 -13.530   0.030  1.00 10.00      A   
ATOM   2673  O   GLY A 332      18.084 -12.434   0.217  1.00 10.00      A   
ATOM   2674  N   GLY A 333      17.922 -14.608  -0.306  1.00 10.00      A   
ATOM   2675  HN  GLY A 333      18.393 -15.457  -0.431  1.00 10.00      A   
ATOM   2676  CA  GLY A 333      16.489 -14.544  -0.485  1.00 10.00      A   
ATOM   2677  C   GLY A 333      15.757 -14.317   0.819  1.00 10.00      A   
ATOM   2678  O   GLY A 333      16.331 -14.490   1.897  1.00 10.00      A   
ATOM   2679  N   PHE A 334      14.498 -13.912   0.727  1.00 10.00      A   
ATOM   2680  HN  PHE A 334      14.099 -13.769  -0.165  1.00 10.00      A   
ATOM   2681  CA  PHE A 334      13.686 -13.671   1.910  1.00 10.00      A   
ATOM   2682  CB  PHE A 334      14.042 -12.340   2.592  1.00 10.00      A   
ATOM   2683  CG  PHE A 334      13.960 -11.121   1.713  1.00 10.00      A   
ATOM   2684  CD1 PHE A 334      14.996 -10.795   0.849  1.00 10.00      A   
ATOM   2685  CD2 PHE A 334      12.852 -10.293   1.764  1.00 10.00      A   
ATOM   2686  CE1 PHE A 334      14.925  -9.667   0.053  1.00 10.00      A   
ATOM   2687  CE2 PHE A 334      12.774  -9.167   0.971  1.00 10.00      A   
ATOM   2688  CZ  PHE A 334      13.812  -8.853   0.115  1.00 10.00      A   
ATOM   2689  C   PHE A 334      12.201 -13.743   1.586  1.00 10.00      A   
ATOM   2690  O   PHE A 334      11.772 -13.380   0.490  1.00 10.00      A   
ATOM   2691  N   THR A 335      11.425 -14.227   2.536  1.00 10.00      A   
ATOM   2692  HN  THR A 335      11.831 -14.507   3.388  1.00 10.00      A   
ATOM   2693  CA  THR A 335       9.993 -14.351   2.361  1.00 10.00      A   
ATOM   2694  CB  THR A 335       9.548 -15.818   2.495  1.00 10.00      A   
ATOM   2695  OG1 THR A 335      10.438 -16.652   1.747  1.00 10.00      A   
ATOM   2696  HG1 THR A 335      10.985 -17.157   2.356  1.00 10.00      A   
ATOM   2697  CG2 THR A 335       8.132 -16.000   1.970  1.00 10.00      A   
ATOM   2698  C   THR A 335       9.254 -13.512   3.393  1.00 10.00      A   
ATOM   2699  O   THR A 335       9.456 -13.667   4.602  1.00 10.00      A   
ATOM   2700  N   ASN A 336       8.418 -12.609   2.915  1.00 10.00      A   
ATOM   2701  HN  ASN A 336       8.316 -12.515   1.939  1.00 10.00      A   
ATOM   2702  CA  ASN A 336       7.642 -11.755   3.795  1.00 10.00      A   
ATOM   2703  CB  ASN A 336       7.632 -10.317   3.278  1.00 10.00      A   
ATOM   2704  CG  ASN A 336       7.032  -9.346   4.274  1.00 10.00      A   
ATOM   2705  OD1 ASN A 336       7.727  -8.820   5.146  1.00 10.00      A   
ATOM   2706  ND2 ASN A 336       5.737  -9.099   4.154  1.00 10.00      A   
ATOM   2707 HD21 ASN A 336       5.240  -9.551   3.436  1.00 10.00      A   
ATOM   2708 HD22 ASN A 336       5.325  -8.472   4.785  1.00 10.00      A   
ATOM   2709  C   ASN A 336       6.220 -12.290   3.894  1.00 10.00      A   
ATOM   2710  O   ASN A 336       5.552 -12.474   2.877  1.00 10.00      A   
ATOM   2711  N   SER A 337       5.772 -12.564   5.108  1.00 10.00      A   
ATOM   2712  HN  SER A 337       6.353 -12.391   5.887  1.00 10.00      A   
ATOM   2713  CA  SER A 337       4.435 -13.090   5.327  1.00 10.00      A   
ATOM   2714  CB  SER A 337       4.516 -14.446   6.033  1.00 10.00      A   
ATOM   2715  OG  SER A 337       5.493 -15.274   5.422  1.00 10.00      A   
ATOM   2716  HG  SER A 337       5.964 -14.769   4.753  1.00 10.00      A   
ATOM   2717  C   SER A 337       3.596 -12.116   6.145  1.00 10.00      A   
ATOM   2718  O   SER A 337       4.106 -11.449   7.045  1.00 10.00      A   
ATOM   2719  N   GLY A 338       2.314 -12.039   5.823  1.00 10.00      A   
ATOM   2720  HN  GLY A 338       1.964 -12.603   5.094  1.00 10.00      A   
ATOM   2721  CA  GLY A 338       1.417 -11.152   6.529  1.00 10.00      A   
ATOM   2722  C   GLY A 338       0.058 -11.785   6.718  1.00 10.00      A   
ATOM   2723  O   GLY A 338      -0.153 -12.935   6.323  1.00 10.00      A   
ATOM   2724  N   GLY A 339      -0.868 -11.038   7.299  1.00 10.00      A   
ATOM   2725  HN  GLY A 339      -0.647 -10.122   7.571  1.00 10.00      A   
ATOM   2726  CA  GLY A 339      -2.199 -11.559   7.535  1.00 10.00      A   
ATOM   2727  C   GLY A 339      -2.283 -12.270   8.868  1.00 10.00      A   
ATOM   2728  O   GLY A 339      -1.625 -11.871   9.832  1.00 10.00      A   
ATOM   2729  N   GLY A 340      -3.074 -13.332   8.924  1.00 10.00      A   
ATOM   2730  HN  GLY A 340      -3.566 -13.612   8.121  1.00 10.00      A   
ATOM   2731  CA  GLY A 340      -3.217 -14.081  10.156  1.00 10.00      A   
ATOM   2732  C   GLY A 340      -4.540 -14.813  10.244  1.00 10.00      A   
ATOM   2733  O   GLY A 340      -5.004 -15.391   9.257  1.00 10.00      A   
ATOM   2734  N   TYR A 341      -5.154 -14.779  11.419  1.00 10.00      A   
ATOM   2735  HN  TYR A 341      -4.750 -14.269  12.157  1.00 10.00      A   
ATOM   2736  CA  TYR A 341      -6.427 -15.450  11.638  1.00 10.00      A   
ATOM   2737  CB  TYR A 341      -6.232 -16.835  12.273  1.00 10.00      A   
ATOM   2738  CG  TYR A 341      -5.177 -16.892  13.355  1.00 10.00      A   
ATOM   2739  CD1 TYR A 341      -5.486 -16.579  14.672  1.00 10.00      A   
ATOM   2740  CD2 TYR A 341      -3.870 -17.259  13.058  1.00 10.00      A   
ATOM   2741  CE1 TYR A 341      -4.521 -16.630  15.662  1.00 10.00      A   
ATOM   2742  CE2 TYR A 341      -2.902 -17.312  14.039  1.00 10.00      A   
ATOM   2743  CZ  TYR A 341      -3.232 -16.997  15.338  1.00 10.00      A   
ATOM   2744  OH  TYR A 341      -2.269 -17.043  16.317  1.00 10.00      A   
ATOM   2745  HH  TYR A 341      -2.669 -17.322  17.150  1.00 10.00      A   
ATOM   2746  C   TYR A 341      -7.365 -14.592  12.478  1.00 10.00      A   
ATOM   2747  O   TYR A 341      -6.928 -13.653  13.148  1.00 10.00      A   
ATOM   2748  N   ARG A 342      -8.648 -14.917  12.433  1.00 10.00      A   
ATOM   2749  HN  ARG A 342      -8.931 -15.683  11.879  1.00 10.00      A   
ATOM   2750  CA  ARG A 342      -9.653 -14.181  13.179  1.00 10.00      A   
ATOM   2751  CB  ARG A 342     -10.112 -12.963  12.371  1.00 10.00      A   
ATOM   2752  CG  ARG A 342     -10.898 -11.939  13.169  1.00 10.00      A   
ATOM   2753  CD  ARG A 342     -11.484 -10.872  12.261  1.00 10.00      A   
ATOM   2754  NE  ARG A 342     -11.630  -9.587  12.941  1.00 10.00      A   
ATOM   2755  HE  ARG A 342     -12.033  -9.594  13.839  1.00 10.00      A   
ATOM   2756  CZ  ARG A 342     -11.246  -8.422  12.417  1.00 10.00      A   
ATOM   2757  NH1 ARG A 342     -10.702  -8.378  11.207  1.00 10.00      A   
ATOM   2758 HH11 ARG A 342     -10.409  -7.498  10.818  1.00 10.00      A   
ATOM   2759 HH12 ARG A 342     -10.574  -9.221  10.676  1.00 10.00      A   
ATOM   2760  NH2 ARG A 342     -11.422  -7.299  13.099  1.00 10.00      A   
ATOM   2761 HH21 ARG A 342     -11.840  -7.320  14.011  1.00 10.00      A   
ATOM   2762 HH22 ARG A 342     -11.127  -6.422  12.706  1.00 10.00      A   
ATOM   2763  C   ARG A 342     -10.848 -15.077  13.482  1.00 10.00      A   
ATOM   2764  O   ARG A 342     -11.396 -15.717  12.584  1.00 10.00      A   
ATOM   2765  N   PHE A 343     -11.241 -15.126  14.748  1.00 10.00      A   
ATOM   2766  HN  PHE A 343     -10.764 -14.590  15.419  1.00 10.00      A   
ATOM   2767  CA  PHE A 343     -12.381 -15.932  15.166  1.00 10.00      A   
ATOM   2768  CB  PHE A 343     -11.948 -17.070  16.093  1.00 10.00      A   
ATOM   2769  CG  PHE A 343     -13.047 -18.059  16.380  1.00 10.00      A   
ATOM   2770  CD1 PHE A 343     -13.409 -19.002  15.433  1.00 10.00      A   
ATOM   2771  CD2 PHE A 343     -13.720 -18.039  17.590  1.00 10.00      A   
ATOM   2772  CE1 PHE A 343     -14.422 -19.907  15.686  1.00 10.00      A   
ATOM   2773  CE2 PHE A 343     -14.734 -18.943  17.850  1.00 10.00      A   
ATOM   2774  CZ  PHE A 343     -15.087 -19.878  16.896  1.00 10.00      A   
ATOM   2775  C   PHE A 343     -13.394 -15.039  15.860  1.00 10.00      A   
ATOM   2776  O   PHE A 343     -13.060 -14.348  16.824  1.00 10.00      A   
ATOM   2777  N   ASN A 344     -14.624 -15.046  15.370  1.00 10.00      A   
ATOM   2778  HN  ASN A 344     -14.839 -15.639  14.616  1.00 10.00      A   
ATOM   2779  CA  ASN A 344     -15.666 -14.203  15.938  1.00 10.00      A   
ATOM   2780  CB  ASN A 344     -16.078 -13.102  14.952  1.00 10.00      A   
ATOM   2781  CG  ASN A 344     -14.902 -12.450  14.248  1.00 10.00      A   
ATOM   2782  OD1 ASN A 344     -14.226 -11.587  14.808  1.00 10.00      A   
ATOM   2783  ND2 ASN A 344     -14.658 -12.854  13.007  1.00 10.00      A   
ATOM   2784 HD21 ASN A 344     -15.242 -13.540  12.621  1.00 10.00      A   
ATOM   2785 HD22 ASN A 344     -13.909 -12.447  12.526  1.00 10.00      A   
ATOM   2786  C   ASN A 344     -16.892 -15.007  16.338  1.00 10.00      A   
ATOM   2787  O   ASN A 344     -17.229 -16.012  15.706  1.00 10.00      A   
ATOM   2788  N   MET A 345     -17.548 -14.557  17.398  1.00 10.00      A   
ATOM   2789  HN  MET A 345     -17.211 -13.758  17.862  1.00 10.00      A   
ATOM   2790  CA  MET A 345     -18.754 -15.198  17.898  1.00 10.00      A   
ATOM   2791  CB  MET A 345     -18.487 -15.828  19.269  1.00 10.00      A   
ATOM   2792  CG  MET A 345     -19.566 -16.786  19.747  1.00 10.00      A   
ATOM   2793  SD  MET A 345     -19.066 -17.703  21.219  1.00 10.00      A   
ATOM   2794  CE  MET A 345     -20.506 -18.739  21.478  1.00 10.00      A   
ATOM   2795  C   MET A 345     -19.851 -14.146  18.001  1.00 10.00      A   
ATOM   2796  O   MET A 345     -19.719 -13.174  18.748  1.00 10.00      A   
ATOM   2797  N   GLU A 346     -20.918 -14.329  17.242  1.00 10.00      A   
ATOM   2798  HN  GLU A 346     -20.975 -15.131  16.674  1.00 10.00      A   
ATOM   2799  CA  GLU A 346     -22.015 -13.375  17.231  1.00 10.00      A   
ATOM   2800  CB  GLU A 346     -22.211 -12.824  15.815  1.00 10.00      A   
ATOM   2801  CG  GLU A 346     -23.066 -11.570  15.744  1.00 10.00      A   
ATOM   2802  CD  GLU A 346     -23.338 -11.137  14.320  1.00 10.00      A   
ATOM   2803  OE1 GLU A 346     -22.494 -10.427  13.735  1.00 10.00      A   
ATOM   2804  OE2 GLU A 346     -24.401 -11.505  13.777  1.00 10.00      A   
ATOM   2805  C   GLU A 346     -23.313 -13.994  17.739  1.00 10.00      A   
ATOM   2806  O   GLU A 346     -23.645 -15.136  17.408  1.00 10.00      A   
ATOM   2807  N   TRP A 347     -24.035 -13.231  18.547  1.00 10.00      A   
ATOM   2808  HN  TRP A 347     -23.701 -12.332  18.780  1.00 10.00      A   
ATOM   2809  CA  TRP A 347     -25.305 -13.671  19.099  1.00 10.00      A   
ATOM   2810  CB  TRP A 347     -25.177 -13.881  20.611  1.00 10.00      A   
ATOM   2811  CG  TRP A 347     -26.371 -14.537  21.237  1.00 10.00      A   
ATOM   2812  CD1 TRP A 347     -26.853 -15.789  20.975  1.00 10.00      A   
ATOM   2813  CD2 TRP A 347     -27.233 -13.977  22.235  1.00 10.00      A   
ATOM   2814  NE1 TRP A 347     -27.960 -16.041  21.748  1.00 10.00      A   
ATOM   2815  HE1 TRP A 347     -28.482 -16.871  21.742  1.00 10.00      A   
ATOM   2816  CE2 TRP A 347     -28.215 -14.943  22.529  1.00 10.00      A   
ATOM   2817  CE3 TRP A 347     -27.271 -12.749  22.907  1.00 10.00      A   
ATOM   2818  CZ2 TRP A 347     -29.221 -14.721  23.467  1.00 10.00      A   
ATOM   2819  CZ3 TRP A 347     -28.269 -12.532  23.837  1.00 10.00      A   
ATOM   2820  CH2 TRP A 347     -29.230 -13.512  24.108  1.00 10.00      A   
ATOM   2821  C   TRP A 347     -26.380 -12.632  18.795  1.00 10.00      A   
ATOM   2822  O   TRP A 347     -26.304 -11.491  19.259  1.00 10.00      A   
ATOM   2823  N   GLU A 348     -27.365 -13.024  18.004  1.00 10.00      A   
ATOM   2824  HN  GLU A 348     -27.367 -13.947  17.666  1.00 10.00      A   
ATOM   2825  CA  GLU A 348     -28.448 -12.131  17.627  1.00 10.00      A   
ATOM   2826  CB  GLU A 348     -28.707 -12.236  16.122  1.00 10.00      A   
ATOM   2827  CG  GLU A 348     -29.698 -11.221  15.577  1.00 10.00      A   
ATOM   2828  CD  GLU A 348     -29.556 -11.025  14.083  1.00 10.00      A   
ATOM   2829  OE1 GLU A 348     -30.334 -11.630  13.317  1.00 10.00      A   
ATOM   2830  OE2 GLU A 348     -28.656 -10.267  13.663  1.00 10.00      A   
ATOM   2831  C   GLU A 348     -29.714 -12.454  18.411  1.00 10.00      A   
ATOM   2832  O   GLU A 348     -30.318 -13.512  18.223  1.00 10.00      A   
ATOM   2833  N   HIS A 349     -30.100 -11.542  19.293  1.00 10.00      A   
ATOM   2834  HN  HIS A 349     -29.575 -10.717  19.390  1.00 10.00      A   
ATOM   2835  CA  HIS A 349     -31.291 -11.721  20.112  1.00 10.00      A   
ATOM   2836  CB  HIS A 349     -31.025 -11.263  21.557  1.00 10.00      A   
ATOM   2837  CG  HIS A 349     -32.234 -11.278  22.455  1.00 10.00      A   
ATOM   2838  ND1 HIS A 349     -32.416 -10.322  23.430  1.00 10.00      A   
ATOM   2839  CD2 HIS A 349     -33.282 -12.139  22.479  1.00 10.00      A   
ATOM   2840  CE1 HIS A 349     -33.564 -10.619  24.018  1.00 10.00      A   
ATOM   2841  NE2 HIS A 349     -34.118 -11.707  23.475  1.00 10.00      A   
ATOM   2842  HE2 HIS A 349     -34.972 -12.118  23.732  1.00 10.00      A   
ATOM   2843  C   HIS A 349     -32.477 -10.961  19.521  1.00 10.00      A   
ATOM   2844  O   HIS A 349     -32.399  -9.754  19.269  1.00 10.00      A   
ATOM   2845  N   ASN A 350     -33.571 -11.672  19.310  1.00 10.00      A   
ATOM   2846  HN  ASN A 350     -33.566 -12.633  19.541  1.00 10.00      A   
ATOM   2847  CA  ASN A 350     -34.784 -11.077  18.766  1.00 10.00      A   
ATOM   2848  CB  ASN A 350     -35.358 -11.935  17.634  1.00 10.00      A   
ATOM   2849  CG  ASN A 350     -34.669 -11.692  16.302  1.00 10.00      A   
ATOM   2850  OD1 ASN A 350     -34.872 -10.655  15.667  1.00 10.00      A   
ATOM   2851  ND2 ASN A 350     -33.865 -12.650  15.861  1.00 10.00      A   
ATOM   2852 HD21 ASN A 350     -33.758 -13.457  16.414  1.00 10.00      A   
ATOM   2853 HD22 ASN A 350     -33.411 -12.516  15.000  1.00 10.00      A   
ATOM   2854  C   ASN A 350     -35.816 -10.896  19.874  1.00 10.00      A   
ATOM   2855  O   ASN A 350     -36.469 -11.852  20.288  1.00 10.00      A   
ATOM   2856  N   ALA A 351     -35.941  -9.670  20.368  1.00 10.00      A   
ATOM   2857  HN  ALA A 351     -35.401  -8.945  19.992  1.00 10.00      A   
ATOM   2858  CA  ALA A 351     -36.880  -9.373  21.441  1.00 10.00      A   
ATOM   2859  CB  ALA A 351     -36.218  -8.503  22.496  1.00 10.00      A   
ATOM   2860  C   ALA A 351     -38.134  -8.699  20.902  1.00 10.00      A   
ATOM   2861  O   ALA A 351     -38.385  -8.702  19.695  1.00 10.00      A   
ATOM   2862  N   SER A 352     -38.913  -8.121  21.802  1.00 10.00      A   
ATOM   2863  HN  SER A 352     -38.661  -8.162  22.750  1.00 10.00      A   
ATOM   2864  CA  SER A 352     -40.143  -7.446  21.428  1.00 10.00      A   
ATOM   2865  CB  SER A 352     -41.217  -7.702  22.482  1.00 10.00      A   
ATOM   2866  OG  SER A 352     -41.109  -9.023  22.987  1.00 10.00      A   
ATOM   2867  HG  SER A 352     -41.989  -9.365  23.180  1.00 10.00      A   
ATOM   2868  C   SER A 352     -39.920  -5.946  21.243  1.00 10.00      A   
ATOM   2869  O   SER A 352     -40.799  -5.237  20.755  1.00 10.00      A   
ATOM   2870  N   TRP A 353     -38.746  -5.463  21.643  1.00 10.00      A   
ATOM   2871  HN  TRP A 353     -38.090  -6.067  22.048  1.00 10.00      A   
ATOM   2872  CA  TRP A 353     -38.426  -4.047  21.497  1.00 10.00      A   
ATOM   2873  CB  TRP A 353     -37.688  -3.495  22.732  1.00 10.00      A   
ATOM   2874  CG  TRP A 353     -36.209  -3.782  22.793  1.00 10.00      A   
ATOM   2875  CD1 TRP A 353     -35.222  -3.185  22.056  1.00 10.00      A   
ATOM   2876  CD2 TRP A 353     -35.544  -4.715  23.657  1.00 10.00      A   
ATOM   2877  NE1 TRP A 353     -33.998  -3.705  22.386  1.00 10.00      A   
ATOM   2878  HE1 TRP A 353     -33.140  -3.445  21.986  1.00 10.00      A   
ATOM   2879  CE2 TRP A 353     -34.165  -4.641  23.371  1.00 10.00      A   
ATOM   2880  CE3 TRP A 353     -35.977  -5.608  24.641  1.00 10.00      A   
ATOM   2881  CZ2 TRP A 353     -33.221  -5.425  24.031  1.00 10.00      A   
ATOM   2882  CZ3 TRP A 353     -35.039  -6.386  25.295  1.00 10.00      A   
ATOM   2883  CH2 TRP A 353     -33.676  -6.288  24.989  1.00 10.00      A   
ATOM   2884  C   TRP A 353     -37.630  -3.804  20.222  1.00 10.00      A   
ATOM   2885  O   TRP A 353     -37.561  -2.681  19.722  1.00 10.00      A   
ATOM   2886  N   GLY A 354     -37.038  -4.867  19.701  1.00 10.00      A   
ATOM   2887  HN  GLY A 354     -37.149  -5.736  20.134  1.00 10.00      A   
ATOM   2888  CA  GLY A 354     -36.242  -4.764  18.500  1.00 10.00      A   
ATOM   2889  C   GLY A 354     -35.279  -5.924  18.367  1.00 10.00      A   
ATOM   2890  O   GLY A 354     -35.601  -7.052  18.751  1.00 10.00      A   
ATOM   2891  N   LYS A 355     -34.096  -5.653  17.839  1.00 10.00      A   
ATOM   2892  HN  LYS A 355     -33.889  -4.730  17.575  1.00 10.00      A   
ATOM   2893  CA  LYS A 355     -33.088  -6.686  17.650  1.00 10.00      A   
ATOM   2894  CB  LYS A 355     -32.948  -7.020  16.163  1.00 10.00      A   
ATOM   2895  CG  LYS A 355     -32.052  -8.212  15.867  1.00 10.00      A   
ATOM   2896  CD  LYS A 355     -32.021  -8.520  14.378  1.00 10.00      A   
ATOM   2897  CE  LYS A 355     -31.352  -7.407  13.586  1.00 10.00      A   
ATOM   2898  NZ  LYS A 355     -31.554  -7.573  12.122  1.00 10.00      A   
ATOM   2899  HZ1 LYS A 355     -32.566  -7.693  11.914  1.00 10.00      A   
ATOM   2900  HZ2 LYS A 355     -31.044  -8.412  11.783  1.00 10.00      A   
ATOM   2901  HZ3 LYS A 355     -31.204  -6.737  11.614  1.00 10.00      A   
ATOM   2902  C   LYS A 355     -31.743  -6.246  18.227  1.00 10.00      A   
ATOM   2903  O   LYS A 355     -31.189  -5.222  17.827  1.00 10.00      A   
ATOM   2904  N   MET A 356     -31.234  -7.018  19.175  1.00 10.00      A   
ATOM   2905  HN  MET A 356     -31.726  -7.818  19.454  1.00 10.00      A   
ATOM   2906  CA  MET A 356     -29.956  -6.717  19.806  1.00 10.00      A   
ATOM   2907  CB  MET A 356     -30.068  -6.804  21.329  1.00 10.00      A   
ATOM   2908  CG  MET A 356     -28.794  -6.414  22.063  1.00 10.00      A   
ATOM   2909  SD  MET A 356     -28.822  -6.869  23.809  1.00 10.00      A   
ATOM   2910  CE  MET A 356     -28.794  -8.656  23.684  1.00 10.00      A   
ATOM   2911  C   MET A 356     -28.886  -7.679  19.311  1.00 10.00      A   
ATOM   2912  O   MET A 356     -29.024  -8.896  19.444  1.00 10.00      A   
ATOM   2913  N   THR A 357     -27.822  -7.131  18.744  1.00 10.00      A   
ATOM   2914  HN  THR A 357     -27.764  -6.156  18.673  1.00 10.00      A   
ATOM   2915  CA  THR A 357     -26.734  -7.940  18.226  1.00 10.00      A   
ATOM   2916  CB  THR A 357     -26.395  -7.549  16.773  1.00 10.00      A   
ATOM   2917  OG1 THR A 357     -27.611  -7.284  16.053  1.00 10.00      A   
ATOM   2918  HG1 THR A 357     -27.849  -8.062  15.536  1.00 10.00      A   
ATOM   2919  CG2 THR A 357     -25.639  -8.674  16.080  1.00 10.00      A   
ATOM   2920  C   THR A 357     -25.487  -7.798  19.094  1.00 10.00      A   
ATOM   2921  O   THR A 357     -24.982  -6.691  19.299  1.00 10.00      A   
ATOM   2922  N   SER A 358     -25.018  -8.918  19.625  1.00 10.00      A   
ATOM   2923  HN  SER A 358     -25.492  -9.764  19.456  1.00 10.00      A   
ATOM   2924  CA  SER A 358     -23.826  -8.934  20.454  1.00 10.00      A   
ATOM   2925  CB  SER A 358     -24.119  -9.624  21.785  1.00 10.00      A   
ATOM   2926  OG  SER A 358     -25.266  -9.063  22.403  1.00 10.00      A   
ATOM   2927  HG  SER A 358     -25.695  -9.736  22.940  1.00 10.00      A   
ATOM   2928  C   SER A 358     -22.706  -9.657  19.720  1.00 10.00      A   
ATOM   2929  O   SER A 358     -22.854 -10.820  19.345  1.00 10.00      A   
ATOM   2930  N   LEU A 359     -21.595  -8.964  19.501  1.00 10.00      A   
ATOM   2931  HN  LEU A 359     -21.529  -8.039  19.827  1.00 10.00      A   
ATOM   2932  CA  LEU A 359     -20.471  -9.551  18.790  1.00 10.00      A   
ATOM   2933  CB  LEU A 359     -20.305  -8.893  17.412  1.00 10.00      A   
ATOM   2934  CG  LEU A 359     -19.080  -9.312  16.591  1.00 10.00      A   
ATOM   2935  CD1 LEU A 359     -19.179 -10.766  16.165  1.00 10.00      A   
ATOM   2936  CD2 LEU A 359     -18.902  -8.406  15.383  1.00 10.00      A   
ATOM   2937  C   LEU A 359     -19.173  -9.456  19.586  1.00 10.00      A   
ATOM   2938  O   LEU A 359     -18.846  -8.408  20.150  1.00 10.00      A   
ATOM   2939  N   ALA A 360     -18.453 -10.571  19.631  1.00 10.00      A   
ATOM   2940  HN  ALA A 360     -18.799 -11.377  19.181  1.00 10.00      A   
ATOM   2941  CA  ALA A 360     -17.173 -10.655  20.319  1.00 10.00      A   
ATOM   2942  CB  ALA A 360     -17.343 -11.311  21.682  1.00 10.00      A   
ATOM   2943  C   ALA A 360     -16.211 -11.463  19.456  1.00 10.00      A   
ATOM   2944  O   ALA A 360     -16.444 -12.649  19.204  1.00 10.00      A   
ATOM   2945  N   GLY A 361     -15.141 -10.830  18.994  1.00 10.00      A   
ATOM   2946  HN  GLY A 361     -14.983  -9.894  19.243  1.00 10.00      A   
ATOM   2947  CA  GLY A 361     -14.196 -11.522  18.142  1.00 10.00      A   
ATOM   2948  C   GLY A 361     -12.749 -11.229  18.473  1.00 10.00      A   
ATOM   2949  O   GLY A 361     -12.417 -10.144  18.956  1.00 10.00      A   
ATOM   2950  N   TYR A 362     -11.895 -12.204  18.196  1.00 10.00      A   
ATOM   2951  HN  TYR A 362     -12.240 -13.036  17.799  1.00 10.00      A   
ATOM   2952  CA  TYR A 362     -10.466 -12.089  18.446  1.00 10.00      A   
ATOM   2953  CB  TYR A 362      -9.985 -13.291  19.266  1.00 10.00      A   
ATOM   2954  CG  TYR A 362      -8.519 -13.250  19.634  1.00 10.00      A   
ATOM   2955  CD1 TYR A 362      -8.063 -12.444  20.668  1.00 10.00      A   
ATOM   2956  CD2 TYR A 362      -7.590 -14.026  18.950  1.00 10.00      A   
ATOM   2957  CE1 TYR A 362      -6.727 -12.410  21.011  1.00 10.00      A   
ATOM   2958  CE2 TYR A 362      -6.251 -13.997  19.286  1.00 10.00      A   
ATOM   2959  CZ  TYR A 362      -5.824 -13.188  20.316  1.00 10.00      A   
ATOM   2960  OH  TYR A 362      -4.490 -13.159  20.654  1.00 10.00      A   
ATOM   2961  HH  TYR A 362      -4.390 -13.447  21.570  1.00 10.00      A   
ATOM   2962  C   TYR A 362      -9.711 -12.021  17.119  1.00 10.00      A   
ATOM   2963  O   TYR A 362      -9.938 -12.838  16.224  1.00 10.00      A   
ATOM   2964  N   GLN A 363      -8.820 -11.047  16.999  1.00 10.00      A   
ATOM   2965  HN  GLN A 363      -8.675 -10.433  17.757  1.00 10.00      A   
ATOM   2966  CA  GLN A 363      -8.041 -10.861  15.784  1.00 10.00      A   
ATOM   2967  CB  GLN A 363      -8.376  -9.505  15.151  1.00 10.00      A   
ATOM   2968  CG  GLN A 363      -7.569  -9.176  13.903  1.00 10.00      A   
ATOM   2969  CD  GLN A 363      -7.511  -7.688  13.611  1.00 10.00      A   
ATOM   2970  OE1 GLN A 363      -8.428  -6.936  13.945  1.00 10.00      A   
ATOM   2971  NE2 GLN A 363      -6.427  -7.251  12.990  1.00 10.00      A   
ATOM   2972 HE21 GLN A 363      -5.729  -7.902  12.761  1.00 10.00      A   
ATOM   2973 HE22 GLN A 363      -6.375  -6.298  12.762  1.00 10.00      A   
ATOM   2974  C   GLN A 363      -6.547 -10.934  16.081  1.00 10.00      A   
ATOM   2975  O   GLN A 363      -6.071 -10.351  17.058  1.00 10.00      A   
ATOM   2976  N   TYR A 364      -5.817 -11.653  15.241  1.00 10.00      A   
ATOM   2977  HN  TYR A 364      -6.260 -12.110  14.491  1.00 10.00      A   
ATOM   2978  CA  TYR A 364      -4.377 -11.781  15.402  1.00 10.00      A   
ATOM   2979  CB  TYR A 364      -4.000 -13.081  16.127  1.00 10.00      A   
ATOM   2980  CG  TYR A 364      -2.522 -13.205  16.456  1.00 10.00      A   
ATOM   2981  CD1 TYR A 364      -1.647 -13.862  15.595  1.00 10.00      A   
ATOM   2982  CD2 TYR A 364      -2.000 -12.669  17.627  1.00 10.00      A   
ATOM   2983  CE1 TYR A 364      -0.301 -13.983  15.890  1.00 10.00      A   
ATOM   2984  CE2 TYR A 364      -0.654 -12.783  17.929  1.00 10.00      A   
ATOM   2985  CZ  TYR A 364       0.192 -13.442  17.057  1.00 10.00      A   
ATOM   2986  OH  TYR A 364       1.534 -13.563  17.359  1.00 10.00      A   
ATOM   2987  HH  TYR A 364       2.068 -13.323  16.578  1.00 10.00      A   
ATOM   2988  C   TYR A 364      -3.675 -11.692  14.051  1.00 10.00      A   
ATOM   2989  O   TYR A 364      -3.644 -12.658  13.286  1.00 10.00      A   
ATOM   2990  N   THR A 365      -3.149 -10.519  13.755  1.00 10.00      A   
ATOM   2991  HN  THR A 365      -3.253  -9.775  14.388  1.00 10.00      A   
ATOM   2992  CA  THR A 365      -2.426 -10.285  12.515  1.00 10.00      A   
ATOM   2993  CB  THR A 365      -2.921  -8.992  11.849  1.00 10.00      A   
ATOM   2994  OG1 THR A 365      -3.537  -8.161  12.845  1.00 10.00      A   
ATOM   2995  HG1 THR A 365      -3.654  -7.274  12.486  1.00 10.00      A   
ATOM   2996  CG2 THR A 365      -3.942  -9.311  10.767  1.00 10.00      A   
ATOM   2997  C   THR A 365      -0.935 -10.178  12.827  1.00 10.00      A   
ATOM   2998  O   THR A 365      -0.563  -9.672  13.891  1.00 10.00      A   
ATOM   2999  N   GLU A 366      -0.082 -10.651  11.927  1.00 10.00      A   
ATOM   3000  HN  GLU A 366      -0.420 -11.023  11.080  1.00 10.00      A   
ATOM   3001  CA  GLU A 366       1.350 -10.619  12.176  1.00 10.00      A   
ATOM   3002  CB  GLU A 366       1.741 -11.854  12.992  1.00 10.00      A   
ATOM   3003  CG  GLU A 366       3.199 -11.912  13.407  1.00 10.00      A   
ATOM   3004  CD  GLU A 366       3.482 -13.104  14.291  1.00 10.00      A   
ATOM   3005  OE1 GLU A 366       3.805 -14.185  13.751  1.00 10.00      A   
ATOM   3006  OE2 GLU A 366       3.373 -12.968  15.531  1.00 10.00      A   
ATOM   3007  C   GLU A 366       2.176 -10.562  10.894  1.00 10.00      A   
ATOM   3008  O   GLU A 366       2.203 -11.519  10.117  1.00 10.00      A   
ATOM   3009  N   ASP A 367       2.859  -9.442  10.691  1.00 10.00      A   
ATOM   3010  HN  ASP A 367       2.796  -8.720  11.354  1.00 10.00      A   
ATOM   3011  CA  ASP A 367       3.721  -9.263   9.528  1.00 10.00      A   
ATOM   3012  CB  ASP A 367       3.761  -7.793   9.091  1.00 10.00      A   
ATOM   3013  CG  ASP A 367       2.458  -7.307   8.487  1.00 10.00      A   
ATOM   3014  OD1 ASP A 367       2.212  -7.567   7.288  1.00 10.00      A   
ATOM   3015  OD2 ASP A 367       1.673  -6.655   9.210  1.00 10.00      A   
ATOM   3016  C   ASP A 367       5.122  -9.713   9.911  1.00 10.00      A   
ATOM   3017  O   ASP A 367       5.691  -9.210  10.883  1.00 10.00      A   
ATOM   3018  N   LYS A 368       5.673 -10.660   9.171  1.00 10.00      A   
ATOM   3019  HN  LYS A 368       5.179 -11.014   8.394  1.00 10.00      A   
ATOM   3020  CA  LYS A 368       6.998 -11.180   9.475  1.00 10.00      A   
ATOM   3021  CB  LYS A 368       6.869 -12.510  10.224  1.00 10.00      A   
ATOM   3022  CG  LYS A 368       8.194 -13.164  10.578  1.00 10.00      A   
ATOM   3023  CD  LYS A 368       8.189 -14.643  10.231  1.00 10.00      A   
ATOM   3024  CE  LYS A 368       7.264 -15.435  11.140  1.00 10.00      A   
ATOM   3025  NZ  LYS A 368       7.250 -16.877  10.787  1.00 10.00      A   
ATOM   3026  HZ1 LYS A 368       7.357 -17.459  11.642  1.00 10.00      A   
ATOM   3027  HZ2 LYS A 368       8.034 -17.096  10.132  1.00 10.00      A   
ATOM   3028  HZ3 LYS A 368       6.350 -17.123  10.325  1.00 10.00      A   
ATOM   3029  C   LYS A 368       7.840 -11.369   8.217  1.00 10.00      A   
ATOM   3030  O   LYS A 368       7.352 -11.854   7.198  1.00 10.00      A   
ATOM   3031  N   THR A 369       9.106 -10.986   8.303  1.00 10.00      A   
ATOM   3032  HN  THR A 369       9.428 -10.592   9.142  1.00 10.00      A   
ATOM   3033  CA  THR A 369      10.036 -11.123   7.190  1.00 10.00      A   
ATOM   3034  CB  THR A 369      10.660  -9.762   6.837  1.00 10.00      A   
ATOM   3035  OG1 THR A 369       9.694  -8.723   7.059  1.00 10.00      A   
ATOM   3036  HG1 THR A 369       9.021  -8.753   6.362  1.00 10.00      A   
ATOM   3037  CG2 THR A 369      11.104  -9.737   5.382  1.00 10.00      A   
ATOM   3038  C   THR A 369      11.149 -12.099   7.570  1.00 10.00      A   
ATOM   3039  O   THR A 369      11.891 -11.861   8.527  1.00 10.00      A   
ATOM   3040  N   GLU A 370      11.250 -13.204   6.838  1.00 10.00      A   
ATOM   3041  HN  GLU A 370      10.627 -13.343   6.087  1.00 10.00      A   
ATOM   3042  CA  GLU A 370      12.268 -14.215   7.114  1.00 10.00      A   
ATOM   3043  CB  GLU A 370      11.623 -15.586   7.331  1.00 10.00      A   
ATOM   3044  CG  GLU A 370      11.120 -15.829   8.741  1.00 10.00      A   
ATOM   3045  CD  GLU A 370      10.553 -17.220   8.923  1.00 10.00      A   
ATOM   3046  OE1 GLU A 370       9.321 -17.352   9.097  1.00 10.00      A   
ATOM   3047  OE2 GLU A 370      11.333 -18.194   8.901  1.00 10.00      A   
ATOM   3048  C   GLU A 370      13.282 -14.314   5.983  1.00 10.00      A   
ATOM   3049  O   GLU A 370      12.912 -14.516   4.827  1.00 10.00      A   
ATOM   3050  N   HIS A 371      14.555 -14.160   6.319  1.00 10.00      A   
ATOM   3051  HN  HIS A 371      14.786 -13.973   7.255  1.00 10.00      A   
ATOM   3052  CA  HIS A 371      15.621 -14.255   5.332  1.00 10.00      A   
ATOM   3053  CB  HIS A 371      16.777 -13.312   5.685  1.00 10.00      A   
ATOM   3054  CG  HIS A 371      16.540 -11.868   5.355  1.00 10.00      A   
ATOM   3055  ND1 HIS A 371      17.358 -11.192   4.474  1.00 10.00      A   
ATOM   3056  CD2 HIS A 371      15.594 -11.017   5.826  1.00 10.00      A   
ATOM   3057  CE1 HIS A 371      16.893  -9.954   4.434  1.00 10.00      A   
ATOM   3058  NE2 HIS A 371      15.832  -9.805   5.230  1.00 10.00      A   
ATOM   3059  HE2 HIS A 371      15.318  -8.972   5.370  1.00 10.00      A   
ATOM   3060  C   HIS A 371      16.143 -15.688   5.254  1.00 10.00      A   
ATOM   3061  O   HIS A 371      16.016 -16.456   6.211  1.00 10.00      A   
ATOM   3062  N   GLU A 372      16.731 -16.037   4.113  1.00 10.00      A   
ATOM   3063  HN  GLU A 372      16.772 -15.383   3.383  1.00 10.00      A   
ATOM   3064  CA  GLU A 372      17.292 -17.370   3.893  1.00 10.00      A   
ATOM   3065  CB  GLU A 372      17.805 -17.501   2.457  1.00 10.00      A   
ATOM   3066  CG  GLU A 372      16.745 -17.906   1.445  1.00 10.00      A   
ATOM   3067  CD  GLU A 372      16.332 -19.355   1.587  1.00 10.00      A   
ATOM   3068  OE1 GLU A 372      17.028 -20.236   1.039  1.00 10.00      A   
ATOM   3069  OE2 GLU A 372      15.311 -19.626   2.246  1.00 10.00      A   
ATOM   3070  C   GLU A 372      18.432 -17.656   4.866  1.00 10.00      A   
ATOM   3071  O   GLU A 372      18.729 -18.811   5.171  1.00 10.00      A   
ATOM   3072  N   ALA A 373      19.066 -16.599   5.346  1.00 10.00      A   
ATOM   3073  HN  ALA A 373      18.779 -15.706   5.069  1.00 10.00      A   
ATOM   3074  CA  ALA A 373      20.168 -16.730   6.284  1.00 10.00      A   
ATOM   3075  CB  ALA A 373      21.504 -16.655   5.562  1.00 10.00      A   
ATOM   3076  C   ALA A 373      20.079 -15.669   7.373  1.00 10.00      A   
ATOM   3077  O   ALA A 373      19.541 -14.580   7.156  1.00 10.00      A   
ATOM   3078  N   ASP A 374      20.607 -15.996   8.542  1.00 10.00      A   
ATOM   3079  HN  ASP A 374      21.013 -16.885   8.651  1.00 10.00      A   
ATOM   3080  CA  ASP A 374      20.589 -15.090   9.684  1.00 10.00      A   
ATOM   3081  CB  ASP A 374      20.342 -15.871  10.979  1.00 10.00      A   
ATOM   3082  CG  ASP A 374      21.405 -16.922  11.245  1.00 10.00      A   
ATOM   3083  OD1 ASP A 374      21.563 -17.842  10.410  1.00 10.00      A   
ATOM   3084  OD2 ASP A 374      22.070 -16.850  12.300  1.00 10.00      A   
ATOM   3085  C   ASP A 374      21.886 -14.299   9.793  1.00 10.00      A   
ATOM   3086  O   ASP A 374      22.022 -13.428  10.650  1.00 10.00      A   
ATOM   3087  N   SER A 375      22.836 -14.603   8.925  1.00 10.00      A   
ATOM   3088  HN  SER A 375      22.674 -15.304   8.264  1.00 10.00      A   
ATOM   3089  CA  SER A 375      24.115 -13.915   8.932  1.00 10.00      A   
ATOM   3090  CB  SER A 375      25.238 -14.892   9.278  1.00 10.00      A   
ATOM   3091  OG  SER A 375      24.967 -15.578  10.489  1.00 10.00      A   
ATOM   3092  HG  SER A 375      25.800 -15.923  10.857  1.00 10.00      A   
ATOM   3093  C   SER A 375      24.386 -13.269   7.581  1.00 10.00      A   
ATOM   3094  O   SER A 375      24.018 -13.814   6.540  1.00 10.00      A   
ATOM   3095  N   TYR A 376      25.018 -12.105   7.605  1.00 10.00      A   
ATOM   3096  HN  TYR A 376      25.279 -11.721   8.472  1.00 10.00      A   
ATOM   3097  CA  TYR A 376      25.352 -11.381   6.386  1.00 10.00      A   
ATOM   3098  CB  TYR A 376      24.717  -9.984   6.403  1.00 10.00      A   
ATOM   3099  CG  TYR A 376      25.129  -9.086   5.255  1.00 10.00      A   
ATOM   3100  CD1 TYR A 376      24.614  -9.269   3.977  1.00 10.00      A   
ATOM   3101  CD2 TYR A 376      26.033  -8.051   5.452  1.00 10.00      A   
ATOM   3102  CE1 TYR A 376      24.988  -8.444   2.930  1.00 10.00      A   
ATOM   3103  CE2 TYR A 376      26.411  -7.225   4.415  1.00 10.00      A   
ATOM   3104  CZ  TYR A 376      25.888  -7.424   3.157  1.00 10.00      A   
ATOM   3105  OH  TYR A 376      26.269  -6.595   2.122  1.00 10.00      A   
ATOM   3106  HH  TYR A 376      26.815  -7.094   1.498  1.00 10.00      A   
ATOM   3107  C   TYR A 376      26.864 -11.283   6.256  1.00 10.00      A   
ATOM   3108  O   TYR A 376      27.526 -10.651   7.081  1.00 10.00      A   
ATOM   3109  N   GLN A 377      27.410 -11.909   5.225  1.00 10.00      A   
ATOM   3110  HN  GLN A 377      26.829 -12.373   4.578  1.00 10.00      A   
ATOM   3111  CA  GLN A 377      28.850 -11.907   5.016  1.00 10.00      A   
ATOM   3112  CB  GLN A 377      29.384 -13.340   5.012  1.00 10.00      A   
ATOM   3113  CG  GLN A 377      28.959 -14.180   6.205  1.00 10.00      A   
ATOM   3114  CD  GLN A 377      28.686 -15.617   5.817  1.00 10.00      A   
ATOM   3115  OE1 GLN A 377      29.579 -16.462   5.838  1.00 10.00      A   
ATOM   3116  NE2 GLN A 377      27.450 -15.900   5.445  1.00 10.00      A   
ATOM   3117 HE21 GLN A 377      26.790 -15.177   5.439  1.00 10.00      A   
ATOM   3118 HE22 GLN A 377      27.246 -16.824   5.183  1.00 10.00      A   
ATOM   3119  C   GLN A 377      29.226 -11.224   3.708  1.00 10.00      A   
ATOM   3120  O   GLN A 377      28.444 -11.201   2.755  1.00 10.00      A   
ATOM   3121  N   THR A 378      30.426 -10.670   3.681  1.00 10.00      A   
ATOM   3122  HN  THR A 378      30.982 -10.710   4.485  1.00 10.00      A   
ATOM   3123  CA  THR A 378      30.955 -10.001   2.504  1.00 10.00      A   
ATOM   3124  CB  THR A 378      30.867  -8.466   2.639  1.00 10.00      A   
ATOM   3125  OG1 THR A 378      29.537  -8.095   3.030  1.00 10.00      A   
ATOM   3126  HG1 THR A 378      28.912  -8.401   2.359  1.00 10.00      A   
ATOM   3127  CG2 THR A 378      31.200  -7.791   1.316  1.00 10.00      A   
ATOM   3128  C   THR A 378      32.409 -10.418   2.314  1.00 10.00      A   
ATOM   3129  O   THR A 378      33.296  -9.949   3.026  1.00 10.00      A   
ATOM   3130  N   TRP A 379      32.640 -11.330   1.382  1.00 10.00      A   
ATOM   3131  HN  TRP A 379      31.886 -11.676   0.853  1.00 10.00      A   
ATOM   3132  CA  TRP A 379      33.985 -11.823   1.112  1.00 10.00      A   
ATOM   3133  CB  TRP A 379      33.990 -13.351   1.033  1.00 10.00      A   
ATOM   3134  CG  TRP A 379      33.323 -14.020   2.199  1.00 10.00      A   
ATOM   3135  CD1 TRP A 379      32.165 -14.742   2.175  1.00 10.00      A   
ATOM   3136  CD2 TRP A 379      33.772 -14.026   3.561  1.00 10.00      A   
ATOM   3137  NE1 TRP A 379      31.863 -15.195   3.434  1.00 10.00      A   
ATOM   3138  HE1 TRP A 379      31.079 -15.736   3.671  1.00 10.00      A   
ATOM   3139  CE2 TRP A 379      32.835 -14.773   4.303  1.00 10.00      A   
ATOM   3140  CE3 TRP A 379      34.875 -13.478   4.226  1.00 10.00      A   
ATOM   3141  CZ2 TRP A 379      32.966 -14.980   5.674  1.00 10.00      A   
ATOM   3142  CZ3 TRP A 379      35.001 -13.686   5.585  1.00 10.00      A   
ATOM   3143  CH2 TRP A 379      34.053 -14.433   6.294  1.00 10.00      A   
ATOM   3144  C   TRP A 379      34.523 -11.232  -0.183  1.00 10.00      A   
ATOM   3145  O   TRP A 379      33.858 -10.414  -0.817  1.00 10.00      A   
ATOM   3146  N   ARG A 380      35.719 -11.650  -0.575  1.00 10.00      A   
ATOM   3147  HN  ARG A 380      36.205 -12.299  -0.025  1.00 10.00      A   
ATOM   3148  CA  ARG A 380      36.337 -11.162  -1.796  1.00 10.00      A   
ATOM   3149  CB  ARG A 380      37.458 -10.176  -1.453  1.00 10.00      A   
ATOM   3150  CG  ARG A 380      38.006  -9.404  -2.643  1.00 10.00      A   
ATOM   3151  CD  ARG A 380      38.917  -8.274  -2.193  1.00 10.00      A   
ATOM   3152  NE  ARG A 380      38.235  -7.334  -1.302  1.00 10.00      A   
ATOM   3153  HE  ARG A 380      37.250  -7.290  -1.369  1.00 10.00      A   
ATOM   3154  CZ  ARG A 380      38.860  -6.538  -0.428  1.00 10.00      A   
ATOM   3155  NH1 ARG A 380      40.182  -6.566  -0.317  1.00 10.00      A   
ATOM   3156 HH11 ARG A 380      40.728  -7.178  -0.893  1.00 10.00      A   
ATOM   3157 HH12 ARG A 380      40.644  -5.965   0.340  1.00 10.00      A   
ATOM   3158  NH2 ARG A 380      38.162  -5.714   0.345  1.00 10.00      A   
ATOM   3159 HH21 ARG A 380      38.632  -5.120   1.001  1.00 10.00      A   
ATOM   3160 HH22 ARG A 380      37.158  -5.678   0.275  1.00 10.00      A   
ATOM   3161  C   ARG A 380      36.894 -12.329  -2.603  1.00 10.00      A   
ATOM   3162  O   ARG A 380      37.489 -13.254  -2.041  1.00 10.00      A   
ATOM   3163  N   ARG A 381      36.688 -12.299  -3.913  1.00 10.00      A   
ATOM   3164  HN  ARG A 381      36.196 -11.545  -4.308  1.00 10.00      A   
ATOM   3165  CA  ARG A 381      37.182 -13.363  -4.776  1.00 10.00      A   
ATOM   3166  CB  ARG A 381      36.291 -13.553  -6.006  1.00 10.00      A   
ATOM   3167  CG  ARG A 381      36.774 -14.652  -6.939  1.00 10.00      A   
ATOM   3168  CD  ARG A 381      35.714 -15.721  -7.145  1.00 10.00      A   
ATOM   3169  NE  ARG A 381      34.860 -15.420  -8.290  1.00 10.00      A   
ATOM   3170  HE  ARG A 381      34.330 -14.586  -8.252  1.00 10.00      A   
ATOM   3171  CZ  ARG A 381      34.748 -16.200  -9.362  1.00 10.00      A   
ATOM   3172  NH1 ARG A 381      35.434 -17.337  -9.444  1.00 10.00      A   
ATOM   3173 HH11 ARG A 381      35.345 -17.920 -10.258  1.00 10.00      A   
ATOM   3174 HH12 ARG A 381      36.039 -17.620  -8.694  1.00 10.00      A   
ATOM   3175  NH2 ARG A 381      33.962 -15.832 -10.364  1.00 10.00      A   
ATOM   3176 HH21 ARG A 381      33.878 -16.415 -11.178  1.00 10.00      A   
ATOM   3177 HH22 ARG A 381      33.449 -14.972 -10.315  1.00 10.00      A   
ATOM   3178  C   ARG A 381      38.627 -13.105  -5.185  1.00 10.00      A   
ATOM   3179  O   ARG A 381      39.546 -13.752  -4.689  1.00 10.00      A   
ATOM   3180  N   PHE A 382      38.833 -12.151  -6.074  1.00 10.00      A   
ATOM   3181  HN  PHE A 382      38.073 -11.646  -6.426  1.00 10.00      A   
ATOM   3182  CA  PHE A 382      40.174 -11.829  -6.526  1.00 10.00      A   
ATOM   3183  CB  PHE A 382      40.374 -12.209  -7.999  1.00 10.00      A   
ATOM   3184  CG  PHE A 382      39.708 -11.288  -8.986  1.00 10.00      A   
ATOM   3185  CD1 PHE A 382      40.444 -10.331  -9.665  1.00 10.00      A   
ATOM   3186  CD2 PHE A 382      38.350 -11.383  -9.241  1.00 10.00      A   
ATOM   3187  CE1 PHE A 382      39.842  -9.486 -10.575  1.00 10.00      A   
ATOM   3188  CE2 PHE A 382      37.740 -10.540 -10.149  1.00 10.00      A   
ATOM   3189  CZ  PHE A 382      38.486  -9.590 -10.818  1.00 10.00      A   
ATOM   3190  C   PHE A 382      40.488 -10.359  -6.291  1.00 10.00      A   
ATOM   3191  O   PHE A 382      39.581  -9.528  -6.169  1.00 10.00      A   
ATOM   3192  N   SER A 383      41.773 -10.058  -6.213  1.00 10.00      A   
ATOM   3193  HN  SER A 383      42.439 -10.780  -6.303  1.00 10.00      A   
ATOM   3194  CA  SER A 383      42.243  -8.702  -5.995  1.00 10.00      A   
ATOM   3195  CB  SER A 383      42.007  -8.293  -4.538  1.00 10.00      A   
ATOM   3196  OG  SER A 383      41.924  -6.884  -4.402  1.00 10.00      A   
ATOM   3197  HG  SER A 383      42.278  -6.627  -3.541  1.00 10.00      A   
ATOM   3198  C   SER A 383      43.730  -8.628  -6.330  1.00 10.00      A   
ATOM   3199  O   SER A 383      44.296  -9.586  -6.867  1.00 10.00      A   
ATOM   3200  N   SER A 384      44.355  -7.498  -6.019  1.00 10.00      A   
ATOM   3201  HN  SER A 384      43.846  -6.772  -5.602  1.00 10.00      A   
ATOM   3202  CA  SER A 384      45.770  -7.296  -6.285  1.00 10.00      A   
ATOM   3203  CB  SER A 384      46.154  -5.853  -5.950  1.00 10.00      A   
ATOM   3204  OG  SER A 384      45.174  -4.948  -6.436  1.00 10.00      A   
ATOM   3205  HG  SER A 384      45.415  -4.048  -6.181  1.00 10.00      A   
ATOM   3206  C   SER A 384      46.634  -8.270  -5.485  1.00 10.00      A   
ATOM   3207  O   SER A 384      46.860  -8.082  -4.285  1.00 10.00      A   
ATOM   3208  N   GLY A 385      47.095  -9.321  -6.154  1.00 10.00      A   
ATOM   3209  HN  GLY A 385      46.864  -9.424  -7.101  1.00 10.00      A   
ATOM   3210  CA  GLY A 385      47.929 -10.312  -5.507  1.00 10.00      A   
ATOM   3211  C   GLY A 385      47.147 -11.238  -4.597  1.00 10.00      A   
ATOM   3212  O   GLY A 385      47.704 -11.797  -3.650  1.00 10.00      A   
ATOM   3213  N   PHE A 386      45.861 -11.410  -4.879  1.00 10.00      A   
ATOM   3214  HN  PHE A 386      45.469 -10.947  -5.654  1.00 10.00      A   
ATOM   3215  CA  PHE A 386      45.020 -12.277  -4.067  1.00 10.00      A   
ATOM   3216  CB  PHE A 386      44.371 -11.486  -2.923  1.00 10.00      A   
ATOM   3217  CG  PHE A 386      43.232 -12.206  -2.249  1.00 10.00      A   
ATOM   3218  CD1 PHE A 386      43.455 -13.376  -1.538  1.00 10.00      A   
ATOM   3219  CD2 PHE A 386      41.938 -11.715  -2.329  1.00 10.00      A   
ATOM   3220  CE1 PHE A 386      42.411 -14.042  -0.922  1.00 10.00      A   
ATOM   3221  CE2 PHE A 386      40.891 -12.375  -1.715  1.00 10.00      A   
ATOM   3222  CZ  PHE A 386      41.126 -13.540  -1.010  1.00 10.00      A   
ATOM   3223  C   PHE A 386      43.944 -12.957  -4.900  1.00 10.00      A   
ATOM   3224  O   PHE A 386      43.338 -12.339  -5.776  1.00 10.00      A   
ATOM   3225  N   VAL A 387      43.717 -14.231  -4.614  1.00 10.00      A   
ATOM   3226  HN  VAL A 387      44.255 -14.662  -3.915  1.00 10.00      A   
ATOM   3227  CA  VAL A 387      42.701 -15.019  -5.295  1.00 10.00      A   
ATOM   3228  CB  VAL A 387      43.213 -15.602  -6.635  1.00 10.00      A   
ATOM   3229  CG1 VAL A 387      44.566 -16.276  -6.469  1.00 10.00      A   
ATOM   3230  CG2 VAL A 387      42.198 -16.556  -7.250  1.00 10.00      A   
ATOM   3231  C   VAL A 387      42.222 -16.131  -4.359  1.00 10.00      A   
ATOM   3232  O   VAL A 387      42.995 -17.016  -3.984  1.00 10.00      A   
ATOM   3233  N   SER A 388      40.963 -16.058  -3.949  1.00 10.00      A   
ATOM   3234  HN  SER A 388      40.393 -15.322  -4.265  1.00 10.00      A   
ATOM   3235  CA  SER A 388      40.401 -17.046  -3.040  1.00 10.00      A   
ATOM   3236  CB  SER A 388      39.156 -16.500  -2.340  1.00 10.00      A   
ATOM   3237  OG  SER A 388      38.302 -15.838  -3.255  1.00 10.00      A   
ATOM   3238  HG  SER A 388      38.133 -14.940  -2.943  1.00 10.00      A   
ATOM   3239  C   SER A 388      40.104 -18.368  -3.740  1.00 10.00      A   
ATOM   3240  O   SER A 388      39.989 -18.431  -4.970  1.00 10.00      A   
ATOM   3241  N   ASN A 389      39.983 -19.420  -2.945  1.00 10.00      A   
ATOM   3242  HN  ASN A 389      40.078 -19.297  -1.968  1.00 10.00      A   
ATOM   3243  CA  ASN A 389      39.712 -20.752  -3.464  1.00 10.00      A   
ATOM   3244  CB  ASN A 389      40.772 -21.741  -2.964  1.00 10.00      A   
ATOM   3245  CG  ASN A 389      42.194 -21.244  -3.166  1.00 10.00      A   
ATOM   3246  OD1 ASN A 389      42.791 -21.437  -4.226  1.00 10.00      A   
ATOM   3247  ND2 ASN A 389      42.747 -20.602  -2.153  1.00 10.00      A   
ATOM   3248 HD21 ASN A 389      42.212 -20.476  -1.328  1.00 10.00      A   
ATOM   3249 HD22 ASN A 389      43.667 -20.284  -2.251  1.00 10.00      A   
ATOM   3250  C   ASN A 389      38.330 -21.225  -3.032  1.00 10.00      A   
ATOM   3251  O   ASN A 389      37.687 -22.013  -3.722  1.00 10.00      A   
ATOM   3252  N   VAL A 390      37.878 -20.736  -1.887  1.00 10.00      A   
ATOM   3253  HN  VAL A 390      38.441 -20.107  -1.377  1.00 10.00      A   
ATOM   3254  CA  VAL A 390      36.572 -21.111  -1.358  1.00 10.00      A   
ATOM   3255  CB  VAL A 390      36.505 -20.893   0.171  1.00 10.00      A   
ATOM   3256  CG1 VAL A 390      35.129 -21.240   0.721  1.00 10.00      A   
ATOM   3257  CG2 VAL A 390      37.579 -21.712   0.870  1.00 10.00      A   
ATOM   3258  C   VAL A 390      35.456 -20.323  -2.045  1.00 10.00      A   
ATOM   3259  O   VAL A 390      34.352 -20.835  -2.251  1.00 10.00      A   
ATOM   3260  N   ILE A 391      35.755 -19.084  -2.405  1.00 10.00      A   
ATOM   3261  HN  ILE A 391      36.657 -18.740  -2.233  1.00 10.00      A   
ATOM   3262  CA  ILE A 391      34.779 -18.224  -3.062  1.00 10.00      A   
ATOM   3263  CB  ILE A 391      35.161 -16.735  -2.933  1.00 10.00      A   
ATOM   3264  CG1 ILE A 391      35.386 -16.355  -1.463  1.00 10.00      A   
ATOM   3265  CG2 ILE A 391      34.094 -15.851  -3.556  1.00 10.00      A   
ATOM   3266  CD1 ILE A 391      34.207 -16.641  -0.556  1.00 10.00      A   
ATOM   3267  C   ILE A 391      34.639 -18.588  -4.539  1.00 10.00      A   
ATOM   3268  O   ILE A 391      35.596 -18.481  -5.307  1.00 10.00      A   
ATOM   3269  N   ASP A 392      33.449 -19.032  -4.925  1.00 10.00      A   
ATOM   3270  HN  ASP A 392      32.735 -19.127  -4.259  1.00 10.00      A   
ATOM   3271  CA  ASP A 392      33.183 -19.410  -6.308  1.00 10.00      A   
ATOM   3272  CB  ASP A 392      32.659 -20.850  -6.391  1.00 10.00      A   
ATOM   3273  CG  ASP A 392      31.307 -21.033  -5.728  1.00 10.00      A   
ATOM   3274  OD1 ASP A 392      31.272 -21.413  -4.536  1.00 10.00      A   
ATOM   3275  OD2 ASP A 392      30.277 -20.809  -6.392  1.00 10.00      A   
ATOM   3276  C   ASP A 392      32.206 -18.443  -6.977  1.00 10.00      A   
ATOM   3277  O   ASP A 392      32.076 -18.426  -8.204  1.00 10.00      A   
ATOM   3278  N   TRP A 393      31.538 -17.629  -6.170  1.00 10.00      A   
ATOM   3279  HN  TRP A 393      31.705 -17.668  -5.207  1.00 10.00      A   
ATOM   3280  CA  TRP A 393      30.578 -16.662  -6.684  1.00 10.00      A   
ATOM   3281  CB  TRP A 393      29.206 -16.842  -6.016  1.00 10.00      A   
ATOM   3282  CG  TRP A 393      29.101 -16.277  -4.629  1.00 10.00      A   
ATOM   3283  CD1 TRP A 393      28.402 -15.165  -4.252  1.00 10.00      A   
ATOM   3284  CD2 TRP A 393      29.702 -16.795  -3.438  1.00 10.00      A   
ATOM   3285  NE1 TRP A 393      28.528 -14.959  -2.902  1.00 10.00      A   
ATOM   3286  HE1 TRP A 393      28.113 -14.223  -2.395  1.00 10.00      A   
ATOM   3287  CE2 TRP A 393      29.325 -15.946  -2.377  1.00 10.00      A   
ATOM   3288  CE3 TRP A 393      30.522 -17.892  -3.164  1.00 10.00      A   
ATOM   3289  CZ2 TRP A 393      29.741 -16.164  -1.067  1.00 10.00      A   
ATOM   3290  CZ3 TRP A 393      30.933 -18.107  -1.865  1.00 10.00      A   
ATOM   3291  CH2 TRP A 393      30.543 -17.248  -0.833  1.00 10.00      A   
ATOM   3292  C   TRP A 393      31.102 -15.244  -6.485  1.00 10.00      A   
ATOM   3293  O   TRP A 393      32.131 -15.049  -5.840  1.00 10.00      A   
ATOM   3294  N   SER A 394      30.417 -14.258  -7.055  1.00 10.00      A   
ATOM   3295  HN  SER A 394      29.608 -14.467  -7.568  1.00 10.00      A   
ATOM   3296  CA  SER A 394      30.833 -12.868  -6.928  1.00 10.00      A   
ATOM   3297  CB  SER A 394      31.935 -12.542  -7.942  1.00 10.00      A   
ATOM   3298  OG  SER A 394      33.035 -13.425  -7.789  1.00 10.00      A   
ATOM   3299  HG  SER A 394      32.907 -13.944  -6.979  1.00 10.00      A   
ATOM   3300  C   SER A 394      29.648 -11.927  -7.114  1.00 10.00      A   
ATOM   3301  O   SER A 394      28.800 -12.152  -7.978  1.00 10.00      A   
ATOM   3302  N   SER A 395      29.599 -10.883  -6.299  1.00 10.00      A   
ATOM   3303  HN  SER A 395      30.312 -10.761  -5.634  1.00 10.00      A   
ATOM   3304  CA  SER A 395      28.527  -9.901  -6.365  1.00 10.00      A   
ATOM   3305  CB  SER A 395      27.718  -9.923  -5.065  1.00 10.00      A   
ATOM   3306  OG  SER A 395      27.604 -11.242  -4.553  1.00 10.00      A   
ATOM   3307  HG  SER A 395      26.775 -11.631  -4.871  1.00 10.00      A   
ATOM   3308  C   SER A 395      29.110  -8.509  -6.585  1.00 10.00      A   
ATOM   3309  O   SER A 395      29.266  -7.737  -5.640  1.00 10.00      A   
ATOM   3310  N   SER A 396      29.458  -8.209  -7.832  1.00 10.00      A   
ATOM   3311  HN  SER A 396      29.307  -8.869  -8.539  1.00 10.00      A   
ATOM   3312  CA  SER A 396      30.038  -6.918  -8.188  1.00 10.00      A   
ATOM   3313  CB  SER A 396      31.384  -6.729  -7.483  1.00 10.00      A   
ATOM   3314  OG  SER A 396      32.058  -7.969  -7.338  1.00 10.00      A   
ATOM   3315  HG  SER A 396      31.714  -8.428  -6.561  1.00 10.00      A   
ATOM   3316  C   SER A 396      30.229  -6.816  -9.695  1.00 10.00      A   
ATOM   3317  O   SER A 396      29.571  -6.022 -10.366  1.00 10.00      A   
ATOM   3318  N   GLY A 397      31.136  -7.634 -10.219  1.00 10.00      A   
ATOM   3319  HN  GLY A 397      31.626  -8.245  -9.627  1.00 10.00      A   
ATOM   3320  CA  GLY A 397      31.407  -7.634 -11.641  1.00 10.00      A   
ATOM   3321  C   GLY A 397      32.438  -6.598 -12.043  1.00 10.00      A   
ATOM   3322  O   GLY A 397      32.394  -6.073 -13.157  1.00 10.00      A   
ATOM   3323  N   GLY A 398      33.363  -6.303 -11.139  1.00 10.00      A   
ATOM   3324  HN  GLY A 398      33.345  -6.750 -10.270  1.00 10.00      A   
ATOM   3325  CA  GLY A 398      34.402  -5.334 -11.424  1.00 10.00      A   
ATOM   3326  C   GLY A 398      35.587  -5.976 -12.116  1.00 10.00      A   
ATOM   3327  O   GLY A 398      35.592  -7.189 -12.350  1.00 10.00      A   
ATOM   3328  N   ALA A 399      36.594  -5.177 -12.431  1.00 10.00      A   
ATOM   3329  HN  ALA A 399      36.540  -4.218 -12.193  1.00 10.00      A   
ATOM   3330  CA  ALA A 399      37.785  -5.673 -13.106  1.00 10.00      A   
ATOM   3331  CB  ALA A 399      38.054  -4.861 -14.362  1.00 10.00      A   
ATOM   3332  C   ALA A 399      38.997  -5.632 -12.183  1.00 10.00      A   
ATOM   3333  O   ALA A 399      39.877  -6.489 -12.255  1.00 10.00      A   
ATOM   3334  N   ASN A 400      39.037  -4.626 -11.320  1.00 10.00      A   
ATOM   3335  HN  ASN A 400      38.300  -3.965 -11.314  1.00 10.00      A   
ATOM   3336  CA  ASN A 400      40.141  -4.467 -10.379  1.00 10.00      A   
ATOM   3337  CB  ASN A 400      40.190  -3.023  -9.865  1.00 10.00      A   
ATOM   3338  CG  ASN A 400      41.428  -2.729  -9.035  1.00 10.00      A   
ATOM   3339  OD1 ASN A 400      42.499  -3.288  -9.270  1.00 10.00      A   
ATOM   3340  ND2 ASN A 400      41.290  -1.839  -8.063  1.00 10.00      A   
ATOM   3341 HD21 ASN A 400      40.411  -1.423  -7.936  1.00 10.00      A   
ATOM   3342 HD22 ASN A 400      42.071  -1.639  -7.506  1.00 10.00      A   
ATOM   3343  C   ASN A 400      39.985  -5.433  -9.212  1.00 10.00      A   
ATOM   3344  O   ASN A 400      40.952  -5.777  -8.534  1.00 10.00      A   
ATOM   3345  N   GLY A 401      38.757  -5.866  -8.990  1.00 10.00      A   
ATOM   3346  HN  GLY A 401      38.029  -5.558  -9.575  1.00 10.00      A   
ATOM   3347  CA  GLY A 401      38.461  -6.786  -7.914  1.00 10.00      A   
ATOM   3348  C   GLY A 401      36.992  -7.128  -7.907  1.00 10.00      A   
ATOM   3349  O   GLY A 401      36.220  -6.513  -8.644  1.00 10.00      A   
ATOM   3350  N   GLN A 402      36.600  -8.105  -7.094  1.00 10.00      A   
ATOM   3351  HN  GLN A 402      37.265  -8.558  -6.531  1.00 10.00      A   
ATOM   3352  CA  GLN A 402      35.202  -8.514  -7.013  1.00 10.00      A   
ATOM   3353  CB  GLN A 402      34.865  -9.543  -8.105  1.00 10.00      A   
ATOM   3354  CG  GLN A 402      34.574  -8.940  -9.471  1.00 10.00      A   
ATOM   3355  CD  GLN A 402      34.201  -9.978 -10.511  1.00 10.00      A   
ATOM   3356  OE1 GLN A 402      33.590 -10.995 -10.200  1.00 10.00      A   
ATOM   3357  NE2 GLN A 402      34.562  -9.723 -11.758  1.00 10.00      A   
ATOM   3358 HE21 GLN A 402      35.042  -8.882 -11.941  1.00 10.00      A   
ATOM   3359 HE22 GLN A 402      34.346 -10.385 -12.448  1.00 10.00      A   
ATOM   3360  C   GLN A 402      34.863  -9.091  -5.644  1.00 10.00      A   
ATOM   3361  O   GLN A 402      35.412 -10.120  -5.241  1.00 10.00      A   
ATOM   3362  N   ASN A 403      33.977  -8.418  -4.919  1.00 10.00      A   
ATOM   3363  HN  ASN A 403      33.605  -7.576  -5.269  1.00 10.00      A   
ATOM   3364  CA  ASN A 403      33.546  -8.899  -3.612  1.00 10.00      A   
ATOM   3365  CB  ASN A 403      33.149  -7.751  -2.673  1.00 10.00      A   
ATOM   3366  CG  ASN A 403      34.335  -7.010  -2.083  1.00 10.00      A   
ATOM   3367  OD1 ASN A 403      35.442  -7.545  -1.990  1.00 10.00      A   
ATOM   3368  ND2 ASN A 403      34.114  -5.773  -1.670  1.00 10.00      A   
ATOM   3369 HD21 ASN A 403      33.211  -5.403  -1.767  1.00 10.00      A   
ATOM   3370 HD22 ASN A 403      34.865  -5.274  -1.282  1.00 10.00      A   
ATOM   3371  C   ASN A 403      32.371  -9.851  -3.793  1.00 10.00      A   
ATOM   3372  O   ASN A 403      31.773  -9.916  -4.870  1.00 10.00      A   
ATOM   3373  N   SER A 404      32.043 -10.591  -2.752  1.00 10.00      A   
ATOM   3374  HN  SER A 404      32.550 -10.490  -1.913  1.00 10.00      A   
ATOM   3375  CA  SER A 404      30.948 -11.545  -2.807  1.00 10.00      A   
ATOM   3376  CB  SER A 404      31.511 -12.962  -2.876  1.00 10.00      A   
ATOM   3377  OG  SER A 404      32.766 -12.960  -3.529  1.00 10.00      A   
ATOM   3378  HG  SER A 404      33.125 -12.068  -3.520  1.00 10.00      A   
ATOM   3379  C   SER A 404      30.038 -11.401  -1.594  1.00 10.00      A   
ATOM   3380  O   SER A 404      30.485 -11.519  -0.452  1.00 10.00      A   
ATOM   3381  N   ASN A 405      28.765 -11.138  -1.850  1.00 10.00      A   
ATOM   3382  HN  ASN A 405      28.470 -11.061  -2.787  1.00 10.00      A   
ATOM   3383  CA  ASN A 405      27.782 -10.983  -0.785  1.00 10.00      A   
ATOM   3384  CB  ASN A 405      26.814  -9.844  -1.116  1.00 10.00      A   
ATOM   3385  CG  ASN A 405      27.259  -8.502  -0.563  1.00 10.00      A   
ATOM   3386  OD1 ASN A 405      27.813  -8.418   0.536  1.00 10.00      A   
ATOM   3387  ND2 ASN A 405      27.023  -7.443  -1.323  1.00 10.00      A   
ATOM   3388 HD21 ASN A 405      26.585  -7.583  -2.192  1.00 10.00      A   
ATOM   3389 HD22 ASN A 405      27.291  -6.554  -0.990  1.00 10.00      A   
ATOM   3390  C   ASN A 405      27.012 -12.283  -0.604  1.00 10.00      A   
ATOM   3391  O   ASN A 405      26.706 -12.967  -1.585  1.00 10.00      A   
ATOM   3392  N   ILE A 406      26.716 -12.635   0.641  1.00 10.00      A   
ATOM   3393  HN  ILE A 406      26.997 -12.055   1.386  1.00 10.00      A   
ATOM   3394  CA  ILE A 406      25.988 -13.864   0.932  1.00 10.00      A   
ATOM   3395  CB  ILE A 406      26.909 -15.110   0.842  1.00 10.00      A   
ATOM   3396  CG1 ILE A 406      26.128 -16.401   1.117  1.00 10.00      A   
ATOM   3397  CG2 ILE A 406      28.100 -14.984   1.785  1.00 10.00      A   
ATOM   3398  CD1 ILE A 406      26.877 -17.664   0.746  1.00 10.00      A   
ATOM   3399  C   ILE A 406      25.328 -13.809   2.308  1.00 10.00      A   
ATOM   3400  O   ILE A 406      25.930 -13.345   3.282  1.00 10.00      A   
ATOM   3401  N   GLY A 407      24.080 -14.253   2.378  1.00 10.00      A   
ATOM   3402  HN  GLY A 407      23.629 -14.567   1.563  1.00 10.00      A   
ATOM   3403  CA  GLY A 407      23.383 -14.276   3.643  1.00 10.00      A   
ATOM   3404  C   GLY A 407      22.173 -13.367   3.706  1.00 10.00      A   
ATOM   3405  O   GLY A 407      21.724 -12.821   2.694  1.00 10.00      A   
ATOM   3406  N   GLY A 408      21.659 -13.192   4.913  1.00 10.00      A   
ATOM   3407  HN  GLY A 408      22.097 -13.618   5.683  1.00 10.00      A   
ATOM   3408  CA  GLY A 408      20.496 -12.360   5.127  1.00 10.00      A   
ATOM   3409  C   GLY A 408      20.633 -11.537   6.388  1.00 10.00      A   
ATOM   3410  O   GLY A 408      21.738 -11.360   6.894  1.00 10.00      A   
ATOM   3411  N   TYR A 409      19.520 -11.039   6.903  1.00 10.00      A   
ATOM   3412  HN  TYR A 409      18.662 -11.216   6.459  1.00 10.00      A   
ATOM   3413  CA  TYR A 409      19.548 -10.226   8.112  1.00 10.00      A   
ATOM   3414  CB  TYR A 409      19.143  -8.778   7.808  1.00 10.00      A   
ATOM   3415  CG  TYR A 409      20.147  -8.034   6.953  1.00 10.00      A   
ATOM   3416  CD1 TYR A 409      21.372  -7.631   7.474  1.00 10.00      A   
ATOM   3417  CD2 TYR A 409      19.867  -7.721   5.629  1.00 10.00      A   
ATOM   3418  CE1 TYR A 409      22.291  -6.948   6.697  1.00 10.00      A   
ATOM   3419  CE2 TYR A 409      20.782  -7.039   4.845  1.00 10.00      A   
ATOM   3420  CZ  TYR A 409      21.988  -6.648   5.386  1.00 10.00      A   
ATOM   3421  OH  TYR A 409      22.899  -5.967   4.610  1.00 10.00      A   
ATOM   3422  HH  TYR A 409      22.529  -5.112   4.345  1.00 10.00      A   
ATOM   3423  C   TYR A 409      18.688 -10.824   9.224  1.00 10.00      A   
ATOM   3424  O   TYR A 409      18.186 -10.108  10.091  1.00 10.00      A   
ATOM   3425  N   GLY A 410      18.528 -12.141   9.197  1.00 10.00      A   
ATOM   3426  HN  GLY A 410      18.939 -12.663   8.476  1.00 10.00      A   
ATOM   3427  CA  GLY A 410      17.744 -12.814  10.217  1.00 10.00      A   
ATOM   3428  C   GLY A 410      16.255 -12.763   9.943  1.00 10.00      A   
ATOM   3429  O   GLY A 410      15.820 -12.986   8.812  1.00 10.00      A   
ATOM   3430  N   SER A 411      15.472 -12.469  10.978  1.00 10.00      A   
ATOM   3431  HN  SER A 411      15.877 -12.296  11.852  1.00 10.00      A   
ATOM   3432  CA  SER A 411      14.025 -12.396  10.842  1.00 10.00      A   
ATOM   3433  CB  SER A 411      13.424 -13.807  10.814  1.00 10.00      A   
ATOM   3434  OG  SER A 411      14.123 -14.684  11.687  1.00 10.00      A   
ATOM   3435  HG  SER A 411      13.518 -15.359  12.011  1.00 10.00      A   
ATOM   3436  C   SER A 411      13.385 -11.570  11.957  1.00 10.00      A   
ATOM   3437  O   SER A 411      13.744 -11.699  13.133  1.00 10.00      A   
ATOM   3438  N   PHE A 412      12.439 -10.720  11.577  1.00 10.00      A   
ATOM   3439  HN  PHE A 412      12.205 -10.661  10.623  1.00 10.00      A   
ATOM   3440  CA  PHE A 412      11.724  -9.874  12.526  1.00 10.00      A   
ATOM   3441  CB  PHE A 412      12.223  -8.423  12.470  1.00 10.00      A   
ATOM   3442  CG  PHE A 412      12.714  -7.975  11.118  1.00 10.00      A   
ATOM   3443  CD1 PHE A 412      14.069  -7.963  10.831  1.00 10.00      A   
ATOM   3444  CD2 PHE A 412      11.825  -7.554  10.142  1.00 10.00      A   
ATOM   3445  CE1 PHE A 412      14.531  -7.543   9.600  1.00 10.00      A   
ATOM   3446  CE2 PHE A 412      12.280  -7.133   8.906  1.00 10.00      A   
ATOM   3447  CZ  PHE A 412      13.635  -7.127   8.636  1.00 10.00      A   
ATOM   3448  C   PHE A 412      10.227  -9.944  12.252  1.00 10.00      A   
ATOM   3449  O   PHE A 412       9.815 -10.266  11.135  1.00 10.00      A   
ATOM   3450  N   ALA A 413       9.417  -9.650  13.264  1.00 10.00      A   
ATOM   3451  HN  ALA A 413       9.802  -9.397  14.134  1.00 10.00      A   
ATOM   3452  CA  ALA A 413       7.967  -9.702  13.111  1.00 10.00      A   
ATOM   3453  CB  ALA A 413       7.437 -11.069  13.516  1.00 10.00      A   
ATOM   3454  C   ALA A 413       7.254  -8.619  13.912  1.00 10.00      A   
ATOM   3455  O   ALA A 413       7.723  -8.190  14.969  1.00 10.00      A   
ATOM   3456  N   THR A 414       6.117  -8.188  13.388  1.00 10.00      A   
ATOM   3457  HN  THR A 414       5.817  -8.569  12.528  1.00 10.00      A   
ATOM   3458  CA  THR A 414       5.289  -7.177  14.026  1.00 10.00      A   
ATOM   3459  CB  THR A 414       5.319  -5.866  13.217  1.00 10.00      A   
ATOM   3460  OG1 THR A 414       6.592  -5.743  12.571  1.00 10.00      A   
ATOM   3461  HG1 THR A 414       6.958  -6.619  12.426  1.00 10.00      A   
ATOM   3462  CG2 THR A 414       5.099  -4.667  14.127  1.00 10.00      A   
ATOM   3463  C   THR A 414       3.853  -7.687  14.077  1.00 10.00      A   
ATOM   3464  O   THR A 414       3.209  -7.847  13.038  1.00 10.00      A   
ATOM   3465  N   ASN A 415       3.354  -7.959  15.272  1.00 10.00      A   
ATOM   3466  HN  ASN A 415       3.900  -7.799  16.075  1.00 10.00      A   
ATOM   3467  CA  ASN A 415       1.999  -8.474  15.419  1.00 10.00      A   
ATOM   3468  CB  ASN A 415       1.987  -9.879  16.036  1.00 10.00      A   
ATOM   3469  CG  ASN A 415       2.699  -9.975  17.372  1.00 10.00      A   
ATOM   3470  OD1 ASN A 415       2.570  -9.107  18.231  1.00 10.00      A   
ATOM   3471  ND2 ASN A 415       3.459 -11.040  17.554  1.00 10.00      A   
ATOM   3472 HD21 ASN A 415       3.519 -11.703  16.822  1.00 10.00      A   
ATOM   3473 HD22 ASN A 415       3.930 -11.130  18.406  1.00 10.00      A   
ATOM   3474  C   ASN A 415       1.095  -7.532  16.193  1.00 10.00      A   
ATOM   3475  O   ASN A 415       1.562  -6.610  16.868  1.00 10.00      A   
ATOM   3476  N   THR A 416      -0.202  -7.764  16.076  1.00 10.00      A   
ATOM   3477  HN  THR A 416      -0.506  -8.506  15.508  1.00 10.00      A   
ATOM   3478  CA  THR A 416      -1.189  -6.951  16.757  1.00 10.00      A   
ATOM   3479  CB  THR A 416      -1.708  -5.821  15.845  1.00 10.00      A   
ATOM   3480  OG1 THR A 416      -0.961  -5.802  14.620  1.00 10.00      A   
ATOM   3481  HG1 THR A 416      -1.032  -6.657  14.186  1.00 10.00      A   
ATOM   3482  CG2 THR A 416      -1.568  -4.473  16.537  1.00 10.00      A   
ATOM   3483  C   THR A 416      -2.370  -7.800  17.204  1.00 10.00      A   
ATOM   3484  O   THR A 416      -3.208  -8.187  16.392  1.00 10.00      A   
ATOM   3485  N   SER A 417      -2.412  -8.116  18.486  1.00 10.00      A   
ATOM   3486  HN  SER A 417      -1.694  -7.810  19.082  1.00 10.00      A   
ATOM   3487  CA  SER A 417      -3.507  -8.896  19.038  1.00 10.00      A   
ATOM   3488  CB  SER A 417      -3.035  -9.666  20.275  1.00 10.00      A   
ATOM   3489  OG  SER A 417      -4.089 -10.422  20.846  1.00 10.00      A   
ATOM   3490  HG  SER A 417      -4.037 -11.338  20.534  1.00 10.00      A   
ATOM   3491  C   SER A 417      -4.633  -7.937  19.404  1.00 10.00      A   
ATOM   3492  O   SER A 417      -4.389  -6.899  20.019  1.00 10.00      A   
ATOM   3493  N   SER A 418      -5.857  -8.255  19.009  1.00 10.00      A   
ATOM   3494  HN  SER A 418      -6.009  -9.094  18.517  1.00 10.00      A   
ATOM   3495  CA  SER A 418      -6.981  -7.381  19.298  1.00 10.00      A   
ATOM   3496  CB  SER A 418      -7.215  -6.428  18.123  1.00 10.00      A   
ATOM   3497  OG  SER A 418      -6.012  -5.763  17.773  1.00 10.00      A   
ATOM   3498  HG  SER A 418      -5.369  -5.878  18.483  1.00 10.00      A   
ATOM   3499  C   SER A 418      -8.256  -8.154  19.615  1.00 10.00      A   
ATOM   3500  O   SER A 418      -8.550  -9.179  18.996  1.00 10.00      A   
ATOM   3501  N   PHE A 419      -8.987  -7.668  20.603  1.00 10.00      A   
ATOM   3502  HN  PHE A 419      -8.667  -6.870  21.083  1.00 10.00      A   
ATOM   3503  CA  PHE A 419     -10.248  -8.266  21.004  1.00 10.00      A   
ATOM   3504  CB  PHE A 419     -10.165  -8.806  22.432  1.00 10.00      A   
ATOM   3505  CG  PHE A 419     -11.323  -9.683  22.805  1.00 10.00      A   
ATOM   3506  CD1 PHE A 419     -11.457 -10.943  22.249  1.00 10.00      A   
ATOM   3507  CD2 PHE A 419     -12.281  -9.248  23.705  1.00 10.00      A   
ATOM   3508  CE1 PHE A 419     -12.524 -11.754  22.581  1.00 10.00      A   
ATOM   3509  CE2 PHE A 419     -13.351 -10.054  24.044  1.00 10.00      A   
ATOM   3510  CZ  PHE A 419     -13.474 -11.309  23.480  1.00 10.00      A   
ATOM   3511  C   PHE A 419     -11.336  -7.207  20.898  1.00 10.00      A   
ATOM   3512  O   PHE A 419     -11.277  -6.176  21.570  1.00 10.00      A   
ATOM   3513  N   SER A 420     -12.315  -7.457  20.047  1.00 10.00      A   
ATOM   3514  HN  SER A 420     -12.320  -8.310  19.558  1.00 10.00      A   
ATOM   3515  CA  SER A 420     -13.391  -6.506  19.826  1.00 10.00      A   
ATOM   3516  CB  SER A 420     -13.665  -6.393  18.327  1.00 10.00      A   
ATOM   3517  OG  SER A 420     -12.465  -6.556  17.587  1.00 10.00      A   
ATOM   3518  HG  SER A 420     -11.715  -6.283  18.136  1.00 10.00      A   
ATOM   3519  C   SER A 420     -14.675  -6.878  20.568  1.00 10.00      A   
ATOM   3520  O   SER A 420     -15.151  -8.013  20.483  1.00 10.00      A   
ATOM   3521  N   LEU A 421     -15.220  -5.913  21.299  1.00 10.00      A   
ATOM   3522  HN  LEU A 421     -14.773  -5.039  21.345  1.00 10.00      A   
ATOM   3523  CA  LEU A 421     -16.459  -6.098  22.038  1.00 10.00      A   
ATOM   3524  CB  LEU A 421     -16.191  -6.080  23.544  1.00 10.00      A   
ATOM   3525  CG  LEU A 421     -15.828  -7.420  24.184  1.00 10.00      A   
ATOM   3526  CD1 LEU A 421     -15.487  -7.227  25.653  1.00 10.00      A   
ATOM   3527  CD2 LEU A 421     -16.970  -8.409  24.026  1.00 10.00      A   
ATOM   3528  C   LEU A 421     -17.425  -4.982  21.673  1.00 10.00      A   
ATOM   3529  O   LEU A 421     -17.226  -3.834  22.072  1.00 10.00      A   
ATOM   3530  N   LYS A 422     -18.451  -5.311  20.894  1.00 10.00      A   
ATOM   3531  HN  LYS A 422     -18.560  -6.245  20.609  1.00 10.00      A   
ATOM   3532  CA  LYS A 422     -19.429  -4.313  20.465  1.00 10.00      A   
ATOM   3533  CB  LYS A 422     -19.289  -4.024  18.968  1.00 10.00      A   
ATOM   3534  CG  LYS A 422     -17.900  -3.600  18.523  1.00 10.00      A   
ATOM   3535  CD  LYS A 422     -17.921  -3.061  17.103  1.00 10.00      A   
ATOM   3536  CE  LYS A 422     -18.384  -4.118  16.112  1.00 10.00      A   
ATOM   3537  NZ  LYS A 422     -18.728  -3.528  14.794  1.00 10.00      A   
ATOM   3538  HZ1 LYS A 422     -19.100  -4.260  14.156  1.00 10.00      A   
ATOM   3539  HZ2 LYS A 422     -17.885  -3.101  14.358  1.00 10.00      A   
ATOM   3540  HZ3 LYS A 422     -19.453  -2.789  14.914  1.00 10.00      A   
ATOM   3541  C   LYS A 422     -20.857  -4.756  20.745  1.00 10.00      A   
ATOM   3542  O   LYS A 422     -21.133  -5.951  20.890  1.00 10.00      A   
ATOM   3543  N   GLN A 423     -21.756  -3.782  20.806  1.00 10.00      A   
ATOM   3544  HN  GLN A 423     -21.457  -2.851  20.691  1.00 10.00      A   
ATOM   3545  CA  GLN A 423     -23.172  -4.035  21.045  1.00 10.00      A   
ATOM   3546  CB  GLN A 423     -23.429  -4.320  22.529  1.00 10.00      A   
ATOM   3547  CG  GLN A 423     -24.836  -4.804  22.842  1.00 10.00      A   
ATOM   3548  CD  GLN A 423     -24.933  -5.442  24.215  1.00 10.00      A   
ATOM   3549  OE1 GLN A 423     -25.086  -4.753  25.223  1.00 10.00      A   
ATOM   3550  NE2 GLN A 423     -24.854  -6.764  24.264  1.00 10.00      A   
ATOM   3551 HE21 GLN A 423     -24.738  -7.258  23.419  1.00 10.00      A   
ATOM   3552 HE22 GLN A 423     -24.913  -7.199  25.140  1.00 10.00      A   
ATOM   3553  C   GLN A 423     -23.988  -2.835  20.567  1.00 10.00      A   
ATOM   3554  O   GLN A 423     -23.945  -1.759  21.171  1.00 10.00      A   
ATOM   3555  N   ASP A 424     -24.715  -3.028  19.472  1.00 10.00      A   
ATOM   3556  HN  ASP A 424     -24.717  -3.911  19.053  1.00 10.00      A   
ATOM   3557  CA  ASP A 424     -25.524  -1.963  18.881  1.00 10.00      A   
ATOM   3558  CB  ASP A 424     -25.509  -2.054  17.351  1.00 10.00      A   
ATOM   3559  CG  ASP A 424     -24.218  -1.551  16.736  1.00 10.00      A   
ATOM   3560  OD1 ASP A 424     -23.660  -0.553  17.243  1.00 10.00      A   
ATOM   3561  OD2 ASP A 424     -23.756  -2.148  15.736  1.00 10.00      A   
ATOM   3562  C   ASP A 424     -26.958  -1.992  19.389  1.00 10.00      A   
ATOM   3563  O   ASP A 424     -27.472  -3.046  19.780  1.00 10.00      A   
ATOM   3564  N   TYR A 425     -27.602  -0.828  19.377  1.00 10.00      A   
ATOM   3565  HN  TYR A 425     -27.134  -0.024  19.052  1.00 10.00      A   
ATOM   3566  CA  TYR A 425     -28.977  -0.698  19.838  1.00 10.00      A   
ATOM   3567  CB  TYR A 425     -29.013  -0.159  21.271  1.00 10.00      A   
ATOM   3568  CG  TYR A 425     -28.797  -1.213  22.331  1.00 10.00      A   
ATOM   3569  CD1 TYR A 425     -27.565  -1.359  22.955  1.00 10.00      A   
ATOM   3570  CD2 TYR A 425     -29.824  -2.074  22.697  1.00 10.00      A   
ATOM   3571  CE1 TYR A 425     -27.366  -2.330  23.918  1.00 10.00      A   
ATOM   3572  CE2 TYR A 425     -29.635  -3.043  23.661  1.00 10.00      A   
ATOM   3573  CZ  TYR A 425     -28.403  -3.170  24.265  1.00 10.00      A   
ATOM   3574  OH  TYR A 425     -28.207  -4.145  25.215  1.00 10.00      A   
ATOM   3575  HH  TYR A 425     -28.366  -5.010  24.816  1.00 10.00      A   
ATOM   3576  C   TYR A 425     -29.803   0.208  18.927  1.00 10.00      A   
ATOM   3577  O   TYR A 425     -29.669   1.432  18.960  1.00 10.00      A   
ATOM   3578  N   GLU A 426     -30.660  -0.404  18.121  1.00 10.00      A   
ATOM   3579  HN  GLU A 426     -30.717  -1.384  18.141  1.00 10.00      A   
ATOM   3580  CA  GLU A 426     -31.529   0.338  17.217  1.00 10.00      A   
ATOM   3581  CB  GLU A 426     -31.534  -0.280  15.814  1.00 10.00      A   
ATOM   3582  CG  GLU A 426     -32.423   0.463  14.824  1.00 10.00      A   
ATOM   3583  CD  GLU A 426     -33.025  -0.435  13.760  1.00 10.00      A   
ATOM   3584  OE1 GLU A 426     -33.431  -1.570  14.086  1.00 10.00      A   
ATOM   3585  OE2 GLU A 426     -33.118  -0.001  12.589  1.00 10.00      A   
ATOM   3586  C   GLU A 426     -32.947   0.351  17.770  1.00 10.00      A   
ATOM   3587  O   GLU A 426     -33.594  -0.695  17.862  1.00 10.00      A   
ATOM   3588  N   LEU A 427     -33.418   1.525  18.152  1.00 10.00      A   
ATOM   3589  HN  LEU A 427     -32.850   2.326  18.065  1.00 10.00      A   
ATOM   3590  CA  LEU A 427     -34.761   1.662  18.693  1.00 10.00      A   
ATOM   3591  CB  LEU A 427     -34.794   2.709  19.809  1.00 10.00      A   
ATOM   3592  CG  LEU A 427     -33.992   2.387  21.072  1.00 10.00      A   
ATOM   3593  CD1 LEU A 427     -34.097   3.526  22.074  1.00 10.00      A   
ATOM   3594  CD2 LEU A 427     -34.467   1.084  21.695  1.00 10.00      A   
ATOM   3595  C   LEU A 427     -35.753   2.032  17.595  1.00 10.00      A   
ATOM   3596  O   LEU A 427     -35.361   2.458  16.507  1.00 10.00      A   
ATOM   3597  N   ASN A 428     -37.034   1.854  17.880  1.00 10.00      A   
ATOM   3598  HN  ASN A 428     -37.282   1.497  18.761  1.00 10.00      A   
ATOM   3599  CA  ASN A 428     -38.087   2.176  16.925  1.00 10.00      A   
ATOM   3600  CB  ASN A 428     -39.347   1.354  17.219  1.00 10.00      A   
ATOM   3601  CG  ASN A 428     -39.167  -0.123  16.943  1.00 10.00      A   
ATOM   3602  OD1 ASN A 428     -38.503  -0.516  15.982  1.00 10.00      A   
ATOM   3603  ND2 ASN A 428     -39.758  -0.952  17.788  1.00 10.00      A   
ATOM   3604 HD21 ASN A 428     -40.271  -0.566  18.530  1.00 10.00      A   
ATOM   3605 HD22 ASN A 428     -39.657  -1.918  17.646  1.00 10.00      A   
ATOM   3606  C   ASN A 428     -38.419   3.658  17.008  1.00 10.00      A   
ATOM   3607  O   ASN A 428     -38.225   4.276  18.055  1.00 10.00      A   
ATOM   3608  N   PRO A 429     -38.898   4.258  15.908  1.00 10.00      A   
ATOM   3609  CA  PRO A 429     -39.262   5.679  15.881  1.00 10.00      A   
ATOM   3610  CB  PRO A 429     -39.763   5.901  14.448  1.00 10.00      A   
ATOM   3611  CG  PRO A 429     -39.161   4.786  13.664  1.00 10.00      A   
ATOM   3612  CD  PRO A 429     -39.106   3.615  14.601  1.00 10.00      A   
ATOM   3613  C   PRO A 429     -40.370   5.994  16.886  1.00 10.00      A   
ATOM   3614  O   PRO A 429     -41.511   5.559  16.728  1.00 10.00      A   
ATOM   3615  N   VAL A 430     -40.017   6.734  17.929  1.00 10.00      A   
ATOM   3616  HN  VAL A 430     -39.084   7.041  18.003  1.00 10.00      A   
ATOM   3617  CA  VAL A 430     -40.973   7.105  18.965  1.00 10.00      A   
ATOM   3618  CB  VAL A 430     -40.337   7.050  20.371  1.00 10.00      A   
ATOM   3619  CG1 VAL A 430     -41.372   7.349  21.446  1.00 10.00      A   
ATOM   3620  CG2 VAL A 430     -39.695   5.694  20.613  1.00 10.00      A   
ATOM   3621  C   VAL A 430     -41.505   8.509  18.713  1.00 10.00      A   
ATOM   3622  O   VAL A 430     -40.731   9.452  18.557  1.00 10.00      A   
ATOM   3623  N   SER A 431     -42.822   8.638  18.658  1.00 10.00      A   
ATOM   3624  HN  SER A 431     -43.389   7.846  18.761  1.00 10.00      A   
ATOM   3625  CA  SER A 431     -43.454   9.925  18.432  1.00 10.00      A   
ATOM   3626  CB  SER A 431     -44.842   9.712  17.838  1.00 10.00      A   
ATOM   3627  OG  SER A 431     -45.314   8.402  18.120  1.00 10.00      A   
ATOM   3628  HG  SER A 431     -46.093   8.224  17.578  1.00 10.00      A   
ATOM   3629  C   SER A 431     -43.539  10.725  19.730  1.00 10.00      A   
ATOM   3630  O   SER A 431     -44.357  10.432  20.605  1.00 10.00      A   
ATOM   3631  N   TRP A 432     -42.682  11.726  19.854  1.00 10.00      A   
ATOM   3632  HN  TRP A 432     -42.060  11.916  19.116  1.00 10.00      A   
ATOM   3633  CA  TRP A 432     -42.645  12.565  21.040  1.00 10.00      A   
ATOM   3634  CB  TRP A 432     -41.459  12.162  21.928  1.00 10.00      A   
ATOM   3635  CG  TRP A 432     -41.413  12.852  23.261  1.00 10.00      A   
ATOM   3636  CD1 TRP A 432     -42.223  12.621  24.335  1.00 10.00      A   
ATOM   3637  CD2 TRP A 432     -40.499  13.881  23.663  1.00 10.00      A   
ATOM   3638  NE1 TRP A 432     -41.871  13.437  25.381  1.00 10.00      A   
ATOM   3639  HE1 TRP A 432     -42.307  13.456  26.263  1.00 10.00      A   
ATOM   3640  CE2 TRP A 432     -40.816  14.225  24.993  1.00 10.00      A   
ATOM   3641  CE3 TRP A 432     -39.445  14.546  23.027  1.00 10.00      A   
ATOM   3642  CZ2 TRP A 432     -40.113  15.201  25.697  1.00 10.00      A   
ATOM   3643  CZ3 TRP A 432     -38.752  15.515  23.727  1.00 10.00      A   
ATOM   3644  CH2 TRP A 432     -39.089  15.835  25.047  1.00 10.00      A   
ATOM   3645  C   TRP A 432     -42.530  14.030  20.634  1.00 10.00      A   
ATOM   3646  O   TRP A 432     -41.639  14.395  19.866  1.00 10.00      A   
ATOM   3647  N   TYR A 433     -43.457  14.850  21.125  1.00 10.00      A   
ATOM   3648  HN  TYR A 433     -44.156  14.477  21.705  1.00 10.00      A   
ATOM   3649  CA  TYR A 433     -43.482  16.285  20.829  1.00 10.00      A   
ATOM   3650  CB  TYR A 433     -42.181  16.984  21.238  1.00 10.00      A   
ATOM   3651  CG  TYR A 433     -42.182  17.500  22.662  1.00 10.00      A   
ATOM   3652  CD1 TYR A 433     -42.992  16.924  23.633  1.00 10.00      A   
ATOM   3653  CD2 TYR A 433     -41.368  18.561  23.036  1.00 10.00      A   
ATOM   3654  CE1 TYR A 433     -42.992  17.388  24.933  1.00 10.00      A   
ATOM   3655  CE2 TYR A 433     -41.362  19.033  24.335  1.00 10.00      A   
ATOM   3656  CZ  TYR A 433     -42.176  18.442  25.279  1.00 10.00      A   
ATOM   3657  OH  TYR A 433     -42.169  18.903  26.575  1.00 10.00      A   
ATOM   3658  HH  TYR A 433     -42.115  18.151  27.181  1.00 10.00      A   
ATOM   3659  C   TYR A 433     -43.841  16.569  19.373  1.00 10.00      A   
ATOM   3660  O   TYR A 433     -43.401  17.564  18.788  1.00 10.00      A   
ATOM   3661  N   GLY A 434     -44.650  15.686  18.797  1.00 10.00      A   
ATOM   3662  HN  GLY A 434     -44.959  14.916  19.317  1.00 10.00      A   
ATOM   3663  CA  GLY A 434     -45.090  15.848  17.423  1.00 10.00      A   
ATOM   3664  C   GLY A 434     -44.045  15.463  16.391  1.00 10.00      A   
ATOM   3665  O   GLY A 434     -44.157  15.844  15.225  1.00 10.00      A   
ATOM   3666  N   ILE A 435     -43.021  14.734  16.810  1.00 10.00      A   
ATOM   3667  HN  ILE A 435     -42.964  14.485  17.754  1.00 10.00      A   
ATOM   3668  CA  ILE A 435     -41.970  14.297  15.897  1.00 10.00      A   
ATOM   3669  CB  ILE A 435     -40.731  15.224  15.909  1.00 10.00      A   
ATOM   3670  CG1 ILE A 435     -40.459  15.771  17.316  1.00 10.00      A   
ATOM   3671  CG2 ILE A 435     -40.893  16.354  14.901  1.00 10.00      A   
ATOM   3672  CD1 ILE A 435     -39.200  16.606  17.419  1.00 10.00      A   
ATOM   3673  C   ILE A 435     -41.549  12.864  16.195  1.00 10.00      A   
ATOM   3674  O   ILE A 435     -41.693  12.388  17.322  1.00 10.00      A   
ATOM   3675  N   ASN A 436     -41.042  12.186  15.179  1.00 10.00      A   
ATOM   3676  HN  ASN A 436     -40.955  12.628  14.308  1.00 10.00      A   
ATOM   3677  CA  ASN A 436     -40.602  10.805  15.313  1.00 10.00      A   
ATOM   3678  CB  ASN A 436     -40.917  10.015  14.042  1.00 10.00      A   
ATOM   3679  CG  ASN A 436     -42.213   9.235  14.135  1.00 10.00      A   
ATOM   3680  OD1 ASN A 436     -43.122   9.597  14.883  1.00 10.00      A   
ATOM   3681  ND2 ASN A 436     -42.314   8.165  13.366  1.00 10.00      A   
ATOM   3682 HD21 ASN A 436     -41.555   7.937  12.783  1.00 10.00      A   
ATOM   3683 HD22 ASN A 436     -43.141   7.644  13.407  1.00 10.00      A   
ATOM   3684  C   ASN A 436     -39.113  10.737  15.602  1.00 10.00      A   
ATOM   3685  O   ASN A 436     -38.291  11.162  14.790  1.00 10.00      A   
ATOM   3686  N   HIS A 437     -38.774  10.205  16.764  1.00 10.00      A   
ATOM   3687  HN  HIS A 437     -39.482   9.893  17.369  1.00 10.00      A   
ATOM   3688  CA  HIS A 437     -37.384  10.079  17.176  1.00 10.00      A   
ATOM   3689  CB  HIS A 437     -37.236  10.352  18.679  1.00 10.00      A   
ATOM   3690  CG  HIS A 437     -37.746  11.690  19.126  1.00 10.00      A   
ATOM   3691  ND1 HIS A 437     -36.908  12.635  19.670  1.00 10.00      A   
ATOM   3692  CD2 HIS A 437     -39.009  12.179  19.102  1.00 10.00      A   
ATOM   3693  CE1 HIS A 437     -37.675  13.669  19.966  1.00 10.00      A   
ATOM   3694  NE2 HIS A 437     -38.952  13.438  19.638  1.00 10.00      A   
ATOM   3695  HE2 HIS A 437     -39.713  14.051  19.762  1.00 10.00      A   
ATOM   3696  C   HIS A 437     -36.859   8.688  16.855  1.00 10.00      A   
ATOM   3697  O   HIS A 437     -37.442   7.685  17.270  1.00 10.00      A   
ATOM   3698  N   GLN A 438     -35.765   8.634  16.112  1.00 10.00      A   
ATOM   3699  HN  GLN A 438     -35.347   9.474  15.816  1.00 10.00      A   
ATOM   3700  CA  GLN A 438     -35.150   7.370  15.743  1.00 10.00      A   
ATOM   3701  CB  GLN A 438     -35.061   7.243  14.222  1.00 10.00      A   
ATOM   3702  CG  GLN A 438     -35.354   5.847  13.696  1.00 10.00      A   
ATOM   3703  CD  GLN A 438     -34.120   4.968  13.622  1.00 10.00      A   
ATOM   3704  OE1 GLN A 438     -33.002   5.450  13.422  1.00 10.00      A   
ATOM   3705  NE2 GLN A 438     -34.314   3.667  13.773  1.00 10.00      A   
ATOM   3706 HE21 GLN A 438     -35.231   3.348  13.922  1.00 10.00      A   
ATOM   3707 HE22 GLN A 438     -33.536   3.074  13.724  1.00 10.00      A   
ATOM   3708  C   GLN A 438     -33.770   7.292  16.376  1.00 10.00      A   
ATOM   3709  O   GLN A 438     -32.762   7.628  15.751  1.00 10.00      A   
ATOM   3710  N   ILE A 439     -33.744   6.868  17.631  1.00 10.00      A   
ATOM   3711  HN  ILE A 439     -34.587   6.607  18.064  1.00 10.00      A   
ATOM   3712  CA  ILE A 439     -32.509   6.774  18.387  1.00 10.00      A   
ATOM   3713  CB  ILE A 439     -32.777   6.787  19.908  1.00 10.00      A   
ATOM   3714  CG1 ILE A 439     -33.673   7.974  20.277  1.00 10.00      A   
ATOM   3715  CG2 ILE A 439     -31.466   6.849  20.682  1.00 10.00      A   
ATOM   3716  CD1 ILE A 439     -34.178   7.942  21.702  1.00 10.00      A   
ATOM   3717  C   ILE A 439     -31.689   5.542  18.016  1.00 10.00      A   
ATOM   3718  O   ILE A 439     -32.118   4.401  18.212  1.00 10.00      A   
ATOM   3719  N   ASP A 440     -30.515   5.798  17.464  1.00 10.00      A   
ATOM   3720  HN  ASP A 440     -30.262   6.736  17.302  1.00 10.00      A   
ATOM   3721  CA  ASP A 440     -29.582   4.749  17.082  1.00 10.00      A   
ATOM   3722  CB  ASP A 440     -29.288   4.825  15.581  1.00 10.00      A   
ATOM   3723  CG  ASP A 440     -28.394   3.703  15.091  1.00 10.00      A   
ATOM   3724  OD1 ASP A 440     -28.806   2.527  15.179  1.00 10.00      A   
ATOM   3725  OD2 ASP A 440     -27.288   3.989  14.587  1.00 10.00      A   
ATOM   3726  C   ASP A 440     -28.300   4.950  17.873  1.00 10.00      A   
ATOM   3727  O   ASP A 440     -27.579   5.926  17.657  1.00 10.00      A   
ATOM   3728  N   PHE A 441     -28.029   4.057  18.809  1.00 10.00      A   
ATOM   3729  HN  PHE A 441     -28.634   3.290  18.939  1.00 10.00      A   
ATOM   3730  CA  PHE A 441     -26.841   4.178  19.636  1.00 10.00      A   
ATOM   3731  CB  PHE A 441     -27.180   4.831  20.985  1.00 10.00      A   
ATOM   3732  CG  PHE A 441     -28.105   4.034  21.864  1.00 10.00      A   
ATOM   3733  CD1 PHE A 441     -27.605   3.286  22.916  1.00 10.00      A   
ATOM   3734  CD2 PHE A 441     -29.474   4.043  21.648  1.00 10.00      A   
ATOM   3735  CE1 PHE A 441     -28.449   2.562  23.736  1.00 10.00      A   
ATOM   3736  CE2 PHE A 441     -30.325   3.320  22.464  1.00 10.00      A   
ATOM   3737  CZ  PHE A 441     -29.811   2.578  23.509  1.00 10.00      A   
ATOM   3738  C   PHE A 441     -26.150   2.838  19.839  1.00 10.00      A   
ATOM   3739  O   PHE A 441     -26.636   1.800  19.394  1.00 10.00      A   
ATOM   3740  N   GLY A 442     -25.016   2.874  20.519  1.00 10.00      A   
ATOM   3741  HN  GLY A 442     -24.681   3.737  20.845  1.00 10.00      A   
ATOM   3742  CA  GLY A 442     -24.259   1.675  20.782  1.00 10.00      A   
ATOM   3743  C   GLY A 442     -22.896   2.015  21.334  1.00 10.00      A   
ATOM   3744  O   GLY A 442     -22.471   3.171  21.259  1.00 10.00      A   
ATOM   3745  N   TRP A 443     -22.213   1.028  21.894  1.00 10.00      A   
ATOM   3746  HN  TRP A 443     -22.601   0.124  21.917  1.00 10.00      A   
ATOM   3747  CA  TRP A 443     -20.892   1.244  22.459  1.00 10.00      A   
ATOM   3748  CB  TRP A 443     -20.965   1.434  23.978  1.00 10.00      A   
ATOM   3749  CG  TRP A 443     -21.574   0.284  24.725  1.00 10.00      A   
ATOM   3750  CD1 TRP A 443     -22.893   0.112  25.032  1.00 10.00      A   
ATOM   3751  CD2 TRP A 443     -20.885  -0.850  25.273  1.00 10.00      A   
ATOM   3752  NE1 TRP A 443     -23.070  -1.055  25.732  1.00 10.00      A   
ATOM   3753  HE1 TRP A 443     -23.928  -1.397  26.066  1.00 10.00      A   
ATOM   3754  CE2 TRP A 443     -21.853  -1.664  25.894  1.00 10.00      A   
ATOM   3755  CE3 TRP A 443     -19.546  -1.256  25.300  1.00 10.00      A   
ATOM   3756  CZ2 TRP A 443     -21.524  -2.859  26.530  1.00 10.00      A   
ATOM   3757  CZ3 TRP A 443     -19.221  -2.441  25.932  1.00 10.00      A   
ATOM   3758  CH2 TRP A 443     -20.206  -3.229  26.540  1.00 10.00      A   
ATOM   3759  C   TRP A 443     -19.961   0.095  22.107  1.00 10.00      A   
ATOM   3760  O   TRP A 443     -20.414  -1.012  21.805  1.00 10.00      A   
ATOM   3761  N   GLU A 444     -18.663   0.364  22.136  1.00 10.00      A   
ATOM   3762  HN  GLU A 444     -18.360   1.269  22.377  1.00 10.00      A   
ATOM   3763  CA  GLU A 444     -17.675  -0.650  21.817  1.00 10.00      A   
ATOM   3764  CB  GLU A 444     -17.405  -0.687  20.311  1.00 10.00      A   
ATOM   3765  CG  GLU A 444     -16.747   0.564  19.756  1.00 10.00      A   
ATOM   3766  CD  GLU A 444     -16.711   0.579  18.244  1.00 10.00      A   
ATOM   3767  OE1 GLU A 444     -15.878  -0.141  17.657  1.00 10.00      A   
ATOM   3768  OE2 GLU A 444     -17.517   1.315  17.633  1.00 10.00      A   
ATOM   3769  C   GLU A 444     -16.376  -0.430  22.586  1.00 10.00      A   
ATOM   3770  O   GLU A 444     -16.033   0.701  22.950  1.00 10.00      A   
ATOM   3771  N   THR A 445     -15.674  -1.520  22.840  1.00 10.00      A   
ATOM   3772  HN  THR A 445     -16.027  -2.392  22.548  1.00 10.00      A   
ATOM   3773  CA  THR A 445     -14.404  -1.479  23.544  1.00 10.00      A   
ATOM   3774  CB  THR A 445     -14.523  -2.117  24.945  1.00 10.00      A   
ATOM   3775  OG1 THR A 445     -15.770  -1.737  25.548  1.00 10.00      A   
ATOM   3776  HG1 THR A 445     -15.986  -2.365  26.248  1.00 10.00      A   
ATOM   3777  CG2 THR A 445     -13.381  -1.659  25.838  1.00 10.00      A   
ATOM   3778  C   THR A 445     -13.359  -2.230  22.720  1.00 10.00      A   
ATOM   3779  O   THR A 445     -13.628  -3.323  22.216  1.00 10.00      A   
ATOM   3780  N   ASP A 446     -12.183  -1.639  22.566  1.00 10.00      A   
ATOM   3781  HN  ASP A 446     -12.019  -0.769  22.994  1.00 10.00      A   
ATOM   3782  CA  ASP A 446     -11.126  -2.251  21.776  1.00 10.00      A   
ATOM   3783  CB  ASP A 446     -10.724  -1.315  20.635  1.00 10.00      A   
ATOM   3784  CG  ASP A 446     -10.158  -2.052  19.441  1.00 10.00      A   
ATOM   3785  OD1 ASP A 446      -9.247  -2.886  19.620  1.00 10.00      A   
ATOM   3786  OD2 ASP A 446     -10.624  -1.797  18.309  1.00 10.00      A   
ATOM   3787  C   ASP A 446      -9.905  -2.578  22.630  1.00 10.00      A   
ATOM   3788  O   ASP A 446      -9.237  -1.681  23.150  1.00 10.00      A   
ATOM   3789  N   PHE A 447      -9.630  -3.866  22.780  1.00 10.00      A   
ATOM   3790  HN  PHE A 447     -10.212  -4.530  22.350  1.00 10.00      A   
ATOM   3791  CA  PHE A 447      -8.483  -4.323  23.552  1.00 10.00      A   
ATOM   3792  CB  PHE A 447      -8.874  -5.500  24.454  1.00 10.00      A   
ATOM   3793  CG  PHE A 447     -10.037  -5.242  25.369  1.00 10.00      A   
ATOM   3794  CD1 PHE A 447     -11.327  -5.571  24.984  1.00 10.00      A   
ATOM   3795  CD2 PHE A 447      -9.839  -4.690  26.623  1.00 10.00      A   
ATOM   3796  CE1 PHE A 447     -12.397  -5.348  25.829  1.00 10.00      A   
ATOM   3797  CE2 PHE A 447     -10.903  -4.462  27.472  1.00 10.00      A   
ATOM   3798  CZ  PHE A 447     -12.184  -4.795  27.075  1.00 10.00      A   
ATOM   3799  C   PHE A 447      -7.391  -4.785  22.597  1.00 10.00      A   
ATOM   3800  O   PHE A 447      -7.478  -5.876  22.035  1.00 10.00      A   
ATOM   3801  N   TYR A 448      -6.364  -3.974  22.410  1.00 10.00      A   
ATOM   3802  HN  TYR A 448      -6.321  -3.122  22.894  1.00 10.00      A   
ATOM   3803  CA  TYR A 448      -5.292  -4.342  21.500  1.00 10.00      A   
ATOM   3804  CB  TYR A 448      -5.333  -3.526  20.202  1.00 10.00      A   
ATOM   3805  CG  TYR A 448      -5.267  -2.026  20.382  1.00 10.00      A   
ATOM   3806  CD1 TYR A 448      -4.049  -1.361  20.371  1.00 10.00      A   
ATOM   3807  CD2 TYR A 448      -6.423  -1.272  20.557  1.00 10.00      A   
ATOM   3808  CE1 TYR A 448      -3.981   0.006  20.526  1.00 10.00      A   
ATOM   3809  CE2 TYR A 448      -6.364   0.099  20.715  1.00 10.00      A   
ATOM   3810  CZ  TYR A 448      -5.140   0.733  20.700  1.00 10.00      A   
ATOM   3811  OH  TYR A 448      -5.069   2.101  20.852  1.00 10.00      A   
ATOM   3812  HH  TYR A 448      -5.808   2.401  21.399  1.00 10.00      A   
ATOM   3813  C   TYR A 448      -3.910  -4.315  22.144  1.00 10.00      A   
ATOM   3814  O   TYR A 448      -3.573  -3.407  22.906  1.00 10.00      A   
ATOM   3815  N   THR A 449      -3.130  -5.340  21.837  1.00 10.00      A   
ATOM   3816  HN  THR A 449      -3.484  -6.038  21.240  1.00 10.00      A   
ATOM   3817  CA  THR A 449      -1.772  -5.474  22.338  1.00 10.00      A   
ATOM   3818  CB  THR A 449      -1.625  -6.741  23.203  1.00 10.00      A   
ATOM   3819  OG1 THR A 449      -2.737  -6.840  24.106  1.00 10.00      A   
ATOM   3820  HG1 THR A 449      -3.554  -6.649  23.626  1.00 10.00      A   
ATOM   3821  CG2 THR A 449      -0.328  -6.701  23.997  1.00 10.00      A   
ATOM   3822  C   THR A 449      -0.803  -5.566  21.162  1.00 10.00      A   
ATOM   3823  O   THR A 449      -0.774  -6.569  20.441  1.00 10.00      A   
ATOM   3824  N   SER A 450      -0.033  -4.513  20.957  1.00 10.00      A   
ATOM   3825  HN  SER A 450      -0.112  -3.738  21.554  1.00 10.00      A   
ATOM   3826  CA  SER A 450       0.929  -4.470  19.868  1.00 10.00      A   
ATOM   3827  CB  SER A 450       1.055  -3.037  19.364  1.00 10.00      A   
ATOM   3828  OG  SER A 450      -0.108  -2.297  19.702  1.00 10.00      A   
ATOM   3829  HG  SER A 450       0.107  -1.674  20.402  1.00 10.00      A   
ATOM   3830  C   SER A 450       2.282  -4.992  20.334  1.00 10.00      A   
ATOM   3831  O   SER A 450       2.664  -4.786  21.491  1.00 10.00      A   
ATOM   3832  N   ARG A 451       3.002  -5.668  19.443  1.00 10.00      A   
ATOM   3833  HN  ARG A 451       2.653  -5.799  18.532  1.00 10.00      A   
ATOM   3834  CA  ARG A 451       4.301  -6.221  19.795  1.00 10.00      A   
ATOM   3835  CB  ARG A 451       4.129  -7.555  20.534  1.00 10.00      A   
ATOM   3836  CG  ARG A 451       5.424  -8.309  20.796  1.00 10.00      A   
ATOM   3837  CD  ARG A 451       5.155  -9.668  21.419  1.00 10.00      A   
ATOM   3838  NE  ARG A 451       4.774  -9.560  22.825  1.00 10.00      A   
ATOM   3839  HE  ARG A 451       5.330  -8.982  23.397  1.00 10.00      A   
ATOM   3840  CZ  ARG A 451       3.748 -10.207  23.376  1.00 10.00      A   
ATOM   3841  NH1 ARG A 451       2.987 -11.020  22.651  1.00 10.00      A   
ATOM   3842 HH11 ARG A 451       3.172 -11.154  21.676  1.00 10.00      A   
ATOM   3843 HH12 ARG A 451       2.220 -11.507  23.081  1.00 10.00      A   
ATOM   3844  NH2 ARG A 451       3.475 -10.033  24.661  1.00 10.00      A   
ATOM   3845 HH21 ARG A 451       2.703 -10.520  25.080  1.00 10.00      A   
ATOM   3846 HH22 ARG A 451       4.039  -9.415  25.220  1.00 10.00      A   
ATOM   3847  C   ARG A 451       5.217  -6.402  18.585  1.00 10.00      A   
ATOM   3848  O   ARG A 451       4.843  -7.014  17.582  1.00 10.00      A   
ATOM   3849  N   TYR A 452       6.415  -5.846  18.696  1.00 10.00      A   
ATOM   3850  HN  TYR A 452       6.626  -5.337  19.511  1.00 10.00      A   
ATOM   3851  CA  TYR A 452       7.436  -5.970  17.663  1.00 10.00      A   
ATOM   3852  CB  TYR A 452       7.861  -4.594  17.129  1.00 10.00      A   
ATOM   3853  CG  TYR A 452       9.007  -4.636  16.134  1.00 10.00      A   
ATOM   3854  CD1 TYR A 452       8.791  -4.990  14.808  1.00 10.00      A   
ATOM   3855  CD2 TYR A 452      10.306  -4.320  16.521  1.00 10.00      A   
ATOM   3856  CE1 TYR A 452       9.830  -5.031  13.896  1.00 10.00      A   
ATOM   3857  CE2 TYR A 452      11.351  -4.358  15.615  1.00 10.00      A   
ATOM   3858  CZ  TYR A 452      11.108  -4.714  14.303  1.00 10.00      A   
ATOM   3859  OH  TYR A 452      12.146  -4.754  13.397  1.00 10.00      A   
ATOM   3860  HH  TYR A 452      11.871  -4.336  12.573  1.00 10.00      A   
ATOM   3861  C   TYR A 452       8.626  -6.677  18.290  1.00 10.00      A   
ATOM   3862  O   TYR A 452       9.067  -6.298  19.379  1.00 10.00      A   
ATOM   3863  N   ARG A 453       9.139  -7.706  17.633  1.00 10.00      A   
ATOM   3864  HN  ARG A 453       8.765  -7.966  16.759  1.00 10.00      A   
ATOM   3865  CA  ARG A 453      10.258  -8.449  18.186  1.00 10.00      A   
ATOM   3866  CB  ARG A 453       9.751  -9.499  19.183  1.00 10.00      A   
ATOM   3867  CG  ARG A 453       8.719 -10.456  18.602  1.00 10.00      A   
ATOM   3868  CD  ARG A 453       8.088 -11.326  19.678  1.00 10.00      A   
ATOM   3869  NE  ARG A 453       9.061 -12.212  20.311  1.00 10.00      A   
ATOM   3870  HE  ARG A 453       9.990 -11.892  20.371  1.00 10.00      A   
ATOM   3871  CZ  ARG A 453       8.768 -13.409  20.810  1.00 10.00      A   
ATOM   3872  NH1 ARG A 453       7.527 -13.872  20.758  1.00 10.00      A   
ATOM   3873 HH11 ARG A 453       6.798 -13.322  20.344  1.00 10.00      A   
ATOM   3874 HH12 ARG A 453       7.312 -14.776  21.135  1.00 10.00      A   
ATOM   3875  NH2 ARG A 453       9.724 -14.150  21.356  1.00 10.00      A   
ATOM   3876 HH21 ARG A 453       9.507 -15.054  21.733  1.00 10.00      A   
ATOM   3877 HH22 ARG A 453      10.669 -13.809  21.393  1.00 10.00      A   
ATOM   3878  C   ARG A 453      11.107  -9.117  17.119  1.00 10.00      A   
ATOM   3879  O   ARG A 453      10.639  -9.399  16.013  1.00 10.00      A   
ATOM   3880  N   ARG A 454      12.363  -9.354  17.468  1.00 10.00      A   
ATOM   3881  HN  ARG A 454      12.663  -9.077  18.361  1.00 10.00      A   
ATOM   3882  CA  ARG A 454      13.304 -10.020  16.588  1.00 10.00      A   
ATOM   3883  CB  ARG A 454      14.689  -9.370  16.708  1.00 10.00      A   
ATOM   3884  CG  ARG A 454      15.783 -10.049  15.900  1.00 10.00      A   
ATOM   3885  CD  ARG A 454      17.067  -9.230  15.909  1.00 10.00      A   
ATOM   3886  NE  ARG A 454      17.054  -8.184  14.884  1.00 10.00      A   
ATOM   3887  HE  ARG A 454      16.802  -8.456  13.969  1.00 10.00      A   
ATOM   3888  CZ  ARG A 454      17.381  -6.909  15.108  1.00 10.00      A   
ATOM   3889  NH1 ARG A 454      17.742  -6.512  16.322  1.00 10.00      A   
ATOM   3890 HH11 ARG A 454      17.982  -5.554  16.489  1.00 10.00      A   
ATOM   3891 HH12 ARG A 454      17.785  -7.173  17.081  1.00 10.00      A   
ATOM   3892  NH2 ARG A 454      17.349  -6.028  14.115  1.00 10.00      A   
ATOM   3893 HH21 ARG A 454      17.085  -6.318  13.187  1.00 10.00      A   
ATOM   3894 HH22 ARG A 454      17.592  -5.072  14.283  1.00 10.00      A   
ATOM   3895  C   ARG A 454      13.360 -11.490  16.992  1.00 10.00      A   
ATOM   3896  O   ARG A 454      13.408 -11.800  18.182  1.00 10.00      A   
ATOM   3897  N   PHE A 455      13.336 -12.390  16.020  1.00 10.00      A   
ATOM   3898  HN  PHE A 455      13.308 -12.091  15.082  1.00 10.00      A   
ATOM   3899  CA  PHE A 455      13.354 -13.818  16.321  1.00 10.00      A   
ATOM   3900  CB  PHE A 455      12.757 -14.638  15.177  1.00 10.00      A   
ATOM   3901  CG  PHE A 455      11.261 -14.544  15.101  1.00 10.00      A   
ATOM   3902  CD1 PHE A 455      10.637 -14.067  13.962  1.00 10.00      A   
ATOM   3903  CD2 PHE A 455      10.480 -14.928  16.180  1.00 10.00      A   
ATOM   3904  CE1 PHE A 455       9.260 -13.975  13.899  1.00 10.00      A   
ATOM   3905  CE2 PHE A 455       9.104 -14.839  16.123  1.00 10.00      A   
ATOM   3906  CZ  PHE A 455       8.491 -14.361  14.981  1.00 10.00      A   
ATOM   3907  C   PHE A 455      14.738 -14.326  16.697  1.00 10.00      A   
ATOM   3908  O   PHE A 455      14.904 -14.999  17.714  1.00 10.00      A   
ATOM   3909  N   SER A 456      15.725 -14.004  15.880  1.00 10.00      A   
ATOM   3910  HN  SER A 456      15.538 -13.456  15.091  1.00 10.00      A   
ATOM   3911  CA  SER A 456      17.089 -14.442  16.131  1.00 10.00      A   
ATOM   3912  CB  SER A 456      17.427 -15.619  15.213  1.00 10.00      A   
ATOM   3913  OG  SER A 456      16.345 -16.536  15.141  1.00 10.00      A   
ATOM   3914  HG  SER A 456      16.271 -17.004  15.985  1.00 10.00      A   
ATOM   3915  C   SER A 456      18.063 -13.297  15.895  1.00 10.00      A   
ATOM   3916  O   SER A 456      17.783 -12.397  15.100  1.00 10.00      A   
ATOM   3917  N   ASP A 457      19.194 -13.325  16.592  1.00 10.00      A   
ATOM   3918  HN  ASP A 457      19.355 -14.067  17.215  1.00 10.00      A   
ATOM   3919  CA  ASP A 457      20.207 -12.288  16.446  1.00 10.00      A   
ATOM   3920  CB  ASP A 457      21.249 -12.363  17.571  1.00 10.00      A   
ATOM   3921  CG  ASP A 457      20.653 -12.570  18.949  1.00 10.00      A   
ATOM   3922  OD1 ASP A 457      20.043 -11.628  19.500  1.00 10.00      A   
ATOM   3923  OD2 ASP A 457      20.805 -13.685  19.497  1.00 10.00      A   
ATOM   3924  C   ASP A 457      20.908 -12.438  15.104  1.00 10.00      A   
ATOM   3925  O   ASP A 457      21.275 -13.549  14.709  1.00 10.00      A   
ATOM   3926  N   VAL A 458      21.085 -11.330  14.406  1.00 10.00      A   
ATOM   3927  HN  VAL A 458      20.779 -10.479  14.778  1.00 10.00      A   
ATOM   3928  CA  VAL A 458      21.741 -11.342  13.106  1.00 10.00      A   
ATOM   3929  CB  VAL A 458      21.034 -10.428  12.070  1.00 10.00      A   
ATOM   3930  CG1 VAL A 458      20.578  -9.125  12.702  1.00 10.00      A   
ATOM   3931  CG2 VAL A 458      21.921 -10.159  10.860  1.00 10.00      A   
ATOM   3932  C   VAL A 458      23.218 -10.983  13.235  1.00 10.00      A   
ATOM   3933  O   VAL A 458      23.581 -10.014  13.906  1.00 10.00      A   
ATOM   3934  N   TYR A 459      24.061 -11.787  12.603  1.00 10.00      A   
ATOM   3935  HN  TYR A 459      23.700 -12.541  12.090  1.00 10.00      A   
ATOM   3936  CA  TYR A 459      25.499 -11.577  12.632  1.00 10.00      A   
ATOM   3937  CB  TYR A 459      26.237 -12.905  12.833  1.00 10.00      A   
ATOM   3938  CG  TYR A 459      25.813 -13.671  14.067  1.00 10.00      A   
ATOM   3939  CD1 TYR A 459      26.493 -13.523  15.269  1.00 10.00      A   
ATOM   3940  CD2 TYR A 459      24.730 -14.540  14.031  1.00 10.00      A   
ATOM   3941  CE1 TYR A 459      26.109 -14.223  16.398  1.00 10.00      A   
ATOM   3942  CE2 TYR A 459      24.340 -15.241  15.153  1.00 10.00      A   
ATOM   3943  CZ  TYR A 459      25.029 -15.077  16.334  1.00 10.00      A   
ATOM   3944  OH  TYR A 459      24.642 -15.776  17.454  1.00 10.00      A   
ATOM   3945  HH  TYR A 459      24.603 -16.719  17.246  1.00 10.00      A   
ATOM   3946  C   TYR A 459      25.959 -10.913  11.342  1.00 10.00      A   
ATOM   3947  O   TYR A 459      26.101 -11.568  10.307  1.00 10.00      A   
ATOM   3948  N   THR A 460      26.169  -9.612  11.407  1.00 10.00      A   
ATOM   3949  HN  THR A 460      26.020  -9.146  12.257  1.00 10.00      A   
ATOM   3950  CA  THR A 460      26.607  -8.849  10.252  1.00 10.00      A   
ATOM   3951  CB  THR A 460      25.979  -7.446  10.270  1.00 10.00      A   
ATOM   3952  OG1 THR A 460      24.755  -7.489  11.020  1.00 10.00      A   
ATOM   3953  HG1 THR A 460      24.954  -7.420  11.962  1.00 10.00      A   
ATOM   3954  CG2 THR A 460      25.688  -6.971   8.855  1.00 10.00      A   
ATOM   3955  C   THR A 460      28.127  -8.714  10.242  1.00 10.00      A   
ATOM   3956  O   THR A 460      28.733  -8.372  11.260  1.00 10.00      A   
ATOM   3957  N   GLY A 461      28.737  -9.006   9.100  1.00 10.00      A   
ATOM   3958  HN  GLY A 461      28.202  -9.308   8.332  1.00 10.00      A   
ATOM   3959  CA  GLY A 461      30.179  -8.899   8.974  1.00 10.00      A   
ATOM   3960  C   GLY A 461      30.636  -7.457   8.852  1.00 10.00      A   
ATOM   3961  O   GLY A 461      30.062  -6.683   8.083  1.00 10.00      A   
ATOM   3962  N   GLY A 462      31.664  -7.097   9.612  1.00 10.00      A   
ATOM   3963  HN  GLY A 462      32.082  -7.760  10.201  1.00 10.00      A   
ATOM   3964  CA  GLY A 462      32.172  -5.739   9.581  1.00 10.00      A   
ATOM   3965  C   GLY A 462      33.318  -5.554   8.604  1.00 10.00      A   
ATOM   3966  O   GLY A 462      33.160  -5.748   7.398  1.00 10.00      A   
ATOM   3967  N   VAL A 463      34.480  -5.182   9.129  1.00 10.00      A   
ATOM   3968  HN  VAL A 463      34.550  -5.063  10.105  1.00 10.00      A   
ATOM   3969  CA  VAL A 463      35.658  -4.955   8.300  1.00 10.00      A   
ATOM   3970  CB  VAL A 463      36.705  -4.049   8.992  1.00 10.00      A   
ATOM   3971  CG1 VAL A 463      36.076  -2.745   9.454  1.00 10.00      A   
ATOM   3972  CG2 VAL A 463      37.373  -4.757  10.159  1.00 10.00      A   
ATOM   3973  C   VAL A 463      36.314  -6.267   7.884  1.00 10.00      A   
ATOM   3974  O   VAL A 463      36.408  -7.213   8.674  1.00 10.00      A   
ATOM   3975  N   LEU A 464      36.760  -6.314   6.641  1.00 10.00      A   
ATOM   3976  HN  LEU A 464      36.646  -5.529   6.065  1.00 10.00      A   
ATOM   3977  CA  LEU A 464      37.417  -7.494   6.102  1.00 10.00      A   
ATOM   3978  CB  LEU A 464      36.789  -7.874   4.755  1.00 10.00      A   
ATOM   3979  CG  LEU A 464      37.305  -9.155   4.093  1.00 10.00      A   
ATOM   3980  CD1 LEU A 464      36.853 -10.380   4.872  1.00 10.00      A   
ATOM   3981  CD2 LEU A 464      36.840  -9.235   2.645  1.00 10.00      A   
ATOM   3982  C   LEU A 464      38.906  -7.220   5.922  1.00 10.00      A   
ATOM   3983  O   LEU A 464      39.305  -6.102   5.591  1.00 10.00      A   
ATOM   3984  N   VAL A 465      39.726  -8.225   6.168  1.00 10.00      A   
ATOM   3985  HN  VAL A 465      39.356  -9.091   6.454  1.00 10.00      A   
ATOM   3986  CA  VAL A 465      41.166  -8.088   6.018  1.00 10.00      A   
ATOM   3987  CB  VAL A 465      41.885  -7.825   7.367  1.00 10.00      A   
ATOM   3988  CG1 VAL A 465      41.388  -8.763   8.456  1.00 10.00      A   
ATOM   3989  CG2 VAL A 465      43.397  -7.919   7.219  1.00 10.00      A   
ATOM   3990  C   VAL A 465      41.747  -9.310   5.316  1.00 10.00      A   
ATOM   3991  O   VAL A 465      41.533 -10.449   5.740  1.00 10.00      A   
ATOM   3992  N   VAL A 466      42.454  -9.069   4.224  1.00 10.00      A   
ATOM   3993  HN  VAL A 466      42.578  -8.141   3.929  1.00 10.00      A   
ATOM   3994  CA  VAL A 466      43.055 -10.142   3.453  1.00 10.00      A   
ATOM   3995  CB  VAL A 466      42.605 -10.094   1.978  1.00 10.00      A   
ATOM   3996  CG1 VAL A 466      43.181 -11.270   1.210  1.00 10.00      A   
ATOM   3997  CG2 VAL A 466      41.087 -10.073   1.874  1.00 10.00      A   
ATOM   3998  C   VAL A 466      44.576 -10.060   3.505  1.00 10.00      A   
ATOM   3999  O   VAL A 466      45.167  -9.087   3.034  1.00 10.00      A   
ATOM   4000  N   PRO A 467      45.225 -11.070   4.098  1.00 10.00      A   
ATOM   4001  CA  PRO A 467      46.686 -11.123   4.195  1.00 10.00      A   
ATOM   4002  CB  PRO A 467      46.949 -12.405   4.998  1.00 10.00      A   
ATOM   4003  CG  PRO A 467      45.654 -12.716   5.666  1.00 10.00      A   
ATOM   4004  CD  PRO A 467      44.588 -12.234   4.729  1.00 10.00      A   
ATOM   4005  C   PRO A 467      47.319 -11.222   2.809  1.00 10.00      A   
ATOM   4006  O   PRO A 467      46.912 -12.046   1.986  1.00 10.00      A   
ATOM   4007  N   THR A 468      48.298 -10.371   2.543  1.00 10.00      A   
ATOM   4008  HN  THR A 468      48.596  -9.746   3.240  1.00 10.00      A   
ATOM   4009  CA  THR A 468      48.964 -10.360   1.250  1.00 10.00      A   
ATOM   4010  CB  THR A 468      48.466  -9.180   0.391  1.00 10.00      A   
ATOM   4011  OG1 THR A 468      47.156  -8.790   0.831  1.00 10.00      A   
ATOM   4012  HG1 THR A 468      46.846  -9.414   1.499  1.00 10.00      A   
ATOM   4013  CG2 THR A 468      48.397  -9.580  -1.075  1.00 10.00      A   
ATOM   4014  C   THR A 468      50.479 -10.257   1.415  1.00 10.00      A   
ATOM   4015  O   THR A 468      50.969  -9.802   2.451  1.00 10.00      A   
ATOM   4016  N   GLY A 469      51.214 -10.691   0.396  1.00 10.00      A   
ATOM   4017  HN  GLY A 469      50.768 -11.068  -0.394  1.00 10.00      A   
ATOM   4018  CA  GLY A 469      52.662 -10.629   0.441  1.00 10.00      A   
ATOM   4019  C   GLY A 469      53.275 -11.885   1.020  1.00 10.00      A   
ATOM   4020  O   GLY A 469      52.944 -12.996   0.596  1.00 10.00      A   
ATOM   4021  N   ALA A 470      54.168 -11.710   1.986  1.00 10.00      A   
ATOM   4022  HN  ALA A 470      54.385 -10.798   2.275  1.00 10.00      A   
ATOM   4023  CA  ALA A 470      54.827 -12.834   2.636  1.00 10.00      A   
ATOM   4024  CB  ALA A 470      55.938 -12.333   3.545  1.00 10.00      A   
ATOM   4025  C   ALA A 470      53.808 -13.625   3.438  1.00 10.00      A   
ATOM   4026  O   ALA A 470      53.729 -14.850   3.339  1.00 10.00      A   
ATOM   4027  N   SER A 471      53.026 -12.909   4.224  1.00 10.00      A   
ATOM   4028  HN  SER A 471      53.151 -11.937   4.267  1.00 10.00      A   
ATOM   4029  CA  SER A 471      51.992 -13.516   5.029  1.00 10.00      A   
ATOM   4030  CB  SER A 471      51.920 -12.799   6.379  1.00 10.00      A   
ATOM   4031  OG  SER A 471      51.936 -11.389   6.206  1.00 10.00      A   
ATOM   4032  HG  SER A 471      51.292 -11.147   5.528  1.00 10.00      A   
ATOM   4033  C   SER A 471      50.662 -13.410   4.291  1.00 10.00      A   
ATOM   4034  O   SER A 471      49.978 -12.390   4.380  1.00 10.00      A   
ATOM   4035  N   ALA A 472      50.323 -14.441   3.531  1.00 10.00      A   
ATOM   4036  HN  ALA A 472      50.924 -15.219   3.480  1.00 10.00      A   
ATOM   4037  CA  ALA A 472      49.082 -14.446   2.768  1.00 10.00      A   
ATOM   4038  CB  ALA A 472      49.382 -14.544   1.280  1.00 10.00      A   
ATOM   4039  C   ALA A 472      48.157 -15.576   3.204  1.00 10.00      A   
ATOM   4040  O   ALA A 472      46.936 -15.418   3.241  1.00 10.00      A   
ATOM   4041  N   GLY A 473      48.745 -16.715   3.534  1.00 10.00      A   
ATOM   4042  HN  GLY A 473      49.722 -16.784   3.480  1.00 10.00      A   
ATOM   4043  CA  GLY A 473      47.965 -17.858   3.964  1.00 10.00      A   
ATOM   4044  C   GLY A 473      47.958 -18.010   5.469  1.00 10.00      A   
ATOM   4045  O   GLY A 473      47.443 -18.996   5.997  1.00 10.00      A   
ATOM   4046  N   SER A 474      48.508 -17.021   6.159  1.00 10.00      A   
ATOM   4047  HN  SER A 474      48.877 -16.248   5.676  1.00 10.00      A   
ATOM   4048  CA  SER A 474      48.581 -17.034   7.612  1.00 10.00      A   
ATOM   4049  CB  SER A 474      49.683 -16.077   8.064  1.00 10.00      A   
ATOM   4050  OG  SER A 474      49.834 -15.021   7.128  1.00 10.00      A   
ATOM   4051  HG  SER A 474      49.636 -14.181   7.561  1.00 10.00      A   
ATOM   4052  C   SER A 474      47.245 -16.642   8.240  1.00 10.00      A   
ATOM   4053  O   SER A 474      47.167 -15.704   9.032  1.00 10.00      A   
ATOM   4054  N   VAL A 475      46.194 -17.363   7.882  1.00 10.00      A   
ATOM   4055  HN  VAL A 475      46.318 -18.103   7.244  1.00 10.00      A   
ATOM   4056  CA  VAL A 475      44.864 -17.095   8.411  1.00 10.00      A   
ATOM   4057  CB  VAL A 475      43.816 -16.935   7.286  1.00 10.00      A   
ATOM   4058  CG1 VAL A 475      42.506 -16.389   7.838  1.00 10.00      A   
ATOM   4059  CG2 VAL A 475      44.343 -16.047   6.170  1.00 10.00      A   
ATOM   4060  C   VAL A 475      44.438 -18.228   9.333  1.00 10.00      A   
ATOM   4061  O   VAL A 475      43.846 -19.213   8.887  1.00 10.00      A   
ATOM   4062  N   VAL A 476      44.765 -18.099  10.611  1.00 10.00      A   
ATOM   4063  HN  VAL A 476      45.249 -17.297  10.906  1.00 10.00      A   
ATOM   4064  CA  VAL A 476      44.417 -19.116  11.593  1.00 10.00      A   
ATOM   4065  CB  VAL A 476      45.499 -19.250  12.685  1.00 10.00      A   
ATOM   4066  CG1 VAL A 476      45.211 -20.447  13.579  1.00 10.00      A   
ATOM   4067  CG2 VAL A 476      46.880 -19.369  12.060  1.00 10.00      A   
ATOM   4068  C   VAL A 476      43.081 -18.785  12.241  1.00 10.00      A   
ATOM   4069  O   VAL A 476      42.984 -17.876  13.064  1.00 10.00      A   
ATOM   4070  N   CYS A 477      42.055 -19.523  11.859  1.00 10.00      A   
ATOM   4071  HN  CYS A 477      42.197 -20.239  11.205  1.00 10.00      A   
ATOM   4072  CA  CYS A 477      40.721 -19.299  12.387  1.00 10.00      A   
ATOM   4073  C   CYS A 477      40.411 -20.250  13.532  1.00 10.00      A   
ATOM   4074  O   CYS A 477      41.204 -21.135  13.852  1.00 10.00      A   
ATOM   4075  CB  CYS A 477      39.690 -19.464  11.272  1.00 10.00      A   
ATOM   4076  SG  CYS A 477      40.008 -18.423   9.814  1.00 10.00      A   
ATOM   4077  N   GLN A 478      39.262 -20.052  14.160  1.00 10.00      A   
ATOM   4078  HN  GLN A 478      38.681 -19.315  13.875  1.00 10.00      A   
ATOM   4079  CA  GLN A 478      38.843 -20.903  15.263  1.00 10.00      A   
ATOM   4080  CB  GLN A 478      37.927 -20.126  16.207  1.00 10.00      A   
ATOM   4081  CG  GLN A 478      38.467 -18.774  16.636  1.00 10.00      A   
ATOM   4082  CD  GLN A 478      37.574 -18.097  17.658  1.00 10.00      A   
ATOM   4083  OE1 GLN A 478      36.608 -17.421  17.308  1.00 10.00      A   
ATOM   4084  NE2 GLN A 478      37.890 -18.274  18.930  1.00 10.00      A   
ATOM   4085 HE21 GLN A 478      38.672 -18.829  19.144  1.00 10.00      A   
ATOM   4086 HE22 GLN A 478      37.337 -17.835  19.611  1.00 10.00      A   
ATOM   4087  C   GLN A 478      38.102 -22.123  14.725  1.00 10.00      A   
ATOM   4088  O   GLN A 478      38.080 -22.362  13.516  1.00 10.00      A   
ATOM   4089  N   SER A 479      37.501 -22.895  15.616  1.00 10.00      A   
ATOM   4090  HN  SER A 479      37.557 -22.668  16.571  1.00 10.00      A   
ATOM   4091  CA  SER A 479      36.753 -24.074  15.211  1.00 10.00      A   
ATOM   4092  CB  SER A 479      36.666 -25.060  16.373  1.00 10.00      A   
ATOM   4093  OG  SER A 479      37.945 -25.243  16.956  1.00 10.00      A   
ATOM   4094  HG  SER A 479      38.621 -24.971  16.322  1.00 10.00      A   
ATOM   4095  C   SER A 479      35.360 -23.666  14.742  1.00 10.00      A   
ATOM   4096  O   SER A 479      34.755 -24.321  13.893  1.00 10.00      A   
ATOM   4097  N   GLY A 480      34.867 -22.570  15.298  1.00 10.00      A   
ATOM   4098  HN  GLY A 480      35.397 -22.095  15.977  1.00 10.00      A   
ATOM   4099  CA  GLY A 480      33.565 -22.065  14.931  1.00 10.00      A   
ATOM   4100  C   GLY A 480      33.601 -20.566  14.728  1.00 10.00      A   
ATOM   4101  O   GLY A 480      33.333 -19.800  15.653  1.00 10.00      A   
ATOM   4102  N   ASP A 481      33.955 -20.144  13.523  1.00 10.00      A   
ATOM   4103  HN  ASP A 481      34.156 -20.803  12.825  1.00 10.00      A   
ATOM   4104  CA  ASP A 481      34.034 -18.724  13.200  1.00 10.00      A   
ATOM   4105  CB  ASP A 481      35.494 -18.263  13.122  1.00 10.00      A   
ATOM   4106  CG  ASP A 481      35.655 -16.753  13.203  1.00 10.00      A   
ATOM   4107  OD1 ASP A 481      34.714 -16.020  12.825  1.00 10.00      A   
ATOM   4108  OD2 ASP A 481      36.731 -16.292  13.634  1.00 10.00      A   
ATOM   4109  C   ASP A 481      33.318 -18.436  11.888  1.00 10.00      A   
ATOM   4110  O   ASP A 481      33.696 -18.952  10.835  1.00 10.00      A   
ATOM   4111  N   GLU A 482      32.286 -17.608  11.960  1.00 10.00      A   
ATOM   4112  HN  GLU A 482      32.047 -17.219  12.831  1.00 10.00      A   
ATOM   4113  CA  GLU A 482      31.502 -17.253  10.787  1.00 10.00      A   
ATOM   4114  CB  GLU A 482      30.110 -16.776  11.202  1.00 10.00      A   
ATOM   4115  CG  GLU A 482      29.222 -17.851  11.800  1.00 10.00      A   
ATOM   4116  CD  GLU A 482      27.802 -17.365  12.013  1.00 10.00      A   
ATOM   4117  OE1 GLU A 482      27.231 -17.634  13.088  1.00 10.00      A   
ATOM   4118  OE2 GLU A 482      27.248 -16.715  11.100  1.00 10.00      A   
ATOM   4119  C   GLU A 482      32.177 -16.162   9.964  1.00 10.00      A   
ATOM   4120  O   GLU A 482      31.830 -15.948   8.802  1.00 10.00      A   
ATOM   4121  N   LEU A 483      33.149 -15.486  10.563  1.00 10.00      A   
ATOM   4122  HN  LEU A 483      33.415 -15.731  11.478  1.00 10.00      A   
ATOM   4123  CA  LEU A 483      33.849 -14.402   9.890  1.00 10.00      A   
ATOM   4124  CB  LEU A 483      33.636 -13.088  10.647  1.00 10.00      A   
ATOM   4125  CG  LEU A 483      32.198 -12.558  10.689  1.00 10.00      A   
ATOM   4126  CD1 LEU A 483      32.119 -11.285  11.517  1.00 10.00      A   
ATOM   4127  CD2 LEU A 483      31.668 -12.320   9.282  1.00 10.00      A   
ATOM   4128  C   LEU A 483      35.336 -14.700   9.746  1.00 10.00      A   
ATOM   4129  O   LEU A 483      36.182 -13.829   9.969  1.00 10.00      A   
ATOM   4130  N   CYS A 484      35.653 -15.929   9.373  1.00 10.00      A   
ATOM   4131  HN  CYS A 484      34.938 -16.584   9.224  1.00 10.00      A   
ATOM   4132  CA  CYS A 484      37.038 -16.336   9.187  1.00 10.00      A   
ATOM   4133  C   CYS A 484      37.120 -17.611   8.364  1.00 10.00      A   
ATOM   4134  O   CYS A 484      36.548 -18.637   8.734  1.00 10.00      A   
ATOM   4135  CB  CYS A 484      37.736 -16.538  10.537  1.00 10.00      A   
ATOM   4136  SG  CYS A 484      39.558 -16.552  10.456  1.00 10.00      A   
ATOM   4137  N   ILE A 485      37.807 -17.533   7.235  1.00 10.00      A   
ATOM   4138  HN  ILE A 485      38.208 -16.672   6.976  1.00 10.00      A   
ATOM   4139  CA  ILE A 485      37.995 -18.685   6.367  1.00 10.00      A   
ATOM   4140  CB  ILE A 485      37.566 -18.393   4.915  1.00 10.00      A   
ATOM   4141  CG1 ILE A 485      36.279 -17.563   4.889  1.00 10.00      A   
ATOM   4142  CG2 ILE A 485      37.368 -19.701   4.160  1.00 10.00      A   
ATOM   4143  CD1 ILE A 485      35.859 -17.127   3.501  1.00 10.00      A   
ATOM   4144  C   ILE A 485      39.469 -19.082   6.390  1.00 10.00      A   
ATOM   4145  O   ILE A 485      40.328 -18.319   5.942  1.00 10.00      A   
ATOM   4146  N   PRO A 486      39.768 -20.272   6.930  1.00 10.00      A   
ATOM   4147  CA  PRO A 486      41.140 -20.792   7.055  1.00 10.00      A   
ATOM   4148  CB  PRO A 486      40.920 -22.261   7.407  1.00 10.00      A   
ATOM   4149  CG  PRO A 486      39.624 -22.267   8.138  1.00 10.00      A   
ATOM   4150  CD  PRO A 486      38.776 -21.219   7.477  1.00 10.00      A   
ATOM   4151  C   PRO A 486      41.978 -20.674   5.781  1.00 10.00      A   
ATOM   4152  O   PRO A 486      41.661 -21.271   4.750  1.00 10.00      A   
ATOM   4153  N   GLY A 487      43.043 -19.884   5.867  1.00 10.00      A   
ATOM   4154  HN  GLY A 487      43.219 -19.417   6.711  1.00 10.00      A   
ATOM   4155  CA  GLY A 487      43.949 -19.704   4.744  1.00 10.00      A   
ATOM   4156  C   GLY A 487      43.410 -18.818   3.634  1.00 10.00      A   
ATOM   4157  O   GLY A 487      44.044 -18.686   2.587  1.00 10.00      A   
ATOM   4158  N   GLU A 488      42.254 -18.206   3.850  1.00 10.00      A   
ATOM   4159  HN  GLU A 488      41.784 -18.347   4.702  1.00 10.00      A   
ATOM   4160  CA  GLU A 488      41.662 -17.343   2.839  1.00 10.00      A   
ATOM   4161  CB  GLU A 488      40.260 -17.836   2.467  1.00 10.00      A   
ATOM   4162  CG  GLU A 488      40.203 -19.286   2.009  1.00 10.00      A   
ATOM   4163  CD  GLU A 488      40.433 -19.449   0.519  1.00 10.00      A   
ATOM   4164  OE1 GLU A 488      41.484 -19.999   0.133  1.00 10.00      A   
ATOM   4165  OE2 GLU A 488      39.548 -19.048  -0.273  1.00 10.00      A   
ATOM   4166  C   GLU A 488      41.605 -15.888   3.302  1.00 10.00      A   
ATOM   4167  O   GLU A 488      42.467 -15.080   2.950  1.00 10.00      A   
ATOM   4168  N   GLN A 489      40.603 -15.569   4.115  1.00 10.00      A   
ATOM   4169  HN  GLN A 489      39.984 -16.272   4.406  1.00 10.00      A   
ATOM   4170  CA  GLN A 489      40.408 -14.210   4.614  1.00 10.00      A   
ATOM   4171  CB  GLN A 489      39.688 -13.361   3.557  1.00 10.00      A   
ATOM   4172  CG  GLN A 489      38.568 -14.093   2.827  1.00 10.00      A   
ATOM   4173  CD  GLN A 489      38.257 -13.496   1.468  1.00 10.00      A   
ATOM   4174  OE1 GLN A 489      38.311 -12.284   1.279  1.00 10.00      A   
ATOM   4175  NE2 GLN A 489      37.944 -14.347   0.504  1.00 10.00      A   
ATOM   4176 HE21 GLN A 489      37.929 -15.306   0.716  1.00 10.00      A   
ATOM   4177 HE22 GLN A 489      37.750 -13.986  -0.388  1.00 10.00      A   
ATOM   4178  C   GLN A 489      39.606 -14.233   5.911  1.00 10.00      A   
ATOM   4179  O   GLN A 489      38.993 -15.251   6.244  1.00 10.00      A   
ATOM   4180  N   TYR A 490      39.604 -13.119   6.639  1.00 10.00      A   
ATOM   4181  HN  TYR A 490      40.104 -12.333   6.322  1.00 10.00      A   
ATOM   4182  CA  TYR A 490      38.874 -13.035   7.903  1.00 10.00      A   
ATOM   4183  CB  TYR A 490      39.723 -13.568   9.065  1.00 10.00      A   
ATOM   4184  CG  TYR A 490      40.987 -12.787   9.356  1.00 10.00      A   
ATOM   4185  CD1 TYR A 490      41.071 -11.959  10.467  1.00 10.00      A   
ATOM   4186  CD2 TYR A 490      42.096 -12.878   8.523  1.00 10.00      A   
ATOM   4187  CE1 TYR A 490      42.224 -11.246  10.743  1.00 10.00      A   
ATOM   4188  CE2 TYR A 490      43.252 -12.172   8.791  1.00 10.00      A   
ATOM   4189  CZ  TYR A 490      43.309 -11.355   9.900  1.00 10.00      A   
ATOM   4190  OH  TYR A 490      44.454 -10.641  10.164  1.00 10.00      A   
ATOM   4191  HH  TYR A 490      44.756 -10.834  11.060  1.00 10.00      A   
ATOM   4192  C   TYR A 490      38.401 -11.614   8.194  1.00 10.00      A   
ATOM   4193  O   TYR A 490      38.880 -10.654   7.589  1.00 10.00      A   
ATOM   4194  N   SER A 491      37.452 -11.492   9.115  1.00 10.00      A   
ATOM   4195  HN  SER A 491      37.095 -12.303   9.548  1.00 10.00      A   
ATOM   4196  CA  SER A 491      36.911 -10.196   9.499  1.00 10.00      A   
ATOM   4197  CB  SER A 491      35.387 -10.216   9.382  1.00 10.00      A   
ATOM   4198  OG  SER A 491      34.986 -10.818   8.161  1.00 10.00      A   
ATOM   4199  HG  SER A 491      35.560 -10.514   7.453  1.00 10.00      A   
ATOM   4200  C   SER A 491      37.336  -9.836  10.923  1.00 10.00      A   
ATOM   4201  O   SER A 491      37.502 -10.720  11.773  1.00 10.00      A   
ATOM   4202  N   ARG A 492      37.512  -8.541  11.182  1.00 10.00      A   
ATOM   4203  HN  ARG A 492      37.351  -7.883  10.470  1.00 10.00      A   
ATOM   4204  CA  ARG A 492      37.936  -8.079  12.501  1.00 10.00      A   
ATOM   4205  CB  ARG A 492      38.963  -6.948  12.383  1.00 10.00      A   
ATOM   4206  CG  ARG A 492      40.344  -7.386  11.923  1.00 10.00      A   
ATOM   4207  CD  ARG A 492      41.332  -6.226  11.971  1.00 10.00      A   
ATOM   4208  NE  ARG A 492      41.006  -5.175  11.005  1.00 10.00      A   
ATOM   4209  HE  ARG A 492      40.986  -5.429  10.055  1.00 10.00      A   
ATOM   4210  CZ  ARG A 492      40.738  -3.910  11.335  1.00 10.00      A   
ATOM   4211  NH1 ARG A 492      40.756  -3.525  12.608  1.00 10.00      A   
ATOM   4212 HH11 ARG A 492      40.968  -4.181  13.336  1.00 10.00      A   
ATOM   4213 HH12 ARG A 492      40.556  -2.571  12.846  1.00 10.00      A   
ATOM   4214  NH2 ARG A 492      40.447  -3.023  10.389  1.00 10.00      A   
ATOM   4215 HH21 ARG A 492      40.242  -2.072  10.639  1.00 10.00      A   
ATOM   4216 HH22 ARG A 492      40.428  -3.298   9.423  1.00 10.00      A   
ATOM   4217  C   ARG A 492      36.766  -7.618  13.367  1.00 10.00      A   
ATOM   4218  O   ARG A 492      36.815  -7.727  14.591  1.00 10.00      A   
ATOM   4219  N   THR A 493      35.717  -7.105  12.741  1.00 10.00      A   
ATOM   4220  HN  THR A 493      35.710  -7.056  11.764  1.00 10.00      A   
ATOM   4221  CA  THR A 493      34.564  -6.613  13.483  1.00 10.00      A   
ATOM   4222  CB  THR A 493      34.342  -5.111  13.228  1.00 10.00      A   
ATOM   4223  OG1 THR A 493      34.708  -4.797  11.878  1.00 10.00      A   
ATOM   4224  HG1 THR A 493      34.689  -3.838  11.760  1.00 10.00      A   
ATOM   4225  CG2 THR A 493      35.183  -4.272  14.177  1.00 10.00      A   
ATOM   4226  C   THR A 493      33.286  -7.380  13.148  1.00 10.00      A   
ATOM   4227  O   THR A 493      33.162  -7.972  12.073  1.00 10.00      A   
ATOM   4228  N   ARG A 494      32.349  -7.372  14.088  1.00 10.00      A   
ATOM   4229  HN  ARG A 494      32.527  -6.899  14.931  1.00 10.00      A   
ATOM   4230  CA  ARG A 494      31.068  -8.040  13.919  1.00 10.00      A   
ATOM   4231  CB  ARG A 494      31.054  -9.381  14.664  1.00 10.00      A   
ATOM   4232  CG  ARG A 494      29.756 -10.163  14.508  1.00 10.00      A   
ATOM   4233  CD  ARG A 494      29.850 -11.546  15.135  1.00 10.00      A   
ATOM   4234  NE  ARG A 494      29.814 -11.502  16.597  1.00 10.00      A   
ATOM   4235  HE  ARG A 494      29.809 -10.602  17.028  1.00 10.00      A   
ATOM   4236  CZ  ARG A 494      29.769 -12.581  17.379  1.00 10.00      A   
ATOM   4237  NH1 ARG A 494      29.745 -13.799  16.849  1.00 10.00      A   
ATOM   4238 HH11 ARG A 494      29.766 -13.918  15.852  1.00 10.00      A   
ATOM   4239 HH12 ARG A 494      29.704 -14.606  17.443  1.00 10.00      A   
ATOM   4240  NH2 ARG A 494      29.771 -12.437  18.695  1.00 10.00      A   
ATOM   4241 HH21 ARG A 494      29.737 -13.241  19.293  1.00 10.00      A   
ATOM   4242 HH22 ARG A 494      29.813 -11.512  19.103  1.00 10.00      A   
ATOM   4243  C   ARG A 494      29.945  -7.150  14.436  1.00 10.00      A   
ATOM   4244  O   ARG A 494      30.030  -6.610  15.539  1.00 10.00      A   
ATOM   4245  N   ILE A 495      28.911  -6.979  13.628  1.00 10.00      A   
ATOM   4246  HN  ILE A 495      28.914  -7.417  12.747  1.00 10.00      A   
ATOM   4247  CA  ILE A 495      27.767  -6.165  14.009  1.00 10.00      A   
ATOM   4248  CB  ILE A 495      27.251  -5.318  12.827  1.00 10.00      A   
ATOM   4249  CG1 ILE A 495      28.423  -4.816  11.977  1.00 10.00      A   
ATOM   4250  CG2 ILE A 495      26.429  -4.145  13.342  1.00 10.00      A   
ATOM   4251  CD1 ILE A 495      28.015  -4.301  10.613  1.00 10.00      A   
ATOM   4252  C   ILE A 495      26.646  -7.073  14.501  1.00 10.00      A   
ATOM   4253  O   ILE A 495      25.925  -7.675  13.702  1.00 10.00      A   
ATOM   4254  N   LEU A 496      26.516  -7.179  15.812  1.00 10.00      A   
ATOM   4255  HN  LEU A 496      27.113  -6.661  16.397  1.00 10.00      A   
ATOM   4256  CA  LEU A 496      25.501  -8.028  16.412  1.00 10.00      A   
ATOM   4257  CB  LEU A 496      26.070  -8.716  17.665  1.00 10.00      A   
ATOM   4258  CG  LEU A 496      25.297  -9.921  18.225  1.00 10.00      A   
ATOM   4259  CD1 LEU A 496      24.206  -9.481  19.192  1.00 10.00      A   
ATOM   4260  CD2 LEU A 496      24.722 -10.776  17.104  1.00 10.00      A   
ATOM   4261  C   LEU A 496      24.250  -7.228  16.758  1.00 10.00      A   
ATOM   4262  O   LEU A 496      24.322  -6.210  17.449  1.00 10.00      A   
ATOM   4263  N   TYR A 497      23.111  -7.682  16.252  1.00 10.00      A   
ATOM   4264  HN  TYR A 497      23.129  -8.479  15.679  1.00 10.00      A   
ATOM   4265  CA  TYR A 497      21.835  -7.035  16.524  1.00 10.00      A   
ATOM   4266  CB  TYR A 497      21.021  -6.871  15.240  1.00 10.00      A   
ATOM   4267  CG  TYR A 497      21.545  -5.819  14.290  1.00 10.00      A   
ATOM   4268  CD1 TYR A 497      21.028  -4.531  14.300  1.00 10.00      A   
ATOM   4269  CD2 TYR A 497      22.549  -6.116  13.379  1.00 10.00      A   
ATOM   4270  CE1 TYR A 497      21.496  -3.568  13.429  1.00 10.00      A   
ATOM   4271  CE2 TYR A 497      23.025  -5.159  12.505  1.00 10.00      A   
ATOM   4272  CZ  TYR A 497      22.495  -3.887  12.534  1.00 10.00      A   
ATOM   4273  OH  TYR A 497      22.963  -2.932  11.665  1.00 10.00      A   
ATOM   4274  HH  TYR A 497      23.142  -2.115  12.155  1.00 10.00      A   
ATOM   4275  C   TYR A 497      21.049  -7.874  17.524  1.00 10.00      A   
ATOM   4276  O   TYR A 497      20.518  -8.929  17.173  1.00 10.00      A   
ATOM   4277  N   PRO A 498      20.972  -7.416  18.783  1.00 10.00      A   
ATOM   4278  CA  PRO A 498      20.270  -8.137  19.853  1.00 10.00      A   
ATOM   4279  CB  PRO A 498      20.523  -7.280  21.096  1.00 10.00      A   
ATOM   4280  CG  PRO A 498      20.851  -5.928  20.565  1.00 10.00      A   
ATOM   4281  CD  PRO A 498      21.565  -6.158  19.267  1.00 10.00      A   
ATOM   4282  C   PRO A 498      18.768  -8.279  19.614  1.00 10.00      A   
ATOM   4283  O   PRO A 498      18.157  -7.510  18.860  1.00 10.00      A   
ATOM   4284  N   GLU A 499      18.185  -9.271  20.265  1.00 10.00      A   
ATOM   4285  HN  GLU A 499      18.738  -9.856  20.827  1.00 10.00      A   
ATOM   4286  CA  GLU A 499      16.761  -9.537  20.165  1.00 10.00      A   
ATOM   4287  CB  GLU A 499      16.456 -10.912  20.759  1.00 10.00      A   
ATOM   4288  CG  GLU A 499      14.978 -11.196  20.948  1.00 10.00      A   
ATOM   4289  CD  GLU A 499      14.723 -12.226  22.024  1.00 10.00      A   
ATOM   4290  OE1 GLU A 499      15.194 -12.023  23.166  1.00 10.00      A   
ATOM   4291  OE2 GLU A 499      14.044 -13.235  21.739  1.00 10.00      A   
ATOM   4292  C   GLU A 499      15.969  -8.462  20.903  1.00 10.00      A   
ATOM   4293  O   GLU A 499      15.971  -8.410  22.133  1.00 10.00      A   
ATOM   4294  N   ARG A 500      15.316  -7.593  20.148  1.00 10.00      A   
ATOM   4295  HN  ARG A 500      15.368  -7.674  19.176  1.00 10.00      A   
ATOM   4296  CA  ARG A 500      14.520  -6.523  20.730  1.00 10.00      A   
ATOM   4297  CB  ARG A 500      14.570  -5.276  19.841  1.00 10.00      A   
ATOM   4298  CG  ARG A 500      15.792  -4.397  20.061  1.00 10.00      A   
ATOM   4299  CD  ARG A 500      15.694  -3.632  21.372  1.00 10.00      A   
ATOM   4300  NE  ARG A 500      14.510  -2.771  21.413  1.00 10.00      A   
ATOM   4301  HE  ARG A 500      14.117  -2.508  20.549  1.00 10.00      A   
ATOM   4302  CZ  ARG A 500      13.952  -2.319  22.541  1.00 10.00      A   
ATOM   4303  NH1 ARG A 500      14.469  -2.638  23.720  1.00 10.00      A   
ATOM   4304 HH11 ARG A 500      15.286  -3.220  23.775  1.00 10.00      A   
ATOM   4305 HH12 ARG A 500      14.050  -2.298  24.564  1.00 10.00      A   
ATOM   4306  NH2 ARG A 500      12.872  -1.549  22.486  1.00 10.00      A   
ATOM   4307 HH21 ARG A 500      12.449  -1.210  23.335  1.00 10.00      A   
ATOM   4308 HH22 ARG A 500      12.471  -1.299  21.603  1.00 10.00      A   
ATOM   4309  C   ARG A 500      13.076  -6.969  20.917  1.00 10.00      A   
ATOM   4310  O   ARG A 500      12.556  -7.749  20.120  1.00 10.00      A   
ATOM   4311  N   ASN A 501      12.445  -6.486  21.981  1.00 10.00      A   
ATOM   4312  HN  ASN A 501      12.929  -5.899  22.597  1.00 10.00      A   
ATOM   4313  CA  ASN A 501      11.057  -6.820  22.274  1.00 10.00      A   
ATOM   4314  CB  ASN A 501      10.984  -7.896  23.362  1.00 10.00      A   
ATOM   4315  CG  ASN A 501       9.568  -8.354  23.659  1.00 10.00      A   
ATOM   4316  OD1 ASN A 501       9.050  -9.264  23.012  1.00 10.00      A   
ATOM   4317  ND2 ASN A 501       8.936  -7.737  24.647  1.00 10.00      A   
ATOM   4318 HD21 ASN A 501       9.412  -7.026  25.127  1.00 10.00      A   
ATOM   4319 HD22 ASN A 501       8.022  -8.023  24.864  1.00 10.00      A   
ATOM   4320  C   ASN A 501      10.294  -5.574  22.714  1.00 10.00      A   
ATOM   4321  O   ASN A 501      10.519  -5.049  23.804  1.00 10.00      A   
ATOM   4322  N   VAL A 502       9.408  -5.094  21.857  1.00 10.00      A   
ATOM   4323  HN  VAL A 502       9.279  -5.550  20.991  1.00 10.00      A   
ATOM   4324  CA  VAL A 502       8.615  -3.909  22.157  1.00 10.00      A   
ATOM   4325  CB  VAL A 502       8.791  -2.826  21.070  1.00 10.00      A   
ATOM   4326  CG1 VAL A 502       8.095  -1.534  21.471  1.00 10.00      A   
ATOM   4327  CG2 VAL A 502      10.263  -2.577  20.790  1.00 10.00      A   
ATOM   4328  C   VAL A 502       7.142  -4.281  22.252  1.00 10.00      A   
ATOM   4329  O   VAL A 502       6.579  -4.838  21.311  1.00 10.00      A   
ATOM   4330  N   GLN A 503       6.527  -3.990  23.389  1.00 10.00      A   
ATOM   4331  HN  GLN A 503       7.029  -3.549  24.110  1.00 10.00      A   
ATOM   4332  CA  GLN A 503       5.118  -4.298  23.589  1.00 10.00      A   
ATOM   4333  CB  GLN A 503       4.946  -5.504  24.522  1.00 10.00      A   
ATOM   4334  CG  GLN A 503       3.504  -5.770  24.926  1.00 10.00      A   
ATOM   4335  CD  GLN A 503       3.376  -6.726  26.095  1.00 10.00      A   
ATOM   4336  OE1 GLN A 503       4.152  -7.673  26.233  1.00 10.00      A   
ATOM   4337  NE2 GLN A 503       2.394  -6.479  26.948  1.00 10.00      A   
ATOM   4338 HE21 GLN A 503       1.815  -5.703  26.776  1.00 10.00      A   
ATOM   4339 HE22 GLN A 503       2.285  -7.076  27.717  1.00 10.00      A   
ATOM   4340  C   GLN A 503       4.377  -3.092  24.152  1.00 10.00      A   
ATOM   4341  O   GLN A 503       4.900  -2.382  25.014  1.00 10.00      A   
ATOM   4342  N   VAL A 504       3.171  -2.857  23.650  1.00 10.00      A   
ATOM   4343  HN  VAL A 504       2.822  -3.447  22.942  1.00 10.00      A   
ATOM   4344  CA  VAL A 504       2.348  -1.748  24.111  1.00 10.00      A   
ATOM   4345  CB  VAL A 504       2.667  -0.423  23.369  1.00 10.00      A   
ATOM   4346  CG1 VAL A 504       2.667  -0.608  21.857  1.00 10.00      A   
ATOM   4347  CG2 VAL A 504       1.721   0.692  23.790  1.00 10.00      A   
ATOM   4348  C   VAL A 504       0.857  -2.094  24.021  1.00 10.00      A   
ATOM   4349  O   VAL A 504       0.286  -2.188  22.929  1.00 10.00      A   
ATOM   4350  N   SER A 505       0.249  -2.332  25.177  1.00 10.00      A   
ATOM   4351  HN  SER A 505       0.773  -2.299  26.009  1.00 10.00      A   
ATOM   4352  CA  SER A 505      -1.167  -2.663  25.250  1.00 10.00      A   
ATOM   4353  CB  SER A 505      -1.404  -3.707  26.345  1.00 10.00      A   
ATOM   4354  OG  SER A 505      -0.289  -4.575  26.482  1.00 10.00      A   
ATOM   4355  HG  SER A 505      -0.508  -5.265  27.120  1.00 10.00      A   
ATOM   4356  C   SER A 505      -1.993  -1.417  25.556  1.00 10.00      A   
ATOM   4357  O   SER A 505      -1.691  -0.685  26.504  1.00 10.00      A   
ATOM   4358  N   ASN A 506      -3.034  -1.181  24.762  1.00 10.00      A   
ATOM   4359  HN  ASN A 506      -3.235  -1.813  24.034  1.00 10.00      A   
ATOM   4360  CA  ASN A 506      -3.900  -0.017  24.948  1.00 10.00      A   
ATOM   4361  CB  ASN A 506      -3.576   1.077  23.922  1.00 10.00      A   
ATOM   4362  CG  ASN A 506      -2.286   1.822  24.209  1.00 10.00      A   
ATOM   4363  OD1 ASN A 506      -1.881   1.976  25.359  1.00 10.00      A   
ATOM   4364  ND2 ASN A 506      -1.636   2.300  23.159  1.00 10.00      A   
ATOM   4365 HD21 ASN A 506      -2.017   2.151  22.265  1.00 10.00      A   
ATOM   4366 HD22 ASN A 506      -0.801   2.787  23.317  1.00 10.00      A   
ATOM   4367  C   ASN A 506      -5.363  -0.412  24.809  1.00 10.00      A   
ATOM   4368  O   ASN A 506      -5.701  -1.291  24.013  1.00 10.00      A   
ATOM   4369  N   VAL A 507      -6.224   0.230  25.587  1.00 10.00      A   
ATOM   4370  HN  VAL A 507      -5.891   0.915  26.208  1.00 10.00      A   
ATOM   4371  CA  VAL A 507      -7.653  -0.046  25.540  1.00 10.00      A   
ATOM   4372  CB  VAL A 507      -8.201  -0.512  26.907  1.00 10.00      A   
ATOM   4373  CG1 VAL A 507      -9.669  -0.890  26.788  1.00 10.00      A   
ATOM   4374  CG2 VAL A 507      -7.390  -1.680  27.446  1.00 10.00      A   
ATOM   4375  C   VAL A 507      -8.412   1.196  25.086  1.00 10.00      A   
ATOM   4376  O   VAL A 507      -8.533   2.169  25.827  1.00 10.00      A   
ATOM   4377  N   ASN A 508      -8.922   1.155  23.867  1.00 10.00      A   
ATOM   4378  HN  ASN A 508      -8.824   0.336  23.334  1.00 10.00      A   
ATOM   4379  CA  ASN A 508      -9.656   2.285  23.311  1.00 10.00      A   
ATOM   4380  CB  ASN A 508      -9.385   2.427  21.809  1.00 10.00      A   
ATOM   4381  CG  ASN A 508      -8.089   3.162  21.500  1.00 10.00      A   
ATOM   4382  OD1 ASN A 508      -7.150   3.169  22.300  1.00 10.00      A   
ATOM   4383  ND2 ASN A 508      -8.023   3.776  20.328  1.00 10.00      A   
ATOM   4384 HD21 ASN A 508      -8.802   3.723  19.733  1.00 10.00      A   
ATOM   4385 HD22 ASN A 508      -7.197   4.262  20.099  1.00 10.00      A   
ATOM   4386  C   ASN A 508     -11.150   2.143  23.575  1.00 10.00      A   
ATOM   4387  O   ASN A 508     -11.686   1.033  23.584  1.00 10.00      A   
ATOM   4388  N   TYR A 509     -11.816   3.271  23.794  1.00 10.00      A   
ATOM   4389  HN  TYR A 509     -11.331   4.127  23.761  1.00 10.00      A   
ATOM   4390  CA  TYR A 509     -13.248   3.281  24.068  1.00 10.00      A   
ATOM   4391  CB  TYR A 509     -13.518   3.830  25.474  1.00 10.00      A   
ATOM   4392  CG  TYR A 509     -12.795   3.101  26.585  1.00 10.00      A   
ATOM   4393  CD1 TYR A 509     -13.218   1.849  27.011  1.00 10.00      A   
ATOM   4394  CD2 TYR A 509     -11.695   3.670  27.214  1.00 10.00      A   
ATOM   4395  CE1 TYR A 509     -12.566   1.185  28.033  1.00 10.00      A   
ATOM   4396  CE2 TYR A 509     -11.036   3.012  28.234  1.00 10.00      A   
ATOM   4397  CZ  TYR A 509     -11.477   1.770  28.640  1.00 10.00      A   
ATOM   4398  OH  TYR A 509     -10.829   1.111  29.661  1.00 10.00      A   
ATOM   4399  HH  TYR A 509     -10.892   0.157  29.516  1.00 10.00      A   
ATOM   4400  C   TYR A 509     -13.977   4.150  23.047  1.00 10.00      A   
ATOM   4401  O   TYR A 509     -13.520   5.245  22.718  1.00 10.00      A   
ATOM   4402  N   ALA A 510     -15.107   3.664  22.549  1.00 10.00      A   
ATOM   4403  HN  ALA A 510     -15.423   2.781  22.841  1.00 10.00      A   
ATOM   4404  CA  ALA A 510     -15.887   4.408  21.570  1.00 10.00      A   
ATOM   4405  CB  ALA A 510     -15.451   4.049  20.157  1.00 10.00      A   
ATOM   4406  C   ALA A 510     -17.380   4.161  21.752  1.00 10.00      A   
ATOM   4407  O   ALA A 510     -17.788   3.138  22.309  1.00 10.00      A   
ATOM   4408  N   ALA A 511     -18.182   5.110  21.289  1.00 10.00      A   
ATOM   4409  HN  ALA A 511     -17.782   5.903  20.867  1.00 10.00      A   
ATOM   4410  CA  ALA A 511     -19.634   5.026  21.376  1.00 10.00      A   
ATOM   4411  CB  ALA A 511     -20.100   5.286  22.800  1.00 10.00      A   
ATOM   4412  C   ALA A 511     -20.249   6.041  20.424  1.00 10.00      A   
ATOM   4413  O   ALA A 511     -19.558   6.952  19.956  1.00 10.00      A   
ATOM   4414  N   TYR A 512     -21.534   5.897  20.132  1.00 10.00      A   
ATOM   4415  HN  TYR A 512     -22.047   5.166  20.545  1.00 10.00      A   
ATOM   4416  CA  TYR A 512     -22.199   6.815  19.219  1.00 10.00      A   
ATOM   4417  CB  TYR A 512     -22.026   6.371  17.760  1.00 10.00      A   
ATOM   4418  CG  TYR A 512     -22.768   5.102  17.390  1.00 10.00      A   
ATOM   4419  CD1 TYR A 512     -22.213   3.854  17.634  1.00 10.00      A   
ATOM   4420  CD2 TYR A 512     -24.019   5.154  16.783  1.00 10.00      A   
ATOM   4421  CE1 TYR A 512     -22.882   2.695  17.291  1.00 10.00      A   
ATOM   4422  CE2 TYR A 512     -24.695   4.000  16.440  1.00 10.00      A   
ATOM   4423  CZ  TYR A 512     -24.121   2.774  16.693  1.00 10.00      A   
ATOM   4424  OH  TYR A 512     -24.790   1.621  16.349  1.00 10.00      A   
ATOM   4425  HH  TYR A 512     -24.358   0.857  16.777  1.00 10.00      A   
ATOM   4426  C   TYR A 512     -23.676   6.989  19.549  1.00 10.00      A   
ATOM   4427  O   TYR A 512     -24.267   6.177  20.263  1.00 10.00      A   
ATOM   4428  N   LEU A 513     -24.250   8.059  19.017  1.00 10.00      A   
ATOM   4429  HN  LEU A 513     -23.700   8.670  18.478  1.00 10.00      A   
ATOM   4430  CA  LEU A 513     -25.655   8.375  19.209  1.00 10.00      A   
ATOM   4431  CB  LEU A 513     -25.849   9.181  20.497  1.00 10.00      A   
ATOM   4432  CG  LEU A 513     -27.273   9.667  20.775  1.00 10.00      A   
ATOM   4433  CD1 LEU A 513     -28.147   8.526  21.268  1.00 10.00      A   
ATOM   4434  CD2 LEU A 513     -27.268  10.813  21.771  1.00 10.00      A   
ATOM   4435  C   LEU A 513     -26.150   9.186  18.019  1.00 10.00      A   
ATOM   4436  O   LEU A 513     -25.653  10.284  17.763  1.00 10.00      A   
ATOM   4437  N   GLN A 514     -27.098   8.636  17.277  1.00 10.00      A   
ATOM   4438  HN  GLN A 514     -27.432   7.737  17.511  1.00 10.00      A   
ATOM   4439  CA  GLN A 514     -27.655   9.313  16.112  1.00 10.00      A   
ATOM   4440  CB  GLN A 514     -27.175   8.618  14.834  1.00 10.00      A   
ATOM   4441  CG  GLN A 514     -27.409   9.410  13.557  1.00 10.00      A   
ATOM   4442  CD  GLN A 514     -26.920   8.682  12.317  1.00 10.00      A   
ATOM   4443  OE1 GLN A 514     -25.790   8.884  11.863  1.00 10.00      A   
ATOM   4444  NE2 GLN A 514     -27.763   7.818  11.773  1.00 10.00      A   
ATOM   4445 HE21 GLN A 514     -28.642   7.701  12.201  1.00 10.00      A   
ATOM   4446 HE22 GLN A 514     -27.481   7.333  10.971  1.00 10.00      A   
ATOM   4447  C   GLN A 514     -29.181   9.305  16.181  1.00 10.00      A   
ATOM   4448  O   GLN A 514     -29.771   8.389  16.754  1.00 10.00      A   
ATOM   4449  N   ASN A 515     -29.811  10.326  15.613  1.00 10.00      A   
ATOM   4450  HN  ASN A 515     -29.284  11.033  15.179  1.00 10.00      A   
ATOM   4451  CA  ASN A 515     -31.268  10.430  15.617  1.00 10.00      A   
ATOM   4452  CB  ASN A 515     -31.722  11.430  16.688  1.00 10.00      A   
ATOM   4453  CG  ASN A 515     -33.212  11.728  16.648  1.00 10.00      A   
ATOM   4454  OD1 ASN A 515     -34.030  10.860  16.351  1.00 10.00      A   
ATOM   4455  ND2 ASN A 515     -33.573  12.967  16.951  1.00 10.00      A   
ATOM   4456 HD21 ASN A 515     -32.870  13.612  17.180  1.00 10.00      A   
ATOM   4457 HD22 ASN A 515     -34.529  13.192  16.929  1.00 10.00      A   
ATOM   4458  C   ASN A 515     -31.786  10.865  14.252  1.00 10.00      A   
ATOM   4459  O   ASN A 515     -31.627  12.018  13.862  1.00 10.00      A   
ATOM   4460  N   SER A 516     -32.390   9.943  13.524  1.00 10.00      A   
ATOM   4461  HN  SER A 516     -32.471   9.029  13.874  1.00 10.00      A   
ATOM   4462  CA  SER A 516     -32.932  10.248  12.206  1.00 10.00      A   
ATOM   4463  CB  SER A 516     -32.793   9.032  11.290  1.00 10.00      A   
ATOM   4464  OG  SER A 516     -32.248   7.928  11.998  1.00 10.00      A   
ATOM   4465  HG  SER A 516     -32.837   7.168  11.906  1.00 10.00      A   
ATOM   4466  C   SER A 516     -34.394  10.683  12.298  1.00 10.00      A   
ATOM   4467  O   SER A 516     -35.275   9.876  12.595  1.00 10.00      A   
ATOM   4468  N   MET A 517     -34.653  11.959  12.048  1.00 10.00      A   
ATOM   4469  HN  MET A 517     -33.917  12.566  11.820  1.00 10.00      A   
ATOM   4470  CA  MET A 517     -36.014  12.475  12.108  1.00 10.00      A   
ATOM   4471  CB  MET A 517     -36.192  13.465  13.267  1.00 10.00      A   
ATOM   4472  CG  MET A 517     -35.380  14.744  13.142  1.00 10.00      A   
ATOM   4473  SD  MET A 517     -35.610  15.838  14.555  1.00 10.00      A   
ATOM   4474  CE  MET A 517     -34.554  17.209  14.100  1.00 10.00      A   
ATOM   4475  C   MET A 517     -36.432  13.103  10.785  1.00 10.00      A   
ATOM   4476  O   MET A 517     -35.604  13.646  10.047  1.00 10.00      A   
ATOM   4477  N   SER A 518     -37.713  12.999  10.476  1.00 10.00      A   
ATOM   4478  HN  SER A 518     -38.314  12.529  11.091  1.00 10.00      A   
ATOM   4479  CA  SER A 518     -38.256  13.552   9.247  1.00 10.00      A   
ATOM   4480  CB  SER A 518     -38.224  12.498   8.138  1.00 10.00      A   
ATOM   4481  OG  SER A 518     -36.908  11.997   7.962  1.00 10.00      A   
ATOM   4482  HG  SER A 518     -36.308  12.471   8.555  1.00 10.00      A   
ATOM   4483  C   SER A 518     -39.677  14.056   9.474  1.00 10.00      A   
ATOM   4484  O   SER A 518     -40.561  13.295   9.872  1.00 10.00      A   
ATOM   4485  N   TYR A 519     -39.885  15.346   9.237  1.00 10.00      A   
ATOM   4486  HN  TYR A 519     -39.131  15.900   8.932  1.00 10.00      A   
ATOM   4487  CA  TYR A 519     -41.190  15.970   9.427  1.00 10.00      A   
ATOM   4488  CB  TYR A 519     -40.999  17.352  10.072  1.00 10.00      A   
ATOM   4489  CG  TYR A 519     -42.269  18.013  10.569  1.00 10.00      A   
ATOM   4490  CD1 TYR A 519     -43.067  17.411  11.534  1.00 10.00      A   
ATOM   4491  CD2 TYR A 519     -42.662  19.249  10.072  1.00 10.00      A   
ATOM   4492  CE1 TYR A 519     -44.223  18.022  11.988  1.00 10.00      A   
ATOM   4493  CE2 TYR A 519     -43.811  19.863  10.518  1.00 10.00      A   
ATOM   4494  CZ  TYR A 519     -44.587  19.249  11.475  1.00 10.00      A   
ATOM   4495  OH  TYR A 519     -45.732  19.869  11.916  1.00 10.00      A   
ATOM   4496  HH  TYR A 519     -46.223  20.207  11.153  1.00 10.00      A   
ATOM   4497  C   TYR A 519     -41.945  16.091   8.101  1.00 10.00      A   
ATOM   4498  O   TYR A 519     -42.886  16.876   7.977  1.00 10.00      A   
ATOM   4499  N   GLY A 520     -41.552  15.296   7.115  1.00 10.00      A   
ATOM   4500  HN  GLY A 520     -40.815  14.665   7.264  1.00 10.00      A   
ATOM   4501  CA  GLY A 520     -42.202  15.354   5.820  1.00 10.00      A   
ATOM   4502  C   GLY A 520     -41.549  16.398   4.944  1.00 10.00      A   
ATOM   4503  O   GLY A 520     -41.414  17.551   5.358  1.00 10.00      A   
ATOM   4504  N   ARG A 521     -41.123  15.983   3.749  1.00 10.00      A   
ATOM   4505  HN  ARG A 521     -41.266  15.043   3.500  1.00 10.00      A   
ATOM   4506  CA  ARG A 521     -40.441  16.865   2.787  1.00 10.00      A   
ATOM   4507  CB  ARG A 521     -41.389  17.809   2.016  1.00 10.00      A   
ATOM   4508  CG  ARG A 521     -42.201  18.796   2.848  1.00 10.00      A   
ATOM   4509  CD  ARG A 521     -41.456  20.104   3.042  1.00 10.00      A   
ATOM   4510  NE  ARG A 521     -42.124  20.988   3.995  1.00 10.00      A   
ATOM   4511  HE  ARG A 521     -43.067  21.215   3.818  1.00 10.00      A   
ATOM   4512  CZ  ARG A 521     -41.530  21.497   5.075  1.00 10.00      A   
ATOM   4513  NH1 ARG A 521     -40.260  21.206   5.340  1.00 10.00      A   
ATOM   4514 HH11 ARG A 521     -39.744  20.600   4.731  1.00 10.00      A   
ATOM   4515 HH12 ARG A 521     -39.813  21.597   6.150  1.00 10.00      A   
ATOM   4516  NH2 ARG A 521     -42.206  22.301   5.889  1.00 10.00      A   
ATOM   4517 HH21 ARG A 521     -41.763  22.690   6.702  1.00 10.00      A   
ATOM   4518 HH22 ARG A 521     -43.165  22.527   5.692  1.00 10.00      A   
ATOM   4519  C   ARG A 521     -39.230  17.575   3.403  1.00 10.00      A   
ATOM   4520  O   ARG A 521     -38.747  18.588   2.896  1.00 10.00      A   
ATOM   4521  N   LEU A 522     -38.731  16.992   4.484  1.00 10.00      A   
ATOM   4522  HN  LEU A 522     -39.151  16.164   4.803  1.00 10.00      A   
ATOM   4523  CA  LEU A 522     -37.590  17.514   5.217  1.00 10.00      A   
ATOM   4524  CB  LEU A 522     -38.033  18.666   6.126  1.00 10.00      A   
ATOM   4525  CG  LEU A 522     -37.009  19.172   7.144  1.00 10.00      A   
ATOM   4526  CD1 LEU A 522     -35.859  19.883   6.448  1.00 10.00      A   
ATOM   4527  CD2 LEU A 522     -37.676  20.088   8.155  1.00 10.00      A   
ATOM   4528  C   LEU A 522     -37.004  16.392   6.061  1.00 10.00      A   
ATOM   4529  O   LEU A 522     -37.748  15.612   6.662  1.00 10.00      A   
ATOM   4530  N   GLU A 523     -35.686  16.307   6.100  1.00 10.00      A   
ATOM   4531  HN  GLU A 523     -35.144  16.965   5.602  1.00 10.00      A   
ATOM   4532  CA  GLU A 523     -35.015  15.268   6.863  1.00 10.00      A   
ATOM   4533  CB  GLU A 523     -34.599  14.127   5.933  1.00 10.00      A   
ATOM   4534  CG  GLU A 523     -33.763  13.042   6.594  1.00 10.00      A   
ATOM   4535  CD  GLU A 523     -33.195  12.067   5.587  1.00 10.00      A   
ATOM   4536  OE1 GLU A 523     -32.122  12.353   5.014  1.00 10.00      A   
ATOM   4537  OE2 GLU A 523     -33.824  11.013   5.350  1.00 10.00      A   
ATOM   4538  C   GLU A 523     -33.797  15.825   7.585  1.00 10.00      A   
ATOM   4539  O   GLU A 523     -32.918  16.424   6.966  1.00 10.00      A   
ATOM   4540  N   VAL A 524     -33.759  15.635   8.896  1.00 10.00      A   
ATOM   4541  HN  VAL A 524     -34.501  15.158   9.331  1.00 10.00      A   
ATOM   4542  CA  VAL A 524     -32.645  16.096   9.711  1.00 10.00      A   
ATOM   4543  CB  VAL A 524     -33.075  17.198  10.707  1.00 10.00      A   
ATOM   4544  CG1 VAL A 524     -31.885  17.677  11.529  1.00 10.00      A   
ATOM   4545  CG2 VAL A 524     -33.718  18.367   9.975  1.00 10.00      A   
ATOM   4546  C   VAL A 524     -32.073  14.909  10.482  1.00 10.00      A   
ATOM   4547  O   VAL A 524     -32.768  14.297  11.294  1.00 10.00      A   
ATOM   4548  N   THR A 525     -30.825  14.565  10.209  1.00 10.00      A   
ATOM   4549  HN  THR A 525     -30.314  15.079   9.541  1.00 10.00      A   
ATOM   4550  CA  THR A 525     -30.190  13.440  10.879  1.00 10.00      A   
ATOM   4551  CB  THR A 525     -29.901  12.298   9.885  1.00 10.00      A   
ATOM   4552  OG1 THR A 525     -31.028  12.145   9.010  1.00 10.00      A   
ATOM   4553  HG1 THR A 525     -31.476  12.991   8.926  1.00 10.00      A   
ATOM   4554  CG2 THR A 525     -29.658  10.988  10.620  1.00 10.00      A   
ATOM   4555  C   THR A 525     -28.900  13.849  11.593  1.00 10.00      A   
ATOM   4556  O   THR A 525     -27.808  13.757  11.028  1.00 10.00      A   
ATOM   4557  N   PRO A 526     -29.015  14.358  12.828  1.00 10.00      A   
ATOM   4558  CA  PRO A 526     -27.867  14.748  13.635  1.00 10.00      A   
ATOM   4559  CB  PRO A 526     -28.447  15.789  14.609  1.00 10.00      A   
ATOM   4560  CG  PRO A 526     -29.920  15.851  14.336  1.00 10.00      A   
ATOM   4561  CD  PRO A 526     -30.267  14.632  13.532  1.00 10.00      A   
ATOM   4562  C   PRO A 526     -27.333  13.548  14.415  1.00 10.00      A   
ATOM   4563  O   PRO A 526     -28.100  12.670  14.823  1.00 10.00      A   
ATOM   4564  N   GLY A 527     -26.025  13.504  14.614  1.00 10.00      A   
ATOM   4565  HN  GLY A 527     -25.456  14.228  14.269  1.00 10.00      A   
ATOM   4566  CA  GLY A 527     -25.430  12.404  15.342  1.00 10.00      A   
ATOM   4567  C   GLY A 527     -24.093  12.778  15.939  1.00 10.00      A   
ATOM   4568  O   GLY A 527     -23.421  13.681  15.442  1.00 10.00      A   
ATOM   4569  N   VAL A 528     -23.711  12.093  17.007  1.00 10.00      A   
ATOM   4570  HN  VAL A 528     -24.302  11.387  17.358  1.00 10.00      A   
ATOM   4571  CA  VAL A 528     -22.444  12.354  17.674  1.00 10.00      A   
ATOM   4572  CB  VAL A 528     -22.624  13.099  19.016  1.00 10.00      A   
ATOM   4573  CG1 VAL A 528     -22.757  14.597  18.783  1.00 10.00      A   
ATOM   4574  CG2 VAL A 528     -23.824  12.564  19.787  1.00 10.00      A   
ATOM   4575  C   VAL A 528     -21.664  11.065  17.907  1.00 10.00      A   
ATOM   4576  O   VAL A 528     -22.216  10.060  18.360  1.00 10.00      A   
ATOM   4577  N   ARG A 529     -20.386  11.096  17.568  1.00 10.00      A   
ATOM   4578  HN  ARG A 529     -20.017  11.920  17.176  1.00 10.00      A   
ATOM   4579  CA  ARG A 529     -19.511   9.950  17.744  1.00 10.00      A   
ATOM   4580  CB  ARG A 529     -18.919   9.528  16.394  1.00 10.00      A   
ATOM   4581  CG  ARG A 529     -17.873   8.424  16.473  1.00 10.00      A   
ATOM   4582  CD  ARG A 529     -18.488   7.093  16.876  1.00 10.00      A   
ATOM   4583  NE  ARG A 529     -17.516   6.003  16.823  1.00 10.00      A   
ATOM   4584  HE  ARG A 529     -16.580   6.246  16.631  1.00 10.00      A   
ATOM   4585  CZ  ARG A 529     -17.815   4.715  17.001  1.00 10.00      A   
ATOM   4586  NH1 ARG A 529     -19.068   4.346  17.248  1.00 10.00      A   
ATOM   4587 HH11 ARG A 529     -19.795   5.028  17.293  1.00 10.00      A   
ATOM   4588 HH12 ARG A 529     -19.291   3.373  17.381  1.00 10.00      A   
ATOM   4589  NH2 ARG A 529     -16.858   3.798  16.925  1.00 10.00      A   
ATOM   4590 HH21 ARG A 529     -15.913   4.070  16.724  1.00 10.00      A   
ATOM   4591 HH22 ARG A 529     -17.076   2.817  17.069  1.00 10.00      A   
ATOM   4592  C   ARG A 529     -18.396  10.296  18.724  1.00 10.00      A   
ATOM   4593  O   ARG A 529     -17.520  11.106  18.422  1.00 10.00      A   
ATOM   4594  N   VAL A 530     -18.437   9.689  19.897  1.00 10.00      A   
ATOM   4595  HN  VAL A 530     -19.154   9.043  20.080  1.00 10.00      A   
ATOM   4596  CA  VAL A 530     -17.430   9.939  20.919  1.00 10.00      A   
ATOM   4597  CB  VAL A 530     -18.049   9.967  22.336  1.00 10.00      A   
ATOM   4598  CG1 VAL A 530     -17.030  10.439  23.365  1.00 10.00      A   
ATOM   4599  CG2 VAL A 530     -19.290  10.847  22.369  1.00 10.00      A   
ATOM   4600  C   VAL A 530     -16.346   8.867  20.859  1.00 10.00      A   
ATOM   4601  O   VAL A 530     -16.646   7.672  20.815  1.00 10.00      A   
ATOM   4602  N   SER A 531     -15.094   9.295  20.826  1.00 10.00      A   
ATOM   4603  HN  SER A 531     -14.915  10.264  20.838  1.00 10.00      A   
ATOM   4604  CA  SER A 531     -13.972   8.370  20.770  1.00 10.00      A   
ATOM   4605  CB  SER A 531     -13.421   8.291  19.345  1.00 10.00      A   
ATOM   4606  OG  SER A 531     -14.468   8.024  18.421  1.00 10.00      A   
ATOM   4607  HG  SER A 531     -15.313   8.072  18.881  1.00 10.00      A   
ATOM   4608  C   SER A 531     -12.877   8.778  21.755  1.00 10.00      A   
ATOM   4609  O   SER A 531     -12.527   9.957  21.860  1.00 10.00      A   
ATOM   4610  N   TYR A 532     -12.363   7.796  22.483  1.00 10.00      A   
ATOM   4611  HN  TYR A 532     -12.699   6.880  22.355  1.00 10.00      A   
ATOM   4612  CA  TYR A 532     -11.314   8.022  23.465  1.00 10.00      A   
ATOM   4613  CB  TYR A 532     -11.909   7.952  24.875  1.00 10.00      A   
ATOM   4614  CG  TYR A 532     -10.909   8.133  25.994  1.00 10.00      A   
ATOM   4615  CD1 TYR A 532     -10.291   9.360  26.214  1.00 10.00      A   
ATOM   4616  CD2 TYR A 532     -10.592   7.080  26.840  1.00 10.00      A   
ATOM   4617  CE1 TYR A 532      -9.389   9.529  27.246  1.00 10.00      A   
ATOM   4618  CE2 TYR A 532      -9.690   7.241  27.871  1.00 10.00      A   
ATOM   4619  CZ  TYR A 532      -9.092   8.466  28.069  1.00 10.00      A   
ATOM   4620  OH  TYR A 532      -8.201   8.632  29.104  1.00 10.00      A   
ATOM   4621  HH  TYR A 532      -7.633   7.848  29.163  1.00 10.00      A   
ATOM   4622  C   TYR A 532     -10.219   6.977  23.306  1.00 10.00      A   
ATOM   4623  O   TYR A 532     -10.478   5.776  23.404  1.00 10.00      A   
ATOM   4624  N   ASP A 533      -9.002   7.434  23.052  1.00 10.00      A   
ATOM   4625  HN  ASP A 533      -8.856   8.403  22.994  1.00 10.00      A   
ATOM   4626  CA  ASP A 533      -7.873   6.530  22.869  1.00 10.00      A   
ATOM   4627  CB  ASP A 533      -7.030   6.938  21.658  1.00 10.00      A   
ATOM   4628  CG  ASP A 533      -5.784   7.721  22.013  1.00 10.00      A   
ATOM   4629  OD1 ASP A 533      -5.896   8.913  22.361  1.00 10.00      A   
ATOM   4630  OD2 ASP A 533      -4.681   7.150  21.920  1.00 10.00      A   
ATOM   4631  C   ASP A 533      -7.035   6.421  24.143  1.00 10.00      A   
ATOM   4632  O   ASP A 533      -7.038   7.328  24.978  1.00 10.00      A   
ATOM   4633  N   ASP A 534      -6.323   5.307  24.287  1.00 10.00      A   
ATOM   4634  HN  ASP A 534      -6.349   4.630  23.576  1.00 10.00      A   
ATOM   4635  CA  ASP A 534      -5.509   5.056  25.481  1.00 10.00      A   
ATOM   4636  CB  ASP A 534      -5.716   3.611  25.952  1.00 10.00      A   
ATOM   4637  CG  ASP A 534      -5.143   3.317  27.327  1.00 10.00      A   
ATOM   4638  OD1 ASP A 534      -4.660   2.181  27.541  1.00 10.00      A   
ATOM   4639  OD2 ASP A 534      -5.176   4.211  28.205  1.00 10.00      A   
ATOM   4640  C   ASP A 534      -4.021   5.334  25.250  1.00 10.00      A   
ATOM   4641  O   ASP A 534      -3.207   5.229  26.170  1.00 10.00      A   
ATOM   4642  N   PHE A 535      -3.660   5.700  24.028  1.00 10.00      A   
ATOM   4643  HN  PHE A 535      -4.343   5.804  23.329  1.00 10.00      A   
ATOM   4644  CA  PHE A 535      -2.266   5.984  23.711  1.00 10.00      A   
ATOM   4645  CB  PHE A 535      -1.932   5.578  22.272  1.00 10.00      A   
ATOM   4646  CG  PHE A 535      -0.523   5.897  21.866  1.00 10.00      A   
ATOM   4647  CD1 PHE A 535       0.548   5.289  22.499  1.00 10.00      A   
ATOM   4648  CD2 PHE A 535      -0.268   6.809  20.858  1.00 10.00      A   
ATOM   4649  CE1 PHE A 535       1.846   5.584  22.132  1.00 10.00      A   
ATOM   4650  CE2 PHE A 535       1.028   7.109  20.484  1.00 10.00      A   
ATOM   4651  CZ  PHE A 535       2.087   6.496  21.123  1.00 10.00      A   
ATOM   4652  C   PHE A 535      -1.945   7.458  23.937  1.00 10.00      A   
ATOM   4653  O   PHE A 535      -1.022   7.804  24.680  1.00 10.00      A   
ATOM   4654  N   LEU A 536      -2.711   8.325  23.296  1.00 10.00      A   
ATOM   4655  HN  LEU A 536      -3.446   7.989  22.723  1.00 10.00      A   
ATOM   4656  CA  LEU A 536      -2.509   9.758  23.426  1.00 10.00      A   
ATOM   4657  CB  LEU A 536      -2.731  10.460  22.083  1.00 10.00      A   
ATOM   4658  CG  LEU A 536      -1.693  10.198  20.990  1.00 10.00      A   
ATOM   4659  CD1 LEU A 536      -2.104  10.876  19.692  1.00 10.00      A   
ATOM   4660  CD2 LEU A 536      -0.315  10.672  21.427  1.00 10.00      A   
ATOM   4661  C   LEU A 536      -3.459  10.330  24.463  1.00 10.00      A   
ATOM   4662  O   LEU A 536      -3.290  11.464  24.912  1.00 10.00      A   
ATOM   4663  N   GLU A 537      -4.460   9.532  24.835  1.00 10.00      A   
ATOM   4664  HN  GLU A 537      -4.535   8.647  24.422  1.00 10.00      A   
ATOM   4665  CA  GLU A 537      -5.468   9.937  25.812  1.00 10.00      A   
ATOM   4666  CB  GLU A 537      -4.845  10.292  27.165  1.00 10.00      A   
ATOM   4667  CG  GLU A 537      -3.981   9.197  27.767  1.00 10.00      A   
ATOM   4668  CD  GLU A 537      -3.700   9.442  29.231  1.00 10.00      A   
ATOM   4669  OE1 GLU A 537      -2.812  10.263  29.546  1.00 10.00      A   
ATOM   4670  OE2 GLU A 537      -4.380   8.828  30.077  1.00 10.00      A   
ATOM   4671  C   GLU A 537      -6.276  11.108  25.269  1.00 10.00      A   
ATOM   4672  O   GLU A 537      -6.626  12.040  26.000  1.00 10.00      A   
ATOM   4673  N   ASN A 538      -6.558  11.052  23.979  1.00 10.00      A   
ATOM   4674  HN  ASN A 538      -6.250  10.269  23.456  1.00 10.00      A   
ATOM   4675  CA  ASN A 538      -7.309  12.099  23.309  1.00 10.00      A   
ATOM   4676  CB  ASN A 538      -6.804  12.286  21.869  1.00 10.00      A   
ATOM   4677  CG  ASN A 538      -5.575  13.179  21.768  1.00 10.00      A   
ATOM   4678  OD1 ASN A 538      -4.858  13.392  22.747  1.00 10.00      A   
ATOM   4679  ND2 ASN A 538      -5.323  13.716  20.579  1.00 10.00      A   
ATOM   4680 HD21 ASN A 538      -5.939  13.511  19.836  1.00 10.00      A   
ATOM   4681 HD22 ASN A 538      -4.527  14.283  20.485  1.00 10.00      A   
ATOM   4682  C   ASN A 538      -8.799  11.784  23.301  1.00 10.00      A   
ATOM   4683  O   ASN A 538      -9.217  10.711  22.863  1.00 10.00      A   
ATOM   4684  N   LEU A 539      -9.591  12.712  23.812  1.00 10.00      A   
ATOM   4685  HN  LEU A 539      -9.194  13.534  24.168  1.00 10.00      A   
ATOM   4686  CA  LEU A 539     -11.036  12.553  23.844  1.00 10.00      A   
ATOM   4687  CB  LEU A 539     -11.592  12.886  25.230  1.00 10.00      A   
ATOM   4688  CG  LEU A 539     -13.117  12.825  25.375  1.00 10.00      A   
ATOM   4689  CD1 LEU A 539     -13.606  11.384  25.387  1.00 10.00      A   
ATOM   4690  CD2 LEU A 539     -13.568  13.562  26.626  1.00 10.00      A   
ATOM   4691  C   LEU A 539     -11.651  13.474  22.803  1.00 10.00      A   
ATOM   4692  O   LEU A 539     -11.624  14.696  22.950  1.00 10.00      A   
ATOM   4693  N   ASN A 540     -12.196  12.897  21.750  1.00 10.00      A   
ATOM   4694  HN  ASN A 540     -12.220  11.915  21.692  1.00 10.00      A   
ATOM   4695  CA  ASN A 540     -12.778  13.695  20.685  1.00 10.00      A   
ATOM   4696  CB  ASN A 540     -11.977  13.550  19.389  1.00 10.00      A   
ATOM   4697  CG  ASN A 540     -10.617  14.213  19.461  1.00 10.00      A   
ATOM   4698  OD1 ASN A 540      -9.612  13.567  19.756  1.00 10.00      A   
ATOM   4699  ND2 ASN A 540     -10.579  15.509  19.203  1.00 10.00      A   
ATOM   4700 HD21 ASN A 540     -11.421  15.963  18.988  1.00 10.00      A   
ATOM   4701 HD22 ASN A 540      -9.710  15.966  19.235  1.00 10.00      A   
ATOM   4702  C   ASN A 540     -14.228  13.345  20.431  1.00 10.00      A   
ATOM   4703  O   ASN A 540     -14.645  12.195  20.595  1.00 10.00      A   
ATOM   4704  N   ILE A 541     -14.991  14.352  20.035  1.00 10.00      A   
ATOM   4705  HN  ILE A 541     -14.590  15.244  19.936  1.00 10.00      A   
ATOM   4706  CA  ILE A 541     -16.398  14.180  19.728  1.00 10.00      A   
ATOM   4707  CB  ILE A 541     -17.307  15.032  20.649  1.00 10.00      A   
ATOM   4708  CG1 ILE A 541     -17.071  14.688  22.125  1.00 10.00      A   
ATOM   4709  CG2 ILE A 541     -18.772  14.830  20.288  1.00 10.00      A   
ATOM   4710  CD1 ILE A 541     -16.081  15.599  22.822  1.00 10.00      A   
ATOM   4711  C   ILE A 541     -16.627  14.578  18.276  1.00 10.00      A   
ATOM   4712  O   ILE A 541     -16.518  15.752  17.921  1.00 10.00      A   
ATOM   4713  N   ALA A 542     -16.906  13.595  17.439  1.00 10.00      A   
ATOM   4714  HN  ALA A 542     -16.969  12.676  17.784  1.00 10.00      A   
ATOM   4715  CA  ALA A 542     -17.134  13.838  16.025  1.00 10.00      A   
ATOM   4716  CB  ALA A 542     -16.574  12.692  15.197  1.00 10.00      A   
ATOM   4717  C   ALA A 542     -18.618  14.026  15.744  1.00 10.00      A   
ATOM   4718  O   ALA A 542     -19.396  13.073  15.805  1.00 10.00      A   
ATOM   4719  N   PRO A 543     -19.033  15.263  15.450  1.00 10.00      A   
ATOM   4720  CA  PRO A 543     -20.423  15.574  15.161  1.00 10.00      A   
ATOM   4721  CB  PRO A 543     -20.505  17.067  15.474  1.00 10.00      A   
ATOM   4722  CG  PRO A 543     -19.150  17.590  15.142  1.00 10.00      A   
ATOM   4723  CD  PRO A 543     -18.179  16.463  15.389  1.00 10.00      A   
ATOM   4724  C   PRO A 543     -20.778  15.319  13.698  1.00 10.00      A   
ATOM   4725  O   PRO A 543     -19.969  15.535  12.790  1.00 10.00      A   
ATOM   4726  N   ARG A 544     -21.981  14.824  13.487  1.00 10.00      A   
ATOM   4727  HN  ARG A 544     -22.561  14.637  14.262  1.00 10.00      A   
ATOM   4728  CA  ARG A 544     -22.487  14.547  12.154  1.00 10.00      A   
ATOM   4729  CB  ARG A 544     -22.695  13.041  11.960  1.00 10.00      A   
ATOM   4730  CG  ARG A 544     -21.490  12.182  12.324  1.00 10.00      A   
ATOM   4731  CD  ARG A 544     -20.354  12.335  11.319  1.00 10.00      A   
ATOM   4732  NE  ARG A 544     -19.091  11.802  11.841  1.00 10.00      A   
ATOM   4733  HE  ARG A 544     -18.501  12.431  12.316  1.00 10.00      A   
ATOM   4734  CZ  ARG A 544     -18.700  10.532  11.698  1.00 10.00      A   
ATOM   4735  NH1 ARG A 544     -19.467   9.666  11.049  1.00 10.00      A   
ATOM   4736 HH11 ARG A 544     -20.341   9.961  10.651  1.00 10.00      A   
ATOM   4737 HH12 ARG A 544     -19.178   8.707  10.950  1.00 10.00      A   
ATOM   4738  NH2 ARG A 544     -17.542  10.125  12.206  1.00 10.00      A   
ATOM   4739 HH21 ARG A 544     -17.255   9.166  12.099  1.00 10.00      A   
ATOM   4740 HH22 ARG A 544     -16.950  10.767  12.696  1.00 10.00      A   
ATOM   4741  C   ARG A 544     -23.807  15.289  11.990  1.00 10.00      A   
ATOM   4742  O   ARG A 544     -24.578  15.400  12.949  1.00 10.00      A   
ATOM   4743  N   PHE A 545     -24.067  15.803  10.800  1.00 10.00      A   
ATOM   4744  HN  PHE A 545     -23.426  15.668  10.064  1.00 10.00      A   
ATOM   4745  CA  PHE A 545     -25.288  16.552  10.553  1.00 10.00      A   
ATOM   4746  CB  PHE A 545     -25.052  18.038  10.846  1.00 10.00      A   
ATOM   4747  CG  PHE A 545     -26.281  18.793  11.261  1.00 10.00      A   
ATOM   4748  CD1 PHE A 545     -26.716  19.887  10.532  1.00 10.00      A   
ATOM   4749  CD2 PHE A 545     -26.997  18.414  12.384  1.00 10.00      A   
ATOM   4750  CE1 PHE A 545     -27.842  20.589  10.916  1.00 10.00      A   
ATOM   4751  CE2 PHE A 545     -28.124  19.110  12.772  1.00 10.00      A   
ATOM   4752  CZ  PHE A 545     -28.548  20.200  12.037  1.00 10.00      A   
ATOM   4753  C   PHE A 545     -25.759  16.365   9.116  1.00 10.00      A   
ATOM   4754  O   PHE A 545     -25.357  17.103   8.219  1.00 10.00      A   
ATOM   4755  N   SER A 546     -26.596  15.362   8.905  1.00 10.00      A   
ATOM   4756  HN  SER A 546     -26.867  14.797   9.662  1.00 10.00      A   
ATOM   4757  CA  SER A 546     -27.131  15.070   7.585  1.00 10.00      A   
ATOM   4758  CB  SER A 546     -27.304  13.558   7.432  1.00 10.00      A   
ATOM   4759  OG  SER A 546     -26.131  12.875   7.856  1.00 10.00      A   
ATOM   4760  HG  SER A 546     -25.359  13.267   7.422  1.00 10.00      A   
ATOM   4761  C   SER A 546     -28.469  15.787   7.392  1.00 10.00      A   
ATOM   4762  O   SER A 546     -29.301  15.810   8.303  1.00 10.00      A   
ATOM   4763  N   ALA A 547     -28.671  16.390   6.222  1.00 10.00      A   
ATOM   4764  HN  ALA A 547     -27.969  16.360   5.533  1.00 10.00      A   
ATOM   4765  CA  ALA A 547     -29.910  17.112   5.944  1.00 10.00      A   
ATOM   4766  CB  ALA A 547     -29.708  18.603   6.155  1.00 10.00      A   
ATOM   4767  C   ALA A 547     -30.439  16.851   4.538  1.00 10.00      A   
ATOM   4768  O   ALA A 547     -29.667  16.732   3.585  1.00 10.00      A   
ATOM   4769  N   SER A 548     -31.761  16.769   4.431  1.00 10.00      A   
ATOM   4770  HN  SER A 548     -32.308  16.863   5.245  1.00 10.00      A   
ATOM   4771  CA  SER A 548     -32.438  16.546   3.161  1.00 10.00      A   
ATOM   4772  CB  SER A 548     -32.868  15.085   3.032  1.00 10.00      A   
ATOM   4773  OG  SER A 548     -31.760  14.210   3.082  1.00 10.00      A   
ATOM   4774  HG  SER A 548     -31.900  13.553   3.784  1.00 10.00      A   
ATOM   4775  C   SER A 548     -33.676  17.431   3.077  1.00 10.00      A   
ATOM   4776  O   SER A 548     -34.318  17.709   4.094  1.00 10.00      A   
ATOM   4777  N   TYR A 549     -34.011  17.865   1.873  1.00 10.00      A   
ATOM   4778  HN  TYR A 549     -33.455  17.615   1.098  1.00 10.00      A   
ATOM   4779  CA  TYR A 549     -35.178  18.712   1.667  1.00 10.00      A   
ATOM   4780  CB  TYR A 549     -34.806  20.188   1.837  1.00 10.00      A   
ATOM   4781  CG  TYR A 549     -35.997  21.105   2.009  1.00 10.00      A   
ATOM   4782  CD1 TYR A 549     -36.629  21.231   3.239  1.00 10.00      A   
ATOM   4783  CD2 TYR A 549     -36.490  21.844   0.942  1.00 10.00      A   
ATOM   4784  CE1 TYR A 549     -37.717  22.065   3.400  1.00 10.00      A   
ATOM   4785  CE2 TYR A 549     -37.578  22.681   1.095  1.00 10.00      A   
ATOM   4786  CZ  TYR A 549     -38.186  22.788   2.325  1.00 10.00      A   
ATOM   4787  OH  TYR A 549     -39.273  23.617   2.481  1.00 10.00      A   
ATOM   4788  HH  TYR A 549     -39.092  24.251   3.186  1.00 10.00      A   
ATOM   4789  C   TYR A 549     -35.770  18.476   0.284  1.00 10.00      A   
ATOM   4790  O   TYR A 549     -35.072  18.597  -0.721  1.00 10.00      A   
ATOM   4791  N   ASP A 550     -37.048  18.128   0.234  1.00 10.00      A   
ATOM   4792  HN  ASP A 550     -37.561  18.053   1.066  1.00 10.00      A   
ATOM   4793  CA  ASP A 550     -37.712  17.886  -1.039  1.00 10.00      A   
ATOM   4794  CB  ASP A 550     -38.774  16.792  -0.915  1.00 10.00      A   
ATOM   4795  CG  ASP A 550     -39.121  16.169  -2.257  1.00 10.00      A   
ATOM   4796  OD1 ASP A 550     -39.432  16.922  -3.208  1.00 10.00      A   
ATOM   4797  OD2 ASP A 550     -39.095  14.921  -2.359  1.00 10.00      A   
ATOM   4798  C   ASP A 550     -38.333  19.179  -1.542  1.00 10.00      A   
ATOM   4799  O   ASP A 550     -38.937  19.926  -0.769  1.00 10.00      A   
ATOM   4800  N   VAL A 551     -38.182  19.440  -2.829  1.00 10.00      A   
ATOM   4801  HN  VAL A 551     -37.716  18.786  -3.398  1.00 10.00      A   
ATOM   4802  CA  VAL A 551     -38.705  20.656  -3.426  1.00 10.00      A   
ATOM   4803  CB  VAL A 551     -38.142  20.890  -4.844  1.00 10.00      A   
ATOM   4804  CG1 VAL A 551     -38.684  22.182  -5.439  1.00 10.00      A   
ATOM   4805  CG2 VAL A 551     -36.622  20.924  -4.807  1.00 10.00      A   
ATOM   4806  C   VAL A 551     -40.234  20.679  -3.451  1.00 10.00      A   
ATOM   4807  O   VAL A 551     -40.842  21.716  -3.184  1.00 10.00      A   
ATOM   4808  N   PHE A 552     -40.855  19.540  -3.744  1.00 10.00      A   
ATOM   4809  HN  PHE A 552     -40.324  18.727  -3.904  1.00 10.00      A   
ATOM   4810  CA  PHE A 552     -42.316  19.481  -3.811  1.00 10.00      A   
ATOM   4811  CB  PHE A 552     -42.831  19.988  -5.168  1.00 10.00      A   
ATOM   4812  CG  PHE A 552     -42.241  19.294  -6.366  1.00 10.00      A   
ATOM   4813  CD1 PHE A 552     -42.821  18.142  -6.875  1.00 10.00      A   
ATOM   4814  CD2 PHE A 552     -41.109  19.798  -6.986  1.00 10.00      A   
ATOM   4815  CE1 PHE A 552     -42.281  17.506  -7.978  1.00 10.00      A   
ATOM   4816  CE2 PHE A 552     -40.564  19.169  -8.087  1.00 10.00      A   
ATOM   4817  CZ  PHE A 552     -41.151  18.022  -8.583  1.00 10.00      A   
ATOM   4818  C   PHE A 552     -42.875  18.093  -3.515  1.00 10.00      A   
ATOM   4819  O   PHE A 552     -44.069  17.945  -3.243  1.00 10.00      A   
ATOM   4820  N   GLY A 553     -42.021  17.086  -3.556  1.00 10.00      A   
ATOM   4821  HN  GLY A 553     -41.072  17.258  -3.752  1.00 10.00      A   
ATOM   4822  CA  GLY A 553     -42.457  15.732  -3.304  1.00 10.00      A   
ATOM   4823  C   GLY A 553     -42.353  14.887  -4.553  1.00 10.00      A   
ATOM   4824  O   GLY A 553     -41.651  15.256  -5.500  1.00 10.00      A   
ATOM   4825  N   ASP A 554     -43.037  13.746  -4.550  1.00 10.00      A   
ATOM   4826  HN  ASP A 554     -43.562  13.514  -3.755  1.00 10.00      A   
ATOM   4827  CA  ASP A 554     -43.049  12.825  -5.693  1.00 10.00      A   
ATOM   4828  CB  ASP A 554     -43.684  13.483  -6.925  1.00 10.00      A   
ATOM   4829  CG  ASP A 554     -44.289  12.483  -7.891  1.00 10.00      A   
ATOM   4830  OD1 ASP A 554     -44.604  11.351  -7.466  1.00 10.00      A   
ATOM   4831  OD2 ASP A 554     -44.474  12.828  -9.080  1.00 10.00      A   
ATOM   4832  C   ASP A 554     -41.656  12.270  -6.020  1.00 10.00      A   
ATOM   4833  O   ASP A 554     -41.459  11.629  -7.054  1.00 10.00      A   
ATOM   4834  N   ARG A 555     -40.696  12.529  -5.127  1.00 10.00      A   
ATOM   4835  HN  ARG A 555     -40.926  13.054  -4.334  1.00 10.00      A   
ATOM   4836  CA  ARG A 555     -39.315  12.067  -5.285  1.00 10.00      A   
ATOM   4837  CB  ARG A 555     -39.213  10.551  -5.074  1.00 10.00      A   
ATOM   4838  CG  ARG A 555     -39.921  10.032  -3.832  1.00 10.00      A   
ATOM   4839  CD  ARG A 555     -39.324  10.611  -2.561  1.00 10.00      A   
ATOM   4840  NE  ARG A 555     -40.002  10.115  -1.363  1.00 10.00      A   
ATOM   4841  HE  ARG A 555     -40.689   9.421  -1.490  1.00 10.00      A   
ATOM   4842  CZ  ARG A 555     -39.735  10.539  -0.126  1.00 10.00      A   
ATOM   4843  NH1 ARG A 555     -38.808  11.467   0.077  1.00 10.00      A   
ATOM   4844 HH11 ARG A 555     -38.300  11.851  -0.699  1.00 10.00      A   
ATOM   4845 HH12 ARG A 555     -38.607  11.785   1.007  1.00 10.00      A   
ATOM   4846  NH2 ARG A 555     -40.396  10.034   0.907  1.00 10.00      A   
ATOM   4847 HH21 ARG A 555     -40.196  10.352   1.838  1.00 10.00      A   
ATOM   4848 HH22 ARG A 555     -41.095   9.330   0.763  1.00 10.00      A   
ATOM   4849  C   ARG A 555     -38.747  12.448  -6.648  1.00 10.00      A   
ATOM   4850  O   ARG A 555     -37.980  11.691  -7.246  1.00 10.00      A   
ATOM   4851  N   SER A 556     -39.123  13.623  -7.136  1.00 10.00      A   
ATOM   4852  HN  SER A 556     -39.731  14.190  -6.610  1.00 10.00      A   
ATOM   4853  CA  SER A 556     -38.659  14.085  -8.434  1.00 10.00      A   
ATOM   4854  CB  SER A 556     -39.818  14.701  -9.209  1.00 10.00      A   
ATOM   4855  OG  SER A 556     -40.983  13.904  -9.059  1.00 10.00      A   
ATOM   4856  HG  SER A 556     -40.858  13.284  -8.326  1.00 10.00      A   
ATOM   4857  C   SER A 556     -37.498  15.067  -8.311  1.00 10.00      A   
ATOM   4858  O   SER A 556     -36.612  15.103  -9.164  1.00 10.00      A   
ATOM   4859  N   THR A 557     -37.504  15.862  -7.255  1.00 10.00      A   
ATOM   4860  HN  THR A 557     -38.233  15.796  -6.605  1.00 10.00      A   
ATOM   4861  CA  THR A 557     -36.446  16.834  -7.034  1.00 10.00      A   
ATOM   4862  CB  THR A 557     -36.819  18.214  -7.611  1.00 10.00      A   
ATOM   4863  OG1 THR A 557     -37.406  18.049  -8.913  1.00 10.00      A   
ATOM   4864  HG1 THR A 557     -37.016  17.276  -9.346  1.00 10.00      A   
ATOM   4865  CG2 THR A 557     -35.578  19.082  -7.736  1.00 10.00      A   
ATOM   4866  C   THR A 557     -36.148  16.960  -5.544  1.00 10.00      A   
ATOM   4867  O   THR A 557     -36.896  17.592  -4.797  1.00 10.00      A   
ATOM   4868  N   ARG A 558     -35.056  16.351  -5.115  1.00 10.00      A   
ATOM   4869  HN  ARG A 558     -34.485  15.877  -5.758  1.00 10.00      A   
ATOM   4870  CA  ARG A 558     -34.680  16.376  -3.710  1.00 10.00      A   
ATOM   4871  CB  ARG A 558     -34.774  14.969  -3.110  1.00 10.00      A   
ATOM   4872  CG  ARG A 558     -34.006  13.908  -3.885  1.00 10.00      A   
ATOM   4873  CD  ARG A 558     -34.398  12.501  -3.459  1.00 10.00      A   
ATOM   4874  NE  ARG A 558     -33.592  11.486  -4.140  1.00 10.00      A   
ATOM   4875  HE  ARG A 558     -33.079  11.774  -4.928  1.00 10.00      A   
ATOM   4876  CZ  ARG A 558     -33.529  10.209  -3.768  1.00 10.00      A   
ATOM   4877  NH1 ARG A 558     -34.223   9.778  -2.720  1.00 10.00      A   
ATOM   4878 HH11 ARG A 558     -34.806  10.409  -2.205  1.00 10.00      A   
ATOM   4879 HH12 ARG A 558     -34.173   8.813  -2.441  1.00 10.00      A   
ATOM   4880  NH2 ARG A 558     -32.753   9.364  -4.436  1.00 10.00      A   
ATOM   4881 HH21 ARG A 558     -32.698   8.402  -4.159  1.00 10.00      A   
ATOM   4882 HH22 ARG A 558     -32.217   9.684  -5.224  1.00 10.00      A   
ATOM   4883  C   ARG A 558     -33.288  16.966  -3.493  1.00 10.00      A   
ATOM   4884  O   ARG A 558     -32.343  16.652  -4.222  1.00 10.00      A   
ATOM   4885  N   LEU A 559     -33.181  17.834  -2.498  1.00 10.00      A   
ATOM   4886  HN  LEU A 559     -33.983  18.058  -1.970  1.00 10.00      A   
ATOM   4887  CA  LEU A 559     -31.919  18.468  -2.148  1.00 10.00      A   
ATOM   4888  CB  LEU A 559     -32.157  19.937  -1.783  1.00 10.00      A   
ATOM   4889  CG  LEU A 559     -32.730  20.836  -2.882  1.00 10.00      A   
ATOM   4890  CD1 LEU A 559     -33.584  21.935  -2.270  1.00 10.00      A   
ATOM   4891  CD2 LEU A 559     -31.607  21.441  -3.710  1.00 10.00      A   
ATOM   4892  C   LEU A 559     -31.319  17.750  -0.947  1.00 10.00      A   
ATOM   4893  O   LEU A 559     -32.046  17.122  -0.169  1.00 10.00      A   
ATOM   4894  N   PHE A 560     -30.006  17.835  -0.795  1.00 10.00      A   
ATOM   4895  HN  PHE A 560     -29.475  18.349  -1.445  1.00 10.00      A   
ATOM   4896  CA  PHE A 560     -29.330  17.190   0.323  1.00 10.00      A   
ATOM   4897  CB  PHE A 560     -29.137  15.686   0.071  1.00 10.00      A   
ATOM   4898  CG  PHE A 560     -28.207  15.353  -1.065  1.00 10.00      A   
ATOM   4899  CD1 PHE A 560     -28.678  15.281  -2.365  1.00 10.00      A   
ATOM   4900  CD2 PHE A 560     -26.861  15.106  -0.833  1.00 10.00      A   
ATOM   4901  CE1 PHE A 560     -27.830  14.973  -3.412  1.00 10.00      A   
ATOM   4902  CE2 PHE A 560     -26.007  14.798  -1.874  1.00 10.00      A   
ATOM   4903  CZ  PHE A 560     -26.492  14.731  -3.166  1.00 10.00      A   
ATOM   4904  C   PHE A 560     -27.996  17.862   0.618  1.00 10.00      A   
ATOM   4905  O   PHE A 560     -27.431  18.543  -0.240  1.00 10.00      A   
ATOM   4906  N   GLY A 561     -27.511  17.674   1.834  1.00 10.00      A   
ATOM   4907  HN  GLY A 561     -28.029  17.143   2.481  1.00 10.00      A   
ATOM   4908  CA  GLY A 561     -26.247  18.253   2.235  1.00 10.00      A   
ATOM   4909  C   GLY A 561     -26.001  18.055   3.712  1.00 10.00      A   
ATOM   4910  O   GLY A 561     -26.556  17.128   4.313  1.00 10.00      A   
ATOM   4911  N   GLY A 562     -25.175  18.907   4.300  1.00 10.00      A   
ATOM   4912  HN  GLY A 562     -24.741  19.608   3.766  1.00 10.00      A   
ATOM   4913  CA  GLY A 562     -24.895  18.800   5.717  1.00 10.00      A   
ATOM   4914  C   GLY A 562     -23.472  19.173   6.077  1.00 10.00      A   
ATOM   4915  O   GLY A 562     -22.700  19.620   5.225  1.00 10.00      A   
ATOM   4916  N   ALA A 563     -23.135  18.993   7.347  1.00 10.00      A   
ATOM   4917  HN  ALA A 563     -23.802  18.620   7.966  1.00 10.00      A   
ATOM   4918  CA  ALA A 563     -21.806  19.302   7.852  1.00 10.00      A   
ATOM   4919  CB  ALA A 563     -21.816  20.631   8.590  1.00 10.00      A   
ATOM   4920  C   ALA A 563     -21.335  18.181   8.766  1.00 10.00      A   
ATOM   4921  O   ALA A 563     -21.824  18.030   9.887  1.00 10.00      A   
ATOM   4922  N   ASN A 564     -20.388  17.394   8.285  1.00 10.00      A   
ATOM   4923  HN  ASN A 564     -20.016  17.581   7.396  1.00 10.00      A   
ATOM   4924  CA  ASN A 564     -19.873  16.266   9.048  1.00 10.00      A   
ATOM   4925  CB  ASN A 564     -20.033  14.970   8.246  1.00 10.00      A   
ATOM   4926  CG  ASN A 564     -21.477  14.662   7.903  1.00 10.00      A   
ATOM   4927  OD1 ASN A 564     -22.365  14.750   8.753  1.00 10.00      A   
ATOM   4928  ND2 ASN A 564     -21.726  14.308   6.651  1.00 10.00      A   
ATOM   4929 HD21 ASN A 564     -20.970  14.259   6.017  1.00 10.00      A   
ATOM   4930 HD22 ASN A 564     -22.659  14.114   6.401  1.00 10.00      A   
ATOM   4931  C   ASN A 564     -18.412  16.456   9.421  1.00 10.00      A   
ATOM   4932  O   ASN A 564     -17.659  17.126   8.715  1.00 10.00      A   
ATOM   4933  N   ARG A 565     -18.024  15.875  10.546  1.00 10.00      A   
ATOM   4934  HN  ARG A 565     -18.686  15.387  11.085  1.00 10.00      A   
ATOM   4935  CA  ARG A 565     -16.651  15.950  11.017  1.00 10.00      A   
ATOM   4936  CB  ARG A 565     -16.565  16.800  12.284  1.00 10.00      A   
ATOM   4937  CG  ARG A 565     -15.156  17.234  12.646  1.00 10.00      A   
ATOM   4938  CD  ARG A 565     -15.001  18.738  12.509  1.00 10.00      A   
ATOM   4939  NE  ARG A 565     -14.636  19.364  13.778  1.00 10.00      A   
ATOM   4940  HE  ARG A 565     -14.644  18.793  14.580  1.00 10.00      A   
ATOM   4941  CZ  ARG A 565     -14.329  20.656  13.910  1.00 10.00      A   
ATOM   4942  NH1 ARG A 565     -14.319  21.452  12.844  1.00 10.00      A   
ATOM   4943 HH11 ARG A 565     -14.084  22.423  12.941  1.00 10.00      A   
ATOM   4944 HH12 ARG A 565     -14.560  21.088  11.933  1.00 10.00      A   
ATOM   4945  NH2 ARG A 565     -14.001  21.139  15.103  1.00 10.00      A   
ATOM   4946 HH21 ARG A 565     -13.759  22.111  15.204  1.00 10.00      A   
ATOM   4947 HH22 ARG A 565     -13.999  20.541  15.910  1.00 10.00      A   
ATOM   4948  C   ARG A 565     -16.127  14.545  11.285  1.00 10.00      A   
ATOM   4949  O   ARG A 565     -16.697  13.806  12.090  1.00 10.00      A   
ATOM   4950  N   TYR A 566     -15.062  14.173  10.592  1.00 10.00      A   
ATOM   4951  HN  TYR A 566     -14.658  14.805   9.957  1.00 10.00      A   
ATOM   4952  CA  TYR A 566     -14.474  12.849  10.748  1.00 10.00      A   
ATOM   4953  CB  TYR A 566     -14.326  12.169   9.384  1.00 10.00      A   
ATOM   4954  CG  TYR A 566     -15.605  12.122   8.574  1.00 10.00      A   
ATOM   4955  CD1 TYR A 566     -16.622  11.230   8.891  1.00 10.00      A   
ATOM   4956  CD2 TYR A 566     -15.794  12.967   7.488  1.00 10.00      A   
ATOM   4957  CE1 TYR A 566     -17.787  11.182   8.148  1.00 10.00      A   
ATOM   4958  CE2 TYR A 566     -16.955  12.927   6.743  1.00 10.00      A   
ATOM   4959  CZ  TYR A 566     -17.947  12.032   7.076  1.00 10.00      A   
ATOM   4960  OH  TYR A 566     -19.108  11.988   6.336  1.00 10.00      A   
ATOM   4961  HH  TYR A 566     -19.141  12.758   5.738  1.00 10.00      A   
ATOM   4962  C   TYR A 566     -13.117  12.939  11.439  1.00 10.00      A   
ATOM   4963  O   TYR A 566     -12.340  13.852  11.162  1.00 10.00      A   
ATOM   4964  N   TYR A 567     -12.848  11.996  12.338  1.00 10.00      A   
ATOM   4965  HN  TYR A 567     -13.515  11.297  12.511  1.00 10.00      A   
ATOM   4966  CA  TYR A 567     -11.586  11.961  13.071  1.00 10.00      A   
ATOM   4967  CB  TYR A 567     -11.827  12.138  14.572  1.00 10.00      A   
ATOM   4968  CG  TYR A 567     -12.028  13.574  15.001  1.00 10.00      A   
ATOM   4969  CD1 TYR A 567     -13.278  14.174  14.930  1.00 10.00      A   
ATOM   4970  CD2 TYR A 567     -10.967  14.329  15.482  1.00 10.00      A   
ATOM   4971  CE1 TYR A 567     -13.463  15.486  15.321  1.00 10.00      A   
ATOM   4972  CE2 TYR A 567     -11.143  15.642  15.877  1.00 10.00      A   
ATOM   4973  CZ  TYR A 567     -12.394  16.216  15.795  1.00 10.00      A   
ATOM   4974  OH  TYR A 567     -12.578  17.524  16.185  1.00 10.00      A   
ATOM   4975  HH  TYR A 567     -13.422  17.606  16.650  1.00 10.00      A   
ATOM   4976  C   TYR A 567     -10.852  10.650  12.819  1.00 10.00      A   
ATOM   4977  O   TYR A 567     -11.473   9.583  12.774  1.00 10.00      A   
ATOM   4978  N   ALA A 568      -9.535  10.735  12.672  1.00 10.00      A   
ATOM   4979  HN  ALA A 568      -9.105  11.618  12.734  1.00 10.00      A   
ATOM   4980  CA  ALA A 568      -8.706   9.559  12.420  1.00 10.00      A   
ATOM   4981  CB  ALA A 568      -7.378   9.971  11.811  1.00 10.00      A   
ATOM   4982  C   ALA A 568      -8.483   8.735  13.691  1.00 10.00      A   
ATOM   4983  O   ALA A 568      -9.049   9.033  14.746  1.00 10.00      A   
ATOM   4984  N   GLY A 569      -7.650   7.702  13.582  1.00 10.00      A   
ATOM   4985  HN  GLY A 569      -7.215   7.521  12.722  1.00 10.00      A   
ATOM   4986  CA  GLY A 569      -7.375   6.845  14.720  1.00 10.00      A   
ATOM   4987  C   GLY A 569      -5.938   6.926  15.203  1.00 10.00      A   
ATOM   4988  O   GLY A 569      -5.312   7.988  15.147  1.00 10.00      A   
ATOM   4989  N   ASN A 570      -5.415   5.798  15.668  1.00 10.00      A   
ATOM   4990  HN  ASN A 570      -5.963   4.982  15.657  1.00 10.00      A   
ATOM   4991  CA  ASN A 570      -4.053   5.723  16.186  1.00 10.00      A   
ATOM   4992  CB  ASN A 570      -3.994   4.817  17.426  1.00 10.00      A   
ATOM   4993  CG  ASN A 570      -4.649   5.422  18.656  1.00 10.00      A   
ATOM   4994  OD1 ASN A 570      -5.819   5.168  18.944  1.00 10.00      A   
ATOM   4995  ND2 ASN A 570      -3.896   6.224  19.394  1.00 10.00      A   
ATOM   4996 HD21 ASN A 570      -2.975   6.385  19.109  1.00 10.00      A   
ATOM   4997 HD22 ASN A 570      -4.294   6.619  20.208  1.00 10.00      A   
ATOM   4998  C   ASN A 570      -3.084   5.196  15.133  1.00 10.00      A   
ATOM   4999  O   ASN A 570      -3.457   4.399  14.274  1.00 10.00      A   
ATOM   5000  N   ILE A 571      -1.838   5.650  15.215  1.00 10.00      A   
ATOM   5001  HN  ILE A 571      -1.614   6.286  15.924  1.00 10.00      A   
ATOM   5002  CA  ILE A 571      -0.790   5.227  14.289  1.00 10.00      A   
ATOM   5003  CB  ILE A 571       0.014   6.430  13.746  1.00 10.00      A   
ATOM   5004  CG1 ILE A 571      -0.920   7.450  13.083  1.00 10.00      A   
ATOM   5005  CG2 ILE A 571       1.085   5.970  12.763  1.00 10.00      A   
ATOM   5006  CD1 ILE A 571      -1.685   6.906  11.894  1.00 10.00      A   
ATOM   5007  C   ILE A 571       0.156   4.257  14.997  1.00 10.00      A   
ATOM   5008  O   ILE A 571       0.378   3.144  14.528  1.00 10.00      A   
ATOM   5009  N   LEU A 572       0.723   4.709  16.121  1.00 10.00      A   
ATOM   5010  HN  LEU A 572       0.520   5.623  16.413  1.00 10.00      A   
ATOM   5011  CA  LEU A 572       1.624   3.893  16.950  1.00 10.00      A   
ATOM   5012  CB  LEU A 572       0.917   2.613  17.410  1.00 10.00      A   
ATOM   5013  CG  LEU A 572       1.454   1.945  18.674  1.00 10.00      A   
ATOM   5014  CD1 LEU A 572       1.215   2.829  19.886  1.00 10.00      A   
ATOM   5015  CD2 LEU A 572       0.795   0.593  18.867  1.00 10.00      A   
ATOM   5016  C   LEU A 572       2.969   3.562  16.284  1.00 10.00      A   
ATOM   5017  O   LEU A 572       3.834   2.939  16.905  1.00 10.00      A   
ATOM   5018  N   ALA A 573       3.156   3.996  15.043  1.00 10.00      A   
ATOM   5019  HN  ALA A 573       2.435   4.488  14.599  1.00 10.00      A   
ATOM   5020  CA  ALA A 573       4.393   3.727  14.305  1.00 10.00      A   
ATOM   5021  CB  ALA A 573       4.302   4.274  12.889  1.00 10.00      A   
ATOM   5022  C   ALA A 573       5.640   4.281  14.996  1.00 10.00      A   
ATOM   5023  O   ALA A 573       6.737   3.758  14.818  1.00 10.00      A   
ATOM   5024  N   TYR A 574       5.473   5.328  15.793  1.00 10.00      A   
ATOM   5025  HN  TYR A 574       4.572   5.683  15.941  1.00 10.00      A   
ATOM   5026  CA  TYR A 574       6.605   5.945  16.471  1.00 10.00      A   
ATOM   5027  CB  TYR A 574       6.400   7.452  16.643  1.00 10.00      A   
ATOM   5028  CG  TYR A 574       6.646   8.223  15.367  1.00 10.00      A   
ATOM   5029  CD1 TYR A 574       5.869   7.998  14.237  1.00 10.00      A   
ATOM   5030  CD2 TYR A 574       7.668   9.157  15.282  1.00 10.00      A   
ATOM   5031  CE1 TYR A 574       6.105   8.677  13.061  1.00 10.00      A   
ATOM   5032  CE2 TYR A 574       7.907   9.848  14.111  1.00 10.00      A   
ATOM   5033  CZ  TYR A 574       7.123   9.602  13.004  1.00 10.00      A   
ATOM   5034  OH  TYR A 574       7.370  10.272  11.834  1.00 10.00      A   
ATOM   5035  HH  TYR A 574       6.535  10.477  11.391  1.00 10.00      A   
ATOM   5036  C   TYR A 574       6.941   5.262  17.791  1.00 10.00      A   
ATOM   5037  O   TYR A 574       8.092   5.275  18.222  1.00 10.00      A   
ATOM   5038  N   LYS A 575       5.947   4.654  18.423  1.00 10.00      A   
ATOM   5039  HN  LYS A 575       5.045   4.671  18.034  1.00 10.00      A   
ATOM   5040  CA  LYS A 575       6.173   3.962  19.686  1.00 10.00      A   
ATOM   5041  CB  LYS A 575       4.842   3.635  20.372  1.00 10.00      A   
ATOM   5042  CG  LYS A 575       4.821   3.890  21.876  1.00 10.00      A   
ATOM   5043  CD  LYS A 575       5.822   3.016  22.614  1.00 10.00      A   
ATOM   5044  CE  LYS A 575       5.772   3.256  24.115  1.00 10.00      A   
ATOM   5045  NZ  LYS A 575       6.977   2.713  24.798  1.00 10.00      A   
ATOM   5046  HZ1 LYS A 575       7.826   3.237  24.496  1.00 10.00      A   
ATOM   5047  HZ2 LYS A 575       7.103   1.707  24.567  1.00 10.00      A   
ATOM   5048  HZ3 LYS A 575       6.878   2.806  25.828  1.00 10.00      A   
ATOM   5049  C   LYS A 575       6.964   2.683  19.433  1.00 10.00      A   
ATOM   5050  O   LYS A 575       7.864   2.330  20.195  1.00 10.00      A   
ATOM   5051  N   MET A 576       6.645   2.015  18.331  1.00 10.00      A   
ATOM   5052  HN  MET A 576       5.930   2.361  17.755  1.00 10.00      A   
ATOM   5053  CA  MET A 576       7.319   0.778  17.962  1.00 10.00      A   
ATOM   5054  CB  MET A 576       6.529   0.030  16.881  1.00 10.00      A   
ATOM   5055  CG  MET A 576       5.038  -0.101  17.162  1.00 10.00      A   
ATOM   5056  SD  MET A 576       4.680  -0.766  18.802  1.00 10.00      A   
ATOM   5057  CE  MET A 576       5.173  -2.476  18.597  1.00 10.00      A   
ATOM   5058  C   MET A 576       8.734   1.065  17.471  1.00 10.00      A   
ATOM   5059  O   MET A 576       9.549   0.158  17.316  1.00 10.00      A   
ATOM   5060  N   ARG A 577       9.016   2.340  17.237  1.00 10.00      A   
ATOM   5061  HN  ARG A 577       8.322   3.013  17.387  1.00 10.00      A   
ATOM   5062  CA  ARG A 577      10.322   2.770  16.765  1.00 10.00      A   
ATOM   5063  CB  ARG A 577      10.173   3.963  15.816  1.00 10.00      A   
ATOM   5064  CG  ARG A 577       9.938   3.597  14.357  1.00 10.00      A   
ATOM   5065  CD  ARG A 577       9.614   4.828  13.520  1.00 10.00      A   
ATOM   5066  NE  ARG A 577       9.876   4.612  12.096  1.00 10.00      A   
ATOM   5067  HE  ARG A 577      10.204   3.722  11.832  1.00 10.00      A   
ATOM   5068  CZ  ARG A 577       9.702   5.537  11.146  1.00 10.00      A   
ATOM   5069  NH1 ARG A 577       9.269   6.750  11.460  1.00 10.00      A   
ATOM   5070 HH11 ARG A 577       9.062   6.981  12.408  1.00 10.00      A   
ATOM   5071 HH12 ARG A 577       9.147   7.448  10.732  1.00 10.00      A   
ATOM   5072  NH2 ARG A 577       9.963   5.244   9.879  1.00 10.00      A   
ATOM   5073 HH21 ARG A 577       9.837   5.941   9.165  1.00 10.00      A   
ATOM   5074 HH22 ARG A 577      10.285   4.327   9.626  1.00 10.00      A   
ATOM   5075  C   ARG A 577      11.231   3.146  17.934  1.00 10.00      A   
ATOM   5076  O   ARG A 577      12.368   3.566  17.733  1.00 10.00      A   
ATOM   5077  N   GLN A 578      10.734   2.976  19.158  1.00 10.00      A   
ATOM   5078  HN  GLN A 578       9.824   2.622  19.258  1.00 10.00      A   
ATOM   5079  CA  GLN A 578      11.505   3.306  20.356  1.00 10.00      A   
ATOM   5080  CB  GLN A 578      10.571   3.600  21.531  1.00 10.00      A   
ATOM   5081  CG  GLN A 578       9.950   4.987  21.516  1.00 10.00      A   
ATOM   5082  CD  GLN A 578       9.289   5.338  22.835  1.00 10.00      A   
ATOM   5083  OE1 GLN A 578       8.805   4.462  23.555  1.00 10.00      A   
ATOM   5084  NE2 GLN A 578       9.272   6.617  23.169  1.00 10.00      A   
ATOM   5085 HE21 GLN A 578       9.686   7.264  22.557  1.00 10.00      A   
ATOM   5086 HE22 GLN A 578       8.848   6.867  24.017  1.00 10.00      A   
ATOM   5087  C   GLN A 578      12.479   2.189  20.738  1.00 10.00      A   
ATOM   5088  O   GLN A 578      12.754   1.969  21.921  1.00 10.00      A   
ATOM   5089  N   GLY A 579      13.005   1.496  19.738  1.00 10.00      A   
ATOM   5090  HN  GLY A 579      12.756   1.719  18.817  1.00 10.00      A   
ATOM   5091  CA  GLY A 579      13.939   0.419  19.994  1.00 10.00      A   
ATOM   5092  C   GLY A 579      14.685  -0.009  18.749  1.00 10.00      A   
ATOM   5093  O   GLY A 579      15.159  -1.143  18.657  1.00 10.00      A   
ATOM   5094  N   ILE A 580      14.792   0.901  17.794  1.00 10.00      A   
ATOM   5095  HN  ILE A 580      14.410   1.791  17.937  1.00 10.00      A   
ATOM   5096  CA  ILE A 580      15.482   0.624  16.545  1.00 10.00      A   
ATOM   5097  CB  ILE A 580      14.745   1.277  15.348  1.00 10.00      A   
ATOM   5098  CG1 ILE A 580      15.383   0.873  14.015  1.00 10.00      A   
ATOM   5099  CG2 ILE A 580      14.696   2.795  15.493  1.00 10.00      A   
ATOM   5100  CD1 ILE A 580      14.734   1.515  12.807  1.00 10.00      A   
ATOM   5101  C   ILE A 580      16.915   1.147  16.613  1.00 10.00      A   
ATOM   5102  O   ILE A 580      17.203   2.090  17.349  1.00 10.00      A   
ATOM   5103  N   GLY A 581      17.818   0.511  15.877  1.00 10.00      A   
ATOM   5104  HN  GLY A 581      17.541  -0.256  15.336  1.00 10.00      A   
ATOM   5105  CA  GLY A 581      19.197   0.953  15.858  1.00 10.00      A   
ATOM   5106  C   GLY A 581      20.090   0.230  16.848  1.00 10.00      A   
ATOM   5107  O   GLY A 581      21.311   0.253  16.703  1.00 10.00      A   
ATOM   5108  N   SER A 582      19.487  -0.398  17.853  1.00 10.00      A   
ATOM   5109  HN  SER A 582      18.510  -0.357  17.920  1.00 10.00      A   
ATOM   5110  CA  SER A 582      20.234  -1.132  18.869  1.00 10.00      A   
ATOM   5111  CB  SER A 582      19.260  -1.814  19.829  1.00 10.00      A   
ATOM   5112  OG  SER A 582      18.122  -0.997  20.058  1.00 10.00      A   
ATOM   5113  HG  SER A 582      17.901  -1.019  20.994  1.00 10.00      A   
ATOM   5114  C   SER A 582      21.154  -2.173  18.235  1.00 10.00      A   
ATOM   5115  O   SER A 582      20.692  -3.198  17.730  1.00 10.00      A   
ATOM   5116  N   ASN A 583      22.451  -1.891  18.247  1.00 10.00      A   
ATOM   5117  HN  ASN A 583      22.753  -1.047  18.650  1.00 10.00      A   
ATOM   5118  CA  ASN A 583      23.441  -2.791  17.675  1.00 10.00      A   
ATOM   5119  CB  ASN A 583      23.729  -2.420  16.212  1.00 10.00      A   
ATOM   5120  CG  ASN A 583      24.590  -1.176  16.064  1.00 10.00      A   
ATOM   5121  OD1 ASN A 583      25.813  -1.260  15.930  1.00 10.00      A   
ATOM   5122  ND2 ASN A 583      23.960  -0.011  16.094  1.00 10.00      A   
ATOM   5123 HD21 ASN A 583      22.980  -0.012  16.211  1.00 10.00      A   
ATOM   5124 HD22 ASN A 583      24.491   0.804  15.997  1.00 10.00      A   
ATOM   5125  C   ASN A 583      24.729  -2.744  18.481  1.00 10.00      A   
ATOM   5126  O   ASN A 583      25.074  -1.709  19.054  1.00 10.00      A   
ATOM   5127  N   ILE A 584      25.422  -3.867  18.543  1.00 10.00      A   
ATOM   5128  HN  ILE A 584      25.083  -4.668  18.084  1.00 10.00      A   
ATOM   5129  CA  ILE A 584      26.679  -3.947  19.264  1.00 10.00      A   
ATOM   5130  CB  ILE A 584      26.624  -4.960  20.429  1.00 10.00      A   
ATOM   5131  CG1 ILE A 584      25.677  -4.450  21.522  1.00 10.00      A   
ATOM   5132  CG2 ILE A 584      28.016  -5.214  20.998  1.00 10.00      A   
ATOM   5133  CD1 ILE A 584      25.683  -5.277  22.789  1.00 10.00      A   
ATOM   5134  C   ILE A 584      27.807  -4.306  18.306  1.00 10.00      A   
ATOM   5135  O   ILE A 584      27.769  -5.346  17.642  1.00 10.00      A   
ATOM   5136  N   GLN A 585      28.787  -3.426  18.219  1.00 10.00      A   
ATOM   5137  HN  GLN A 585      28.744  -2.606  18.765  1.00 10.00      A   
ATOM   5138  CA  GLN A 585      29.929  -3.636  17.351  1.00 10.00      A   
ATOM   5139  CB  GLN A 585      30.394  -2.313  16.746  1.00 10.00      A   
ATOM   5140  CG  GLN A 585      31.523  -2.467  15.743  1.00 10.00      A   
ATOM   5141  CD  GLN A 585      32.054  -1.141  15.242  1.00 10.00      A   
ATOM   5142  OE1 GLN A 585      32.071  -0.143  15.963  1.00 10.00      A   
ATOM   5143  NE2 GLN A 585      32.472  -1.119  13.989  1.00 10.00      A   
ATOM   5144 HE21 GLN A 585      32.405  -1.946  13.465  1.00 10.00      A   
ATOM   5145 HE22 GLN A 585      32.860  -0.282  13.635  1.00 10.00      A   
ATOM   5146  C   GLN A 585      31.067  -4.276  18.130  1.00 10.00      A   
ATOM   5147  O   GLN A 585      31.683  -3.641  18.988  1.00 10.00      A   
ATOM   5148  N   GLU A 586      31.327  -5.534  17.838  1.00 10.00      A   
ATOM   5149  HN  GLU A 586      30.788  -5.989  17.150  1.00 10.00      A   
ATOM   5150  CA  GLU A 586      32.390  -6.266  18.499  1.00 10.00      A   
ATOM   5151  CB  GLU A 586      31.976  -7.718  18.703  1.00 10.00      A   
ATOM   5152  CG  GLU A 586      30.689  -7.889  19.491  1.00 10.00      A   
ATOM   5153  CD  GLU A 586      30.025  -9.218  19.214  1.00 10.00      A   
ATOM   5154  OE1 GLU A 586      29.463  -9.389  18.116  1.00 10.00      A   
ATOM   5155  OE2 GLU A 586      30.061 -10.105  20.094  1.00 10.00      A   
ATOM   5156  C   GLU A 586      33.658  -6.192  17.663  1.00 10.00      A   
ATOM   5157  O   GLU A 586      33.623  -6.412  16.452  1.00 10.00      A   
ATOM   5158  N   SER A 587      34.770  -5.867  18.303  1.00 10.00      A   
ATOM   5159  HN  SER A 587      34.736  -5.691  19.267  1.00 10.00      A   
ATOM   5160  CA  SER A 587      36.041  -5.754  17.608  1.00 10.00      A   
ATOM   5161  CB  SER A 587      36.521  -4.303  17.667  1.00 10.00      A   
ATOM   5162  OG  SER A 587      35.417  -3.423  17.791  1.00 10.00      A   
ATOM   5163  HG  SER A 587      34.605  -3.938  17.834  1.00 10.00      A   
ATOM   5164  C   SER A 587      37.095  -6.682  18.207  1.00 10.00      A   
ATOM   5165  O   SER A 587      37.159  -6.862  19.426  1.00 10.00      A   
ATOM   5166  N   ARG A 588      37.898  -7.286  17.336  1.00 10.00      A   
ATOM   5167  HN  ARG A 588      37.763  -7.130  16.374  1.00 10.00      A
[truncated: 281,671 more chars]
